# Supplementary material for: Integrated single cell analysis of blood and cerebrospinal fluid leukocytes in multiple sclerosis
Source: Nat Commun. 2020 Jan 14;11:247. doi: 10.1038/s41467-019-14118-w (PMC6959356; doi:10.1038/s41467-019-14118-w)
Supplement: Supplementary file 2 — Dataset 1 [file 41467_2019_14118_MOESM2_ESM.xlsx]

## Sheet: B1
	stat	pvalue	bayes1	bayes2	mean1	mean2	nonz1	nonz2	clusters	scVI_logFC	norm_logFC	logFC	logCPM	F	PValue	fdr_wil	fdr_edgeR
A1BG	104519951	1.69463e-98	0.317667	-0.31113	0.0969179	0.149618	0.0883773	0.128463	1	0.0268944	-0.0357824	-0.0286291	9.31522	2.05038	0.152173	1.76525e-107	0.201905
A2M	113017718	7.48504e-197	-0.682018	0.68895	0	0.0336085	0	0.019734	1	-1.5363	-inf	0.18377	9.23582	39.2036	0.0148707	1.13266e-180	0.124534
A2M-AS1	110838922	2.20351e-168	-0.917368	0.905334	0.000742666	0.0469561	0.000742666	0.0429486	1	-0.896562	-3.88816	-0.417007	9.24857	710.146	6.21877e-40	3.9892e-229	0.00336772
AAAS	113118201	3.21476e-198	-0.268671	0.263695	0.0259933	0.0356362	0.0252506	0.0344547	1	-0.0597886	0.0291225	-0.0107656	9.24036	1.18058	0.601357	2.0332e-227	1.27348e-07
AACS	114550849	3.14395e-218	-0.538418	0.545993	0.010026	0.0168921	0.010026	0.0165568	1	-0.18253	-0.192144	-0.0278834	9.22736	13.4007	0.218184	1.63573e-129	0.253869
AAED1	113685767	4.96584e-206	0.265753	-0.260327	0.0230227	0.0298884	0.0219087	0.0286271	1	0.0224919	0.0468388	0.0108692	9.23662	0.0201529	0.977084	9.77066e-230	0.00036429
AAGAB	113286459	1.61199e-200	-0.176009	0.17668	0.023394	0.0347101	0.023394	0.0335287	1	-0.061549	-0.11165	-0.034091	9.23988	6.24679	0.260446	6.20537e-16	3.10109e-43
AAK1	80503372	6.36249e-05	-1.69651	1.70003	0.028964	0.379097	0.0274786	0.299219	1	-0.688898	-2.31262	-1.69295	9.45737	1505.91	6.79241e-271	7.20784e-180	1.26762e-13
AAMDC	111337746	1.05497e-174	-2.13491	2.1395	0.0204233	0.0462536	0.020052	0.0443376	1	-0.539301	-0.477984	-0.127331	9.24718	61.3185	8.31929e-05	1.89313e-139	4.18014e-30
AAMP	108797254	9.6644e-144	0.145411	-0.141748	0.0802079	0.101959	0.0787226	0.0945668	1	-0.0145508	0.0991086	0.0190878	9.28483	0.114797	0.930867	1.72322e-174	4.10388e-05
AAR2	113775189	2.82774e-207	0.410699	-0.413458	0.0248793	0.0302875	0.0248793	0.0296489	1	0.0708631	0.0690098	-0.0238714	9.23698	2.56177	0.484626	4.94696e-136	0.991692
AARS	113726497	1.34769e-206	1.12952	-1.14751	0.0259933	0.0291061	0.025622	0.0279884	1	0.294309	0.323647	0.0562259	9.23581	11.0902	0.154841	2.22583e-212	0.111591
AARSD1	112472503	1.61638e-189	1.29301	-1.29771	0.045674	0.048409	0.043446	0.0469561	1	0.300716	0.297777	0.0549629	9.24985	7.02128	0.178258	1.0677e-206	0.510986
AASDH	111244336	1.64303e-173	0.582533	-0.590564	0.0386186	0.0564559	0.0360193	0.0534223	1	0.135425	-0.0594921	-0.00770725	9.25473	0.501676	0.699816	1.46416e-132	0.000355397
AASDHPPT	110490851	4.82388e-164	0.0852961	-0.0880123	0.0419606	0.0638641	0.040104	0.0607348	1	0.0364884	-0.0604255	-0.0419316	9.25964	5.66562	0.16919	6.65504e-182	2.03073e-06
AATF	107012541	8.19202e-124	-0.472088	0.479468	0.0984033	0.128191	0.0954326	0.118053	1	-0.0892775	0.0182771	-0.074866	9.30311	6.25788	0.0830976	2.41889e-05	1.01669e-16
ABAT	115147874	7.4577e-227	0.657926	-0.661388	0.0152247	0.0146249	0.0152247	0.0142896	1	0.108897	0.387627	0.0479889	9.22604	28.6706	0.0965728	3.73823e-147	0.560497
ABCA1	115973382	4.67233e-239	2.0698	-2.06201	0.0196807	0.00914853	0.0193093	0.0082225	1	0.823551	1.31859	0.177543	9.22226	776.737	4.5617e-12	1.07483e-07	8.2261e-23
ABCA2	114136167	2.44922e-212	-0.273809	0.26987	0.00185667	0.0165248	0.00185667	0.0162215	1	-0.403657	-1.95365	-0.119932	9.22723	304.684	1.05073e-08	4.87758e-218	0.943617
ABCA5	112943900	7.50637e-196	-0.818154	0.815384	0.0174527	0.033832	0.0174527	0.0326665	1	-0.267881	-0.380466	-0.0777622	9.23947	29.2403	0.015618	5.90901e-55	0.00914491
ABCA6	115913804	3.63938e-238	1.9877	-1.96237	0.002228	0.00252263	0.002228	0.00242684	1	0.554629	0.462427	0.0201195	9.21743	68.5095	0.219728	6.91202e-215	0.0128217
ABCA7	113287791	1.54562e-200	0.215047	-0.210777	0.0129967	0.0277649	0.0129967	0.0271582	1	-0.00567248	-0.346856	-0.0700584	9.23494	41.483	0.00737188	3.8427e-219	0.788893
ABCB4	121162658	0	5.72756	-5.68221	0.0958039	0.00293775	0.0898626	0.00269826	1	2.53826	4.25906	0.890232	9.22051	30695.3	1.97005e-256	1.06409e-135	1.17446e-14
ABCB7	113377971	8.9318e-202	1.72609	-1.73199	0.0538433	0.0465889	0.0508726	0.0448805	1	0.363708	0.501992	0.166031	9.24815	69.7813	4.5852e-05	1.6162e-220	6.50144e-10
ABCB8	114022219	9.85603e-211	-0.223684	0.225979	0.02228	0.0281321	0.02228	0.0273019	1	-0.0719753	0.0429315	-0.00153616	9.23533	0.102421	0.889143	6.09838e-133	0.956967
ABCB9	115532342	1.69539e-232	1.21576	-1.22514	0.012254	0.0123098	0.012254	0.0110325	1	0.182713	0.340426	0.0292166	9.22408	15.5927	0.228997	4.4483e-146	7.53548e-05
ABCC10	114492944	2.11366e-217	-0.945316	0.951085	0.00928333	0.0166845	0.00891199	0.0163652	1	-0.2625	-0.253645	-0.0373305	9.2274	22.6507	0.115481	2.719e-108	0.445067
ABCC3	114799125	8.53559e-222	1.47365	-1.47709	0.00705533	0.0149761	0.00594133	0.0131081	1	0.236951	-0.593328	-0.0548936	9.22558	59.6248	0.00812546	1.03067e-215	0.377128
ABCC4	115022894	4.92103e-225	-1.15024	1.1586	0.001114	0.00879728	0.001114	0.00843006	1	-0.350376	-1.55302	-0.0397114	9.22151	188.096	0.000594622	1.55126e-178	0.0246143
ABCC5	114394229	5.39742e-216	-0.534482	0.539278	0.0103973	0.0181534	0.010026	0.0177702	1	-0.185248	-0.195575	-0.0534198	9.22837	35.7886	0.0384914	4.00522e-102	0.00346861
ABCD2	114504326	1.45376e-217	-1.75567	1.75651	0.001114	0.013172	0.001114	0.0128526	1	-1.39057	-2.24337	-0.120544	9.22473	429.35	8.41109e-10	6.09982e-217	0.121264
ABCD3	113494861	2.18944e-203	-0.987054	0.991834	0.0196807	0.0304312	0.0193093	0.0295691	1	-0.256713	-0.162549	-0.0859555	9.23697	34.9485	0.0119776	1.92151e-67	0.0044125
ABCD4	111076003	2.25976e-171	0.67704	-0.678806	0.062384	0.0717194	0.0597846	0.0682867	1	0.151742	0.149286	0.0334303	9.26586	1.60542	0.448704	5.23957e-185	0.000140595
ABCE1	107464138	1.03031e-128	-0.0696504	0.0706516	0.10026	0.122443	0.0943186	0.111922	1	0.00370769	0.142809	0.0114923	9.29884	0.0334679	0.942703	8.08802e-45	1.50377e-10
ABCF1	107243921	2.59801e-126	-0.331469	0.342098	0.0842926	0.117622	0.0790939	0.105823	1	-0.108539	-0.012508	-0.106623	9.29618	12.7906	0.0140239	1.38114e-215	0.848588
ABCF2	112134239	4.87923e-185	-0.588457	0.601527	0.043446	0.0519215	0.0415893	0.0496543	1	-0.145639	0.146195	0.000605178	9.25166	0.0279964	0.875344	2.12296e-220	0.00545661
ABCF3	112996467	1.45445e-196	-0.65637	0.659904	0.0204233	0.0336564	0.020052	0.0329379	1	-0.151103	-0.241049	-0.104486	9.23925	45.5293	0.00296058	1.47206e-182	9.6052e-05
ABCG1	115936343	1.6748e-238	2.24479	-2.2444	0.0263646	0.0136988	0.0252506	0.0134274	1	0.611354	0.926999	0.129957	9.22591	202.273	8.85049e-06	6.48926e-220	0.798056
ABHD1	114697728	2.46162e-220	1.0254	-1.02806	0.0352766	0.0302716	0.0341626	0.0293296	1	0.2388	0.402158	0.0640644	9.23747	18.2856	0.0631247	4.96561e-95	5.6153e-07
ABHD10	114989905	1.48278e-224	1.18716	-1.19341	0.0263646	0.0238213	0.0263646	0.0232944	1	0.240834	0.342885	0.0677478	9.23251	29.6364	0.0361978	9.43615e-229	0.105646
ABHD11	113721060	1.60415e-206	0.077639	-0.0736332	0.021166	0.029601	0.0207947	0.028643	1	-0.0798207	-0.012905	0.0400271	9.23617	3.87803	0.439665	1.8631e-214	0.377804
ABHD12	113740239	8.6759e-207	-0.918403	0.921866	0.00742666	0.0203726	0.00742666	0.0198298	1	-0.564631	-0.526767	-0.0635141	9.22948	80.0172	0.00125265	6.05714e-240	0.155098
ABHD13	110106861	2.54204e-159	0.0583276	-0.0669138	0.03899	0.0664187	0.0375046	0.0637523	1	0.0143088	-0.214566	-0.0596233	9.26141	9.9358	0.0659258	2.2128e-212	0.308297
ABHD14A	105905026	3.34027e-112	-2.04448	2.03831	0.0382473	0.10619	0.0371333	0.0985263	1	-0.706585	-0.771479	-0.387365	9.28866	180.996	6.79728e-19	1.15803e-181	0.252851
ABHD14B	100626882	8.00683e-65	-1.14648	1.14178	0.151875	0.224115	0.137393	0.192023	1	-0.195983	-0.0550611	-0.189666	9.36412	29.8205	4.70777e-06	6.35339e-231	6.62762e-14
ABHD15	114563033	2.10447e-218	2.19642	-2.20465	0.0185667	0.0208357	0.017824	0.019718	1	0.602852	0.214942	0.0858406	9.23023	49.6584	0.0124991	2.78826e-216	0.793859
ABHD17A	104432409	1.16113e-97	0.0008	0.00168889	0.0842926	0.157217	0.0790939	0.132374	1	-0.387886	-0.442766	-0.419756	9.32421	146.706	1.28783e-19	2.54383e-185	0.230669
ABHD17B	115165668	4.10167e-227	2.00384	-1.99617	0.03342	0.0221129	0.032306	0.021618	1	0.61624	0.661142	0.172491	9.23194	195.273	8.60548e-08	1.27514e-143	0.00173281
ABHD18	112710735	1.04971e-192	0.494763	-0.499582	0.0404753	0.0450242	0.0386186	0.0432839	1	0.083889	0.200859	-0.00478821	9.24726	0.0952174	0.846482	6.02568e-111	3.12074e-26
ABHD2	110519464	2.13189e-164	-1.77267	1.78525	0.0126253	0.0495106	0.0126253	0.0465729	1	-0.977299	-1.03197	-0.22249	9.24882	195.645	7.32155e-13	1.01335e-26	0.000443718
ABHD3	107238668	2.96244e-126	-1.67875	1.67523	0.0337913	0.0875896	0.0326773	0.0816662	1	-0.455085	-0.621183	-0.250251	9.27547	106.184	3.10696e-10	1.68158e-230	0.0139806
ABHD5	112331320	1.21584e-187	-1.17893	1.17292	0.00742666	0.0318522	0.006684	0.0304153	1	-0.609482	-1.15036	-0.186875	9.23724	232.581	4.09621e-11	1.10184e-213	0.131757
ABHD6	115068381	1.07328e-225	1.50775	-1.50596	0.0103973	0.0132199	0.0103973	0.0128048	1	0.325173	0.116839	0.0314927	9.2248	9.89786	0.439263	1.26551e-219	2.54208e-05
ABHD8	114506219	1.36601e-217	-0.694698	0.692047	0.00705533	0.0142098	0.00705533	0.0139862	1	-0.451984	-0.186903	-0.017787	9.22537	17.138	0.174155	6.08193e-72	1.6476e-65
ABI1	107647350	9.94068e-131	0.992481	-0.996597	0.13368	0.139575	0.122169	0.127201	1	0.171577	0.26357	0.112458	9.31153	12.166	0.0174805	1.63955e-196	0.678334
ABI2	109559555	1.03475e-152	-1.16475	1.17132	0.0337913	0.0685581	0.0315633	0.0628103	1	-0.286905	-0.329358	-0.101789	9.26184	29.4513	0.00186023	7.40378e-207	0.928601
ABI3	101354524	1.42109e-70	-0.290152	0.294193	0.020052	0.156307	0.0196807	0.117031	1	-1.0617	-1.80178	-0.67019	9.31749	474.047	2.45232e-62	7.10656e-219	0.00281859
ABL1	115390712	2.07149e-230	-0.415359	0.413133	0.00965466	0.0109687	0.00965466	0.0107771	1	-0.0938484	0.102536	0.0199401	9.22337	8.0936	0.45094	3.61476e-202	0.14997
ABL2	112970846	3.23776e-196	0.576305	-0.577656	0.0375046	0.0448645	0.036762	0.0417671	1	0.151164	0.142193	0.0686301	9.24662	10.4224	0.113299	2.97506e-56	0.00520791
ABLIM1	110105440	2.64562e-159	0.112853	-0.127952	0.0575566	0.0797663	0.054586	0.0739227	1	0.0333459	-0.0243762	-0.16577	9.27092	40.9389	7.3912e-05	1.68221e-125	4.07543e-06
ABR	111231197	2.41568e-173	-1.99775	2.00932	0.0215373	0.0470998	0.021166	0.0449124	1	-0.552548	-0.412547	-0.0898096	9.24754	37.9361	0.00170977	3.42487e-226	0.113673
ABRACL	73541045	1.96082e-29	-2.75568	2.76781	0.20052	0.629445	0.176383	0.423339	1	-0.937715	-0.792172	-0.841926	9.58972	462.702	2.81551e-102	2.2448e-227	2.44026e-07
ABT1	104544702	9.81998e-99	-0.252037	0.248425	0.110286	0.156898	0.10583	0.145498	1	-0.0215868	-0.0647806	-0.0669627	9.32238	4.69556	0.108697	2.33161e-227	0.921462
ABTB1	107176216	1.40743e-125	-0.35763	0.355153	0.0850353	0.125988	0.0831786	0.115339	1	-0.170934	-0.143361	-0.226369	9.30363	49.6752	6.52476e-07	4.21486e-05	2.87563e-19
AC002117.1	113613591	4.98614e-205	1.61024	-1.625	0.056814	0.0467485	0.054586	0.0450402	1	0.38015	0.490874	0.0651144	9.24907	10.1065	0.108982	1.17227e-204	4.35126e-13
AC002310.12	114913241	1.91557e-223	0.618526	-0.628773	0.0163387	0.0160778	0.0159673	0.0156627	1	0.149421	0.432452	0.0457314	9.22714	22.3172	0.11394	2.18083e-11	5.64092e-58
AC002331.1	115978981	3.85183e-239	-1.29172	1.28802	0	0.0017403	0	0.00145291	1	-1.36187	-inf	-0.0114597	9.21694	243.887	0.032022	1.65565e-234	1.11269e-23
AC002467.7	115132633	1.24416e-226	-1.06136	1.06136	0.00482733	0.00989894	0.00482733	0.00964348	1	-0.313049	-0.456445	-0.0143889	9.2225	14.4003	0.316475	4.37868e-232	0.0108713
AC003075.4	113556261	3.10261e-204	-2.34504	2.35819	0.00705533	0.0233423	0.006684	0.0223365	1	-0.84074	-0.832093	-0.107927	9.23172	125.239	1.77805e-05	6.38521e-211	0.349338
AC004069.2	113245726	5.82554e-200	-0.764746	0.76531	0.0341626	0.0383983	0.0330486	0.0367698	1	-0.150766	0.216758	-0.043562	9.24191	5.57328	0.2925	1.30215e-221	0.422246
AC004556.1	110341154	3.40761e-162	-2.04706	2.05096	0.02228	0.0561206	0.021166	0.0506921	1	-0.599757	-0.475775	-0.105192	9.25315	61.1613	3.89455e-05	1.21245e-155	1.19113e-08
AC004951.6	109628691	1.54067e-153	-0.109286	0.116509	0.0772373	0.0908786	0.0738953	0.084572	1	-0.052992	0.163993	-0.00733952	9.27862	0.125864	0.738725	3.47067e-235	0.658348
AC005480.1	110782704	1.11687e-167	0.271726	-0.285297	0.0932046	0.0895055	0.0891199	0.0827679	1	0.0858679	0.415048	0.0285285	9.27786	1.16146	0.543122	6.14534e-187	0.0221549
AC005540.3	109908129	6.63086e-157	-0.308422	0.295691	0.0790939	0.092555	0.0761233	0.0852426	1	-0.079346	0.194139	-0.13697	9.27874	24.5712	0.00176374	9.13576e-205	3.62924e-06
AC006129.2	111856914	2.09308e-181	0.92692	-0.932478	0.114742	0.0943911	0.103602	0.0860409	1	0.286506	0.449754	0.166394	9.28364	35.475	0.000142359	3.14261e-157	0.00599108
AC006369.2	110958300	6.93981e-170	-1.65554	1.64768	0.000371333	0.0444973	0.000371333	0.0419268	1	-1.38367	-4.94497	-0.391145	9.24671	725.597	1.26983e-38	6.68128e-202	0.0512394
AC007246.3	113669645	8.31711e-206	-0.0880346	0.0911965	0.0152247	0.0259448	0.0148533	0.0250986	1	0.0140013	-0.108904	-0.0373414	9.23354	14.539	0.122786	3.47856e-138	2.83708e-108
AC008079.10	114885466	4.83286e-223	0.75367	-0.752572	0.0263646	0.0229432	0.0259933	0.0224642	1	0.204373	0.416555	0.0496095	9.23223	15.6306	0.125587	2.98956e-188	0.0386268
AC009133.12	114899582	3.01989e-223	-0.749919	0.74969	0.00482733	0.0123737	0.00482733	0.0120384	1	-0.331191	-0.629586	-0.0487615	9.22442	64.9961	0.0184173	3.24363e-202	0.210405
AC009403.2	114153944	1.37445e-212	1.744	-1.75952	0.0408466	0.0354446	0.03899	0.0342152	1	0.365295	0.43952	0.123225	9.2408	54.1865	0.000706521	3.57895e-107	9.10468e-39
AC009501.4	100662337	4.25628e-65	-1.00814	1.00933	0.107315	0.208899	0.10026	0.177702	1	-0.20003	-0.426788	-0.188489	9.35577	32.7413	7.17182e-06	1.00741e-236	2.53568e-05
AC009506.1	115351422	7.8265e-230	-0.0117112	0.00748892	0.000742666	0.00563601	0.000742666	0.00546038	1	-0.677603	-1.56801	-0.00768562	9.21928	116.631	0.0152054	1.05585e-179	0.000339739
AC009948.5	115004021	9.25053e-225	-0.448293	0.451237	0.00519866	0.01033	0.00519866	0.0100746	1	-0.284302	-0.220038	0.00965988	9.2226	1.09845	0.70056	5.92142e-218	0.804529
AC010226.4	116375358	4.0808e-245	4.13971	-4.19138	0.0159673	0.00470998	0.0152247	0.00451838	1	1.13443	1.72149	0.17259	9.21927	1891.2	1.03116e-18	4.04358e-133	0.27782
AC010287.1	114428749	1.74036e-216	1.46517	-1.47956	0.015596	0.0205004	0.015596	0.0201491	1	0.329778	0.0332289	0.0228607	9.23025	4.23118	0.494269	9.89663e-205	0.632778
AC010761.8	115202480	1.18943e-227	-0.105787	0.106055	0.0107687	0.0134274	0.0107687	0.0132039	1	-0.0637624	0.0737101	0.00860073	9.22537	2.12006	0.639912	4.34951e-200	0.176481
AC011893.3	115990380	2.59943e-239	0.125185	-0.116643	0	0.00122938	0	0.00100586	1	-0.319239	-inf	0.00494869	9.21647	91.2904	0.121489	5.15383e-206	0.00910892
AC013264.2	110318472	6.48177e-162	-1.27785	1.26618	0.002228	0.0520333	0.00185667	0.0454872	1	-1.19835	-3.05909	-0.650143	9.25096	1157.11	3.47807e-68	2.7133e-204	0.00140339
AC013461.1	112528743	2.874e-190	1.04822	-1.04104	0.0297066	0.0404419	0.0285926	0.0370412	1	0.00933279	0.173159	0.0291061	9.24276	1.07739	0.848372	2.97493e-199	0.653058
AC015849.2	115544574	1.11835e-232	-1.71736	1.7019	0	0.00518896	0	0.00506123	1	-1.13599	-inf	-0.0307596	9.21938	261.18	0.00106643	3.57592e-192	2.83687e-05
AC016831.7	111621562	2.37113e-178	0.252985	-0.249779	0.0616413	0.0706177	0.057928	0.0649498	1	0.0435688	0.13005	-0.0767792	9.26525	9.98742	0.0564637	3.77281e-125	0.0013353
AC018816.3	113739242	8.95766e-207	-1.06937	1.06063	0.001114	0.0194147	0.000742666	0.0180256	1	-0.542741	-2.4136	-0.125127	9.22883	341.378	2.65078e-10	6.05474e-54	2.82071e-90
AC020571.3	114553915	2.84193e-218	-0.731521	0.726156	0.002228	0.0138266	0.00185667	0.0132039	1	-0.876763	-1.68603	-0.0922247	9.22522	242.211	3.35856e-06	1.35935e-195	4.99257e-07
AC022182.3	115965913	6.04488e-239	2.12432	-2.1612	0.0219087	0.0120863	0.0207947	0.0116233	1	0.562193	0.898728	0.123007	9.22456	225.985	6.06742e-06	2.08574e-229	2.97323e-10
AC023590.1	114254002	5.28643e-214	0.162893	-0.165152	0.0170813	0.0231348	0.0170813	0.0217138	1	-0.0333292	0.0476799	-0.0219025	9.23172	4.62455	0.372059	2.7118e-188	0.576895
AC058791.1	115123337	1.69979e-226	-0.751245	0.759522	0.006684	0.0119426	0.006684	0.0116233	1	-0.39837	-0.409374	-0.057368	9.22422	69.2002	0.0154719	1.38814e-216	0.301157
AC069363.1	115566342	5.33146e-233	-0.0389827	0.0473644	0.000742666	0.00552424	0.000742666	0.00490157	1	-0.684569	-1.71193	-0.0312422	9.2196	167.857	0.00841778	4.26664e-151	0.882506
AC074289.1	115889324	8.4498e-238	1.43599	-1.42896	0.0271073	0.0151837	0.0263646	0.014098	1	0.557936	1.0103	0.220281	9.22646	587.257	4.73527e-14	1.54215e-222	5.9193e-05
AC079630.4	115856192	2.63941e-237	1.93685	-1.93091	0.006684	0.00474191	0.006684	0.00450242	1	1.11011	0.865617	0.0566556	9.21901	242.128	0.00364907	7.15971e-33	7.66654e-70
AC079767.4	126384565	0	4.31382	-4.36406	0.229484	0.0127728	0.168214	0.00740824	1	2.73493	3.31073	1.48393	9.23109	16772.4	0	6.01795e-197	0.43655
AC079922.3	114110755	5.59016e-212	-1.52393	1.51744	0.00557	0.0186004	0.00519866	0.0181055	1	-0.466019	-0.934388	-0.124426	9.22865	193.495	1.18966e-06	1.35416e-162	5.4183e-39
AC090498.1	92396197	4.02632e-17	0.335512	-0.346469	1.14222	1.1576	0.594876	0.587821	1	0.0965088	0.346086	0.0906501	9.86312	9.82451	0.00397623	2.7691e-236	0.477172
AC092580.4	104749779	1.04133e-100	-1.35325	1.34999	0.000742666	0.12503	0.000742666	0.0951096	1	-1.47703	-5.02783	-1.03608	9.30223	1128.93	4.14685e-129	3.5017e-219	2.43986e-49
AC093323.3	114350883	2.23159e-215	-1.30743	1.30402	0.00965466	0.019718	0.00965466	0.0193349	1	-0.438236	-0.509985	-0.127426	9.22973	144.824	1.44998e-05	4.30789e-227	0.00668779
AC093627.10	115280770	8.50779e-229	-0.954847	0.954487	0.00185667	0.00713681	0.00185667	0.00686539	1	-0.579458	-0.870868	-0.00964858	9.22036	54.0215	0.0732363	9.13039e-53	2.31758e-111
AC093673.5	110046816	1.37163e-158	-3.20604	3.21814	0.00259933	0.0489518	0.00259933	0.04603	1	-1.75075	-2.71771	-0.307888	9.24848	468.256	3.4205e-27	1.29448e-223	2.05862e-05
AC096772.6	115576549	3.76625e-233	0.23172	-0.224809	0.00259933	0.00514106	0.00259933	0.00501333	1	-0.00468608	-0.221428	-0.000561083	9.21917	5.66365	0.601874	7.20042e-203	0.0370289
AC104532.4	114412359	2.97916e-216	1.1944	-1.20199	0.047902	0.0348858	0.046788	0.0341354	1	0.342669	0.640104	0.122595	9.24104	47.9277	0.00154852	7.41104e-199	0.0466288
AC104699.1	115778114	3.84733e-236	3.41471	-3.43087	0	0.003289	0	0.00234701	1	1.73854	-inf	0.0133227	9.21752	206.9	0.0103826	1.30595e-217	0.214886
AC104820.2	111835381	3.99308e-181	-1.10835	1.10312	0.000371333	0.0365782	0.000371333	0.0341992	1	-0.467505	-3.85534	-0.290926	9.2411	585.731	2.78134e-27	1.79791e-112	0.132346
AC109826.1	113462841	6.05581e-203	-2.18219	2.19242	0.000742666	0.0213625	0.000742666	0.0200853	1	-0.781881	-2.92786	-0.15148	9.23005	429.057	9.14814e-14	6.31929e-188	0.160195
AC133644.2	113726445	1.34994e-206	-3.22703	3.23204	0	0.0214583	0	0.0195264	1	-1.73804	-inf	-0.160808	9.23079	487.156	2.34297e-16	3.96547e-190	0.340635
AC137932.4	114243646	7.41022e-214	0.756301	-0.756224	0.0181953	0.0229911	0.017824	0.0225919	1	0.185225	0.0598767	-0.0308872	9.23205	7.13827	0.292636	1.3913e-209	0.612088
AC142472.6	115305602	3.68024e-229	1.48434	-1.50148	0.015596	0.0139383	0.0152247	0.0135552	1	0.306189	0.403165	0.0330014	9.22564	18.0775	0.192414	2.00672e-225	0.659633
AC144652.1	115762123	6.6547e-236	0.0249124	-0.0286909	0.00148533	0.00348059	0.00148533	0.00335287	1	-0.084961	-0.415777	0.00206293	9.21806	1.8862	0.812436	9.83978e-193	0.979504
AC159540.1	110704379	1.06558e-166	-0.218802	0.222469	0.02785	0.0579088	0.0274786	0.0541568	1	-0.0550632	-0.443441	-0.106442	9.25573	29.7206	0.00337555	2.41132e-138	0.175865
AC240274.1	115538951	1.3541e-232	0.86986	-0.875286	0.00965466	0.00959558	0.00928333	0.00922836	1	0.207205	0.328875	0.0562547	9.22224	79.8411	0.0292829	3.84971e-57	2.68299e-13
AC245100.1	113857177	2.02782e-208	1.21532	-1.22669	0.147048	0.0856098	0.135537	0.0800377	1	0.465155	0.845762	0.366312	9.27843	180.674	1.09854e-17	1.83693e-230	0.0411511
ACAA1	103734378	3.98046e-91	-0.900787	0.899246	0.062384	0.135136	0.057928	0.118931	1	-0.306168	-0.395174	-0.203002	9.30469	55.5594	1.49739e-08	2.00303e-191	2.90367e-05
ACAA2	107103132	8.6712e-125	-1.76339	1.7776	0.036762	0.0900643	0.0326773	0.0815545	1	-0.729504	-0.613674	-0.360527	9.27643	185.066	2.13517e-17	3.5485e-224	0.0583713
ACACA	114715341	1.37393e-220	-0.193602	0.194231	0.0115113	0.0167484	0.0115113	0.0165089	1	-0.0599107	-0.0748288	0.00420161	9.22723	0.0283642	0.95565	3.09297e-217	0.829071
ACAD10	115386023	2.42782e-230	2.52325	-2.51792	0.0241367	0.0170038	0.0226513	0.0165727	1	0.442346	0.662036	0.121821	9.22778	147.524	4.13149e-05	3.31718e-88	0.842333
ACAD8	113284571	1.71096e-200	-0.671798	0.671599	0.0174527	0.0294094	0.0170813	0.0287069	1	-0.243233	-0.167668	-0.0457395	9.23614	16.034	0.0889952	2.36624e-211	4.16551e-05
ACAD9	114407723	3.46821e-216	-1.42249	1.42476	0.00816933	0.0171954	0.00816933	0.0168761	1	-0.344849	-0.455783	-0.0490877	9.22754	43.1849	0.0272401	4.59289e-208	1.94971e-09
ACADM	111832911	4.30004e-181	2.32126	-2.33464	0.104345	0.0890106	0.0958039	0.0819696	1	0.509262	0.471314	0.289172	9.27747	115.476	1.83016e-11	3.87574e-183	0.517827
ACADS	113345064	2.53043e-201	-1.75594	1.76793	0.012254	0.0278447	0.012254	0.0271103	1	-0.416568	-0.544892	-0.122154	9.235	96.0324	6.6784e-05	2.4035e-217	0.00187892
ACADSB	114049695	4.04885e-211	-0.484717	0.485212	0.014482	0.0231348	0.014482	0.0226398	1	-0.1067	-0.157012	-0.0655063	9.232	33.7663	0.0243702	6.24133e-236	0.723517
ACADVL	105716358	2.7792e-110	-0.947605	0.952606	0.0694393	0.120831	0.0660973	0.106477	1	-0.336447	-0.158163	-0.238058	9.29678	64.555	1.3359e-08	1.1448e-149	1.74581e-08
ACAP1	83556315	0.416237	-1.04406	1.03804	0.482362	0.767599	0.372818	0.485271	1	-0.174475	-0.209123	-0.41486	9.67799	135.964	2.18229e-31	1.61858e-211	0.0557138
ACAP2	103156520	6.85447e-86	0.345347	-0.345966	0.126253	0.185238	0.115113	0.159341	1	-0.0591551	-0.0636473	-0.0211322	9.3389	0.966185	0.325637	6.86056e-180	0.85584
ACAP3	114177707	6.34621e-213	0.087901	-0.085452	0.0126253	0.0200693	0.012254	0.0196542	1	0.00304572	-0.0875144	-0.0456204	9.22959	22.9841	0.0713614	8.51458e-121	0.0353786
ACAT1	107688279	3.50738e-131	-0.341114	0.337227	0.0842926	0.114668	0.0787226	0.105152	1	-0.0403864	0.0193214	-0.0998737	9.29413	12.6295	0.0187705	5.15254e-228	0.965006
ACAT2	107333235	2.77554e-127	-0.870795	0.879705	0.0397326	0.0945508	0.037876	0.0835183	1	-0.273294	-0.511842	-0.0493828	9.27848	12.0144	0.038712	1.00844e-16	1.50006e-55
ACBD3	115406010	1.23399e-230	2.16349	-2.16571	0.0475306	0.0261683	0.04456	0.0252742	1	0.705727	0.996935	0.296477	9.23458	451.496	2.46819e-17	8.41737e-05	1.64014e-51
ACBD4	114979572	2.09417e-224	2.08593	-2.10961	0.021166	0.0183609	0.0207947	0.0181534	1	0.447089	0.466502	0.0714237	9.22892	45.7169	0.0176863	6.71071e-231	0.000573358
ACBD5	113282741	1.81269e-200	-0.0209785	0.0210897	0.0159673	0.0304632	0.015596	0.0293456	1	-0.0661762	-0.380056	-0.056525	9.23676	23.8968	0.0316555	2.49421e-222	0.0115175
ACBD6	110459147	1.19093e-163	0.636423	-0.630659	0.0620126	0.0745933	0.0597846	0.0704581	1	0.143204	0.195766	0.0197324	9.26705	0.443409	0.69143	7.3486e-229	2.39263e-07
ACD	112419238	8.27076e-189	0.182438	-0.180892	0.0438173	0.0498779	0.042332	0.0480897	1	0.00912991	0.157094	0.0498065	9.25082	5.63389	0.193205	9.80081e-210	0.488346
ACE	113900246	5.06513e-209	-0.0964748	0.0988805	0.0397326	0.0382865	0.0393613	0.0370571	1	-0.0270994	0.290407	-0.023973	9.24278	1.36908	0.582421	2.00064e-149	1.28969e-67
ACER3	111017014	1.25968e-170	0.327062	-0.32364	0.031192	0.0550509	0.0297066	0.0511392	1	-0.195982	-0.218991	-0.0414713	9.25282	9.31769	0.0467415	1.73142e-223	0.11149
ACIN1	109267127	3.07903e-149	0.176322	-0.172471	0.060156	0.083662	0.0564426	0.0771478	1	0.0299641	0.0297124	0.0247057	9.27273	0.109668	0.963741	1.71404e-66	0.000943481
ACLY	111402641	1.55743e-175	-0.574062	0.575943	0.0263646	0.0482014	0.0259933	0.0461578	1	-0.297236	-0.232429	-0.0937792	9.24852	32.0723	0.00244154	1.9385e-53	0.166438
ACO1	114541025	4.34499e-218	0.507224	-0.503602	0.018938	0.0210752	0.0181953	0.0203726	1	0.119405	0.183875	0.0113581	9.2305	0.863719	0.74574	7.50706e-218	3.41767e-05
ACO2	110925212	1.81245e-169	1.53578	-1.53891	0.0946899	0.0919643	0.0909766	0.0843166	1	0.296424	0.40245	0.175387	9.27861	40.1124	7.3897e-05	7.84673e-199	0.163454
ACOT11	115463865	1.73583e-231	-0.503224	0.504596	0.00594133	0.00783932	0.00594133	0.00767966	1	-0.241706	0.184856	0.0200846	9.22101	6.06868	0.588314	3.24157e-141	0.135889
ACOT13	111625161	2.13034e-178	-1.95887	1.95836	0.0207947	0.0457586	0.0196807	0.0435074	1	-0.510833	-0.529365	-0.101209	9.24673	43.9715	0.0013541	3.32882e-208	0.050885
ACOT7	114696891	2.53077e-220	-1.95949	1.96329	0.00185667	0.012677	0.00185667	0.0114476	1	-0.960363	-1.53997	-0.073846	9.22402	251.803	8.64197e-06	0.0338044	2.78674e-18
ACOT8	112257870	1.14106e-186	-0.085875	0.0862757	0.0441886	0.0523686	0.0427033	0.0498619	1	-0.0293882	0.154578	0.0259008	9.25192	0.985011	0.674213	1.29376e-159	1.27768e-24
ACOT9	110625887	1.01474e-165	-0.31154	0.31965	0.0315633	0.0594415	0.0308206	0.0558332	1	-0.192478	-0.318297	-0.0616013	9.25552	17.6273	0.0120318	2.49783e-175	1.77895e-05
ACOX1	112715506	9.05654e-193	-0.898003	0.908588	0.0148533	0.0333051	0.0141107	0.0323951	1	-0.448886	-0.560913	-0.114013	9.2384	76.2517	9.46208e-05	3.7454e-171	6.00012e-10
ACOX3	115281929	8.18158e-229	1.53167	-1.52507	0.014482	0.01314	0.014482	0.0129005	1	0.357687	0.417619	0.0633516	9.22494	61.1519	0.0228183	1.67325e-214	0.51351
ACP1	99530565	1.24977e-56	0.0840494	-0.0849844	0.212403	0.286558	0.190494	0.241566	1	-0.0642681	-0.00174708	-0.130066	9.40682	12.0432	0.00935241	2.45076e-155	3.90089e-06
ACP2	113558748	2.86627e-204	-3.04309	3.04706	0.002228	0.0194147	0.002228	0.0187441	1	-1.1533	-1.54252	-0.0878674	9.22857	244.259	4.50597e-08	1.36722e-84	0.00772305
ACP5	112394301	1.77426e-188	1.48018	-1.49181	0.0493873	0.0583558	0.0464166	0.052145	1	0.509739	0.143195	0.122729	9.25538	24.6622	0.0177129	4.28635e-177	2.32839e-45
ACP6	114137076	2.37795e-212	-1.26457	1.26709	0.00854066	0.0204684	0.00854066	0.0200374	1	-0.32776	-0.712407	-0.0911749	9.22991	87.1384	0.000730484	1.66483e-211	1.72168e-47
ACPP	115081069	7.01562e-226	1.07253	-1.06695	0.00185667	0.00876535	0.00185667	0.0083183	1	-0.366095	-1.39099	-0.0183505	9.22134	91.1959	0.0103944	6.03151e-206	0.0117151
ACSF2	114836982	2.42603e-222	1.45449	-1.44907	0.00779799	0.0129484	0.00779799	0.0123737	1	0.375759	-0.0178814	0.033545	9.22419	4.32533	0.900998	2.70775e-28	1.61824e-25
ACSF3	111770090	2.82195e-180	0.759445	-0.762415	0.0516153	0.0584676	0.0505013	0.0558971	1	0.121269	0.221502	0.0465892	9.25635	3.48774	0.323788	1.93203e-206	9.136e-14
ACSL1	112963730	4.04313e-196	0.359328	-0.35724	0.004456	0.027749	0.004456	0.0243322	1	-0.779125	-1.43392	-0.145821	9.23413	246.33	9.0241e-11	7.06438e-109	3.86953e-16
ACSL3	111769821	2.84475e-180	0.46329	-0.464204	0.03342	0.0506921	0.032306	0.0480737	1	0.10634	-0.105028	0.0117551	9.25063	0.0397619	0.915253	2.61832e-127	8.4464e-07
ACSL4	112496667	7.69942e-190	-0.179055	0.183267	0.00965466	0.0314052	0.00965466	0.0293296	1	-0.640589	-0.731933	-0.0838696	9.23643	85.1763	3.4289e-05	6.50947e-215	0.0895031
ACSL5	112301237	3.04414e-187	-0.220691	0.224359	0.0293353	0.0431402	0.0285926	0.0414318	1	-0.167262	-0.0460908	0.0052822	9.24535	0.257196	0.754349	8.44985e-151	0.925992
ACSL6	110485596	5.60383e-164	-2.19199	2.19353	0.00965466	0.0499258	0.00965466	0.0473073	1	-0.759301	-1.31148	-0.382744	9.24984	423.327	9.59086e-26	1.20325e-179	1.20973e-05
ACSS1	114771173	2.1587e-221	1.51049	-1.50562	0.0464166	0.0313094	0.0449313	0.0303833	1	0.352904	0.724541	0.164289	9.23848	110.168	4.2381e-06	0	4.42275e-146
ACSS2	114290684	1.59676e-214	0.105698	-0.105877	0.00816933	0.0171156	0.00816933	0.0163492	1	-0.209173	-0.265925	-0.0385121	9.22714	33.5963	0.0334073	9.3311e-88	6.27794e-06
ACTA2	114441043	1.16263e-216	-1.44406	1.45772	0.000742666	0.0137467	0.000742666	0.0132358	1	-0.908364	-2.80733	-0.117413	9.2252	432.579	4.05905e-10	1.16717e-77	8.62236e-07
ACTB	58232021	2.13505e-163	-0.796849	0.809017	6.92908	14.2108	0.976235	0.969681	1	-0.442521	-0.389157	-0.631125	12.1438	857.592	2.66352e-187	2.01411e-237	0.00176686
ACTG1	47043652	0	-1.63107	1.63375	1.28147	3.76937	0.624582	0.841601	1	-0.545494	-0.729868	-0.932596	10.654	1104.85	2.97729e-240	1.18293e-130	6.58707e-07
ACTL6A	110946436	9.79258e-170	-0.193154	0.191001	0.0430746	0.0639439	0.0419606	0.0605112	1	-0.0119684	-0.0729535	-0.0171781	9.25961	1.72272	0.526855	1.55844e-65	1.05361e-64
ACTN1	105589411	5.32654e-109	-0.728963	0.729141	0.0193093	0.105615	0.0181953	0.0899685	1	-0.771446	-1.4619	-0.867652	9.28545	886.717	2.95921e-81	7.10869e-88	1.11153e-82
ACTN4	103936374	5.40085e-93	-0.603374	0.613403	0.0586706	0.135775	0.0582993	0.120815	1	-0.571202	-0.541844	-0.305289	9.3077	100.965	3.72536e-13	7.2618e-12	0.848142
ACTR10	107112382	6.89088e-125	-0.525192	0.524574	0.0913479	0.121661	0.0876346	0.11395	1	-0.158566	0.000944754	-0.108675	9.29932	13.1507	0.0107865	1.50201e-271	2.09058e-71
ACTR1A	109222489	1.03536e-148	-0.677115	0.686505	0.040104	0.073763	0.0386186	0.0697715	1	-0.334067	-0.258738	-0.139428	9.26585	39.5581	0.000174959	2.0307e-71	1.10619e-53
ACTR1B	108808420	7.17398e-144	-0.370538	0.366998	0.067954	0.092092	0.0653546	0.0865518	1	-0.0546644	0.0372151	0.00430667	9.27912	0.0152051	0.901863	1.91093e-44	1.118e-09
ACTR2	94879685	3.66195e-28	0.797264	-0.793375	0.367991	0.473233	0.305978	0.336197	1	0.070938	0.116787	0.0456041	9.51174	1.44925	0.807634	1.1205e-21	0.839376
ACTR3	89454735	9.16795e-08	-0.0445185	0.0436069	0.45971	0.639727	0.356851	0.4246	1	-0.0463427	-0.024743	-0.0649429	9.60304	4.07449	0.0435394	0.360195	5.50204e-45
ACTR6	109714643	1.43301e-154	-0.415638	0.414037	0.0664686	0.0864081	0.0620126	0.0808998	1	-0.0552164	0.00848069	-0.0747371	9.27601	7.9563	0.0760531	8.75794e-193	0.407238
ACTR8	114319858	6.15574e-215	0.803602	-0.805892	0.0152247	0.0200054	0.0148533	0.0195424	1	0.191564	0.0903782	-0.00715955	9.22968	1.03278	0.713875	1.00141e-45	4.97421e-110
ACVR1	114596192	7.05247e-219	-2.50385	2.50369	0.001114	0.0119586	0.001114	0.0116552	1	-1.13227	-2.0505	-0.0889399	9.22378	341.296	1.61402e-07	3.23547e-195	1.10644e-25
ACVR2A	114449415	8.83273e-217	-1.89102	1.89655	0.00408466	0.0140501	0.00408466	0.013619	1	-0.927943	-0.770934	-0.0638516	9.22523	118.322	0.000843396	8.85687e-213	0.00211427
ACY3	115779401	3.6813e-236	3.42813	-3.44117	0.00297066	0.00793511	0.00297066	0.00375202	1	1.91169	0.03589	0.108212	9.21997	302.282	0.00562615	4.14981e-181	0.109313
ACYP1	111092270	1.40604e-171	-0.308149	0.306238	0.0453026	0.0638801	0.0438173	0.0603196	1	-0.0680436	-0.0460365	-0.0356286	9.26028	2.76679	0.368244	1.37516e-220	4.25646e-07
ACYP2	110638791	7.00885e-166	0.813295	-0.821452	0.063498	0.0760142	0.06127	0.0701068	1	0.12497	0.170318	0.109837	9.2675	16.2296	0.0280011	8.14869e-142	0.26471
ADA	104622685	1.75232e-99	-3.02533	3.0371	0.00594133	0.100299	0.00594133	0.0866955	1	-1.59053	-2.46883	-0.542242	9.28149	562.264	1.3576e-51	9.60211e-200	8.17216e-10
ADAL	113808365	9.74412e-208	0.873654	-0.877856	0.0241367	0.0292498	0.0226513	0.0274137	1	0.224981	0.175298	0.0104889	9.23603	0.218864	0.844338	5.06106e-141	0.553849
ADAM10	107574682	6.2914e-130	-0.595386	0.602159	0.0493873	0.0934651	0.0482733	0.0861048	1	-0.339909	-0.26859	-0.220583	9.27927	70.2408	3.24091e-08	7.19612e-234	0.97067
ADAM12	115670800	1.51299e-234	-1.26907	1.28039	0	0.00362429	0	0.00340076	1	-0.923772	-inf	-0.0297456	9.21819	393.284	0.000420218	5.9897e-226	0.100756
ADAM15	111424205	8.23931e-176	-1.2017	1.21667	0.00594133	0.0377437	0.00594133	0.0341833	1	-1.25539	-1.32159	-0.0995056	9.23993	163.25	6.6897e-10	0	1.92441e-250
ADAM17	109554660	1.1839e-152	0.701434	-0.702311	0.0738953	0.0895854	0.0698106	0.0813788	1	0.144497	0.182659	0.0279583	9.27717	0.56829	0.843857	1.98271e-95	2.80214e-30
ADAM19	119331979	5.02001e-292	2.82341	-2.83661	0.140735	0.036179	0.124397	0.0325388	1	1.11721	1.79085	0.948016	9.24372	3014.16	5.11916e-147	2.4897e-155	5.74032e-167
ADAM28	132695815	0	5.41668	-5.49675	0.49313	0.0444175	0.363906	0.0322514	1	2.72328	3.15007	2.42592	9.25793	23095.2	0	3.1206e-231	0.422551
ADAM8	108490354	3.30462e-140	-0.294669	0.302031	0.0304493	0.0799898	0.030078	0.0736672	1	-0.291145	-0.735161	-0.346673	9.27091	187.448	1.27943e-16	2.18199e-199	1.03264e-51
ADAM9	114367974	1.27546e-215	-0.4673	0.476176	0.002228	0.0137308	0.002228	0.0129005	1	-1.01826	-1.46454	-0.019745	9.22454	100.284	0.00152396	8.65937e-202	0.0576129
ADAMTS10	114764138	2.72616e-221	-2.42452	2.42831	0	0.0103779	0	0.0101544	1	-1.30994	-inf	-0.0964048	9.22276	544.746	2.40208e-10	3.60689e-24	1.32418e-29
ADAMTS17	115834553	5.55005e-237	-0.770186	0.769595	0.000371333	0.00252263	0.000371333	0.00242684	1	-0.301586	-1.46435	-0.00870958	9.2174	92.9482	0.146309	3.69785e-101	2.00443e-13
ADAMTSL4	114703738	2.01753e-220	1.07848	-1.07739	0.000742666	0.0103779	0.000742666	0.00972331	1	-0.615897	-2.17256	-0.0562565	9.22238	311.82	1.19548e-06	1.01527e-120	0.921144
ADAP1	113582022	1.36507e-204	-0.449251	0.452499	0.00482733	0.021634	0.004456	0.0208995	1	-0.519385	-1.35692	-0.119498	9.23039	199.138	1.46058e-07	2.82679e-220	0.786343
ADAP2	110880150	6.68698e-169	1.47182	-1.46761	0.0148533	0.0531349	0.0137393	0.039931	1	-0.215319	-0.615559	0.145682	9.24831	1.31835	0.341402	3.60214e-194	3.20053e-12
ADAR	97874822	2.49924e-45	-0.30219	0.304873	0.171927	0.264509	0.154846	0.223987	1	-0.0688754	-0.117694	-0.194209	9.38958	29.9389	1.53983e-06	5.35812e-198	0.354598
ADARB1	116255992	2.61735e-243	1.96458	-1.94911	0.0560713	0.0248112	0.0549573	0.0240927	1	0.752345	1.11845	0.400775	9.23444	902.464	1.97261e-33	3.40275e-218	0.0960485
ADAT1	113042536	3.44346e-197	0.301485	-0.293375	0.0259933	0.0373605	0.0259933	0.0358916	1	0.0716694	-0.0666586	-0.0238633	9.24167	3.2253	0.407279	9.70664e-68	0.372106
ADAT2	115088332	5.49964e-226	1.36834	-1.37743	0.0141107	0.0150879	0.013368	0.0147686	1	0.343002	0.230643	0.0334553	9.2264	13.9895	0.231786	6.10467e-205	0.89542
ADCK3	114298520	1.23621e-214	1.75412	-1.7524	0.051244	0.0392285	0.05013	0.0379512	1	0.356207	0.568596	0.134327	9.24376	55.7049	0.000437225	1.87424e-187	0.420707
ADCK4	113913779	3.27425e-209	-0.647194	0.638044	0.013368	0.0223205	0.013368	0.0218256	1	-0.150765	-0.150185	-0.0495053	9.23121	24.0153	0.0589621	2.97701e-74	1.79019e-08
ADCK5	114451929	8.13299e-217	-0.226047	0.224066	0.0129967	0.0190155	0.0126253	0.0185685	1	-0.0432023	-0.0817144	0.0214828	9.22894	2.25268	0.62541	4.46682e-219	0.00146662
ADCY7	108130822	4.00453e-136	-0.666985	0.672393	0.0126253	0.069069	0.012254	0.0643271	1	-0.539039	-1.44749	-0.301049	9.2619	255.924	6.44539e-20	9.46202e-37	0.0768001
ADD1	114784476	1.38823e-221	2.36101	-2.36469	0.203862	0.116025	0.179725	0.10619	1	0.641143	0.851874	0.576233	9.29893	410.647	1.40525e-45	2.42097e-215	0.0318298
ADD3	98862198	6.5169e-52	-0.0709186	0.0673588	0.307835	0.361024	0.25065	0.283205	1	0.0236008	0.114693	-0.0537786	9.4509	2.29176	0.160834	1.58258e-96	6.41631e-16
ADGRD2	115277475	9.50795e-229	-1.13836	1.15015	0.00185667	0.00689732	0.00185667	0.00673766	1	-0.789407	-0.863438	-0.0281189	9.22037	102.988	0.0189243	4.72537e-42	4.66255e-61
ADGRE1	113531020	6.93102e-204	-2.44099	2.43865	0.000371333	0.0194147	0.000371333	0.0176744	1	-1.63605	-3.72064	-0.179702	9.22825	649.466	1.65612e-18	7.24178e-183	0.76217
ADGRE2	111249983	1.39212e-173	0.789906	-0.790889	0.00928333	0.044162	0.00891199	0.0363067	1	-0.869003	-1.03687	-0.173892	9.24392	181.266	8.70447e-14	1.16209e-148	0.612517
ADGRE5	91673820	1.88449e-14	-2.85093	2.85697	0.0430746	0.263918	0.0415893	0.205994	1	-1.33903	-1.55343	-1.18317	9.38669	857.728	2.34727e-140	6.10573e-169	0.425747
ADGRG1	111406361	1.39548e-175	-0.231067	0.231135	0.000742666	0.049798	0.000742666	0.0393243	1	-1.49062	-4.44276	-0.742964	9.25243	1413.71	1.21968e-82	3.07947e-61	7.68729e-47
ADGRG5	114930846	1.06504e-223	1.31468	-1.31378	0.0141107	0.0171156	0.0141107	0.016429	1	0.389687	-0.02043	-0.00955609	9.22811	0.375487	0.879253	4.88352e-87	0.0329753
ADGRG6	115512761	3.29893e-232	0.906635	-0.915925	0	0.00424696	0	0.00391168	1	-0.185355	-inf	0.0324419	9.21823	42.4785	0.21915	5.09162e-174	4.10373e-07
ADH5	105179539	6.53719e-105	-0.290629	0.288518	0.113628	0.157074	0.105087	0.14189	1	-0.0882663	-0.0508306	-0.142012	9.32226	18.9952	0.00137938	2.25399e-206	0.76145
ADHFE1	114300600	1.155e-214	-3.0023	3.02408	0	0.0143694	0	0.014114	1	-1.69485	-inf	-0.148686	9.22564	625.952	3.53496e-15	2.41694e-167	5.48104e-09
ADI1	101603800	1.33379e-72	-1.2553	1.25444	0.0824359	0.173008	0.0764946	0.14553	1	-0.371146	-0.36347	-0.255633	9.32829	67.9671	6.10305e-11	1.1846e-58	0.597362
ADIPOR1	105085325	5.54724e-104	-0.403081	0.407595	0.0768659	0.182061	0.0675826	0.137436	1	-0.649805	-0.533477	-0.883235	9.35459	443.258	2.83554e-72	0.00253316	3.68861e-08
ADIPOR2	112860920	9.95087e-195	0.113589	-0.107749	0.023394	0.0360353	0.0226513	0.0345505	1	-0.0481439	-0.116343	-0.018909	9.24066	3.34945	0.381794	2.00092e-215	0.000197307
ADIRF	115931201	1.99931e-238	-0.0418506	0.0370931	0	0.00237894	0	0.00166047	1	-0.156472	-inf	-0.0125037	9.21734	279.184	0.00918851	5.95823e-162	0.527823
ADK	123898654	0	5.05557	-5.05557	0.344226	0.0778184	0.277757	0.0711286	1	1.52943	1.89009	1.42031	9.2772	3684.77	0	1.41241e-210	0.593645
ADNP	112217533	3.89279e-186	0.6887	-0.691698	0.0538433	0.0602877	0.0531006	0.0572063	1	0.198902	0.177262	0.0557523	9.25788	5.30003	0.211873	4.03473e-146	0.514069
ADNP2	114475101	3.79947e-217	-1.04398	1.04999	0.006684	0.0154551	0.006684	0.0151677	1	-0.30873	-0.473161	-0.0537916	9.22632	59.2319	0.0126732	1.84659e-141	0.193414
ADO	114735245	7.10543e-221	-0.237262	0.235865	0.00557	0.0128846	0.00557	0.0125972	1	-0.253015	-0.481826	-0.0397922	9.22448	53.3999	0.0265782	3.54716e-84	4.40508e-05
ADORA3	115320282	2.24175e-229	1.43506	-1.42558	0.000371333	0.00617885	0.000371333	0.00549231	1	0.11668	-2.6029	0.0364827	9.21942	19.445	0.250914	1.33772e-181	0.247714
ADPGK	109913878	5.64846e-157	2.16457	-2.14541	0.174527	0.144445	0.161901	0.129229	1	0.488203	0.548056	0.393173	9.31443	161.912	1.80869e-18	1.43495e-87	0.114897
ADPRH	115361653	5.53751e-230	2.12129	-2.12438	0.00594133	0.00729647	0.00557	0.00712085	1	0.699173	0.466613	0.0530984	9.22057	84.2865	0.0634983	7.15641e-111	2.2851e-19
ADPRHL2	110890178	5.00198e-169	-0.0924658	0.101197	0.035648	0.0569668	0.0341626	0.0548433	1	-0.0169642	-0.11363	0.00243064	9.25453	0.611586	0.586753	5.75572e-61	0.262641
ADPRM	112942461	7.85095e-196	0.9081	-0.913259	0.0909766	0.0682228	0.0820646	0.0637523	1	0.32401	0.609974	0.165995	9.26419	42.1786	0.000191694	5.68991e-213	0.902855
ADRB1	115840360	4.54669e-237	0.871997	-0.866126	0.001114	0.00268229	0.001114	0.0025386	1	-0.103916	-0.31669	0.0145154	9.21748	16.4496	0.581879	0	0
ADRB2	109541559	1.69733e-152	-0.617135	0.615012	0.00705533	0.0618843	0.00705533	0.0562802	1	-0.94191	-2.12546	-0.392909	9.25926	401.913	6.20124e-28	5.2093e-232	0.114648
ADRBK1	107297836	6.7416e-127	-0.313316	0.321132	0.057928	0.102071	0.0557	0.0919483	1	-0.294396	-0.205776	-0.144022	9.28435	32.104	5.42632e-05	3.48011e-153	0.182321
ADRBK2	114979099	2.12752e-224	1.71328	-1.70621	0.0564426	0.0343749	0.054586	0.0305749	1	0.915638	1.00739	0.378017	9.2394	600.268	4.94374e-20	1.75104e-110	0.0469984
ADRM1	102817441	6.84019e-83	0.507485	-0.50957	0.167471	0.212364	0.158559	0.184184	1	0.0895836	0.112838	0.0646735	9.35644	2.52411	0.245985	1.05784e-134	0.685516
ADSL	104740066	1.29287e-100	-1.91776	1.91901	0.0571853	0.126371	0.0560713	0.113391	1	-0.560023	-0.433943	-0.238916	9.29893	73.6091	2.27534e-09	6.24719e-238	0.740793
ADSS	104039225	5.94563e-94	-1.32576	1.32201	0.0683253	0.133588	0.0638693	0.121006	1	-0.295726	-0.342777	-0.282219	9.30563	85.1722	2.63794e-11	1.19488e-159	0.183419
ADSSL1	115570628	4.60757e-233	-2.00735	2.01145	0.000742666	0.00470998	0.000742666	0.00448645	1	-0.822571	-1.37133	-0.0206857	9.21882	150.782	0.0156873	7.36508e-07	1.83526e-50
ADTRP	111660721	7.38929e-179	-1.47654	1.4667	0.00259933	0.0431881	0.00259933	0.0375361	1	-1.47556	-2.46151	-0.569864	9.24521	1117.41	3.01775e-58	1.73784e-91	0.0298597
AE000662.92	115572976	4.25354e-233	-1.46637	1.46131	0	0.00447049	0	0.00429486	1	-1.14652	-inf	-0.0181037	9.21877	210.341	0.00771253	1.9134e-205	0.032171
AEBP2	113066836	1.60899e-197	-0.807949	0.819227	0.0207947	0.0342471	0.020052	0.0329858	1	-0.212934	-0.234251	-0.0663486	9.23956	21.0076	0.0399708	2.95759e-147	0.784482
AEN	115265427	1.42738e-228	2.00804	-2.01012	0.049016	0.0327942	0.0482733	0.0316606	1	0.42504	0.658981	0.212326	9.23939	176.815	1.81473e-09	2.68606e-201	0.778682
AES	80195218	1.55655e-05	-1.17538	1.17083	0.445228	0.798429	0.339398	0.488161	1	-0.391399	-0.277652	-0.603813	9.6903	274.433	1.63845e-61	8.8693e-176	0.000566399
AFF1	114450022	8.65846e-217	1.10818	-1.1014	0.0304493	0.0253221	0.0297066	0.0246515	1	0.312958	0.581236	0.1438	9.23359	115.132	2.95429e-05	4.74009e-222	0.663115
AFF3	125245586	0	5.45003	-5.37952	0.203491	0.0146887	0.181211	0.0129804	1	2.12031	3.29298	1.43959	9.23116	17376.4	0	6.94988e-35	0.157069
AFF4	111991319	3.67174e-183	3.50082	-3.48376	0.171556	0.117765	0.158559	0.108457	1	0.599149	0.735879	0.532262	9.29831	338.396	4.09336e-36	1.20848e-102	0
AFG3L2	113928072	2.0649e-209	0.153769	-0.148338	0.030078	0.0326186	0.0293353	0.031485	1	0.0162969	0.231077	0.00783619	9.23847	0.310317	0.7986	5.1786e-126	3.03313e-07
AFMID	114346303	2.59236e-215	-0.236451	0.237555	0.004456	0.0149442	0.004456	0.0140501	1	-0.255949	-0.644491	0.0131968	9.22529	17.8972	0.113628	4.28543e-223	3.24983e-136
AFTPH	112383590	2.46208e-188	2.40183	-2.40212	0.0824359	0.0729647	0.0776086	0.0673766	1	0.656805	0.470527	0.332589	9.26577	178.67	1.04338e-13	4.31593e-127	0.21495
AGA	110612551	1.48717e-165	-0.858274	0.859178	0.0360193	0.0610541	0.0349053	0.0581004	1	-0.231877	-0.191078	-0.0866018	9.25758	20.034	0.0130972	1.30157e-225	0.0146365
AGAP2	114166672	9.08656e-213	-2.03092	2.02099	0.00557	0.0187281	0.00557	0.0182332	1	-0.690557	-0.95528	-0.142496	9.22885	235.207	9.31404e-08	8.40394e-88	0.00572286
AGFG1	112948760	6.45045e-196	0.428854	-0.42704	0.0159673	0.0319799	0.015596	0.0302716	1	-0.239974	-0.372438	-0.0841271	9.23752	45.1069	0.00235247	4.63759e-109	0.000255192
AGFG2	113451053	8.80464e-203	-1.88455	1.88727	0.002228	0.0218256	0.002228	0.0213945	1	-0.978294	-1.94778	-0.181564	9.23083	406.62	1.66586e-13	4.18266e-198	0.340316
AGGF1	109435445	3.11888e-151	-0.942781	0.956398	0.0419606	0.0726135	0.0397326	0.0677119	1	-0.204076	-0.177775	0.000664344	9.26472	0.988341	0.502735	7.38102e-164	9.92078e-06
AGK	113799781	1.28384e-207	-0.883058	0.890559	0.00891199	0.0222566	0.00891199	0.021618	1	-0.409317	-0.623422	-0.114321	9.23128	115.848	6.22531e-05	1.49897e-181	0.821533
AGL	112784303	1.07482e-193	0.0773051	-0.085118	0.0219087	0.0364345	0.0215373	0.0350135	1	0.0285443	-0.207505	-0.0589425	9.24108	15.7943	0.068431	2.44569e-212	9.36798e-05
AGMAT	113487857	2.7354e-203	-0.152338	0.148249	0.0215373	0.0312615	0.021166	0.0301439	1	-0.103813	-0.0579827	-0.0795416	9.23734	29.14	0.0207074	3.91327e-151	0.238572
AGO1	112455096	2.75672e-189	-0.259129	0.262859	0.018938	0.0363866	0.017824	0.0345984	1	-0.219058	-0.29623	-0.0902268	9.24052	42.132	0.00198826	2.91355e-229	0.000205661
AGO2	108966784	1.03269e-145	-0.557277	0.556317	0.049016	0.0801015	0.046788	0.0743059	1	-0.18523	-0.115316	-0.0315994	9.26994	3.85012	0.195532	8.6518e-211	0.00389513
AGO3	108594383	2.1194e-141	0.325397	-0.329619	0.0984033	0.112592	0.0924619	0.103651	1	0.0612787	0.177742	0.0418265	9.29307	1.61523	0.431613	6.29637e-196	4.38367e-10
AGO4	112021561	1.47436e-183	-1.78733	1.79404	0.00854066	0.0336883	0.00854066	0.0319959	1	-0.925959	-0.906061	-0.156331	9.23839	175.521	2.80681e-09	5.41688e-113	0.0296786
AGPAT1	111604796	3.90418e-178	-1.67557	1.68623	0.0193093	0.0449284	0.018938	0.0428049	1	-0.40421	-0.499764	-0.0750806	9.24584	35.5641	0.00276866	1.61146e-221	0.0757393
AGPAT2	109952365	1.92893e-157	0.585022	-0.581011	0.0493873	0.0727412	0.0482733	0.0656683	1	-0.0960272	0.0424624	0.0858155	9.26426	5.6679	0.540879	3.90331e-71	0.990274
AGPAT3	111940062	1.71996e-182	-1.14029	1.1473	0.00557	0.0331295	0.00482733	0.0315329	1	-0.443288	-1.26423	-0.1524	9.23749	227.814	4.06782e-11	3.35605e-206	0.0176054
AGPAT4	114681694	4.18451e-220	-1.44281	1.44749	0.00185667	0.0118308	0.00185667	0.0115594	1	-1.03719	-1.39668	-0.117011	9.22396	381.087	2.36591e-08	2.39385e-186	0.695514
AGPAT5	118732489	3.51703e-282	5.64989	-5.65467	0.0932046	0.0202769	0.0880059	0.019734	1	1.48488	1.92973	0.732131	9.23199	3302.6	7.87129e-105	8.41147e-188	1.09261e-05
AGPS	112003072	2.57585e-183	-1.38647	1.38244	0.0152247	0.0373605	0.0148533	0.0363067	1	-0.437176	-0.548441	-0.127292	9.24106	84.6777	1.9921e-05	3.71244e-46	1.53779e-07
AGTPBP1	110068410	7.48454e-159	-0.883327	0.889402	0.0163387	0.0571903	0.0163387	0.0537257	1	-0.571981	-0.983782	-0.325885	9.2548	264.244	1.97504e-18	6.57007e-197	2.32568e-13
AGTRAP	99159656	5.50329e-54	-0.88432	0.890021	0.0319346	0.185126	0.030078	0.140533	1	-0.923649	-1.4261	-0.912118	9.33721	632.796	1.30787e-91	1.69833e-223	0.0052516
AHCTF1	113506092	1.53194e-203	-0.774196	0.770443	0.0152247	0.0290262	0.014482	0.0276212	1	-0.299589	-0.430639	-0.0885142	9.23575	47.5584	0.00406256	2.77618e-183	1.09812e-08
AHCY	111967622	7.50027e-183	1.19375	-1.19983	0.04456	0.0544761	0.0438173	0.0493031	1	0.222462	0.29088	0.16043	9.25105	44.1228	0.0063611	5.60739e-189	0.00434749
AHCYL1	112105844	1.1533e-184	1.39144	-1.39064	0.054586	0.0579247	0.0527293	0.0542845	1	0.285423	0.341108	0.16575	9.25514	50.7251	0.000605049	2.90957e-141	0.522393
AHDC1	114390420	6.11491e-216	0.876544	-0.885207	0.00854066	0.017403	0.00779799	0.0171635	1	0.127691	-0.440405	-0.0635356	9.22798	50.0626	0.0174589	8.12763e-169	0.669886
AHI1	113604125	6.74476e-205	0.802718	-0.799678	0.02785	0.0310858	0.025622	0.0294254	1	0.174324	0.231338	0.0925998	9.23732	35.3358	0.0105872	6.19241e-89	0.0222622
AHNAK	85459075	0.240912	-1.13081	1.14296	0.0813219	0.387607	0.0738953	0.26676	1	-0.637458	-1.25515	-0.91611	9.45432	502.776	7.9818e-104	1.38505e-136	5.24886e-23
AHR	110367037	1.63493e-162	-1.6497	1.65027	0.01114	0.0520971	0.01114	0.0444813	1	-1.14607	-1.13457	-0.234325	9.24955	225.094	6.30082e-16	1.72508e-135	2.05124e-37
AHSA1	107705513	2.26068e-131	0.721053	-0.721937	0.112885	0.128271	0.107687	0.117462	1	0.204385	0.198591	0.0898989	9.30341	7.58283	0.0484392	1.2354e-235	0.395573
AHSA2	112368649	3.88765e-188	0.443624	-0.445841	0.0241367	0.0401865	0.023394	0.0384781	1	0.107858	-0.148626	0.00991609	9.24318	0.389641	0.707139	4.36815e-205	0.136246
AIDA	117034903	3.19391e-255	4.65939	-4.65522	0.240995	0.106605	0.206461	0.0985902	1	1.01076	1.16165	0.828324	9.29384	921.554	1.47902e-96	4.38349e-158	6.42556e-82
AIF1	82065056	0.0178261	-1.18329	1.18754	0.042332	1.41941	0.0404753	0.267207	1	-1.80754	-3.00109	-2.35717	9.91103	1301.75	2.85841e-282	1.32081e-63	2.18819e-06
AIFM1	113400246	4.41076e-202	-0.850263	0.855566	0.0207947	0.0316447	0.0207947	0.0302875	1	-0.240073	-0.111244	-0.00689468	9.23714	2.02854	0.532701	2.36725e-74	2.05108e-123
AIG1	111337552	1.06101e-174	-1.049	1.04023	0.0181953	0.0459343	0.017824	0.0422461	1	-0.398727	-0.438849	-0.0939795	9.24587	51.99	0.000314028	1.43666e-216	1.49988e-06
AIM1	107422493	2.94374e-128	-0.591266	0.588724	0.049016	0.0999792	0.0482733	0.0907988	1	-0.189606	-0.381519	-0.26986	9.28337	96.3193	1.39478e-10	1.01714e-211	0.194989
AIM1L	115518301	2.73273e-232	-1.38446	1.37867	0.001114	0.00601919	0.001114	0.00593936	1	-0.772551	-1.80699	-0.0137097	9.21993	22.1514	0.334633	3.08362e-40	0.479754
AIM2	115084312	6.29302e-226	2.77663	-2.79368	0.0152247	0.0172752	0.013368	0.0141619	1	1.0062	0.336849	0.0720213	9.22718	44.62	0.0571462	1.08413e-176	0.720844
AIMP1	100408990	3.77561e-63	-0.263831	0.26668	0.193836	0.255696	0.169328	0.212667	1	-0.0187536	0.0677365	-0.04482	9.38408	1.95897	0.161629	1.49905e-206	0.436043
AIMP2	112495208	8.05218e-190	-1.08594	1.09184	0.015596	0.0334329	0.0148533	0.0315329	1	-0.352992	-0.29035	-0.0536949	9.23793	31.707	0.0086782	1.6487e-236	0.995806
AIP	99644993	1.85405e-57	-0.607338	0.619381	0.143706	0.227308	0.132195	0.196877	1	-0.0898164	-0.165336	-0.204479	9.366	34.7569	1.10692e-06	1.72401e-225	0.00714057
AIRE	116011599	1.24966e-239	0.678483	-0.677015	0.003342	0.00288985	0.00297066	0.00234701	1	0.0437108	0.523912	0.00795257	9.21776	12.5404	0.564604	2.39808e-142	0.0158494
AK1	113335574	3.41605e-201	-2.81776	2.81953	0.00631266	0.0295371	0.00631266	0.0279565	1	-1.39881	-1.36464	-0.248462	9.23762	298.341	2.06745e-13	1.41734e-195	0.788477
AK2	109440518	2.71444e-151	0.493276	-0.484317	0.0716673	0.0888669	0.067954	0.0827679	1	0.0710204	0.125246	0.0799273	9.27597	6.00233	0.172131	1.34354e-217	0.000259675
AK3	107486577	5.84739e-129	-0.979819	0.984611	0.054586	0.0995003	0.052358	0.0910063	1	-0.182981	-0.261848	-0.160089	9.283	37.2408	8.92529e-05	1.43463e-223	0.0920286
AK5	110912643	2.60918e-169	-0.844099	0.839031	0.00259933	0.0469561	0.00259933	0.0420226	1	-0.74892	-2.70355	-0.619378	9.24802	1191.81	1.92795e-62	2.50658e-121	0.000584915
AK6	108042200	3.97841e-135	0.635858	-0.63657	0.073524	0.101368	0.0705533	0.0945668	1	0.123147	0.033917	0.0447685	9.28479	1.24931	0.489956	3.02043e-189	8.17153e-20
AK9	115093714	4.59165e-226	3.27992	-3.28103	0.0571853	0.0368177	0.053472	0.0354286	1	0.711486	0.658604	0.264798	9.24256	235.357	4.67507e-13	5.46677e-169	0.0112845
AKAP1	114133985	2.62914e-212	0.0986354	-0.0974548	0.0170813	0.0222247	0.0170813	0.0214104	1	0.0392305	0.16737	0.0139224	9.23105	0.361333	0.856939	1.43697e-171	2.87598e-05
AKAP10	111973975	6.19354e-183	1.02288	-1.02637	0.047902	0.0553063	0.0460453	0.0529753	1	0.226072	0.19885	0.0717825	9.25429	9.53173	0.104505	6.8823e-160	9.26265e-05
AKAP11	113240124	6.95045e-200	0.457576	-0.44806	0.0248793	0.0340715	0.0248793	0.0325547	1	0.112562	0.0634588	0.0469269	9.23918	4.53009	0.409674	1.26942e-73	2.38451e-11
AKAP13	98585525	5.07192e-50	0.311654	-0.304759	0.207947	0.293727	0.18381	0.236058	1	0.0797929	-0.0461054	-0.100665	9.40729	8.24049	0.00418517	5.04881e-145	8.01269e-204
AKAP17A	109568105	8.1784e-153	1.13295	-1.13893	0.0868919	0.0978717	0.0831786	0.0903358	1	0.25902	0.218581	0.150016	9.2833	26.0799	0.00118505	3.35854e-76	1.93541e-06
AKAP5	114542345	4.16017e-218	0.279404	-0.275756	0.00816933	0.0167963	0.00816933	0.016445	1	0.00425076	-0.567562	-0.0806331	9.22766	79.2066	0.00269929	7.60023e-219	0.0727529
AKAP7	111443802	4.61749e-176	-0.582678	0.58275	0.0438173	0.0572861	0.043446	0.0542206	1	-0.251723	0.0756655	-0.0661942	9.25602	9.61961	0.0799423	7.49097e-151	3.11892e-05
AKAP8	112987297	1.93697e-196	0.983433	-0.980855	0.0393613	0.0435872	0.03899	0.0419268	1	0.180696	0.222049	0.0267106	9.24614	1.78032	0.504483	2.60888e-119	3.54577e-05
AKAP8L	112561205	1.05894e-190	0.968175	-0.969261	0.0675826	0.0610221	0.0660973	0.057813	1	0.193529	0.425971	0.10618	9.25862	22.9742	0.00845246	3.80434e-215	0.674534
AKAP9	100163672	2.71882e-61	0.605757	-0.602159	0.212774	0.280651	0.184181	0.227532	1	0.13727	0.0178767	0.0979975	9.4002	6.24784	0.0322922	4.31449e-212	3.71032e-09
AKIP1	111551776	1.88599e-177	-1.82116	1.83846	0.0185667	0.0436192	0.017824	0.0417831	1	-0.50734	-0.545024	-0.0605174	9.24504	27.9756	0.00892242	1.00397e-231	0.169182
AKIRIN1	101734775	1.11695e-73	-1.85793	1.86897	0.0664686	0.157569	0.0642406	0.140293	1	-0.333904	-0.50711	-0.289822	9.32082	89.1866	5.1936e-12	0.00123683	4.47898e-26
AKIRIN2	108929134	2.83737e-145	1.18999	-1.18007	0.147419	0.140517	0.138136	0.124439	1	0.296068	0.394993	0.302207	9.3115	90.4743	1.39315e-10	7.13434e-32	2.17562e-48
AKNA	99406723	9.69991e-56	0.16636	-0.161685	0.145191	0.241965	0.130709	0.201842	1	-0.133336	-0.285392	-0.294618	9.37781	64.1367	3.25379e-11	5.68379e-209	0.260356
AKR1A1	103434846	2.15623e-88	0.933026	-0.932204	0.1671	0.208676	0.151133	0.174908	1	0.141321	0.164493	0.237277	9.35135	41.6674	2.11409e-05	2.59445e-216	0.654088
AKR1B1	103087653	2.81501e-85	0.158531	-0.151891	0.12811	0.185765	0.121055	0.160842	1	0.0111611	-0.0363058	-0.0407015	9.33887	2.39107	0.251889	3.59706e-184	0.00067457
AKR1C3	112653050	6.24222e-192	0.0541688	-0.046853	0.002228	0.0364025	0.002228	0.0287388	1	-0.34367	-3.01186	-0.458468	9.24208	868.947	1.13849e-40	3.5421e-236	6.48275e-17
AKR7A2	106739812	6.70235e-121	-0.397809	0.402734	0.0742666	0.110708	0.0716673	0.10164	1	-0.164287	0.00510034	-0.0863487	9.29065	10.8399	0.0196605	1.20975e-183	1.04838e-66
AKT1	112162902	2.04573e-185	-1.19649	1.19468	0.01114	0.0346622	0.01114	0.0333051	1	-0.54719	-0.780247	-0.128888	9.23904	112.491	1.65438e-06	7.72706e-164	0.0820928
AKT1S1	113152230	1.10436e-198	-0.822893	0.821766	0.0148533	0.0299203	0.0148533	0.0290103	1	-0.262601	-0.316698	-0.0894158	9.23633	48.3873	0.00290817	1.57302e-219	0.301513
AKT2	112733258	5.22796e-193	1.5011	-1.50342	0.065726	0.0591861	0.0616413	0.0569348	1	0.247941	0.39488	0.118132	9.25741	28.4589	0.0031949	1.07569e-224	0.236321
AKT3	112835847	2.16956e-194	-1.05071	1.05056	0.00928333	0.0307027	0.00928333	0.0297766	1	-0.398583	-0.959643	-0.163125	9.23679	164.648	5.60244e-08	3.01579e-196	2.12559e-07
AKTIP	107092111	1.14009e-124	-1.50271	1.49612	0.0219087	0.087398	0.0215373	0.0813948	1	-1.12413	-1.09521	-0.451746	9.2757	308.664	2.6917e-27	1.32712e-187	0.233168
AL133245.2	114798057	8.84376e-222	-0.169359	0.170299	0.0271073	0.024923	0.0271073	0.0243003	1	-0.0330473	0.325087	0.00844888	9.23349	0.682795	0.776495	1.30907e-67	0.325076
AL592183.1	114652914	1.08377e-219	3.03126	-3.03608	0.0891199	0.0542047	0.0868919	0.0518417	1	0.572472	0.823749	0.309957	9.25486	206.846	2.54976e-14	2.1849e-222	0.586178
AL928768.3	115594236	2.06179e-233	3.25851	-3.26727	0.017824	0.0738588	0.012254	0.00889308	1	1.25767	-0.492921	-0.0898394	9.25653	59.0596	2.91319e-10	1.22591e-156	0.389933
ALAD	113733127	1.08973e-206	0.0190672	-0.0148892	0.0226513	0.0294094	0.0226513	0.0285951	1	-0.00719058	0.0623945	0.00388291	9.23614	0.000608389	0.980322	3.66575e-12	8.31074e-07
ALAS1	113382117	7.8329e-202	-0.67217	0.67908	0.01114	0.0250028	0.0103973	0.0242205	1	-0.245292	-0.453807	-0.0593191	9.23275	41.6312	0.0111287	5.23282e-190	0.471047
ALCAM	114609470	4.5506e-219	1.87479	-1.86284	0.0174527	0.0196222	0.0170813	0.0175946	1	0.730414	0.545221	0.212768	9.22834	418.377	2.41371e-08	6.17041e-172	0.162659
ALDH16A1	114373037	1.08062e-215	2.2274	-2.23916	0.0742666	0.049814	0.0698106	0.0468443	1	0.551729	0.75994	0.280741	9.2507	194.168	5.19985e-12	5.19518e-105	0.347094
ALDH18A1	114719352	1.20301e-220	0.78533	-0.791381	0.0159673	0.0193029	0.015596	0.0189357	1	0.177561	0.0502247	-0.00640309	9.22931	0.271634	0.896142	4.56926e-225	0.974452
ALDH2	106280375	4.5057e-116	1.30412	-1.29834	0.0315633	0.122635	0.031192	0.0796226	1	-0.637127	-0.723852	-0.159592	9.29053	69.7037	7.02478e-17	3.41474e-242	4.00031e-16
ALDH3A2	112984010	2.14642e-196	-0.898084	0.900868	0.0163387	0.0318363	0.0159673	0.0306707	1	-0.290145	-0.277775	-0.0571046	9.2372	29.4133	0.0175109	2.90788e-150	0.038762
ALDH3B1	112621726	1.64105e-191	-0.0169782	0.0196451	0.0148533	0.033353	0.014482	0.0307825	1	-0.589351	-0.374604	-0.060519	9.23759	32.6804	0.00143777	1.62085e-237	0.223835
ALDH6A1	113738174	9.26964e-207	-0.179883	0.184567	0.0193093	0.0276212	0.0181953	0.0264078	1	-0.0210628	-0.00772033	-0.0396214	9.23485	10.5459	0.189587	1.22702e-144	0.00286049
ALDH9A1	108076870	1.622e-135	0.341457	-0.346355	0.0887486	0.111539	0.0842926	0.102486	1	0.0607964	0.0880307	0.0357727	9.29199	0.830221	0.599039	4.45576e-172	0.69916
ALDOA	67132452	4.58521e-72	-2.24999	2.26392	0.555886	1.28681	0.414408	0.624719	1	-0.500792	-0.494476	-0.7478	9.8966	509.01	2.80246e-112	5.31337e-209	0.890572
ALDOC	112474486	1.52098e-189	-0.300553	0.295737	0.0207947	0.0389092	0.0204233	0.0374563	1	-0.0687482	-0.340557	-0.134376	9.24289	65.2739	0.000152877	7.60924e-201	0.000110732
ALG11	115295794	5.12458e-229	1.45939	-1.46532	0.01671	0.0142098	0.0152247	0.0138745	1	0.350294	0.510633	0.0553858	9.22584	41.21	0.0424478	6.36023e-219	0.98509
ALG12	114036395	6.22877e-211	0.135563	-0.128979	0.0185667	0.0245238	0.0185667	0.0239011	1	0.00512395	0.0673291	0.00766033	9.23288	0.0400678	0.95234	1.45704e-225	0.0517999
ALG13	111191776	7.6697e-173	0.773373	-0.768543	0.0783513	0.0778823	0.0750093	0.0734597	1	0.169307	0.333113	0.167177	9.26984	40.8233	0.000168779	1.66487e-214	0.0602014
ALG14	114674805	5.25544e-220	1.58807	-1.58012	0.0248793	0.0234062	0.0237653	0.0224642	1	0.324227	0.409618	0.0882039	9.23188	46.1528	0.00920433	8.87261e-14	2.65787e-10
ALG2	111903842	5.11296e-182	-0.362679	0.373919	0.0248793	0.0429965	0.0248793	0.0410646	1	-0.0901271	-0.114383	-0.00966431	9.24493	3.36548	0.362757	4.35386e-176	0.501842
ALG3	110133209	1.21176e-159	-0.89703	0.889132	0.0430746	0.0669455	0.042332	0.0631616	1	-0.174523	-0.0307306	-0.0258185	9.26092	3.81583	0.219027	5.44263e-194	0.155687
ALG5	105903392	3.47124e-112	-0.976965	0.988711	0.0742666	0.124806	0.0731526	0.113183	1	-0.192514	-0.151362	-0.0978674	9.29888	14.8154	0.009069	6.13859e-182	0.71038
ALG6	113794407	1.52572e-207	0.0927108	-0.0965416	0.02228	0.0284355	0.021166	0.0277649	1	-0.0185054	0.0291895	-0.0159455	9.23581	1.57169	0.623864	1.60147e-150	6.3922e-05
ALG8	113751634	6.02058e-207	1.20605	-1.21412	0.0475306	0.0443376	0.0460453	0.0425814	1	0.248484	0.337531	0.125292	9.24677	41.9205	0.0011312	3.76083e-238	0.99126
ALKBH2	114204260	2.67411e-213	0.955816	-0.975008	0.0252506	0.029617	0.0248793	0.0289464	1	0.240425	0.057974	0.0355708	9.23638	6.32538	0.264342	0.00949264	7.23617e-90
ALKBH3	112460709	2.32085e-189	-1.48375	1.48608	0.0174527	0.0356681	0.0174527	0.0345984	1	-0.328062	-0.354668	-0.0963086	9.24015	48.2537	0.00217275	9.26054e-142	3.16795e-10
ALKBH4	113179250	4.7235e-199	2.20845	-2.20577	0.0349053	0.0392285	0.0326773	0.0379193	1	0.397471	0.187479	0.0512534	9.24314	7.28176	0.205109	5.41597e-201	0.170667
ALKBH5	109412450	5.85137e-151	-0.0204229	0.026646	0.0686966	0.0862325	0.0660973	0.0811074	1	-0.0157768	0.128532	-0.0404701	9.27547	2.8175	0.281625	1.47176e-220	0.631086
ALKBH7	87342791	0.00169808	-1.36501	1.35182	0.180839	0.411157	0.160787	0.307218	1	-0.297903	-0.449291	-0.387526	9.46921	110.094	4.25188e-24	7.24181e-159	0.0042213
ALKBH8	115303803	3.91068e-229	1.02465	-1.03339	0.00891199	0.0102502	0.00891199	0.0100586	1	0.230386	0.203435	0.011186	9.22294	2.28874	0.685094	4.41192e-200	0.799146
ALMS1	114532167	5.81628e-218	-0.684784	0.685382	0.0103973	0.016908	0.0103973	0.0165089	1	-0.134625	-0.138225	-0.0228692	9.22737	10.3655	0.284196	1.12815e-212	0.0366986
ALOX12-AS1	113965962	6.07687e-210	1.75726	-1.75117	0.040104	0.0353488	0.0393613	0.0343429	1	0.324378	0.451577	0.0982129	9.24076	34.3482	0.00796368	5.12991e-240	1.29549e-07
ALOX5	116976274	2.57655e-254	2.01771	-2.02045	0.110286	0.0496863	0.102859	0.0420545	1	0.935893	1.386	0.747365	9.25011	1560.89	1.08213e-68	4.96858e-10	9.43105e-11
ALOX5AP	96407141	2.16955e-36	0.0439404	-0.0196895	0.325659	0.500407	0.269216	0.300097	1	-0.238101	-0.121646	-0.0263023	9.52799	0.722359	0.395374	2.52404e-88	5.98711e-05
ALPK1	115113782	2.34232e-226	1.43024	-1.43256	0.0159673	0.0142896	0.0159673	0.0140182	1	0.40526	0.542165	0.065044	9.22566	54.429	0.035328	1.21676e-170	2.0499e-22
ALPK3	116042433	4.30718e-240	0.488652	-0.490232	0	0.000814267	0	0.000686539	1	0.0484986	-inf	0.00724314	9.2162	17.4474	0.605801	3.12855e-128	0.0671864
ALS2CL	115462665	1.80797e-231	-2.27058	2.26561	0.000742666	0.00523686	0.000742666	0.00510913	1	-0.979436	-1.40518	-0.0387196	9.21925	242.997	0.00135781	2.30702e-183	0.408486
ALYREF	114393278	5.56827e-216	-0.531859	0.532884	0.00779799	0.0172433	0.00779799	0.0167005	1	-0.468731	-0.550571	-0.0400987	9.22725	35.6189	0.0309642	9.54833e-219	0.347165
AMD1	104865749	7.80224e-102	0.602402	-0.602815	0.129967	0.165791	0.118084	0.146009	1	0.0810035	0.0760206	0.0834758	9.32672	4.96606	0.12055	1.01907e-198	0.0222151
AMDHD2	112538064	2.1579e-190	0.998431	-0.993129	0.0382473	0.0464452	0.035648	0.044194	1	0.175172	0.143579	0.086842	9.24778	16.2614	0.0498614	5.45072e-195	0.821533
AMFR	115625113	7.19596e-234	2.25736	-2.24581	0.0627553	0.0357958	0.0597846	0.0337841	1	0.842252	0.901775	0.317443	9.2415	347.829	8.44015e-17	0.417383	0.611187
AMMECR1	112319142	1.76312e-187	-1.25914	1.26191	0.01671	0.0369294	0.0159673	0.0359076	1	-0.42533	-0.475107	-0.145114	9.24132	87.2146	1.78615e-05	1.03128e-216	0.348464
AMN1	116669106	1.36439e-249	4.06708	-4.05773	0.0627553	0.0294573	0.0608986	0.0284515	1	0.912692	0.976608	0.371223	9.2378	581.953	5.54855e-26	1.40036e-158	0.94189
AMPD2	112789905	9.03367e-194	-0.596866	0.602183	0.013368	0.031948	0.0129967	0.0304472	1	-0.415228	-0.568741	-0.0953443	9.23705	68.7672	0.000145831	5.234e-217	0.0501657
AMPD3	115671317	1.4865e-234	2.2396	-2.23501	0.0219087	0.0130602	0.021166	0.0127728	1	0.564538	0.913898	0.165246	9.2251	409.544	2.15474e-09	8.45756e-196	0.0222585
AMPH	114485994	2.65617e-217	-1.91568	1.90662	0.000371333	0.0133316	0.000371333	0.0129005	1	-1.00577	-2.95572	-0.140667	9.22514	582.941	5.81391e-13	7.53017e-135	0.996004
AMZ2	105649924	1.30629e-109	-0.820797	0.828007	0.064612	0.118228	0.0605273	0.108154	1	-0.189008	-0.285333	-0.0884599	9.29558	13.0664	0.0138672	6.7725e-235	0.165599
ANAPC1	113185707	3.85539e-199	-0.0849844	0.0812892	0.0170813	0.0300321	0.01671	0.0292657	1	-0.0288143	-0.24339	-0.065236	9.23667	25.988	0.0306124	6.26075e-114	2.36117e-06
ANAPC10	111176938	1.18425e-172	0.566117	-0.565035	0.0508726	0.0622036	0.0486446	0.0597928	1	0.125595	0.129492	0.0749558	9.2589	8.80043	0.106627	8.49471e-279	7.21785e-83
ANAPC11	89188899	4.08256e-07	-0.981611	0.98992	0.164872	0.371354	0.148533	0.288043	1	-0.297997	-0.471842	-0.381558	9.44911	107.441	1.80893e-22	6.43802e-217	0.283822
ANAPC13	105160047	1.01829e-104	-0.892714	0.884589	0.0842926	0.135759	0.0809506	0.123306	1	-0.116745	-0.126619	-0.0726233	9.30679	7.93125	0.0358602	3.17707e-183	2.35863e-14
ANAPC15	102606408	4.72321e-81	-2.6957	2.71109	0.0672113	0.153146	0.0638693	0.135647	1	-0.508459	-0.520665	-0.3609	9.31696	126.801	1.93495e-16	2.51689e-130	7.64864e-45
ANAPC16	98181264	2.53274e-47	2.52478	-2.52713	1.00817	0.946131	0.631638	0.57532	1	0.309654	0.378828	0.345609	9.7692	139.422	3.84055e-32	6.72192e-229	0.662989
ANAPC2	113885237	8.21547e-209	-0.0112001	0.0197784	0.0170813	0.0253381	0.01671	0.0247952	1	-0.0149647	-0.0739922	-0.0237266	9.23331	5.61383	0.350029	2.74729e-158	0.0768907
ANAPC4	113273003	2.46475e-200	-0.286454	0.292535	0.0252506	0.0348858	0.0248793	0.0337362	1	-0.126155	-0.0576506	-0.017722	9.24019	1.74045	0.558154	4.14725e-188	1.04035e-05
ANAPC5	101693504	2.44508e-73	0.681096	-0.673561	0.182696	0.23502	0.161901	0.199176	1	0.0953107	0.0689952	0.00796514	9.37093	0.000367923	0.984697	1.21019e-112	0.87726
ANAPC7	112439466	4.45094e-189	-0.162825	0.168464	0.031192	0.042757	0.030078	0.0413041	1	-0.0549544	0.00392718	-0.0214906	9.24533	2.49243	0.415935	3.77863e-104	0.400637
ANG	114677019	4.88435e-220	-0.0976553	0.105119	0.00148533	0.0106813	0.00148533	0.0101384	1	-0.42152	-1.33834	-0.0424507	9.22258	201.879	5.64476e-05	2.12915e-193	0.0674046
ANGEL2	112439593	4.43365e-189	0.472651	-0.469881	0.0375046	0.046062	0.035648	0.0445931	1	0.0842384	0.108425	0.0203143	9.24802	0.71618	0.684135	2.16078e-97	0.229035
ANGPT2	114518336	9.16929e-218	2.0654	-2.08768	0.0393613	0.0313253	0.037876	0.0301439	1	0.481696	0.525678	0.116202	9.23837	54.8476	0.00121201	1.37134e-218	0.147572
ANK1	116902876	3.49842e-253	2.67626	-2.67221	0.024508	0.00696119	0.0237653	0.0067217	1	0.856492	1.70547	0.189459	9.22157	980.575	1.89507e-15	1.65529e-90	8.11896e-05
ANK3	112433686	5.31328e-189	-0.757502	0.747014	0.00371333	0.0314371	0.00371333	0.03008	1	-0.418355	-1.82188	-0.251048	9.23716	420.718	3.27106e-18	1.03225e-142	1.56681e-05
ANKAR	116278444	1.19803e-243	2.44817	-2.4519	0.054586	0.0237415	0.0505013	0.0229272	1	0.675398	1.11483	0.368874	9.23356	755.502	2.73696e-28	5.14237e-187	0.946108
ANKDD1A	114985470	1.71963e-224	-1.66461	1.6639	0.00705533	0.0115275	0.00705533	0.011288	1	-0.561073	-0.106817	-0.0126457	9.2237	7.3187	0.42752	3.35724e-211	5.87963e-09
ANKEF1	115724836	2.38531e-235	-1.22334	1.22428	0.00185667	0.00491754	0.00185667	0.00480577	1	-0.405318	-1.02907	-0.0297249	9.21915	88.5716	0.0564639	8.23e-220	0.182321
ANKFY1	112449462	3.27645e-189	-1.10865	1.10386	0.0204233	0.0372966	0.0193093	0.0359076	1	-0.269001	-0.226896	-0.0641458	9.24127	23.6763	0.0211566	1.53455e-200	0.503527
ANKH	111587155	6.59574e-178	-1.86179	1.87084	0.0126253	0.0424696	0.012254	0.0401386	1	-0.497444	-0.900548	-0.183239	9.24462	150.799	6.96065e-09	9.79881e-121	6.10004e-08
ANKHD1	112952418	5.75475e-196	-0.534458	0.53472	0.0274786	0.0391966	0.0271073	0.0380151	1	-0.0863992	-0.0826061	-0.0590072	9.24274	12.571	0.101518	3.41562e-39	5.47073e-06
ANKIB1	112230905	2.5922e-186	-0.350477	0.353296	0.0315633	0.0462216	0.0308206	0.0441141	1	-0.10448	-0.0537218	-0.016242	9.24731	2.16344	0.425968	1.53413e-206	0.389381
ANKLE2	111534874	3.11396e-177	-0.141547	0.14702	0.0582993	0.0658758	0.056814	0.0624751	1	-0.0250399	0.174245	-0.0400171	9.26186	2.62235	0.328528	4.64417e-119	7.57369e-06
ANKMY1	114771994	2.10069e-221	-0.21833	0.21435	0.0107687	0.0151837	0.0107687	0.0148484	1	-0.0617677	-0.0188917	-0.015765	9.22642	5.2222	0.449214	6.75505e-67	0.7799
ANKMY2	114564322	2.01695e-218	0.0876338	-0.0834707	0.0103973	0.0169559	0.0103973	0.016445	1	0.0125363	-0.165876	-0.0269277	9.22757	12.2784	0.245825	2.82029e-224	8.61421e-06
ANKRA2	112591367	4.18341e-191	1.05114	-1.05485	0.053472	0.0547315	0.0519866	0.0528475	1	0.250199	0.259098	0.0941123	9.25445	19.042	0.0204495	6.14585e-223	0.368054
ANKRD10	112236330	2.19787e-186	2.30384	-2.31228	0.123654	0.0900005	0.115485	0.0844124	1	0.434483	0.676016	0.396701	9.27892	217.835	4.08254e-20	2.80433e-186	5.0722e-05
ANKRD11	102734011	3.6701e-82	0.156563	-0.155759	0.150019	0.205243	0.131452	0.169767	1	0.0168048	0.0118223	0.0225372	9.35183	0.140609	0.92441	8.72013e-84	0.224293
ANKRD12	87772724	0.000334274	0.358502	-0.358548	0.436688	0.644708	0.344226	0.431546	1	0.115994	-0.0991912	-0.0936163	9.60886	7.29412	0.00691986	0.492145	7.86338e-13
ANKRD13A	113353576	1.93312e-201	1.85988	-1.87031	0.067954	0.0546677	0.0649833	0.0519375	1	0.411635	0.589512	0.180575	9.25423	70.4166	1.60873e-05	1.95397e-215	0.141297
ANKRD13C	114280120	2.25443e-214	1.04764	-1.04132	0.020052	0.0248591	0.020052	0.0244599	1	0.29319	0.0731016	0.0141862	9.23322	0.774359	0.729965	1.18132e-160	0.989156
ANKRD13D	107180672	1.2595e-125	-1.05497	1.05375	0.037876	0.0894097	0.0352766	0.0831032	1	-0.391104	-0.503382	-0.212697	9.27625	78.965	1.62205e-08	2.29259e-156	7.73843e-44
ANKRD17	110365757	1.69543e-162	-0.429808	0.438727	0.0438173	0.0659556	0.042332	0.0623314	1	-0.0919967	-0.0543526	-0.00936029	9.26067	1.1647	0.486035	1.86793e-230	0.671368
ANKRD26	113382834	7.65705e-202	-0.362679	0.366492	0.0360193	0.0387655	0.035648	0.0359715	1	-0.250289	0.299926	0.0821168	9.2425	20.0198	0.0414927	4.80323e-220	0.155799
ANKRD27	113766914	3.6878e-207	-0.114257	0.120724	0.014482	0.024923	0.0137393	0.0242843	1	-0.054509	-0.227906	-0.0569634	9.23313	26.2119	0.0479646	1.62407e-210	0.124859
ANKRD28	112476856	1.4143e-189	-0.491411	0.49729	0.020052	0.0440662	0.0196807	0.0378235	1	-0.405974	-0.50835	-0.173832	9.24544	101.577	4.40342e-07	9.32163e-189	0.036236
ANKRD36	109066193	7.10854e-147	-0.550278	0.551379	0.0241367	0.0715757	0.0241367	0.0665624	1	-0.178736	-0.840001	-0.213634	9.26467	100.335	1.23639e-08	3.85496e-235	0.166227
ANKRD36B	112104673	1.19492e-184	0.0933344	-0.0949602	0.0193093	0.0419747	0.0185667	0.0401226	1	0.0197846	-0.469743	-0.102794	9.24485	41.9127	0.00204806	7.5566e-206	0.570539
ANKRD36C	108465908	6.29078e-140	-0.796097	0.796797	0.032306	0.0811393	0.0308206	0.0741941	1	-0.364194	-0.661586	-0.245414	9.27161	100.665	1.74591e-09	2.36609e-208	0
ANKRD37	113679559	6.05694e-206	2.95572	-2.96856	0.0107687	0.0233902	0.0103973	0.0213146	1	0.889808	-0.214561	0.098343	9.23106	34.5388	0.0599055	2.15259e-239	9.58631e-10
ANKRD39	110433702	2.45781e-163	-0.940772	0.94113	0.0252506	0.0575096	0.0252506	0.0546517	1	-0.453936	-0.494193	-0.143594	9.25532	56.6096	5.90411e-05	7.12139e-231	0.494286
ANKRD40	112246071	1.63411e-186	-0.0283575	0.0360039	0.025622	0.0429007	0.0248793	0.0409529	1	-0.0936343	-0.164944	-0.0188638	9.2452	4.41137	0.275608	5.70917e-210	4.06059e-08
ANKRD42	110517336	2.26544e-164	0.151601	-0.167255	0.111771	0.107547	0.10583	0.0989734	1	0.0535046	0.3568	-0.00247403	9.29019	0.000860051	0.976604	6.52997e-107	0.108363
ANKRD44	105769749	7.98447e-111	2.51575	-2.51551	0.388043	0.321971	0.313776	0.260534	1	0.462062	0.500489	0.414736	9.42977	150.664	2.15417e-28	2.45649e-194	0.163703
ANKRD46	112896966	3.24103e-195	-1.19958	1.20637	0.0207947	0.0358437	0.0204233	0.0351093	1	-0.271484	-0.288395	-0.0742296	9.24052	25.477	0.0239944	1.27885e-129	0.0742979
ANKRD49	106758957	4.19661e-121	1.0025	-1.00604	0.144077	0.158255	0.134051	0.143774	1	0.183394	0.18039	0.112337	9.3249	11.8907	0.00942509	1.1658e-219	0.715639
ANKRD52	114944480	6.75824e-224	-0.1432	0.154685	0.00816933	0.0135232	0.00816933	0.0132837	1	-0.139228	-0.244268	-0.0241149	9.22511	13.1735	0.273855	4.72183e-242	2.93046e-41
ANKRD54	113098283	6.00492e-198	-0.126368	0.121237	0.030078	0.0380311	0.0285926	0.0367219	1	-0.010655	0.0578598	0.00153885	9.24218	0.00402602	0.980077	4.50087e-207	0.703029
ANKRD55	114134989	2.54477e-212	-0.5806	0.576522	0.000742666	0.0174349	0.000742666	0.0162374	1	-1.064	-2.80416	-0.261583	9.2276	992.227	4.52273e-25	5.0251e-187	2.02926e-05
ANKS1A	115180854	2.4618e-227	-0.630046	0.626961	0.003342	0.00882921	0.003342	0.00852586	1	-0.17673	-0.613697	0.00208634	9.22154	11.0075	0.34935	2.15883e-174	0.00095857
ANKS1B	115506677	4.05661e-232	0.100173	-0.0958956	0.0103973	0.0102662	0.0103973	0.00983507	1	-0.186298	0.217785	0.00509638	9.22316	0.902057	0.793304	1.31085e-32	1.97264e-09
ANKS3	112854535	1.21365e-194	0.310083	-0.312565	0.030078	0.0397075	0.0285926	0.0384462	1	0.0700802	0.032591	0.00202236	9.24347	0.0156963	0.943048	1.97943e-69	4.40217e-26
ANKZF1	108556537	5.76485e-141	-0.471689	0.474766	0.065726	0.0962592	0.0627553	0.0902559	1	-0.0866405	-0.10835	-0.115444	9.2825	17.4536	0.00671799	1.15134e-230	0.254103
ANO6	112288220	4.52692e-187	-1.26742	1.26797	0.00705533	0.032411	0.00705533	0.0304472	1	-0.511438	-1.0653	-0.163027	9.23742	204.994	3.41233e-10	8.10182e-280	1.52906e-190
ANO9	113898310	5.39125e-209	0.223121	-0.224606	0.00779799	0.0207718	0.00705533	0.0204525	1	0.087363	-0.661471	-0.0908494	9.2303	89.6699	0.00059745	1.77324e-99	0.000108402
ANP32A	103521270	3.54215e-89	0.882656	-0.875286	0.24508	0.257468	0.218344	0.213785	1	0.187265	0.30656	0.265393	9.3858	56.2795	3.7603e-09	7.47561e-15	0.957136
ANP32B	78468264	9.19803e-10	-0.81366	0.81259	0.425176	0.811968	0.347939	0.500966	1	-0.149454	-0.25865	-0.375398	9.68523	113.421	1.83468e-26	8.66211e-197	1.90136e-10
ANP32E	105255445	1.15911e-105	0.618014	-0.611136	0.148533	0.185845	0.134051	0.157649	1	0.135274	0.0610931	0.0507865	9.34002	1.60382	0.205367	3.18049e-238	0.443181
ANPEP	114740002	6.06903e-221	-1.48423	1.48412	0	0.0113039	0	0.0103939	1	-2.01761	-inf	-0.130121	9.22339	705.215	2.66439e-13	3.58189e-207	0.531024
ANTXR2	111889655	7.83128e-182	-0.0658238	0.0719644	0.0219087	0.0431242	0.021166	0.0405537	1	-0.109268	-0.300423	-0.0356725	9.245	11.9105	0.0764637	9.3869e-14	0.000629715
ANXA1	54809242	1.76857e-208	-2.33568	2.34024	0.0285926	1.0546	0.025622	0.486549	1	-1.12639	-3.32474	-2.90942	9.79451	3086.27	0	8.34619e-214	0.792913
ANXA11	89788396	1.26528e-08	-1.81603	1.83079	0.222429	0.397299	0.194207	0.312966	1	-0.317187	-0.254958	-0.41057	9.46869	122.345	3.91058e-25	3.80247e-216	0.343599
ANXA2	75200280	1.52608e-21	-1.24529	1.26053	0.151133	0.742803	0.134794	0.377708	1	-0.959897	-1.15142	-1.03611	9.63409	561.277	1.47634e-123	3.35328e-238	0.484916
ANXA2R	100050969	1.89753e-60	-1.10958	1.10357	0.0928333	0.202082	0.0861493	0.17213	1	-0.329781	-0.491034	-0.427152	9.35201	139.459	1.81836e-21	3.69136e-84	0.0595362
ANXA4	111602747	4.14943e-178	1.07898	-1.07774	0.0764946	0.0790318	0.073524	0.0702026	1	0.407483	0.287855	0.18016	9.26963	48.0458	0.000627263	2.23548e-213	0.000193667
ANXA5	89630306	3.28156e-08	-0.722644	0.736211	0.115485	0.393946	0.106573	0.247441	1	-0.745988	-0.778226	-0.55412	9.45247	211.085	9.45605e-48	6.65217e-203	0.681766
ANXA6	106116224	2.26161e-114	0.727344	-0.721255	0.443372	0.373174	0.335314	0.280044	1	0.183293	0.400473	0.162749	9.46374	24.0946	9.19379e-07	1.08924e-157	0.448947
ANXA7	99659353	1.45776e-57	-0.810894	0.817945	0.135908	0.22841	0.129967	0.196925	1	-0.202845	-0.212121	-0.311637	9.36683	77.3298	5.1578e-13	7.85624e-181	8.14058e-11
AOAH	104729062	1.6518e-100	-0.346126	0.349721	0.003342	0.10536	0.003342	0.0861207	1	-0.679333	-3.25939	-0.796362	9.28574	923.694	7.08664e-89	3.51069e-144	0.300587
AP000476.1	115815218	1.07778e-236	2.19895	-2.19994	0.0226513	0.0119266	0.02228	0.0117031	1	0.832368	0.995265	0.187242	9.22444	613.688	1.03455e-12	5.57397e-183	0.00178016
AP000769.1	113735234	1.01857e-206	-0.120501	0.126881	0.020052	0.0284515	0.0185667	0.0277809	1	-0.0890446	-0.0745182	-0.0783026	9.236	30.1221	0.0225242	4.25375e-169	2.96737e-61
AP001055.6	113173402	5.67706e-199	1.72103	-1.72055	0.0605273	0.053103	0.0575566	0.0465889	1	0.39575	0.63537	0.419994	9.25156	424.427	6.26822e-23	2.97179e-202	0.479033
AP001258.4	115716806	3.13947e-235	1.79064	-1.8028	0.0274786	0.0162534	0.0271073	0.0159341	1	0.457154	0.805954	0.177268	9.22771	337.49	7.47555e-10	5.75576e-159	0.791025
AP003419.16	113664823	9.70375e-206	0.816272	-0.829084	0.0252506	0.030559	0.0241367	0.0299842	1	0.143423	0.124817	-0.0332325	9.2374	5.03319	0.335404	2.68521e-197	0.00931698
AP003774.1	114386841	6.87567e-216	-0.0837378	0.0903503	0.0159673	0.0215382	0.0159673	0.0205004	1	-0.142605	-0.023417	-0.00437709	9.23087	0.388828	0.84683	5.06789e-141	0.456504
AP003774.6	114701921	2.14261e-220	0.0588837	-0.0606408	0.003342	0.0112401	0.003342	0.0105855	1	-0.655166	-0.525253	-0.0104655	9.22296	41.9909	0.0277337	6.32653e-234	6.89721e-14
AP006222.2	111820641	6.21166e-181	1.19067	-1.21189	0.0686966	0.0702505	0.06684	0.065317	1	0.0748857	0.303038	0.0769678	9.26438	9.65661	0.0808269	3.04042e-174	0.199102
AP006621.5	113753963	5.58726e-207	-0.365895	0.360912	0.0174527	0.0261204	0.0170813	0.0254019	1	-0.0768153	-0.0854476	-0.0510778	9.23385	17.1594	0.0935677	5.10207e-149	1.77904e-17
AP1AR	115024028	4.73784e-225	0.522457	-0.521008	0.00557	0.0109687	0.00557	0.0107451	1	0.101728	-0.345012	-0.0177997	9.22321	17.8498	0.211767	0	7.17076e-232
AP1B1	114146990	1.72303e-212	2.07131	-2.06941	0.0586706	0.0394999	0.0575566	0.0372328	1	0.790771	0.908152	0.357767	9.24317	398.581	2.27612e-18	6.86925e-216	0.00163888
AP1G1	112810040	4.83595e-194	-0.12851	0.131032	0.020052	0.0355883	0.020052	0.0345185	1	-0.101844	-0.281668	-0.0452708	9.24023	13.8921	0.0853362	1.72807e-128	0.000239517
AP1G2	111185047	9.34007e-173	0.713945	-0.713114	0.0686966	0.0736992	0.064612	0.0695001	1	0.140268	0.246234	0.126933	9.2673	24.0564	0.00488197	3.59775e-125	0.662698
AP1M1	109436209	3.05432e-151	0.0880569	-0.0898159	0.0779799	0.0959718	0.0738953	0.0886114	1	0.00621665	0.0819992	-0.0421541	9.28172	2.535	0.27204	0.00490483	3.8702e-11
AP1S1	111608538	3.49304e-178	-0.428715	0.441338	0.0349053	0.0525442	0.0341626	0.0498779	1	-0.154864	-0.063337	0.0485202	9.25132	1.29711	0.679273	2.14283e-166	0.865917
AP1S2	87575567	0.000721092	0.786234	-0.783678	0.191237	0.701116	0.1671	0.291603	1	-0.791756	-0.818257	-0.644524	9.61129	209.102	2.55316e-47	5.47014e-222	4.57779e-05
AP1S3	115668346	1.64527e-234	2.99627	-3.01257	0.0259933	0.0158702	0.0252506	0.0155509	1	0.990961	0.816452	0.17406	9.22713	328.035	2.88409e-09	4.0584e-215	0.923136
AP2A1	107401592	4.98216e-128	-0.900543	0.903411	0.034534	0.0877493	0.0337913	0.0790638	1	-0.488814	-0.512299	-0.287511	9.27483	131.404	1.55498e-13	3.46235e-228	0.00653112
AP2A2	111852819	2.36674e-181	-1.16815	1.17003	0.0282213	0.0463653	0.0282213	0.0445133	1	-0.304964	-0.141704	-0.076704	9.24767	21.2491	0.0172845	6.36233e-132	0.111706
AP2B1	109562798	9.4643e-153	-1.19755	1.20562	0.0352766	0.0710009	0.0337913	0.0670573	1	-0.298986	-0.384225	-0.126679	9.26447	35.1125	0.00056616	1.19828e-222	1.59338e-28
AP2M1	94565575	1.3177e-26	-0.687478	0.697175	0.280728	0.394489	0.243966	0.308719	1	-0.174197	-0.00894272	-0.143057	9.46785	16.0052	9.56095e-05	1.0608e-200	4.16551e-05
AP2S1	83544524	0.409218	-1.03709	1.04944	0.163758	0.53839	0.149647	0.324621	1	-0.734205	-0.78573	-0.677905	9.53439	281.203	5.56452e-63	1.02465e-63	2.29325e-11
AP3B1	116874282	9.64952e-253	4.49269	-4.47707	0.15039	0.0682069	0.134051	0.0634969	1	0.901144	1.13055	0.721736	9.2651	966.496	7.77413e-72	6.64939e-70	1.21027e-05
AP3D1	111195453	6.88668e-173	-0.466924	0.478527	0.0371333	0.0551786	0.035648	0.0517459	1	-0.170138	0.0214503	-0.0181848	9.25308	3.21001	0.250596	7.298e-146	1.7461e-83
AP3M1	112474884	1.50252e-189	0.507887	-0.499818	0.0352766	0.0451519	0.0352766	0.0439066	1	0.0967337	0.0306771	0.0310988	9.24699	1.42045	0.615278	1.41088e-229	1.66438e-05
AP3M2	108461770	7.01458e-140	-1.22081	1.21727	0.0163387	0.0734277	0.015596	0.0654128	1	-0.918335	-1.1086	-0.502389	9.2654	439.398	9.62586e-35	8.10254e-148	0.0278076
AP3S1	96769255	1.67939e-38	-0.189902	0.19044	0.158559	0.268756	0.150019	0.226606	1	-0.08365	-0.186539	-0.124341	9.3908	14.752	0.000233466	2.76271e-166	0.58364
AP3S2	114409071	3.31828e-216	-1.44406	1.43796	0.01114	0.01975	0.01114	0.0193668	1	-0.317091	-0.350162	-0.0882741	9.22951	72.736	0.00221442	2.01789e-129	0.177348
AP4B1	114646343	1.34662e-219	0.271093	-0.267223	0.0115113	0.0167803	0.01114	0.016461	1	-0.0435161	-0.0724019	-0.00194282	9.22744	0.486048	0.801352	4.97814e-161	0.0194434
AP4B1-AS1	115283384	7.78968e-229	0.538228	-0.544128	0.0129967	0.0133476	0.0129967	0.01314	1	0.107394	0.233635	0.0231819	9.22535	7.70609	0.391798	4.31004e-189	0.893983
AP4E1	115117871	2.04202e-226	0.392149	-0.388803	0.00705533	0.0110645	0.00705533	0.0109208	1	0.022516	-0.156169	-0.00777214	9.22339	3.73263	0.564312	3.54173e-149	2.67638e-15
AP4M1	114031317	7.34183e-211	1.33844	-1.34673	0.025622	0.0271901	0.025622	0.0263599	1	0.28582	0.33994	0.0995025	9.23469	46.4246	0.00646973	1.00132e-110	2.81775e-50
AP4S1	113623001	3.69231e-205	0.404609	-0.410051	0.026736	0.0315489	0.0259933	0.0305749	1	0.104909	0.184008	0.0140411	9.23781	0.528241	0.75247	1.71943e-23	5.90899e-118
AP5M1	110853760	1.43489e-168	0.976126	-0.969401	0.0616413	0.071895	0.0597846	0.0683346	1	0.202645	0.170669	0.0608763	9.26569	5.12161	0.182924	2.86514e-163	0.00011563
AP5S1	114270531	3.08292e-214	-0.774787	0.780402	0.01114	0.0198458	0.01114	0.0192071	1	-0.192829	-0.258568	-0.0490683	9.22937	27.6021	0.0595182	6.91648e-141	2.21426e-42
AP5Z1	113760050	4.59627e-207	0.655011	-0.647957	0.0315633	0.0326505	0.0308206	0.0316926	1	0.120867	0.314677	0.0522485	9.23879	9.82166	0.167573	7.60492e-210	0.273273
APAF1	111289453	4.36746e-174	0.912716	-0.913395	0.0163387	0.0460779	0.0159673	0.0418948	1	0.0783297	-0.657813	-0.0692108	9.24591	47.6008	0.000126074	7.24814e-220	0.00962717
APBA2	108640009	6.33001e-142	-1.3757	1.37171	0.00408466	0.0667539	0.00408466	0.0607507	1	-1.42501	-2.49832	-0.815331	9.26172	1283.85	2.41358e-89	1.51522e-161	6.31125e-19
APBA3	113306489	8.56438e-201	0.107191	-0.0977221	0.030078	0.0354126	0.0293353	0.0340555	1	0.000636028	0.195014	0.0122012	9.24069	0.250857	0.841494	2.70953e-197	0.26608
APBB1	111654054	9.01286e-179	-0.861146	0.85164	0.0185667	0.0448645	0.017824	0.0432999	1	-0.359206	-0.610653	-0.292187	9.24691	248.607	7.52938e-15	5.41527e-189	1.92104e-05
APBB1IP	100941245	2.81547e-67	-0.458137	0.463759	0.146305	0.216499	0.13368	0.187904	1	-0.133105	-0.094677	-0.179745	9.35986	26.9274	1.64244e-05	3.91244e-157	0.681229
APBB3	113371581	1.09345e-201	-0.224314	0.221929	0.00816933	0.0247633	0.00816933	0.0232146	1	-0.63778	-0.716932	-0.0665326	9.23244	71.25	0.000676444	5.8107e-185	3.01769e-34
APC	113344481	2.57752e-201	0.712183	-0.709442	0.0226513	0.0325068	0.0219087	0.0309901	1	0.143887	-0.0348999	-0.00442499	9.23812	0.828704	0.640998	1.31279e-142	0.00113317
APEH	110995038	2.38689e-170	-1.12651	1.13386	0.0408466	0.0612936	0.0408466	0.0579407	1	-0.198981	-0.0607282	-0.104951	9.25772	24.0703	0.00622417	5.73919e-155	0.109198
APEX1	102338363	9.54957e-79	1.03224	-1.02628	0.259933	0.285776	0.2228	0.227963	1	0.18344	0.295993	0.262592	9.39938	54.086	1.65427e-08	2.30868e-203	0.170606
APEX2	114420909	2.25074e-216	0.982732	-0.98262	0.0248793	0.0250826	0.0248793	0.0244121	1	0.186839	0.315356	0.0875309	9.23317	40.0462	0.0137359	5.35368e-36	3.16772e-05
APH1A	102810253	7.90784e-83	0.884186	-0.884804	0.212774	0.243242	0.193093	0.204205	1	0.13899	0.238383	0.230444	9.3749	40.9619	1.06546e-06	2.12665e-233	7.06937e-05
APH1B	112846868	1.54033e-194	1.10069	-1.10606	0.0304493	0.0394201	0.0297066	0.0374882	1	0.165719	0.123145	0.0172499	9.24263	0.280323	0.985283	1.00946e-120	3.70406e-07
API5	110858714	1.24336e-168	-0.268558	0.267631	0.0527293	0.0652851	0.051244	0.0625549	1	-0.0498292	0.135691	-0.0161686	9.26104	0.879702	0.555812	1.08038e-116	9.0179e-08
APIP	108221391	3.79887e-137	0.0280241	-0.027135	0.0538433	0.0881005	0.0508726	0.0816981	1	-0.00472326	-0.0696234	-0.0122926	9.27446	2.30582	0.228822	2.4267e-214	3.01502e-14
APITD1	115903984	5.10278e-238	2.15564	-2.16367	0.0129967	0.00814267	0.0129967	0.00777545	1	0.498961	0.851445	0.0983085	9.22144	307.567	8.61527e-06	2.5384e-94	0.0559411
APLP2	113925993	2.20815e-209	1.60309	-1.5923	0.38433	0.272588	0.304864	0.167739	1	0.430617	0.756998	0.74931	9.39523	548.005	1.19025e-62	9.28599e-108	0.310649
APMAP	99570666	6.41377e-57	-1.38387	1.38082	0.0371333	0.180879	0.035648	0.148101	1	-1.06362	-1.44023	-0.898363	9.33897	577.02	1.71215e-79	6.49233e-204	0.0273159
APOA1BP	108866482	1.52008e-144	0.597472	-0.600337	0.0995173	0.111044	0.0946899	0.103236	1	0.0795785	0.198422	0.0919692	9.2922	8.88558	0.0495169	5.77661e-203	0.0226491
APOBEC3A	112783571	1.0995e-193	0.414339	-0.41362	0.00259933	0.0352689	0.00259933	0.0236457	1	-1.18736	-2.05641	-0.239133	9.23837	419.643	1.11499e-22	2.57652e-219	0.0178219
APOBEC3C	110636833	7.41373e-166	0.967284	-0.960529	0.277386	0.214056	0.226142	0.169064	1	0.262132	0.492323	0.446834	9.36348	175.275	1.96863e-30	1.31981e-233	0.89121
APOBEC3D	114956816	4.47747e-224	0.869433	-0.862956	0.028964	0.0241885	0.0282213	0.0231667	1	0.231485	0.374627	0.117396	9.23339	89.1977	0.000194358	7.09042e-230	0.0642932
APOBEC3G	101889741	5.79762e-75	0.390695	-0.390718	0.161159	0.258075	0.149647	0.195616	1	-0.367999	-0.298394	-0.194286	9.38995	26.4049	3.24917e-05	6.39271e-141	1.20744e-23
APOBEC3H	113966905	5.89454e-210	-1.19867	1.20555	0.000742666	0.0180895	0.000742666	0.0167803	1	-1.44599	-2.6748	-0.115413	9.22833	344.887	3.7955e-10	1.78319e-232	0.877799
APOBR	110101449	2.95961e-159	-2.57742	2.57988	0.00408466	0.0482174	0.00408466	0.0444973	1	-1.72757	-2.13492	-0.400251	9.24803	586.688	1.46814e-33	2.33081e-193	0.107632
APOC1	112456064	2.67611e-189	-0.103136	0.0998607	0	0.119138	0	0.0230869	1	-0.637459	-inf	0.474722	9.28411	13.0594	0.00445721	2.76697e-175	0.0220099
APOC2	115642980	3.91156e-234	0.831448	-0.830818	0	0.00641834	0	0.00311337	1	-0.353019	-inf	0.0649258	9.21937	4.15749	0.519404	4.34088e-148	0.0417698
APOE	114112052	5.35968e-212	0.786105	-0.797627	0.000371333	0.0397075	0.000371333	0.012677	1	-0.25374	-3.22024	0.260517	9.23923	0.118586	0.730575	6.50894e-219	0.00942745
APOL1	113666746	9.12504e-206	-2.07826	2.07944	0.00891199	0.0228474	0.00891199	0.0223365	1	-0.837355	-0.632285	-0.154022	9.23166	185.626	2.52837e-07	7.61423e-154	3.13714e-06
APOL2	110361940	1.88945e-162	-1.23762	1.24737	0.017824	0.0554979	0.0170813	0.052177	1	-0.614365	-0.877998	-0.326157	9.25416	255.161	2.37748e-17	1.65872e-205	0.622659
APOL3	106419520	1.593e-117	-2.56605	2.5732	0.0449313	0.102678	0.0438173	0.0940558	1	-0.642389	-0.54435	-0.373761	9.28491	173.749	1.01765e-17	3.04268e-135	2.38465e-05
APOL6	104156343	4.75258e-95	-2.76411	2.76901	0.012254	0.104865	0.012254	0.0953491	1	-1.13682	-1.93344	-0.674562	9.28619	607.982	6.23819e-58	2.34539e-171	1.72477e-16
APOLD1	113818530	7.02863e-208	0.368721	-0.37148	0.0274786	0.0328261	0.0271073	0.031948	1	0.0856636	0.0719992	0.0140266	9.23912	0.918899	0.669075	4.71725e-147	7.52857e-07
APOO	113704590	2.71852e-206	-0.45554	0.461556	0.006684	0.0203247	0.006684	0.0196542	1	-0.138318	-0.637735	-0.0670461	9.22931	84.736	0.00108709	9.65299e-125	0.0477321
APOOL	114549954	3.23801e-218	3.0708	-3.10045	0.0241367	0.0241885	0.02228	0.0235659	1	0.601686	0.297416	0.0535555	9.23265	16.5568	0.116681	5.68944e-238	8.37272e-28
APOPT1	105890278	4.72588e-112	-0.0220453	0.0198006	0.0883773	0.128095	0.0865206	0.117574	1	-0.0354916	-0.000199338	-0.02858	9.30228	1.88044	0.301318	2.16427e-216	0.156075
APP	111368894	4.21414e-175	1.19964	-1.19378	0.0976606	0.0929861	0.0913479	0.0783772	1	0.194889	0.447398	0.217341	9.27899	59.9453	1.59083e-05	3.86263e-149	0.0411242
APPBP2	111870115	1.40832e-181	0.327199	-0.326013	0.0404753	0.0529753	0.0386186	0.0511232	1	0.0796719	0.00154792	-0.0161503	9.25266	0.805772	0.631594	1.32603e-171	0.280756
APPL1	117045729	2.17129e-255	4.14875	-4.12932	0.273301	0.127569	0.235797	0.11288	1	0.953	1.1586	1.01429	9.30574	1332.87	2.86045e-141	8.85017e-215	0.910615
APPL2	114851865	1.47885e-222	-0.343448	0.346813	0.00742666	0.01314	0.00742666	0.0128846	1	-0.169579	-0.200062	0.0059308	9.22481	0.294199	0.843088	2.03274e-246	1.77779e-26
APRT	74648411	5.03705e-24	-2.12158	2.13397	0.576309	1.01062	0.429632	0.590966	1	-0.280974	-0.252095	-0.384871	9.78554	141.752	1.19126e-32	8.58633e-194	0.626187
APTR	114994840	1.25733e-224	-0.325214	0.315229	0.00705533	0.0115115	0.006684	0.0113039	1	-0.141054	-0.100851	0.000584546	9.22366	0.94159	0.76431	6.67745e-214	0.032561
APTX	113069288	1.49003e-197	-0.466596	0.472017	0.025622	0.037584	0.025622	0.0362269	1	-0.114631	-0.0804094	-0.00786995	9.24167	1.22187	0.593562	3.23473e-147	1.43846e-25
AQP3	92530839	1.20306e-17	-0.601333	0.598904	0.00482733	0.254674	0.00408466	0.175115	1	-0.692808	-3.7326	-1.29716	9.37615	1099.92	4.37929e-175	6.09521e-18	0.152596
AQR	111113802	7.49977e-172	0.0936684	-0.0908402	0.046788	0.0636885	0.043446	0.0593297	1	0.0450867	-0.0219413	-0.0556981	9.25966	6.63188	0.146107	1.21793e-149	0.0205207
ARAF	111144723	3.03875e-172	-0.492591	0.502538	0.03899	0.0572861	0.0386186	0.0547315	1	-0.15355	-0.0468619	-0.0362169	9.25535	4.64897	0.221295	1.26157e-220	0.562799
ARAP1	111829847	4.71376e-181	0.395937	-0.396838	0.017824	0.0411285	0.0174527	0.0386218	1	-0.213025	-0.461242	-0.100342	9.24334	55.7696	0.000137282	4.17315e-213	0.720844
ARAP2	111249705	1.40353e-173	0.0532793	-0.0489876	0.0397326	0.0600642	0.036762	0.0560886	1	-0.162329	-0.19268	-0.0608369	9.25823	8.51466	0.1047	2.99529e-231	0.0492848
ARCN1	111247358	1.50361e-173	-0.817475	0.832158	0.026736	0.0498459	0.025622	0.0476745	1	-0.235122	-0.275715	-0.0782375	9.24973	23.9616	0.0104613	2.55421e-209	0.00788172
AREG	113449032	9.38797e-203	0.316072	-0.307466	0.0274786	0.0662111	0.0230227	0.0290741	1	-0.350314	-0.493675	-0.0797634	9.25885	26.5104	0.0014466	2.15725e-222	0.445614
AREL1	114157095	1.24063e-212	-1.14141	1.14654	0.00631266	0.0180416	0.00631266	0.0176425	1	-0.53327	-0.767604	-0.0632923	9.22805	76.8899	0.00260476	2.54532e-154	0.727324
ARF1	89850659	8.63014e-09	-0.546041	0.551427	0.384701	0.557055	0.31749	0.400332	1	-0.180702	-0.0602723	-0.171299	9.56134	23.1864	7.53586e-06	5.27842e-220	3.03769e-05
ARF3	105526813	2.2702e-108	-0.587272	0.597521	0.053472	0.112976	0.0508726	0.0995482	1	-0.416091	-0.340536	-0.131002	9.28952	33.2169	8.24823e-06	1.42749e-75	6.51669e-12
ARF4	104152187	5.19969e-95	-0.757885	0.759011	0.0972893	0.161927	0.0939473	0.139543	1	-0.220606	-0.115073	-0.0928961	9.32315	11.6919	0.0149907	4.39946e-205	3.40961e-10
ARF5	93833933	3.67271e-23	-0.932204	0.939562	0.135165	0.290981	0.124768	0.23205	1	-0.324084	-0.360323	-0.287933	9.40064	69.5882	6.88906e-16	1.14159e-23	1.8901e-30
ARF6	93657476	2.28217e-22	0.283665	-0.27775	0.393984	0.504399	0.319346	0.362461	1	0.0468382	0.0833156	0.0977779	9.5343	6.93894	0.0242524	1.93541e-167	5.38922e-06
ARFGAP1	113738734	9.10473e-207	-0.963306	0.958366	0.0103973	0.0243482	0.0103973	0.0238053	1	-0.189236	-0.62391	-0.0722764	9.23256	51.0833	0.00579227	3.66377e-87	0.128827
ARFGAP2	107629417	1.5682e-130	0.926947	-0.926127	0.160787	0.159708	0.147048	0.145243	1	0.187365	0.292158	0.173964	9.32524	28.8382	5.44675e-05	1.96067e-193	0.000377388
ARFGAP3	109223449	1.00872e-148	-0.328614	0.335444	0.0597846	0.0873501	0.0571853	0.0806284	1	-0.150015	-0.0848608	-0.0266876	9.27526	2.21717	0.338797	5.11229e-213	0.695494
ARFGEF1	110876584	7.41406e-169	0.0958734	-0.0921318	0.0285926	0.0560088	0.0271073	0.0532467	1	0.0215502	-0.403165	-0.155977	9.25415	62.5302	2.41642e-05	3.76934e-206	5.86872e-16
ARFGEF2	114491678	2.20349e-217	1.00686	-1.00922	0.015596	0.0188399	0.0148533	0.0184408	1	0.223497	0.203058	0.0301202	9.22871	5.54112	0.456964	2.20275e-184	0.0014415
ARFIP1	114120740	4.04238e-212	1.19643	-1.20424	0.0337913	0.0302875	0.0326773	0.0292977	1	0.307427	0.427238	0.108523	9.23722	50.6852	0.0028387	2.49341e-202	0.910241
ARFIP2	111014766	1.34482e-170	-1.35786	1.3705	0.0330486	0.0558332	0.032306	0.0537416	1	-0.243263	-0.208842	-0.0734142	9.25381	16.934	0.0276271	6.88405e-222	0.00651405
ARFRP1	108189831	8.64045e-137	-0.452593	0.452055	0.0627553	0.0967701	0.0597846	0.0914374	1	-0.101673	-0.161182	-0.0805628	9.2822	9.85085	0.0472689	1.04637e-84	1.14264e-41
ARG1	116111514	3.94592e-241	0.818207	-0.819044	0.000371333	0.00166047	0.000371333	0.00137308	1	0.0909367	-2.32197	-0.0403491	9.21717	276.324	0.0183154	1.95065e-191	2.48851e-07
ARGLU1	95432320	5.17085e-31	1.02791	-1.0252	0.488303	0.550588	0.360193	0.385835	1	0.269211	0.169539	0.181891	9.5604	26.4216	5.11517e-07	1.8829e-213	5.19108e-05
ARHGAP1	109706248	1.80778e-154	-1.25778	1.26214	0.042332	0.0735874	0.0419606	0.069548	1	-0.303924	-0.260134	-0.133988	9.26607	34.4003	0.000443573	3.1691e-109	1.72564e-50
ARHGAP10	114111886	5.38864e-212	-3.01357	3.03329	0	0.0160139	0	0.0153114	1	-1.26014	-inf	-0.16855	9.22669	661.135	3.96953e-17	3.4547e-187	0.016708
ARHGAP11A	115303737	3.9194e-229	-0.880563	0.88126	0.002228	0.00799898	0.002228	0.00744017	1	-0.492202	-1.0537	-0.010241	9.22094	50.8179	0.0869265	3.79084e-266	3.19508e-216
ARHGAP11B	113714006	2.01084e-206	-0.519534	0.525549	0.00779799	0.0238053	0.00742666	0.0219852	1	-0.444535	-0.825735	-0.0142787	9.23162	23.7811	0.0682207	9.92768e-256	9.02588e-72
ARHGAP12	114218040	1.70711e-213	0.0405167	-0.0369375	0.0174527	0.0233264	0.0170813	0.0227676	1	-0.0310595	-0.0471572	0.00576952	9.23218	0.0725444	0.915286	4.63591e-216	0.000104183
ARHGAP15	91655771	2.18171e-14	-0.581856	0.576305	0.282213	0.451471	0.238025	0.331519	1	-0.152699	-0.190706	-0.237517	9.5021	40.3272	2.16203e-10	2.72704e-37	1.57004e-64
ARHGAP17	116952457	6.01052e-254	3.77073	-3.76745	0.0783513	0.0330816	0.0757519	0.0315489	1	1.1128	1.24082	0.5195	9.23984	1025.11	6.21944e-44	3.25894e-288	1.98629e-55
ARHGAP18	111442586	4.78648e-176	-1.41254	1.41537	0.00816933	0.0427889	0.00816933	0.0378395	1	-0.921336	-1.41818	-0.0727009	9.24348	101.183	1.51164e-06	7.05555e-194	7.71253e-05
ARHGAP21	114078136	1.61071e-211	-0.568884	0.578742	0.004456	0.0177063	0.004456	0.0167324	1	-0.607426	-1.04796	-0.0300357	9.22731	71.1664	0.00355518	3.16213e-15	1.10732e-08
ARHGAP22	114807385	6.48763e-222	2.33409	-2.31839	0.0141107	0.0152795	0.0137393	0.0129484	1	0.659084	0.75469	0.240266	9.22543	1247.02	5.50643e-18	1.10405e-50	0.960023
ARHGAP24	132421859	0	5.15961	-5.21284	0.488674	0.0542685	0.366877	0.0417512	1	2.5178	2.76448	2.19127	9.26507	13788.4	0	2.06069e-232	0.194177
ARHGAP25	107510926	3.16045e-129	1.10095	-1.10297	0.103231	0.129947	0.0943186	0.115865	1	0.348604	0.0175557	-0.0243324	9.30615	0.670021	0.540167	2.02765e-228	0.33109
ARHGAP26	109579476	5.9805e-153	-1.15658	1.1752	0.0103973	0.0579567	0.0103973	0.0532148	1	-1.20942	-1.42196	-0.341534	9.25457	341.761	3.21613e-23	2.18516e-10	1.33694e-62
ARHGAP27	112023239	1.40153e-183	1.08368	-1.08273	0.0363906	0.0476267	0.035648	0.0447687	1	0.22235	0.179198	0.0805431	9.24797	9.74044	0.272211	1.691e-213	0.12405
ARHGAP30	92635201	4.65397e-18	-1.12462	1.13763	0.180468	0.340428	0.165986	0.270257	1	-0.272768	-0.318558	-0.377683	9.43473	103.504	8.28478e-21	1.45574e-211	0.787786
ARHGAP35	113141133	1.56494e-198	-2.14837	2.15743	0.0103973	0.029122	0.0103973	0.0280842	1	-0.747025	-0.777882	-0.0819339	9.23567	63.7057	0.00112236	8.72709e-229	0.324245
ARHGAP4	105278421	6.85783e-106	0.027335	-0.0277796	0.0972893	0.139926	0.0902339	0.126435	1	-0.028996	-0.0298621	-0.0618751	9.31002	5.27059	0.0611387	1.05781e-218	0.451607
ARHGAP44	115848674	3.41726e-237	0.287951	-0.288972	0.0103973	0.00694522	0.00965466	0.00656204	1	0.122737	0.710984	0.0484191	9.22082	83.9037	0.0290132	2.16866e-33	0.260354
ARHGAP5	112008372	2.1952e-183	1.37129	-1.37764	0.045674	0.0533904	0.043446	0.0499577	1	0.401755	0.279174	0.117427	9.25203	26.0305	0.0116312	2.21594e-210	0.000358176
ARHGAP6	115342635	1.05335e-229	0.707984	-0.708788	0.00148533	0.00796705	0.00148533	0.00680153	1	0.024248	-1.53102	-0.00692118	9.2208	58.9699	0.075953	3.83578e-40	7.93079e-68
ARHGAP9	105296040	4.5838e-106	-0.152361	0.163049	0.108801	0.153002	0.101003	0.136398	1	-0.102099	-0.0628279	-0.169884	9.31987	26.9838	7.96499e-05	1.54244e-232	0.0463781
ARHGDIA	87661527	0.000518259	-2.10077	2.11191	0.181582	0.401051	0.164872	0.31097	1	-0.480847	-0.480316	-0.492631	9.46868	168.849	8.27633e-34	1.16766e-234	0.21495
ARHGDIB	76810746	4.07868e-15	-0.712888	0.715506	1.98849	2.64999	0.841069	0.853272	1	-0.138126	0.0186746	-0.167844	10.4038	55.5913	9.03165e-14	5.33615e-217	0.0124792
ARHGEF1	96566530	2.59829e-37	-1.09083	1.08397	0.197178	0.305318	0.176012	0.250954	1	-0.280217	-0.152808	-0.401798	9.41745	116.775	2.57481e-22	7.46219e-177	1.75855e-07
ARHGEF10	115132235	1.2609e-226	-0.344363	0.351165	0.0129967	0.0145291	0.0129967	0.0141299	1	-0.227783	0.104351	-0.0427725	9.22618	20.26	0.143538	4.58812e-216	0.221486
ARHGEF10L	114533739	5.52295e-218	-0.229806	0.231202	0.000742666	0.0111922	0.000742666	0.0104098	1	-1.67458	-1.99345	0.00713072	9.22268	129.327	0.000803472	3.97118e-208	0.933901
ARHGEF12	114768960	2.32316e-221	0.241252	-0.236721	0.0126253	0.0166206	0.012254	0.0161097	1	-0.0819127	0.00546498	-0.0147663	9.22751	2.70246	0.578941	1.96765e-124	0.757308
ARHGEF19	115109166	2.73466e-226	-0.0477646	0.052879	0.00854066	0.0125333	0.00854066	0.0123577	1	-0.116926	-0.164137	-0.0137395	9.22465	3.67197	0.574496	2.05221e-160	0.306861
ARHGEF2	110392545	7.9225e-163	1.30936	-1.30952	0.107687	0.10263	0.101745	0.0943752	1	0.266104	0.376576	0.231149	9.28647	64.6838	2.43564e-07	6.71443e-228	0.482046
ARHGEF3	106234125	1.36211e-115	-2.04909	2.04262	0.0297066	0.0966264	0.028964	0.0899685	1	-0.739638	-0.969353	-0.523519	9.28193	346.471	8.20679e-33	4.86312e-201	0.337362
ARHGEF40	113720850	1.61498e-206	-0.886631	0.88846	0.001114	0.0180097	0.001114	0.0164929	1	-1.45002	-2.20636	-0.0816915	9.22734	312.522	1.59059e-09	6.45697e-219	0.852153
ARHGEF6	109079992	4.89877e-147	-2.11405	2.12106	0.0263646	0.0689892	0.0259933	0.0648061	1	-0.563537	-0.636491	-0.194548	9.2615	95.4198	1.34145e-08	3.33892e-149	2.87566e-21
ARHGEF7	114905414	2.48652e-223	2.12496	-2.12946	0.030078	0.0242684	0.0297066	0.023502	1	0.532074	0.515533	0.149802	9.23295	133.762	6.6443e-06	8.1433e-142	0.47454
ARHGEF9	113869525	1.3627e-208	1.6711	-1.6721	0.0274786	0.0323791	0.025622	0.0312615	1	0.422972	0.0511448	-0.0036151	9.23871	0.0383435	0.949915	1.50803e-101	0.0979028
ARID1A	106732582	7.99776e-121	0.460713	-0.451798	0.0809506	0.123673	0.0783513	0.109974	1	0.00927937	-0.1022	0.0164262	9.29848	0.0197586	0.888214	6.21409e-195	0.980743
ARID1B	113741062	8.44999e-207	2.16981	-2.17398	0.071296	0.0549231	0.0672113	0.0520173	1	0.545935	0.563554	0.276622	9.25451	164.652	1.17756e-11	1.14734e-05	2.40215e-15
ARID2	110926151	1.76377e-169	-0.338758	0.345233	0.034534	0.0589625	0.0337913	0.0561525	1	-0.0997622	-0.265314	-0.102096	9.25629	25.6092	0.00536717	3.19922e-173	0.81882
ARID3A	107993356	1.4051e-134	-0.301008	0.309423	0.0263646	0.0805646	0.0237653	0.0694362	1	-0.288555	-0.739724	-0.184792	9.26824	97.4538	2.20045e-10	9.02373e-196	2.63711e-28
ARID3B	113571185	1.92839e-204	-1.50824	1.50562	0.0126253	0.0265355	0.0126253	0.0259608	1	-0.330028	-0.406326	-0.0943568	9.23411	63.2385	0.00147381	8.48112e-14	1.64247e-92
ARID4A	106477511	3.93152e-118	1.35455	-1.35666	0.148162	0.156978	0.130338	0.139399	1	0.25486	0.277877	0.171618	9.32263	26.703	0.000147963	1.86387e-107	2.51767e-30
ARID4B	97192112	4.8055e-41	-0.141145	0.144518	0.304864	0.378491	0.260676	0.298309	1	-0.0254503	0.0956612	-0.030747	9.4617	0.830208	0.362216	9.76958e-152	0
ARID5A	103134104	1.08621e-85	-1.8557	1.86189	0.0542146	0.139032	0.0519866	0.124152	1	-0.601902	-0.646495	-0.395946	9.30964	160.037	1.96739e-19	5.09813e-196	0.84268
ARID5B	111787331	1.68458e-180	1.50637	-1.49081	0.313034	0.205387	0.243595	0.161401	1	0.49418	0.719825	0.554729	9.35916	280.064	6.83719e-46	3.99736e-131	0.00219143
ARIH1	110904008	3.35098e-169	-0.351119	0.356415	0.0404753	0.0617087	0.0393613	0.0581802	1	-0.0812975	-0.0768789	-0.0770651	9.25816	14.0772	0.0332191	9.70531e-256	5.18514e-21
ARIH2	107718829	1.60977e-131	-0.461744	0.469975	0.0672113	0.107148	0.0642406	0.0987818	1	-0.188636	-0.20727	-0.141932	9.28926	24.9192	0.000990268	3.76343e-207	0.977377
ARIH2OS	114689176	3.2669e-220	0.79825	-0.803784	0.0304493	0.0264717	0.0304493	0.0261364	1	0.216379	0.406383	0.0761413	9.23466	29.8778	0.0251578	6.16934e-216	0.651777
ARL1	110946093	9.89054e-170	0.875152	-0.867592	0.0557	0.0673766	0.053472	0.0639918	1	0.221237	0.151729	0.0805543	9.26203	8.62993	0.107123	1.33473e-217	0.0348211
ARL11	117190780	1.21825e-257	3.11114	-3.07514	0.0638693	0.0182332	0.0597846	0.0172593	1	1.43242	1.85585	0.564954	9.22925	2659.56	6.74987e-63	2.90138e-226	0.0340859
ARL13B	114659500	8.71754e-220	0.16739	-0.171284	0.00965466	0.0157904	0.00928333	0.0153912	1	0.0583635	-0.182966	-0.000361792	9.22663	0.703366	0.785043	4.84201e-154	0.954734
ARL14EP	109551432	1.29381e-152	1.09098	-1.09802	0.134051	0.125541	0.123283	0.11379	1	0.2485	0.396025	0.196656	9.30228	41.2697	6.45187e-06	1.42911e-125	0.0315346
ARL16	108308793	3.88019e-138	0.702361	-0.705874	0.07241	0.102023	0.070182	0.0957323	1	0.103082	-0.0439237	0.0801012	9.2857	6.25221	0.111895	1.69846e-200	1.14697e-13
ARL17A	113441765	1.18231e-202	0.56477	-0.566333	0.0397326	0.039452	0.0375046	0.038063	1	0.1251	0.32464	0.0493414	9.24348	7.34938	0.217222	3.04347e-156	0.253869
ARL2	104240945	7.59057e-96	-0.523409	0.518679	0.0750093	0.137675	0.0686966	0.124423	1	-0.119312	-0.268549	-0.166434	9.30744	33.4619	2.63761e-05	1.75347e-221	0.555193
ARL2BP	102149066	3.87183e-77	-1.41703	1.41258	0.102859	0.171268	0.0995173	0.155477	1	-0.255279	-0.176467	-0.238583	9.33101	51.8406	2.78454e-08	1.48301e-217	0.0308364
ARL3	109906514	6.93634e-157	-2.4649	2.48062	0.0152247	0.0549231	0.014482	0.0514585	1	-0.674125	-0.925619	-0.189525	9.25206	140.894	3.83919e-10	2.49885e-222	0.739286
ARL4A	113164521	7.50536e-199	1.40522	-1.41791	0.124025	0.0883081	0.110286	0.0772756	1	0.385177	0.742022	0.404924	9.27803	231.564	1.68438e-21	2.89104e-175	0.733264
ARL4C	86035824	0.0759654	-1.73595	1.73308	0.034534	0.335558	0.032306	0.253397	1	-0.700823	-2.0526	-1.33117	9.43124	945.976	9.96115e-169	1.61269e-208	1.38852e-16
ARL4D	115437080	4.30588e-231	3.93198	-3.93582	0.00742666	0.00857376	0.00705533	0.0081746	1	1.34223	0.304827	0.0370488	9.22177	42.4204	0.104345	1.41926e-232	0.239174
ARL5A	96110869	1.04199e-34	0.881448	-0.875821	0.227256	0.348347	0.204976	0.261188	1	0.191635	-0.0141372	0.234818	9.43501	32.5522	1.83461e-05	1.05903e-213	0.404076
ARL6IP1	98642047	2.09778e-50	-0.0494768	0.0579495	0.196807	0.287915	0.180097	0.237207	1	-0.0912768	-0.0775397	-0.183071	9.40638	24.9269	2.95664e-05	5.41927e-162	1.52645e-86
ARL6IP4	74644535	4.8333e-24	-1.9248	1.93232	0.462681	0.907525	0.366506	0.54227	1	-0.247226	-0.311359	-0.370056	9.7311	120.476	5.26621e-28	4.3469e-102	7.14131e-07
ARL6IP5	79721040	1.46927e-06	-1.37584	1.38172	0.43446	0.775103	0.34534	0.492552	1	-0.32904	-0.285281	-0.569245	9.67433	267.67	4.81122e-60	7.42425e-199	0.230324
ARL6IP6	108094798	1.01937e-135	-0.0429622	0.0486318	0.06127	0.0949978	0.0594133	0.0891064	1	-0.0348438	-0.106345	-0.0548627	9.28072	6.08626	0.112874	1.04745e-233	0.781293
ARL8A	113121205	2.92555e-198	-0.472839	0.486507	0.012254	0.0282918	0.012254	0.0273338	1	-0.397627	-0.477124	-0.070361	9.23492	48.3997	0.00284884	4.70902e-220	0.023509
ARL8B	111589488	6.15396e-178	0.78502	-0.784297	0.0430746	0.0553702	0.042332	0.0525442	1	0.0325619	0.104102	-0.011192	9.25367	0.694439	0.533118	1.47101e-187	0.689074
ARMC1	111103313	1.01868e-171	1.268	-1.27443	0.0594133	0.0696438	0.056814	0.0657162	1	0.22379	0.16527	0.106737	9.26384	17.126	0.0174266	1.37916e-58	5.13379e-05
ARMC10	113652048	1.45984e-205	-0.648647	0.652716	0.0148533	0.0264557	0.0141107	0.0254977	1	-0.329101	-0.211937	-0.123831	9.23423	100.073	9.09154e-05	2.46829e-153	5.48045e-14
ARMC6	113567070	2.19863e-204	0.015867	-0.0104001	0.0237653	0.031469	0.0237653	0.0307186	1	-0.056178	0.033226	0.0175153	9.23738	0.281197	0.874149	2.32759e-48	0.161132
ARMC7	114211650	2.10213e-213	-0.527548	0.528953	0.017824	0.0248591	0.0174527	0.0242843	1	-0.270691	-0.16456	-0.0372956	9.23324	8.60212	0.265841	3.90871e-216	1.21401e-72
ARMC8	110884406	5.91184e-169	1.8605	-1.85489	0.0854066	0.0827519	0.0790939	0.0783932	1	0.337462	0.341923	0.158485	9.27362	36.0339	0.00023031	1.11645e-230	0.0002012
ARMCX1	115334928	1.36677e-229	0.444091	-0.444324	0.001114	0.0057797	0.000742666	0.00547635	1	-0.111528	-0.714803	-0.00268972	9.21933	75.6829	0.0418356	7.29442e-222	6.89397e-06
ARMCX3	108963363	1.13209e-145	0.378223	-0.370538	0.067954	0.091645	0.0627553	0.0840292	1	0.0516697	0.0323851	0.0478971	9.27775	1.5245	0.459271	9.29466e-218	0.212059
ARMCX5	114153275	1.40467e-212	-1.63396	1.64588	0.0118827	0.0214264	0.0118827	0.0208197	1	-0.431361	-0.329598	-0.074796	9.23065	49.5263	0.00867468	6.1605e-219	0.360436
ARMCX6	110683008	1.96954e-166	1.36827	-1.37012	0.06684	0.0757109	0.0631266	0.0713202	1	0.286358	0.198154	0.136629	9.2677	26.1175	0.00356165	2.53912e-238	3.17631e-08
ARMT1	111593780	5.41697e-178	-1.10675	1.11468	0.0263646	0.0468283	0.0259933	0.0448007	1	-0.317137	-0.208971	-0.0900548	9.24774	31.3451	0.00449161	1.70217e-221	1.61329e-09
ARNT	113216685	1.45436e-199	0.369917	-0.368744	0.023394	0.0329219	0.02228	0.0318363	1	-0.0213905	0.044346	0.0222591	9.23824	0.281405	0.956854	8.15909e-212	0.00171999
ARNTL	111047384	5.20345e-171	-2.24447	2.25096	0.00779799	0.0437309	0.00779799	0.0421184	1	-0.867701	-1.47108	-0.286363	9.24581	319.577	5.44637e-18	1.00094e-214	0.781688
ARPC1A	105162647	9.59858e-105	0.608871	-0.602183	0.0965466	0.138825	0.0917193	0.123258	1	0.0544488	0.0549961	0.156611	9.30768	16.8766	0.0160363	1.36686e-221	0.032171
ARPC1B	62073481	2.16528e-119	-0.936429	0.944269	0.686595	1.82969	0.454512	0.673623	1	-0.432882	-0.60049	-0.523288	10.0882	262.765	5.58565e-59	2.53924e-192	1.10332e-11
ARPC2	63193130	7.08542e-108	-0.540711	0.553057	1.16004	2.33383	0.66283	0.790542	1	-0.25268	-0.364486	-0.403057	10.2819	219.944	1.12057e-49	8.72033e-230	0.992337
ARPC3	104931889	1.76831e-102	1.52027	-1.51477	1.92833	1.80276	0.835499	0.69944	1	0.386706	0.460024	0.671308	10.1073	712.649	4.11695e-135	6.11564e-208	6.45914e-17
ARPC4	88085457	9.09525e-05	-0.447476	0.462892	0.346082	0.565261	0.290011	0.386458	1	-0.236834	-0.184479	-0.250209	9.56136	47.9059	4.51277e-12	3.17589e-200	0.517155
ARPC5	75525085	3.77891e-20	-1.1099	1.11396	0.40958	0.888988	0.325659	0.506442	1	-0.381185	-0.436226	-0.538161	9.72033	229.876	7.77691e-52	8.35579e-211	1.57414e-17
ARPC5L	96626961	1.15376e-37	0.234694	-0.230864	0.140735	0.273945	0.128481	0.223764	1	-0.196266	-0.43079	-0.3132	9.39769	69.2321	2.12462e-12	5.08968e-192	0.130039
ARPIN	113686243	4.89077e-206	0.329573	-0.319946	0.0118827	0.0225281	0.0118827	0.0215062	1	-0.220154	-0.0971122	-0.028285	9.23081	17.4598	0.0659691	9.20984e-64	1.29934e-11
ARPP19	106104319	3.00097e-114	0.494479	-0.49337	0.0809506	0.12602	0.0761233	0.11395	1	0.0976742	-0.127188	0.0502876	9.30038	0.802506	0.60253	1.84783e-137	5.75198e-07
ARRB1	111996496	3.14099e-183	-2.53781	2.53699	0.001114	0.031469	0.001114	0.029138	1	-1.28786	-3.19119	-0.219096	9.23621	527.097	2.10606e-22	3.6612e-43	8.1392e-39
ARRB2	84809142	0.620986	-3.36833	3.38766	0.064612	0.361215	0.060156	0.262418	1	-1.00344	-1.30266	-0.940337	9.43932	544.384	5.50671e-106	5.05187e-163	3.16425e-23
ARRDC1	105337875	1.75876e-106	-1.0001	1.00652	0.06127	0.117414	0.0597846	0.106893	1	-0.290872	-0.263224	-0.0970099	9.29417	18.0217	0.00123998	2.15216e-215	0.786008
ARRDC1-AS1	113603255	6.93462e-205	0.0548804	-0.0577939	0.0263646	0.0315808	0.0259933	0.0307825	1	0.0224422	0.15064	0.00865014	9.23792	0.183805	0.860198	3.59282e-212	0.93303
ARRDC2	113961858	6.93826e-210	1.05854	-1.05503	0.0493873	0.0386218	0.0449313	0.0367857	1	0.203803	0.552143	0.139272	9.24328	63.2042	0.000202711	1.16477e-186	0.84218
ARRDC3	110607583	1.71467e-165	0.600142	-0.59398	0.046788	0.0734277	0.0430746	0.0665145	1	0.128609	-0.186162	0.0240182	9.26675	0.483218	0.619132	1.94747e-146	0.49108
ARRDC5	114372423	1.10256e-215	-0.218915	0.220691	0.023394	0.0257851	0.023394	0.0251305	1	-0.186279	0.125696	-0.0261355	9.23409	3.04648	0.468102	2.98248e-184	3.43177e-29
ARSA	112636209	1.04976e-191	-0.803264	0.817135	0.0170813	0.0346782	0.0163387	0.0330497	1	-0.25666	-0.351675	-0.0430116	9.23926	20.5356	0.0322816	2.1438e-218	1.08607e-08
ARSD	113960606	7.22458e-210	0.82339	-0.817448	0.0129967	0.0205323	0.0126253	0.0195424	1	0.00726886	0.071468	0.0303119	9.22952	0.814383	0.916336	2.8431e-196	0.16058
ARSG	110526609	1.7384e-164	-0.712636	0.714247	0.0159673	0.0523686	0.0159673	0.0496863	1	-0.21228	-0.924194	-0.296057	9.25155	236.117	1.94339e-15	9.37945e-148	0.705445
ARSK	114473739	3.97335e-217	0.0708296	-0.0780841	0.020052	0.0228953	0.020052	0.0224961	1	0.0340167	0.111421	-0.00578505	9.23204	0.197475	0.863795	1.40672e-105	0.27847
ARV1	113869821	1.34977e-208	1.0302	-1.03589	0.0337913	0.0363067	0.0330486	0.0348538	1	0.230095	0.19819	0.0513612	9.24107	8.16259	0.187774	9.14417e-83	3.41918e-06
ASAH1	99468896	3.47449e-56	1.19621	-1.19665	0.159673	0.299267	0.146677	0.198585	1	-0.0777563	-0.240795	-0.226925	9.4041	37.139	1.10616e-09	5.19054e-180	3.59277e-05
ASAP1	110706339	1.00719e-166	0.448457	-0.443741	0.0237653	0.0553382	0.023394	0.0490955	1	-0.316027	-0.429084	-0.056921	9.25218	25.2987	0.00192555	2.56322e-07	0.000899501
ASB1	113905319	4.30103e-209	0.76408	-0.753644	0.0215373	0.0280523	0.0207947	0.0271901	1	0.117293	-0.0384457	-0.00226135	9.23563	0.0460776	0.979028	9.44567e-191	0.471185
ASB16-AS1	113307449	8.30858e-201	-0.217655	0.21217	0.0237653	0.0331455	0.023394	0.0322035	1	-0.00580109	0.00423949	-0.0259263	9.23875	4.26314	0.370793	2.80077e-150	0.179273
ASB2	115115665	2.19891e-226	-0.934617	0.942148	0.000371333	0.00785528	0.000371333	0.00718471	1	-0.685854	-2.48845	-0.00242223	9.22069	177.044	0.00173192	4.12863e-205	0.676431
ASB3	115325941	1.85169e-229	-0.0230899	0.0238678	0.0129967	0.0132358	0.0129967	0.0129963	1	-0.0271342	0.221596	0.0172978	9.22515	6.07867	0.439234	1.01479e-219	3.81854e-06
ASB6	113397157	4.86431e-202	-1.93418	1.92655	0.00965466	0.0257851	0.00965466	0.0252423	1	-0.526844	-0.675401	-0.101551	9.23354	87.4112	0.000242265	0.439759	2.75084e-90
ASB7	114810909	5.77091e-222	-1.21387	1.22081	0.00816933	0.0140501	0.00816933	0.0137148	1	-0.256821	-0.220615	-0.0229083	9.22542	13.6424	0.245572	2.73208e-72	8.70616e-15
ASB8	109753100	4.93878e-155	0.323549	-0.317507	0.101003	0.104657	0.0939473	0.0970415	1	0.0751976	0.253953	0.0911525	9.28796	9.86811	0.0371425	1.50355e-207	0.91794
ASCC1	115449705	2.80629e-231	2.35841	-2.37663	0.0549573	0.0325388	0.0542146	0.031485	1	0.601772	0.827401	0.246499	9.23922	230.281	1.53062e-11	5.98997e-101	2.54375e-05
ASCC2	105533429	1.94808e-108	-0.153031	0.146796	0.110286	0.154056	0.104345	0.141012	1	-0.0931347	-0.0178468	-0.130031	9.32294	13.7882	0.00938697	3.5147e-199	0.96981
ASCC3	111615650	2.82708e-178	-0.384836	0.391734	0.03342	0.0522568	0.032306	0.0497342	1	-0.112979	-0.138139	0.00332075	9.25156	0.370881	0.681235	1.66781e-218	0.000304624
ASCL2	113617126	4.45408e-205	0.2057	-0.196362	0.00259933	0.0217298	0.00259933	0.0197659	1	-0.36276	-1.92902	-0.264707	9.23106	648.543	7.1658e-20	5.97797e-134	9.34238e-09
ASF1A	104068875	3.14066e-94	-1.13814	1.13926	0.052358	0.128207	0.0516153	0.117286	1	-0.358662	-0.588743	-0.336785	9.30218	128.13	1.02554e-14	1.57474e-69	1.05397e-17
ASF1B	115637534	4.71043e-234	0.542861	-0.529763	0.004456	0.00750403	0.00408466	0.00597129	1	0.0178189	-0.100676	0.0333249	9.22037	9.09193	0.544774	1.91017e-30	7.24551e-09
ASGR1	108107910	7.25618e-136	1.26544	-1.25749	0.00779799	0.0811234	0.00779799	0.0589785	1	-1.42636	-1.92979	-0.603998	9.26874	662.119	1.7778e-56	6.31666e-207	0.00150114
ASGR2	113730148	1.19889e-206	-0.209429	0.209631	0	0.0183769	0	0.0160938	1	-1.74251	-inf	-0.157442	9.22752	652.046	2.50657e-18	4.19856e-161	4.69801e-05
ASH1L	103487843	7.12993e-89	0.908154	-0.903899	0.169328	0.206265	0.148162	0.179666	1	0.186661	0.0830329	0.10731	9.35415	8.94524	0.0175535	1.89451e-112	9.48723e-16
ASH2L	113268314	2.85769e-200	1.93473	-1.93056	0.0486446	0.0462216	0.0475306	0.0443376	1	0.367173	0.375828	0.109621	9.24822	30.7786	0.00570352	6.91783e-102	0.742453
ASIC4	115401597	1.43292e-230	-0.0407834	0.0466529	0.006684	0.0107451	0.006684	0.0103619	1	-0.452689	-0.474209	-0.0485622	9.22372	45.9108	0.0633773	1.13559e-171	0.842654
ASIP	115802008	1.69573e-236	0.934892	-0.925553	0	0.00276212	0	0.00215541	1	-0.256697	-inf	0.00212335	9.21741	227.519	0.00915492	3.3103e-203	0.729034
ASL	112595652	3.66602e-191	0.763824	-0.766028	0.030078	0.041352	0.0297066	0.0392924	1	0.138411	0.0697013	0.015547	9.24415	0.0185963	0.899693	1.96234e-54	0.404872
ASMTL	112795524	7.58839e-194	0.959669	-0.953131	0.0486446	0.0499737	0.045674	0.0482014	1	0.160796	0.244466	0.0584729	9.25083	7.79263	0.156396	1.47574e-188	0.200174
ASNA1	103993691	1.58145e-93	-0.911656	0.916851	0.060156	0.131145	0.057928	0.118787	1	-0.390451	-0.46275	-0.286258	9.30281	95.6481	2.55901e-12	4.73345e-235	1.74528e-29
ASNS	114466984	4.96059e-217	0.487521	-0.489973	0.024508	0.0278767	0.024508	0.0263599	1	0.160323	0.133544	0.0687615	9.2351	25.0514	0.0320014	3.46108e-235	5.65452e-18
ASNSD1	108270417	1.05763e-137	-0.0477646	0.0517449	0.0694393	0.0967701	0.065726	0.0904635	1	-0.0172817	0.0265037	-0.0583227	9.28223	5.18587	0.142348	5.11988e-62	0.00169306
ASPA	116015084	1.10797e-239	2.91706	-2.92289	0.0118827	0.00600323	0.0118827	0.00584356	1	0.812549	1.072	0.100877	9.22021	519.558	8.21353e-07	4.9966e-163	0.0388841
ASPH	113925412	2.24992e-209	0.150863	-0.153657	0.014482	0.0227835	0.014482	0.0216499	1	-0.137711	-0.050519	-0.0033685	9.23109	1.92354	0.477168	3.18417e-161	0.0106094
ASPM	115852239	3.02336e-237	-1.89703	1.90573	0	0.00327303	0	0.00197979	1	-1.46417	-inf	0.0236586	9.21748	142.141	0.0558256	1.13751e-96	0.731935
ASPSCR1	112875910	6.24222e-195	0.732711	-0.724917	0.0549573	0.0512509	0.0542146	0.0492073	1	0.146402	0.448019	0.141422	9.25135	44.1577	0.00105617	1.19114e-68	1.91921e-55
ASRGL1	113473495	4.31731e-203	-1.04409	1.04412	0.00779799	0.0228154	0.00779799	0.0211231	1	-0.651242	-0.533851	-0.0678542	9.23063	79.5888	0.000255656	0	0
ASTE1	112987308	1.93631e-196	0.754921	-0.759394	0.0248793	0.0367698	0.023394	0.0357799	1	0.184634	-0.115983	-0.0269008	9.24135	3.41438	0.408678	0	0
ASUN	112769834	1.68342e-193	-1.19814	1.20533	0.0174527	0.0346942	0.0174527	0.033353	1	-0.506726	-0.409121	-0.0706351	9.23971	28.8429	0.0177544	3.60375e-237	0.706609
ASXL1	112489337	9.64251e-190	0.229198	-0.229378	0.0282213	0.0435553	0.02785	0.0410965	1	0.0183478	-0.122469	-0.0320132	9.24561	6.23041	0.274318	1.70899e-33	0
ASXL2	110405898	5.42041e-163	-1.84439	1.85147	0.0204233	0.0552105	0.0193093	0.0523366	1	-0.470739	-0.687198	-0.13959	9.2531	70.5393	9.53092e-06	3.27605e-76	0
ATAD1	110624887	1.04425e-165	-0.969289	0.971157	0.0315633	0.0581163	0.0308206	0.0560088	1	-0.245184	-0.305475	-0.149736	9.25598	53.0288	8.92079e-05	3.54419e-41	0
ATAD2	113542616	4.79146e-204	0.734435	-0.732357	0.0326773	0.0367857	0.031192	0.0339597	1	0.139091	0.258693	0.0858933	9.2412	21.706	0.026346	0	0
ATAD2B	112783374	1.10624e-193	0.417911	-0.423484	0.0226513	0.0341354	0.0215373	0.0330018	1	0.113531	0.0345098	-0.0193608	9.23933	3.64399	0.336243	0	0
ATAD3B	114583594	1.06854e-218	-0.567488	0.562151	0.012254	0.0173551	0.012254	0.0170517	1	-0.130592	-0.0120476	0.00169812	9.22781	0.0718261	0.918862	2.42224e-228	0.127928
ATAD5	115177792	2.72876e-227	0.574569	-0.577921	0.015596	0.0163013	0.015596	0.0153593	1	0.140356	0.237413	0.0460917	9.22708	23.7816	0.0844041	1.18546e-114	0.840097
ATE1	113516925	1.08541e-203	-1.12982	1.13202	0.0204233	0.0298086	0.020052	0.0288187	1	-0.275298	-0.097224	-0.0326461	9.23648	6.46579	0.287883	3.58495e-131	0.466883
ATF1	108906781	5.16659e-145	0.524978	-0.519392	0.074638	0.0960356	0.0720386	0.0896812	1	0.129619	0.0793337	-0.00985245	9.28172	0.347471	0.691483	1.62377e-73	0.133021
ATF2	112890333	3.98453e-195	-0.713315	0.719993	0.017824	0.0337522	0.017824	0.0326825	1	-0.202365	-0.323125	-0.0944894	9.239	46.2834	0.00269662	1.37927e-213	0.905681
ATF3	115447652	3.00866e-231	0.531144	-0.530239	0.000371333	0.00528475	0.000371333	0.00463015	1	-0.1757	-1.7235	0.00679676	9.21904	93.9177	0.0436254	1.22034e-187	3.05686e-13
ATF4	99305463	5.11752e-55	0.949897	-0.947854	0.257334	0.320167	0.215373	0.244328	1	0.16958	0.176957	0.272335	9.41956	51.6301	6.60961e-09	2.59633e-188	0.293986
ATF5	112029892	1.14647e-183	0.180421	-0.180197	0.00854066	0.0357958	0.00854066	0.0317724	1	-0.165885	-0.946712	-0.0777293	9.23868	97.8186	1.71343e-06	2.73121e-178	0.12814
ATF6	109916719	5.21807e-157	-0.0683599	0.0713859	0.054586	0.0746092	0.0505013	0.0701707	1	-0.0431703	0.0167848	-0.02917	9.2666	2.23675	0.343726	1.22112e-209	0.374386
ATF6B	102056212	2.34673e-76	0.636227	-0.639788	0.232826	0.261683	0.204976	0.225488	1	0.087827	0.165404	0.0440744	9.39033	1.52755	0.323783	2.07366e-173	0.25825
ATF7	111765120	3.27425e-180	-0.502869	0.51194	0.031192	0.048409	0.0304493	0.0461418	1	-0.136984	-0.0893025	-0.00739242	9.24872	1.4912	0.442506	0.0318412	0.0215137
ATF7IP	112608969	2.43192e-191	1.69655	-1.69587	0.128853	0.092587	0.115485	0.0856418	1	0.445586	0.620898	0.43277	9.28125	257.272	7.08862e-25	2.64041e-195	0.450906
ATF7IP2	108638539	6.58155e-142	0.109665	-0.116108	0.157817	0.150719	0.138879	0.128558	1	0.074631	0.346067	0.10404	9.31946	10.5128	0.013607	4.30874e-44	6.94508e-50
ATG10	110175264	3.70812e-160	1.25045	-1.2614	0.0824359	0.0898728	0.0776086	0.0839494	1	0.193343	0.278455	0.0902434	9.27776	10.4834	0.0453585	2.95165e-216	0.76611
ATG101	108521984	1.43535e-140	-0.0719199	0.0765262	0.0386186	0.0771638	0.037876	0.0720387	1	-0.0695912	-0.297944	-0.0472669	9.26729	12.2566	0.0188929	0.000714366	2.0278e-17
ATG12	103488292	7.06331e-89	0.737556	-0.732053	0.181211	0.213434	0.160045	0.185956	1	0.127647	0.116592	0.0553666	9.35984	2.29448	0.215577	2.31635e-37	1.44002e-05
ATG13	112329443	1.28753e-187	0.168151	-0.1656	0.041218	0.0501493	0.0393613	0.0482334	1	-0.0163519	0.0971826	0.0120901	9.2506	0.222031	0.811281	3.40497e-190	0.431983
ATG14	113785496	2.03117e-207	2.23025	-2.23999	0.017824	0.0257532	0.0170813	0.0250507	1	0.512582	-0.0287321	-0.0516165	9.23392	15.429	0.115458	1.27938e-31	7.88314e-05
ATG16L1	113222620	1.20643e-199	-1.45812	1.46269	0.00854066	0.0263599	0.00854066	0.025865	1	-0.47816	-0.870976	-0.122286	9.2339	121.35	1.33847e-05	1.51064e-197	3.68763e-09
ATG16L2	110683400	1.94748e-166	0.915925	-0.921157	0.0393613	0.0580844	0.0371333	0.0545878	1	0.0869531	0.0388481	-0.0514233	9.2554	8.2346	0.0695502	2.73872e-98	1.32102e-62
ATG2A	110718154	7.16998e-167	-1.1578	1.16104	0.0196807	0.0603356	0.018938	0.0545878	1	-0.83908	-1.02487	-0.397518	9.25811	321.918	1.29078e-22	1.8074e-194	6.78839e-05
ATG3	100629196	7.68366e-65	-0.590346	0.591896	0.0998886	0.203136	0.0958039	0.162853	1	-0.334856	-0.302119	-0.202052	9.34597	41.8322	7.23958e-10	2.71534e-45	4.87746e-06
ATG4B	110404263	5.67831e-163	0.0288242	-0.0242901	0.0508726	0.0702186	0.0497586	0.0666901	1	-0.0732472	-0.00537851	-0.040336	9.26423	3.97638	0.228513	1.80971e-88	6.28843e-07
ATG4C	116270040	1.60522e-243	4.78181	-4.84079	0.0824359	0.0368656	0.0787226	0.0351891	1	1.0568	1.23913	0.51995	9.24235	899.957	2.68896e-42	3.54912e-41	8.63834e-78
ATG4D	113264786	3.19406e-200	-0.0897268	0.0941807	0.0159673	0.0308464	0.015596	0.030096	1	-0.187607	-0.418783	-0.102073	9.2375	54.5014	0.00174194	5.20061e-200	0.211104
ATG5	109435936	3.07724e-151	0.721432	-0.722467	0.06684	0.0856258	0.0649833	0.0811074	1	0.150607	0.0870965	0.0650518	9.27475	4.39706	0.212588	3.70362e-195	0.0302936
ATG7	112399956	1.49236e-188	-1.00922	1.01078	0.0107687	0.0325068	0.0107687	0.0311657	1	-0.581609	-0.745995	-0.153885	9.23759	147.173	7.51757e-08	9.20095e-201	6.02369e-28
ATG9A	113518009	1.04861e-203	-0.446121	0.443461	0.0115113	0.0250507	0.01114	0.0245078	1	-0.133641	-0.474221	-0.0912299	9.23312	66.7744	0.00117954	1.47719e-175	0.5369
ATG9B	114556448	2.6144e-218	-0.664508	0.660671	0.00185667	0.0135392	0.00185667	0.0132518	1	-0.545464	-1.7065	-0.123445	9.22503	379.848	4.82221e-09	4.73074e-180	0.00286732
ATHL1	112858730	1.06522e-194	-1.17569	1.1646	0.0170813	0.0349656	0.01671	0.0336564	1	-0.497153	-0.405895	-0.105535	9.24032	49.7447	0.00157332	1.41612e-175	2.73721e-09
ATIC	110212420	1.30048e-160	-0.324005	0.321793	0.0727813	0.0837099	0.0709246	0.0781377	1	-0.0515335	0.227217	0.00906355	9.27289	0.0395998	0.846554	1.53672e-217	0.29987
ATL3	111357825	5.83965e-175	-0.256915	0.260576	0.0271073	0.0487443	0.0263646	0.0467166	1	-0.263492	-0.24583	-0.0529072	9.2487	15.0238	0.0282536	2.65719e-203	4.66251e-33
ATM	92603142	6.23834e-18	0.175068	-0.181273	0.26736	0.415931	0.225771	0.317117	1	0.0149586	-0.153709	-0.4309	9.4833	131.749	8.398e-29	1.09654e-72	1.09829e-12
ATMIN	113167029	6.93641e-199	-1.77549	1.76985	0.00854066	0.0265675	0.00854066	0.0259927	1	-0.556925	-0.833936	-0.133892	9.23389	146.406	1.1157e-06	1.80067e-07	4.6375e-14
ATOH8	115428582	5.74342e-231	0.842831	-0.838556	0	0.0050293	0	0.00442259	1	-0.543626	-inf	0.0316826	9.21878	51.2677	0.153589	5.83434e-149	1.13055e-05
ATOX1	98540942	1.01516e-49	-1.26531	1.27482	0.065726	0.200166	0.0620126	0.158175	1	-0.757623	-0.718355	-0.457756	9.34395	187.162	2.53343e-30	3.16988e-198	1.70297e-06
ATP10A	114077283	1.65588e-211	-2.64667	2.66817	0	0.0157425	0	0.0154391	1	-1.60896	-inf	-0.183994	9.22643	741.353	8.70743e-19	3.01539e-218	0.787495
ATP10D	116954114	5.66666e-254	2.46014	-2.45563	0.0557	0.0185366	0.054586	0.01785	1	1.02517	1.49163	0.460969	9.22977	1637.76	5.09887e-45	2.64752e-163	0.23474
ATP11A	113681835	5.63158e-206	1.33386	-1.32851	0.0371333	0.0363227	0.035648	0.0342312	1	0.0751019	0.383148	0.117406	9.24073	48.823	0.00712976	2.73392e-75	0.613085
ATP11B	112174611	1.43392e-185	-0.734232	0.739765	0.026736	0.0454074	0.0259933	0.0437948	1	-0.215149	-0.265758	-0.0892707	9.24707	27.3762	0.00858491	1.93509e-190	0.000260646
ATP11C	114475086	3.80134e-217	0.550924	-0.547238	0.015596	0.0193668	0.0152247	0.0186643	1	0.176001	0.173825	0.0308527	9.22915	5.53773	0.438599	8.35474e-89	0.0319738
ATP13A1	113775957	2.75889e-207	0.462072	-0.453856	0.0185667	0.02537	0.017824	0.0246994	1	0.0716642	0.124446	0.0171095	9.23316	0.115301	0.934901	4.51782e-224	0.752336
ATP13A2	114525910	7.14644e-218	0.0309136	-0.030269	0.01671	0.0203567	0.0163387	0.0197659	1	-0.134527	0.0977267	-0.00254949	9.23002	0.320905	0.774155	5.94563e-178	0.889151
ATP13A3	112160127	2.22542e-185	-0.167658	0.173232	0.0148533	0.0373765	0.0148533	0.0354446	1	-0.231952	-0.600005	-0.0607213	9.24077	36.7431	0.0035996	2.32422e-56	7.94913e-06
ATP1A1	91490915	8.17958e-14	-3.14598	3.156	0.054586	0.252854	0.052358	0.213402	1	-1.00928	-1.18386	-0.950812	9.37935	620.516	7.47157e-94	6.78607e-131	0.0083959
ATP1B1	113030026	5.09335e-197	-1.84967	1.86739	0.000371333	0.0284355	0.000371333	0.0209315	1	-1.39215	-3.61165	0.0497409	9.23324	171.813	3.39098e-07	1.63319e-200	2.93552e-10
ATP1B3	94512619	2.38562e-26	-1.4516	1.4697	0.0772373	0.256271	0.073524	0.194402	1	-0.685053	-0.793282	-0.404409	9.3771	144.267	1.56952e-26	4.514e-170	0.000189305
ATP2A2	111781626	1.99824e-180	-1.54583	1.54595	0.0118827	0.0373605	0.0118827	0.0355563	1	-0.785052	-0.716159	-0.0987873	9.24051	84.5217	1.61612e-05	3.61801e-156	0.000239188
ATP2A3	114448503	9.10118e-217	2.23571	-2.23692	0.0631266	0.0440662	0.0620126	0.0420705	1	0.570495	0.653956	0.23093	9.24768	140.405	2.44857e-09	1.22933e-162	8.2495e-07
ATP2B1	105486788	5.7236e-108	1.37301	-1.36302	0.210546	0.225536	0.180839	0.172257	1	0.410563	0.344927	0.449953	9.36241	160.74	2.7999e-20	4.85014e-70	5.92128e-65
ATP2B4	108012216	8.63463e-135	-2.74908	2.7544	0.00259933	0.0661951	0.00259933	0.0621238	1	-1.11127	-2.94885	-0.453315	9.26088	594.574	1.45832e-41	2.44859e-213	0.00410163
ATP2C1	113245642	5.84098e-200	-0.659929	0.66882	0.0152247	0.0289624	0.0152247	0.0281162	1	-0.269376	-0.245425	-0.0361423	9.23545	16.6518	0.076794	7.68143e-24	1.10586e-16
ATP5A1	84237623	0.918781	-1.4542	1.45808	0.358708	0.630418	0.288154	0.419731	1	-0.207772	-0.203674	-0.331212	9.58911	88.919	4.24216e-21	1.48409e-177	3.64539e-07
ATP5B	90851398	1.0461e-11	-0.618966	0.629018	0.295581	0.476921	0.251021	0.338927	1	-0.203895	-0.0847346	-0.194887	9.50903	30.0214	4.28872e-08	1.13647e-200	0.926275
ATP5C1	91811437	6.09879e-15	-1.27154	1.27339	0.215002	0.391583	0.191608	0.293008	1	-0.336358	-0.238716	-0.249897	9.45846	49.7413	1.77152e-12	1.41894e-213	0.455939
ATP5D	98939351	1.90657e-52	-0.92416	0.924597	0.253992	0.328485	0.203862	0.242444	1	-0.247895	0.103937	-0.14974	9.4292	19.008	4.7869e-05	2.60361e-143	0.00289761
ATP5E	47773229	0	-1.55793	1.56281	2.25993	4.89747	0.87189	0.947903	1	-0.336508	-0.431128	-0.632817	10.9516	856.632	4.28023e-187	2.29485e-211	0.113294
ATP5EP2	102449983	1.05666e-79	-1.28884	1.30025	0.113999	0.191433	0.104716	0.162885	1	-0.356093	-0.209721	-0.307719	9.34368	78.7413	1.50877e-12	2.41476e-229	0.665767
ATP5F1	91895136	3.04047e-15	-0.788871	0.791562	0.298923	0.455559	0.254363	0.331199	1	-0.193859	-0.078164	-0.212078	9.49812	35.3063	2.83139e-09	1.99455e-190	3.04503e-12
ATP5G1	99183945	3.71088e-54	0.259694	-0.262497	0.232083	0.298086	0.205719	0.243163	1	0.0296801	0.130461	0.0523043	9.40775	1.48597	0.350787	9.21538e-62	0.542227
ATP5G2	67856067	2.77796e-66	-1.65748	1.66266	1.241	2.1352	0.68251	0.787333	1	-0.19122	-0.188583	-0.235908	10.2194	83.7158	5.87164e-20	2.89818e-195	0.164901
ATP5G3	80102395	9.98964e-06	-1.45511	1.4558	0.338656	0.700254	0.285184	0.445356	1	-0.298607	-0.36054	-0.341327	9.62134	95.4365	1.58235e-22	2.12056e-144	0.0809975
ATP5H	80473300	5.56987e-05	-3.06962	3.08214	0.223543	0.535101	0.193093	0.384925	1	-0.623419	-0.540394	-0.613151	9.54055	261.313	2.64902e-58	2.32966e-161	0.954817
ATP5I	81920442	0.0117313	-1.25308	1.24933	0.357222	0.677869	0.296695	0.444558	1	-0.287069	-0.316828	-0.286975	9.62155	65.3191	6.47813e-16	2.14329e-148	0.0516472
ATP5J	82141065	0.0220278	-1.94916	1.95049	0.344226	0.637108	0.297066	0.440934	1	-0.289608	-0.254969	-0.25195	9.59503	54.0152	2.01256e-13	1.08906e-229	1.71902e-08
ATP5J2	82605852	0.0710985	-0.986492	0.986323	0.382473	0.690371	0.316376	0.451296	1	-0.311279	-0.238168	-0.281939	9.62454	64.9209	7.92708e-16	5.75265e-148	0.203951
ATP5L	54577045	9.7467e-212	-2.7897	2.79368	1.37727	2.84636	0.718158	0.86761	1	-0.328771	-0.37552	-0.536204	10.4379	528.977	1.37349e-116	1.40136e-171	8.49003e-06
ATP5L2	111378226	3.20051e-175	-1.50129	1.50312	0.042332	0.0603037	0.0415893	0.0569668	1	-0.266168	-0.0630581	-0.137463	9.25705	36.6265	0.000944936	2.15109e-179	0.0273214
ATP5O	87570743	0.000734418	0.0173338	-0.0195784	0.637208	0.815912	0.441144	0.505357	1	0.0354459	0.0969469	-0.0264451	9.69012	0.811418	0.367705	1.48966e-132	1.0971e-60
ATP5S	111976642	5.71521e-183	1.70831	-1.71448	0.0883773	0.0781537	0.0820646	0.072853	1	0.282462	0.418377	0.133527	9.27067	27.8886	0.00137859	1.55078e-204	8.65465e-07
ATP5SL	111192805	7.44202e-173	0.990146	-0.978895	0.070182	0.0738748	0.0675826	0.0699631	1	0.177325	0.297874	0.12228	9.26682	22.0586	0.00762558	2.3784e-237	0.124943
ATP6AP1	106402942	2.37485e-117	-1.78246	1.80197	0.0315633	0.093066	0.0304493	0.0849392	1	-0.653289	-0.688438	-0.327461	9.27757	174.508	1.65876e-17	0	0
ATP6AP2	92658292	3.76595e-18	-1.49757	1.51112	0.173041	0.336612	0.160045	0.263328	1	-0.41612	-0.302144	-0.401664	9.42967	118.597	1.55426e-25	0	9.11861e-142
ATP6V0A1	116163027	6.61639e-242	2.08198	-2.06562	0.0768659	0.0362588	0.071296	0.0333371	1	0.950412	1.22113	0.542534	9.24134	1087.32	2.52954e-45	0	7.87905e-298
ATP6V0A2	113525997	8.13255e-204	0.506609	-0.497833	0.034534	0.0365941	0.0337913	0.0353488	1	0.0875244	0.236389	0.0195313	9.24159	1.33969	0.6329	1.67856e-194	0.352842
ATP6V0B	91485208	8.55802e-14	0.472417	-0.464345	0.195693	0.425415	0.177126	0.277889	1	-0.209183	-0.371303	-0.233569	9.47427	42.7976	6.11521e-11	1.25137e-233	0.00668939
ATP6V0D1	102952971	4.39376e-84	0.459542	-0.457014	0.120683	0.190155	0.112885	0.152731	1	-0.0693152	-0.0708456	-0.119651	9.33963	13.525	0.000235596	7.91057e-246	2.5959e-23
ATP6V0E1	75031217	2.74514e-22	-0.432856	0.438657	0.53769	0.982581	0.402525	0.568949	1	-0.169062	-0.280723	-0.366203	9.7697	125.329	4.5837e-29	1.55964e-230	4.80669e-31
ATP6V0E2	102384094	3.8815e-79	-1.46812	1.46564	0.0319346	0.135057	0.0308206	0.121901	1	-0.903974	-1.11335	-0.657469	9.30667	428.982	4.42382e-48	6.45866e-236	0.141296
ATP6V1A	110663596	3.43954e-166	0.789518	-0.782258	0.0304493	0.0581802	0.030078	0.0519534	1	-0.281294	-0.21817	-0.121441	9.25462	39.5681	7.02748e-05	1.22293e-211	0.727637
ATP6V1B2	104905171	3.22273e-102	-1.35159	1.35724	0.0259933	0.10726	0.0259933	0.0901921	1	-0.843695	-0.937481	-0.471161	9.28592	314.98	3.10131e-34	3.80522e-43	9.9786e-182
ATP6V1C1	112217450	3.90263e-186	-0.353892	0.36408	0.0196807	0.0402503	0.0196807	0.0379512	1	-0.304561	-0.415966	-0.0474932	9.2428	20.6922	0.0267007	9.17412e-54	7.02286e-118
ATP6V1D	107982523	1.85821e-134	-0.370975	0.38585	0.06684	0.102598	0.0631266	0.0939122	1	-0.157833	-0.0903705	-0.0639078	9.28578	7.11094	0.0655735	4.90219e-152	9.50281e-119
ATP6V1E1	104898135	3.7741e-102	-0.543315	0.54865	0.0965466	0.144317	0.0913479	0.130905	1	-0.134131	-0.0866091	-0.159533	9.31296	26.1929	0.000115941	4.50517e-225	0.0919535
ATP6V1E2	114164995	9.59588e-213	2.13356	-2.13544	0.0226513	0.0253221	0.021166	0.0242843	1	0.508217	0.230596	0.0327762	9.23345	5.63428	0.334327	3.88224e-174	5.41005e-13
ATP6V1F	89674938	2.51417e-08	0.185777	-0.176479	0.325288	0.517219	0.280356	0.362732	1	-0.0816449	-0.0889788	-0.126226	9.53237	13.4275	0.000248155	8.77679e-70	1.95661e-24
ATP6V1G1	100717479	1.5887e-65	2.40643	-2.39644	1.27701	1.14229	0.730041	0.64672	1	0.333603	0.438317	0.377014	9.8595	204.774	9.8426e-45	6.47583e-163	2.59821e-79
ATP6V1H	109403702	7.43272e-151	0.792209	-0.784091	0.0932046	0.105519	0.0883773	0.0987658	1	0.147858	0.122054	0.0809011	9.28845	7.43753	0.0719622	6.40415e-225	0.00200235
ATP7A	114718462	1.239e-220	-0.343608	0.346858	0.00594133	0.0127728	0.00594133	0.0125333	1	-0.129333	-0.309978	-0.0213313	9.22449	22.2217	0.152293	2.59258e-76	6.18892e-18
ATP8A1	112788196	9.52554e-194	0.912824	-0.916007	0.0341626	0.0448326	0.0337913	0.0426931	1	0.219947	0.000624778	-0.0434368	9.24767	4.96535	0.271861	1.73499e-205	0.0265659
ATP8A2	115599684	1.71244e-233	-1.63518	1.64892	0.000742666	0.00475788	0.000742666	0.00458225	1	-0.769378	-1.54281	-0.048536	9.21904	320.704	0.000334984	4.52262e-184	0.216615
ATP8B2	113095954	6.45989e-198	-1.38855	1.38748	0.00928333	0.0289145	0.00891199	0.0280363	1	-0.939898	-0.876184	-0.191418	9.23579	218.08	9.09873e-10	1.39491e-166	0.639985
ATP8B4	114155647	1.30043e-212	-0.411974	0.409819	0	0.0143854	0	0.0130921	1	-1.31867	-inf	-0.0148015	9.22472	310.982	1.27934e-07	8.61337e-187	0.468515
ATP9A	115836357	5.21669e-237	-0.537106	0.54083	0.000371333	0.0032411	0.000371333	0.00308144	1	-0.632295	-2.26472	-0.0326265	9.21806	283.786	0.00311944	1.81507e-205	0.88639
ATP9B	113132402	2.05856e-198	1.37298	-1.36734	0.0293353	0.0370092	0.0282213	0.0360034	1	0.287164	0.0888658	-0.00688122	9.24162	0.380909	0.756337	7.19541e-119	0.190753
ATPAF1	112966267	3.7353e-196	-1.9213	1.921	0.0204233	0.0339917	0.020052	0.0330337	1	-0.381085	-0.178552	-0.0813879	9.23933	33.0093	0.0117342	4.52366e-180	0.281031
ATPAF2	113539298	5.32537e-204	1.97176	-1.96437	0.0460453	0.0417831	0.0441886	0.0394201	1	0.533472	0.495359	0.196712	9.24429	109.559	3.92751e-06	2.35293e-214	1.08894e-05
ATPIF1	87232390	0.00250034	-0.453598	0.45994	0.401782	0.617167	0.336056	0.433925	1	-0.115177	-0.145795	-0.213423	9.59329	36.9575	9.82336e-09	4.15669e-80	1.14009e-08
ATR	114510292	1.19473e-217	0.949786	-0.951334	0.0204233	0.0216499	0.0204233	0.021139	1	0.190339	0.30976	0.0635578	9.23091	26.0097	0.0629115	3.20268e-197	0.00469584
ATRAID	97561091	2.47555e-43	-0.514122	0.523076	0.212774	0.300991	0.191979	0.250874	1	-0.0743346	-0.0200944	-0.0956462	9.41125	7.84167	0.0103278	2.74088e-92	1.02629e-69
ATRN	114947761	6.05739e-224	0.077906	-0.0675145	0.00631266	0.0114317	0.00631266	0.011288	1	-0.13023	-0.215108	0.00767693	9.2234	0.857857	0.675625	1.08754e-179	1.51451e-05
ATRX	101594257	1.59678e-72	0.909728	-0.912743	0.31749	0.33832	0.260676	0.26502	1	0.19358	0.224569	0.176958	9.43686	24.5796	1.14295e-05	1.08978e-171	0.888577
ATXN1	106518571	1.45665e-118	-1.48287	1.48641	0.00594133	0.0820015	0.00594133	0.0760941	1	-0.709508	-2.42692	-0.524847	9.27102	562.517	1.72177e-45	2.7118e-188	3.07384e-35
ATXN10	107033857	4.83336e-124	0.240779	-0.238953	0.115113	0.136541	0.112885	0.122475	1	0.042917	0.207143	0.0752028	9.30713	4.76923	0.226474	2.67804e-209	0.000168608
ATXN1L	113356288	1.77417e-201	2.65334	-2.68042	0.05013	0.0444175	0.0482733	0.0428209	1	0.54327	0.457903	0.143327	9.24727	54.3891	0.000262865	5.62767e-79	1.51526e-35
ATXN2	109352881	2.97837e-150	0.389172	-0.394412	0.0776086	0.0946466	0.0738953	0.0877812	1	0.0635877	0.123189	0.0332822	9.28089	0.940034	0.614567	1.02159e-226	0.0626067
ATXN2L	111563738	1.32231e-177	0.0991033	-0.0950047	0.037876	0.0540769	0.037876	0.0515383	1	-0.0199276	-0.0228293	-0.01041	9.25299	1.08514	0.549666	4.86138e-18	5.4766e-20
ATXN3	107206454	6.62178e-126	0.749205	-0.751067	0.101745	0.123832	0.0939473	0.112688	1	0.132773	0.144568	0.0802142	9.29979	5.38591	0.145876	4.02123e-45	0.0156377
ATXN7	103284012	4.9465e-87	-2.54849	2.56538	0.0337913	0.125237	0.0326773	0.113439	1	-0.815022	-0.995569	-0.610471	9.29931	388.936	2.96601e-42	1.97593e-186	0.537737
ATXN7L1	112172374	1.53466e-185	-2.26783	2.25794	0.0126253	0.0372807	0.0126253	0.0358757	1	-0.670831	-0.758306	-0.160712	9.24135	124.071	3.32305e-07	1.9082e-199	0.888204
ATXN7L3	114444613	1.03408e-216	-1.74624	1.73556	0.00519866	0.0146728	0.00519866	0.0144173	1	-0.445119	-0.583574	-0.038042	9.22567	56.6213	0.0165265	1.20914e-07	4.86411e-06
ATXN7L3B	112015892	1.74952e-183	0.166584	-0.15748	0.06684	0.0697396	0.0638693	0.0659876	1	0.0447634	0.204385	0.0102105	9.26462	0.25377	0.786742	1.6065e-211	0.569229
ATXN8OS	93305509	7.89355e-21	-1.04418	1.04632	0.335685	0.486373	0.275529	0.327767	1	-0.246242	-0.00589902	-0.24773	9.51776	55.9885	1.2589e-12	2.05791e-150	0.0135943
AUH	113416765	2.61288e-202	0.264441	-0.255311	0.0170813	0.0289624	0.0163387	0.028196	1	0.0169422	-0.223462	-0.048557	9.23602	15.131	0.104321	8.83157e-97	0.00424777
AUP1	101389484	7.41366e-71	0.160589	-0.149813	0.142963	0.20866	0.128481	0.178756	1	0.00628638	-0.0193211	0.0361351	9.35278	0.26132	0.905506	0.0483681	0
AURKA	115681858	1.03697e-234	-0.349034	0.360476	0.00148533	0.00526879	0.00148533	0.00394361	1	-0.270268	-0.501271	0.0285484	9.2187	1.84059	0.758097	1.40266e-227	0.256593
AURKAIP1	88385552	2.3713e-05	-0.953878	0.967284	0.187152	0.38981	0.168957	0.305957	1	-0.226139	-0.375851	-0.325747	9.45966	81.6997	1.745e-17	6.07254e-65	0.0288541
AURKB	115778299	3.82301e-236	0.968593	-0.965837	0.000371333	0.00469401	0.000371333	0.0024428	1	0.0616077	-1.25323	0.0430523	9.21799	21.0847	0.308421	1.22339e-113	4.38115e-26
AUTS2	115157013	5.48619e-227	1.5142	-1.51169	0.0271073	0.0229112	0.0263646	0.0217936	1	0.495541	0.339713	0.135451	9.23241	140.419	5.34129e-06	3.33304e-200	1.28032e-08
AVL9	113313381	6.88881e-201	1.08565	-1.08015	0.0516153	0.0450242	0.049016	0.0434755	1	0.257326	0.477379	0.125124	9.24758	40.5118	0.00206493	1.40222e-65	1.58118e-250
AVPI1	113911398	3.53554e-209	-0.699454	0.71002	0.00259933	0.0205323	0.00259933	0.0160938	1	-0.727145	-1.49849	0.0507929	9.22856	23.4229	0.0574639	0	3.24687e-256
AXIN1	113741702	8.27838e-207	-1.58118	1.58898	0.00965466	0.0241726	0.00928333	0.0236776	1	-0.598065	-0.744975	-0.144243	9.23277	147.321	2.32502e-06	0	0
AXL	112617642	1.86131e-191	1.46615	-1.46117	0.000371333	0.0416713	0.000371333	0.0219692	1	-0.330412	-3.84217	0.247485	9.24024	9.43416	0.053166	3.99365e-169	0.514069
AZI2	106798705	1.58564e-121	-2.33526	2.33782	0.0308206	0.0906551	0.0297066	0.0820813	1	-0.680224	-0.715128	-0.279994	9.27628	137.489	1.51786e-13	7.75459e-157	0.432067
AZIN1	108170494	1.42879e-136	-0.414663	0.422369	0.057928	0.0928744	0.056814	0.0865518	1	-0.130004	-0.131438	-0.0612053	9.27823	8.75351	0.0501734	1.56051e-206	1.04705e-28
AZIN2	115379884	2.98848e-230	-2.10231	2.10529	0	0.0057318	0	0.00558811	1	-1.01324	-inf	-0.0332378	9.21956	341.917	7.67471e-05	6.66776e-123	0.0250669
B2M	20991064	0	-2.00278	1.99538	21.4519	48.9972	1	0.989989	1	-0.521796	-0.578722	-0.992904	13.8398	5360.14	0	1.0998e-171	2.35593e-05
B3GALNT1	115563921	5.78948e-233	-0.0249569	0.0309803	0.00519866	0.00643431	0.00519866	0.00632255	1	-0.175191	0.294528	0.0271632	9.22011	24.8214	0.298927	1.15553e-179	0.71678
B3GALNT2	114459212	6.40313e-217	0.606292	-0.60493	0.0129967	0.0188559	0.0129967	0.0180256	1	0.138689	0.06463	0.0347112	9.22853	4.84588	0.484809	2.83423e-234	0.98639
B3GALT2	115043491	2.4701e-225	-2.76691	2.77532	0	0.00857376	0	0.00780739	1	-2.22035	-inf	-0.0564893	9.22144	391.296	9.21074e-07	2.97851e-14	9.42472e-24
B3GALT4	110812040	4.79027e-168	0.0067778	-0.00606669	0.0337913	0.0596171	0.0330486	0.0571584	1	-0.074473	-0.292011	-0.0833394	9.25706	18.4735	0.0194328	2.17127e-135	0.681109
B3GAT2	108792956	1.08386e-143	-0.795345	0.792106	0.0486446	0.0848435	0.0464166	0.0805326	1	-0.166892	-0.266138	-0.103244	9.27493	16.4371	0.0132857	1.43045e-44	1.97601e-09
B3GAT3	106053152	1.01037e-113	-1.27193	1.27847	0.0705533	0.117111	0.0672113	0.108537	1	-0.261806	-0.186122	-0.129726	9.29529	21.9493	0.00122265	3.10914e-226	0.832857
B3GNT2	113173109	5.7296e-199	-0.255853	0.263921	0.0181953	0.0320757	0.0174527	0.0309741	1	-0.209989	-0.272649	-0.0655033	9.23824	24.5797	0.031906	3.15416e-192	0.149934
B3GNT5	114917455	1.66452e-223	-0.0336032	0.0363596	0	0.00863762	0	0.00779142	1	-0.788774	-inf	0.0124729	9.22105	214.546	0.000574552	3.2507e-226	2.56755e-11
B3GNT7	115866153	1.87432e-237	1.50734	-1.51315	0.00631266	0.00622675	0.00631266	0.0057318	1	0.259613	0.13412	0.0119471	9.22032	13.689	0.416993	7.07357e-10	0
B3GNTL1	114468000	4.79776e-217	-2.79327	2.81901	0.00371333	0.0145291	0.00371333	0.014098	1	-1.02537	-1.05501	-0.029711	9.22544	64.1416	0.0121411	1.06652e-183	1.03058e-39
B4GALT1	110856213	1.33663e-168	1.87416	-1.86638	0.131823	0.116903	0.113628	0.0963071	1	0.879192	0.455805	0.338208	9.2961	123.275	1.62562e-13	5.1834e-165	7.47177e-25
B4GALT3	109379637	1.43468e-150	-1.09355	1.09187	0.0382473	0.0768125	0.037876	0.0706018	1	-0.314175	-0.374794	-0.094169	9.26794	22.8595	0.00684483	0	0
B4GALT4	113198042	2.61536e-199	0.266024	-0.270504	0.0207947	0.034295	0.0207947	0.0330976	1	-0.0494492	-0.23026	-0.0841815	9.23972	29.6526	0.015038	1.44277e-212	0.00678505
B4GALT5	113621174	3.9141e-205	-1.13211	1.13866	0.00259933	0.0203088	0.00259933	0.0194945	1	-1.20356	-1.85038	-0.141051	9.22953	321.864	1.27762e-10	1.13839e-45	0.0425853
B4GALT7	112895853	3.35533e-195	0.653308	-0.652938	0.031192	0.0392126	0.030078	0.0377437	1	0.0690682	0.155034	0.0983497	9.24265	25.4361	0.0237582	1.23651e-181	0.800806
B9D1	115863330	2.06529e-237	-0.188669	0.193378	0.000371333	0.0025865	0.000371333	0.00212348	1	-0.154155	-1.25661	0.00723994	9.21728	50.0123	0.211773	2.64117e-123	0.0125292
B9D2	113348673	2.25745e-201	-1.39695	1.39287	0.0174527	0.0293935	0.0174527	0.0283557	1	-0.339284	-0.186322	-0.0839296	9.23613	39.5752	0.00696319	1.97493e-138	0.98948
BABAM1	103384748	6.12063e-88	-0.524621	0.521126	0.0920906	0.159181	0.0868919	0.143646	1	-0.115889	-0.210953	-0.177288	9.32287	31.3503	3.44216e-05	5.47965e-234	0.344903
BACE1-AS	115068983	1.05185e-225	-0.758473	0.7551	0.006684	0.0119905	0.006684	0.011751	1	-0.33999	-0.31079	-0.0270508	9.22415	22.4499	0.180017	7.75393e-171	7.57195e-63
BACH1	110136489	1.10494e-159	0.364402	-0.356093	0.02785	0.0622994	0.026736	0.0544761	1	-0.190692	-0.450015	-0.209924	9.25773	96.4163	5.91175e-09	8.61061e-208	9.71375e-29
BACH2	122249689	0	4.53996	-4.56908	0.177869	0.0291061	0.159673	0.0275733	1	1.63048	2.15746	1.03566	9.24097	3694.2	1.23866e-167	1.17344e-196	1.13653e-06
BAD	109385212	1.23201e-150	0.331286	-0.316801	0.064612	0.0845561	0.0605273	0.0794629	1	0.0564095	0.0315967	0.0331704	9.27361	0.766238	0.636195	1.02328e-212	0.420702
BAG1	102217693	1.0161e-77	-1.44306	1.45041	0.0809506	0.178947	0.0764946	0.150033	1	-0.645061	-0.359649	-0.554519	9.34238	210.255	1.0568e-28	1.08847e-202	0.937576
BAG2	114241307	7.99743e-214	1.19814	-1.19871	0.02228	0.0261523	0.0215373	0.0252104	1	0.306968	0.150801	0.0104663	9.23397	0.565996	0.709477	1.70808e-217	9.80739e-14
BAG3	114190930	4.12709e-213	-2.6447	2.66424	0.000371333	0.0149921	0.000371333	0.014545	1	-1.36642	-3.57814	-0.182252	9.22577	735.535	4.64832e-17	2.86518e-221	6.85881e-60
BAG4	112808223	5.11658e-194	-0.183693	0.188534	0.015596	0.0323631	0.0152247	0.0313732	1	-0.0852161	-0.370541	-0.0794984	9.23785	43.6232	0.00312666	3.7497e-188	0.944239
BAG5	111221248	3.23397e-173	-0.671574	0.676717	0.045674	0.0608306	0.04456	0.0582121	1	-0.135966	-0.0117129	-0.0620998	9.25796	8.06776	0.110293	1.36594e-204	0.642935
BAG6	110309543	8.34746e-162	0.142306	-0.133018	0.0694393	0.0822091	0.06684	0.0772915	1	-0.0234415	0.18428	-0.0547573	9.2733	3.74807	0.24998	1.58197e-201	0.00169165
BAIAP2	114341888	2.99518e-215	-0.742332	0.745054	0.002228	0.0138266	0.002228	0.0127569	1	-0.61903	-1.12638	0.00339143	9.22435	70.1045	0.00528191	1.59477e-23	0.510947
BAIAP2-AS1	114685331	3.71012e-220	0.116442	-0.121059	0.00816933	0.0139383	0.00816933	0.0135871	1	-0.230982	-0.0713847	-0.0080443	9.22505	6.81381	0.263767	2.84324e-173	0.0157254
BAK1	110366463	1.66179e-162	-1.88436	1.89171	0.014482	0.0529433	0.0141107	0.0497182	1	-0.574274	-0.955803	-0.153978	9.25102	112.967	1.00428e-07	1.1494e-210	0.646211
BANF1	97771272	1.15261e-44	0.0366263	-0.0319805	0.217973	0.30163	0.194207	0.244839	1	-0.0589555	0.0298299	0.0380609	9.41079	0.522345	0.731082	2.50658e-131	2.65887e-09
BANK1	149392312	0	4.16744	-4.19898	1.07612	0.0531828	0.623097	0.0274456	1	2.74809	3.49015	2.97466	9.28256	26934.2	0	2.95798e-199	0.467442
BANP	113350414	2.13649e-201	1.80995	-1.79809	0.0430746	0.0432999	0.0430746	0.0413041	1	0.304808	0.289101	0.0946244	9.2461	24.2529	0.0167963	1.04988e-208	8.47845e-18
BAP1	113607211	6.11221e-205	-0.275643	0.276504	0.0181953	0.026791	0.017824	0.0261683	1	-0.0706174	0.0197085	-0.0366033	9.23437	10.8031	0.169894	5.60301e-239	0.831477
BARD1	114771433	2.14015e-221	1.32235	-1.31624	0.0248793	0.0200374	0.0230227	0.0185685	1	0.331452	0.70597	0.190242	9.22962	289.424	4.24737e-09	7.43592e-213	0.0140811
BASP1	115525890	2.1113e-232	1.7633	-1.75895	0.0597846	0.0334967	0.0549573	0.0256255	1	0.968402	1.317	0.604539	9.23779	1757.98	2.2488e-53	4.92876e-14	8.07577e-46
BATF	105696313	4.43544e-110	-1.78955	1.79841	0.0141107	0.0962751	0.0137393	0.0870787	1	-0.907516	-1.74363	-0.558882	9.28157	454.756	1.26255e-41	5.3597e-162	0.00375146
BATF3	113671708	7.78607e-206	0.290243	-0.287633	0.000371333	0.0196542	0.000371333	0.0152156	1	-0.753598	-2.96179	0.0252066	9.22728	213.94	2.04045e-08	5.27179e-220	0.0408059
BAX	93321154	6.76236e-21	-0.519059	0.531621	0.213145	0.367171	0.186409	0.279358	1	-0.197371	-0.231902	-0.148195	9.44951	17.9499	2.27104e-05	1.04397e-216	0.197605
BAZ1A	98835341	9.98148e-52	0.087901	-0.0866319	0.199777	0.282726	0.177126	0.231763	1	0.00409471	-0.060322	-0.040189	9.40042	1.70495	0.191647	7.43955e-184	0.858404
BAZ1B	110637682	7.23538e-166	-0.684485	0.684559	0.037876	0.0626666	0.0360193	0.0584676	1	-0.171327	-0.166287	-0.0651497	9.2585	13.5529	0.0435531	8.72892e-119	0.0312996
BAZ2A	109642316	1.05788e-153	1.80389	-1.81741	0.168214	0.142321	0.15039	0.126339	1	0.383035	0.478907	0.307727	9.3136	99.7878	7.69954e-13	2.55339e-42	0.00329392
BAZ2B	109299029	1.2925e-149	0.361394	-0.348255	0.06684	0.0900164	0.062384	0.0797024	1	-0.00672938	0.0819116	0.0970851	9.27625	8.08027	0.224412	1.59144e-116	0.0880596
BBC3	111990526	3.76059e-183	-1.28546	1.2836	0.00148533	0.0344866	0.00148533	0.0323631	1	-0.526009	-2.67245	-0.318575	9.23934	652.227	1.79453e-28	2.99876e-249	1.02879e-105
BBIP1	108270243	1.06244e-137	-1.25039	1.2418	0.0482733	0.0875896	0.045674	0.0818418	1	-0.206683	-0.306087	-0.139966	9.27544	31.7761	0.000455373	3.82595e-194	0.00124769
BBS2	113829204	4.98702e-208	-1.81889	1.81506	0.0103973	0.0226239	0.0103973	0.0220491	1	-0.454975	-0.492114	-0.109263	9.23146	100.459	0.000141734	5.14149e-233	0.651338
BBS4	115173571	3.14481e-227	1.1912	-1.1959	0.0185667	0.0166526	0.017824	0.0162215	1	0.271166	0.32679	0.0465586	9.22774	24.7255	0.0881601	0	0
BBX	106743386	6.14162e-121	2.63933	-2.64317	0.287412	0.241614	0.240624	0.203279	1	0.452639	0.499419	0.375652	9.37935	123.206	3.28235e-21	8.48399e-219	0.422186
BCAP29	112288979	4.4234e-187	1.63913	-1.63856	0.0664686	0.0634809	0.062384	0.0594096	1	0.418998	0.376529	0.219987	9.25964	86.7241	8.57242e-07	1.63878e-169	2.06601e-05
BCAP31	95153017	1.48577e-29	-1.55901	1.57527	0.179725	0.308783	0.164501	0.253381	1	-0.387074	-0.254007	-0.370721	9.41632	101.34	1.49423e-19	7.34397e-196	0.166638
BCAS2	104844497	1.25581e-101	-0.21779	0.229491	0.127367	0.165552	0.121055	0.150895	1	-0.0509389	0.011393	-0.083842	9.32831	6.61248	0.0613108	1.4841e-164	3.96624e-10
BCAS4	116364791	5.90193e-245	3.6308	-3.6718	0.177869	0.0839494	0.158188	0.0775949	1	0.921423	1.04657	0.592922	9.27868	518.704	2.57353e-47	4.39756e-132	0.0335984
BCAT1	113990557	2.74469e-210	1.0604	-1.0545	0.000371333	0.0152316	0.000371333	0.0138106	1	-0.375729	-3.41842	-0.0118152	9.22508	258.067	3.51078e-07	2.54052e-176	0.903928
BCAT2	114070311	2.07584e-211	0.896922	-0.894143	0.03342	0.0311497	0.0330486	0.0301918	1	0.20796	0.400234	0.103747	9.23767	43.9477	0.00430275	7.28752e-126	0.23622
BCCIP	111573801	9.80747e-178	1.01461	-1.02448	0.0816933	0.0788722	0.0794653	0.0741941	1	0.176137	0.357022	0.100472	9.27041	15.6447	0.0189433	4.05179e-185	1.84503e-06
BCDIN3D	114026636	8.54306e-211	0.563016	-0.56566	0.045674	0.0384622	0.0453026	0.0373445	1	0.182341	0.455116	0.104812	9.24326	34.3901	0.0052847	1.85977e-163	0.761042
BCKDHB	114703824	2.01179e-220	0.408197	-0.407294	0.0285926	0.0243801	0.0274786	0.0238213	1	0.126452	0.470201	0.0627334	9.23297	23.509	0.0556842	3.78938e-219	0.0218627
BCKDK	109903494	7.54579e-157	0.763798	-0.759727	0.0341626	0.0648859	0.0326773	0.0586432	1	-0.109244	-0.193134	0.0206615	9.25821	1.39859	0.236964	1.63226e-195	0.0411367
BCL10	114911920	2.00181e-223	2.62972	-2.62468	0.0972893	0.0568231	0.0909766	0.0541248	1	0.698517	0.841203	0.455169	9.25644	437.507	1.89511e-29	1.18396e-175	0.122894
BCL11A	129150246	0	4.60754	-4.594	0.335314	0.033848	0.269959	0.0231986	1	2.36408	2.95028	1.89614	9.24704	14745	0	1.59005e-186	0.0567649
BCL11B	93638127	2.78263e-22	-1.43603	1.43231	0.00185667	0.214248	0.00185667	0.177095	1	-0.920288	-4.77711	-1.39119	9.35605	1418.72	2.46555e-198	9.35878e-88	2.2934e-43
BCL2	110284927	1.67583e-161	0.92651	-0.931656	0.0898626	0.0939601	0.0820646	0.0843485	1	0.302059	0.292068	0.0826266	9.28111	8.7792	0.0725309	3.1589e-214	0.180785
BCL2A1	107881103	2.52839e-133	0.287838	-0.290969	0.0816933	0.117622	0.0772373	0.0970255	1	-0.0105551	0.0382801	-0.0414524	9.29533	3.01575	0.0879464	1.60003e-219	0.00145509
BCL2L1	111413188	1.14075e-175	-1.31152	1.30886	0.013368	0.0654128	0.0115113	0.0555298	1	-0.840927	-1.40357	-0.738755	9.26783	767.599	1.36242e-62	1.25303e-185	1.43533e-20
BCL2L11	114219552	1.62506e-213	0.945288	-0.932917	0.021166	0.0232146	0.0207947	0.022081	1	0.191081	0.287408	0.0712607	9.2319	28.1458	0.0544902	8.49089e-157	0.937028
BCL2L12	112453382	2.90546e-189	0.216891	-0.220039	0.0241367	0.0404419	0.0237653	0.0383344	1	0.0388563	-0.175871	-0.0402072	9.24312	10.493	0.161377	4.11071e-196	0.980107
BCL2L13	111763914	3.39451e-180	-0.820614	0.832816	0.0453026	0.0558172	0.043446	0.0531828	1	-0.217937	0.133884	-0.0010858	9.25444	0.0395217	0.849843	3.72626e-84	1.10077e-81
BCL2L15	113353559	1.93416e-201	1.29956	-1.31285	0.0415893	0.0421822	0.0404753	0.0408411	1	0.25529	0.308988	0.0456508	9.24548	5.65633	0.25685	3.95739e-20	1.00173e-50
BCL3	113930460	1.91179e-209	-0.464064	0.475588	0.00854066	0.0192391	0.00854066	0.0184567	1	-0.370653	-0.355575	-0.0304352	9.22858	27.3342	0.0351618	1.20272e-230	0.119462
BCL6	113891358	6.74505e-209	1.16696	-1.16941	0.0129967	0.0235499	0.0126253	0.0213625	1	-0.15354	-0.154582	0.0282237	9.23149	0.354159	0.86598	2.37405e-158	0.00167001
BCL7A	126109637	0	5.66754	-5.71391	0.23394	0.0162534	0.204976	0.015056	1	2.1788	3.22007	1.54398	9.23342	16365	0	2.6747e-164	1.97706e-61
BCL7B	109074949	5.61294e-147	-0.397716	0.392542	0.0653546	0.0885635	0.062384	0.0829116	1	-0.0753271	0.0381953	-0.0204984	9.27652	1.22979	0.471383	3.43962e-173	0.000184065
BCL7C	111089332	1.53188e-171	-0.650989	0.650989	0.0297066	0.0566634	0.0282213	0.0537097	1	-0.293639	-0.418445	-0.188341	9.25516	81.88	1.73789e-06	9.67942e-108	3.85102e-51
BCL9L	111610009	3.34353e-178	-1.84845	1.8556	0.00631266	0.0387336	0.00594133	0.0373605	1	-1.15719	-1.54652	-0.30609	9.2424	406.629	1.36388e-20	3.84849e-185	0.658107
BCLAF1	101574666	2.30976e-72	0.842778	-0.843518	0.21166	0.25841	0.180839	0.214312	1	0.1709	0.0852107	-0.00674841	9.38669	0.0557615	0.813326	3.14631e-226	1.03585e-05
BCO2	112638867	9.67091e-192	-0.0786405	0.0772829	0.0482733	0.0531828	0.0464166	0.0498619	1	-0.039658	0.213004	-0.0583786	9.2522	6.71822	0.169367	1.0747e-120	3.9052e-16
BCOR	114327572	4.78362e-215	-0.332976	0.340931	0.0107687	0.019271	0.0107687	0.0187122	1	-0.270615	-0.297353	0.00437495	9.229	0.674431	0.738041	4.04436e-48	0.00165599
BCR	113665495	9.49747e-206	-1.68484	1.68602	0.0137393	0.0276372	0.0137393	0.0269666	1	-0.445857	-0.531332	-0.132756	9.23494	100.059	4.02142e-05	1.37428e-204	0.115833
BCS1L	114122636	3.80101e-212	-0.339353	0.337455	0.015596	0.0217777	0.015596	0.0212508	1	-0.12956	0.0621626	0.0137861	9.23078	0.286577	0.856288	5.58045e-228	0.000970554
BDH1	114240083	8.32302e-214	-0.471829	0.478245	0.0170813	0.0243163	0.01671	0.0237574	1	-0.123656	-0.123658	-0.043767	9.23282	12.0679	0.175072	3.34316e-139	5.04646e-31
BDH2	113515752	1.12668e-203	-1.28726	1.29373	0.0137393	0.0266952	0.0129967	0.0259129	1	-0.446253	-0.350516	-0.0686226	9.23434	35.5717	0.0149428	2.40414e-145	0.0138575
BDP1	106585311	2.88913e-119	1.28147	-1.28265	0.124397	0.152316	0.112885	0.131959	1	0.319905	0.10128	0.151338	9.31879	19.6397	0.00115086	3.54982e-77	1.05024e-08
BECN1	107318972	3.96927e-127	-0.519012	0.523718	0.0738953	0.108761	0.0705533	0.100889	1	-0.110273	-0.0631948	-0.0595233	9.2894	5.72167	0.0927197	4.79452e-162	0.000337786
BEND5	118630282	1.61355e-280	4.93739	-4.96526	0.0553286	0.00673766	0.053472	0.00648221	1	1.74275	2.59618	0.526864	9.22181	6196.6	3.67712e-84	3.92809e-118	0.576796
BEST1	110192088	2.30776e-160	0.0180005	-0.0170671	0.0271073	0.0631297	0.0263646	0.0556256	1	-0.366862	-0.369472	-0.0018901	9.25803	7.00194	0.0840435	1.01031e-180	0.00337579
BET1	112571303	7.76038e-191	2.496	-2.50448	0.0686966	0.0639918	0.0660973	0.0602398	1	0.380001	0.37318	0.291739	9.26007	163.016	1.85814e-12	1.31003e-155	0.149767
BET1L	112012668	1.9283e-183	-0.447803	0.449344	0.0237653	0.042773	0.0237653	0.0410965	1	-0.0468532	-0.203636	-0.0577298	9.2449	16.9415	0.0442153	1.69053e-224	2.9707e-06
BEX1	114532419	5.76823e-218	0.189857	-0.186158	0.0137393	0.0185525	0.0137393	0.0180256	1	0.0211836	0.0784485	-0.0624794	9.22881	42.0934	0.0233152	5.56234e-236	0.0900544
BEX2	108368309	8.16783e-139	-0.141636	0.136523	0.0816933	0.111379	0.0779799	0.100027	1	-0.099947	-0.00113787	-0.141476	9.29238	23.2207	0.00075771	3.36759e-225	0.184451
BEX4	104284774	2.9257e-96	0.171508	-0.178002	0.104716	0.158495	0.0972893	0.137755	1	-0.0111193	-0.0441517	0.0312691	9.3207	0.15817	0.870668	3.73518e-170	1.52403e-05
BEX5	113134522	1.926e-198	-1.3268	1.32633	0.00482733	0.0261204	0.004456	0.0249389	1	-0.647504	-1.32466	-0.205885	9.2337	336.11	3.01819e-13	3.60335e-191	0.32787
BFAR	106871393	2.66246e-122	-0.49814	0.492025	0.103602	0.129548	0.0943186	0.118644	1	-0.086581	0.0665608	0.0309868	9.3039	0.714127	0.575101	1.86366e-34	1.26044e-107
BFSP2	115870611	1.60803e-237	0.824386	-0.819541	0.001114	0.00263439	0.001114	0.00236297	1	0.0135825	-0.304151	0.00391478	9.21744	4.12545	0.748056	3.42793e-209	0.23449
BHLHE40	112651976	6.45267e-192	-0.983461	0.987868	0.00408466	0.0295371	0.00408466	0.0280363	1	-0.590777	-1.76383	-0.193744	9.23602	306.447	3.51494e-13	7.5184e-174	0.000384649
BHLHE41	114645622	1.37908e-219	2.41799	-2.42392	0.004456	0.0163492	0.004456	0.0114157	1	1.30521	-0.521665	0.157279	9.22559	356.155	8.72121e-05	1.87184e-200	0.546437
BICD1	115361335	5.59739e-230	2.81776	-2.80995	0.0204233	0.0143535	0.0204233	0.0141619	1	0.68963	0.733255	0.134986	9.22601	241.255	9.7972e-07	3.38736e-216	0.0666688
BICD2	113349565	2.19465e-201	1.13313	-1.13337	0.024508	0.0320757	0.023394	0.0303993	1	0.17669	0.0968183	0.0325452	9.23768	2.08612	0.731101	1.79078e-200	0.453822
BID	98710474	7.17096e-51	-2.00109	2.00703	0.0371333	0.189054	0.0352766	0.140932	1	-0.96676	-1.17468	-0.519158	9.33378	284.145	1.04561e-46	3.47313e-235	0.705495
BIK	114809383	6.07101e-222	-1.74936	1.75196	0.000371333	0.010793	0.000371333	0.00953172	1	-0.723368	-2.8	-0.043709	9.22249	338.106	1.08442e-06	1.91297e-143	6.6196e-11
BIN1	99086597	1.79365e-53	-0.108952	0.104651	0.324916	0.380949	0.269959	0.293711	1	0.0139668	0.0933607	0.00905015	9.46358	0.0667844	0.841102	3.41374e-209	0.254103
BIN2	74471655	7.53789e-25	-1.99254	1.99459	0.235054	0.669392	0.20052	0.442275	1	-0.880249	-0.788	-1.12726	9.62234	785.871	6.68022e-172	7.13217e-225	0.944357
BIN3	111229386	2.54745e-173	-0.324096	0.319787	0.0404753	0.060639	0.040104	0.0582121	1	-0.0618431	-0.160668	-0.0753566	9.25784	12.6667	0.0533203	2.01906e-176	0.52225
BIRC2	107690417	3.32145e-131	-1.77746	1.797	0.034534	0.0860728	0.0330486	0.0805965	1	-0.458124	-0.552148	-0.364062	9.27535	185.811	2.81309e-17	2.5074e-234	0.0075537
BIRC3	135288579	0	4.34983	-4.37035	1.3951	0.340539	0.636836	0.224738	1	1.29932	1.76025	1.74589	9.46513	3929.94	0	4.39644e-137	0.0166431
BIRC5	115665983	1.78356e-234	0.811103	-0.804434	0.00185667	0.00857376	0.00185667	0.00416713	1	-0.0323306	-0.587235	0.0619756	9.22018	2.08717	0.647802	1.31768e-171	0.00279893
BIRC6	106318836	1.79248e-116	-0.0581275	0.0611969	0.0876346	0.12776	0.0831786	0.11652	1	-0.040515	-0.0649293	-0.0797219	9.30256	8.00215	0.0316858	6.87741e-198	0.00608787
BISPR	112513914	4.53317e-190	-0.0308913	0.0453633	0.0438173	0.0488241	0.043446	0.0465729	1	-0.0224917	0.211319	0.00542344	9.24986	0.050361	0.942993	1.08875e-30	1.61777e-41
BIVM	113811810	8.72301e-208	-0.979847	0.974226	0.00854066	0.0226718	0.00854066	0.0221608	1	-0.404222	-0.698295	-0.0794603	9.2315	67.6619	0.00206943	5.62507e-218	0.864639
BLCAP	113216582	1.45908e-199	3.66356	-3.67203	0.147048	0.0937525	0.137022	0.0880686	1	0.655986	0.782333	0.475396	9.28244	309.377	1.50157e-29	1.54038e-210	0.948569
BLK	131507082	0	3.95975	-3.98983	0.32863	0.0223205	0.273672	0.0161417	1	2.07935	3.14837	1.7697	9.24041	15168.7	0	2.65952e-215	0.432474
BLMH	110638573	7.05281e-166	-3.00057	3.01943	0.00965466	0.0467964	0.00928333	0.0445931	1	-1.15763	-1.33908	-0.250931	9.24688	259.799	3.19994e-15	1.14786e-134	4.27435e-08
BLNK	126820513	0	4.51631	-4.50803	0.248422	0.0297607	0.214259	0.0225121	1	2.46467	2.89003	1.72075	9.2412	16465.8	0	2.5925e-212	0.191131
BLOC1S1	88207651	5.32102e-05	0.295055	-0.293398	0.359079	0.57813	0.288897	0.385835	1	-0.0916871	-0.13489	-0.0988518	9.56711	8.36273	0.00383122	6.70212e-104	4.93384e-71
BLOC1S2	118866303	2.30815e-284	4.62242	-4.59456	0.468251	0.21543	0.371333	0.187234	1	0.895247	1.12474	1.18953	9.36656	1601.44	2.76326e-228	2.35786e-164	0.471047
BLOC1S3	114373642	1.05942e-215	-0.168285	0.166584	0.0126253	0.0189038	0.0118827	0.0186164	1	-0.0391424	-0.0545784	-0.0526787	9.22902	29.5418	0.0547999	2.78853e-85	4.10395e-10
BLOC1S4	114385706	7.13614e-216	0.958449	-0.947081	0.0349053	0.0322833	0.03342	0.0307027	1	0.0900296	0.297734	-0.070757	9.23984	19.9763	0.0564747	4.28563e-239	0.581862
BLOC1S5	113132211	2.07094e-198	2.06523	-2.07187	0.0453026	0.0455191	0.0427033	0.0439385	1	0.387193	0.316877	0.088988	9.24771	20.1846	0.0242415	1.89207e-53	9.46886e-35
BLOC1S6	109952669	1.91262e-157	1.61316	-1.60668	0.103973	0.104386	0.0980319	0.0926029	1	0.361761	0.406415	0.366961	9.28608	158.073	5.42121e-15	1.15241e-134	1.56438e-40
BLVRA	103642024	2.80118e-90	-1.86499	1.87426	0.00854066	0.110086	0.00779799	0.0912299	1	-0.952718	-2.16134	-0.695452	9.28681	702.021	7.36933e-70	2.49064e-182	5.55796e-07
BLVRB	100175007	2.23452e-61	-0.870608	0.870127	0.0404753	0.298724	0.0304493	0.150256	1	-1.34033	-1.75216	-1.84812	9.43257	1307.98	1.34511e-283	6.92088e-153	0.707883
BLZF1	113474748	4.14883e-203	-0.136545	0.141011	0.024508	0.0326346	0.0241367	0.0317564	1	-0.0689555	0.0350471	0.00412289	9.23837	0.0920612	0.910298	3.68185e-212	0.000965939
BMF	115393163	1.90654e-230	1.43836	-1.4361	0.00891199	0.00850989	0.00854066	0.00814267	1	0.508189	0.71564	0.100803	9.22128	305.758	0.000264315	7.42231e-05	0.0280358
BMI1	112446188	3.62231e-189	0.0887248	-0.0870104	0.0308206	0.0427091	0.030078	0.0414159	1	0.0310706	-0.0051518	-0.0142125	9.24532	1.27635	0.583346	5.56669e-190	0.0300995
BMP2K	114505536	1.39704e-217	1.79482	-1.79191	0.0341626	0.0272061	0.0326773	0.0243003	1	0.782498	0.779108	0.29703	9.23409	487.259	3.02098e-15	7.78391e-190	1.0699e-66
BMPR2	113118684	3.16641e-198	1.49961	-1.50592	0.01671	0.0318203	0.01671	0.0304791	1	0.34868	-0.345339	-0.0472834	9.23741	19.3453	0.0490842	2.79093e-190	0.676431
BMS1	113019677	7.04025e-197	1.74216	-1.74554	0.0686966	0.0601759	0.0649833	0.056871	1	0.326963	0.429233	0.181589	9.25768	64.5298	1.10219e-05	1.73725e-169	0.0152916
BNIP1	114000338	2.0005e-210	0.465963	-0.464439	0.0219087	0.0257372	0.0219087	0.0251944	1	0.0787196	0.174229	0.0270387	9.23379	3.41444	0.459022	3.39128e-258	6.09791e-47
BNIP2	104221036	1.16964e-95	0.886739	-0.885905	0.169699	0.198314	0.157074	0.170964	1	0.109119	0.187113	0.0647485	9.34824	3.2964	0.332108	4.05313e-180	0.0504322
BNIP3	105921577	2.26222e-112	-1.62763	1.63079	0.0315633	0.0993246	0.031192	0.0933214	1	-0.837262	-0.842476	-0.450545	9.28351	262.657	1.96768e-25	1.46117e-51	0.00115926
BNIP3L	100643056	6.00266e-65	-0.169673	0.167681	0.160416	0.313397	0.137765	0.204205	1	-0.580179	-0.247468	-0.983691	9.44425	460.981	6.62879e-102	1.88935e-129	0.00240118
BOD1	111304549	2.80208e-174	1.30859	-1.32225	0.0493873	0.0597449	0.0486446	0.0576214	1	0.207132	0.198629	0.113911	9.25715	24.8472	0.00796206	2.43821e-226	0.81069
BOD1L1	111591335	5.82526e-178	2.01135	-2.01637	0.102859	0.0900963	0.0920906	0.0825124	1	0.546751	0.440728	0.302713	9.27805	125.481	6.98799e-12	8.71344e-234	0.430418
BOLA1	112279433	5.91687e-187	0.514288	-0.519178	0.0341626	0.0482653	0.0319346	0.0464771	1	0.110643	-0.0892108	0.0132559	9.24928	0.2732	0.78902	1.22125e-241	6.70488e-19
BOLA2B	112679115	2.79049e-192	-0.662799	0.650743	0.0237653	0.0379353	0.0230227	0.0366101	1	-0.19077	-0.152318	-0.0465604	9.24217	11.4523	0.113997	9.0102e-228	0.10683
BOLA3	102813825	7.35799e-83	-1.81225	1.81501	0.0330486	0.130442	0.032306	0.117717	1	-0.812033	-1.04478	-0.506618	9.30271	278.704	1.13167e-30	8.92189e-166	0.918251
BOP1	113822411	6.20427e-208	0.569173	-0.572592	0.0252506	0.0275733	0.0241367	0.0264717	1	0.110707	0.359687	0.017564	9.23485	1.25511	0.643191	8.43907e-183	2.49972e-08
BORCS5	112592782	4.00496e-191	0.823233	-0.824937	0.0375046	0.0447368	0.036762	0.0425495	1	0.200223	0.179563	0.0942033	9.2467	20.9181	0.0238507	2.87173e-40	3.84183e-29
BORCS6	110403034	5.88021e-163	0.266273	-0.272813	0.030078	0.0602079	0.030078	0.0574617	1	0.0419357	-0.41813	-0.0829759	9.25699	23.288	0.00894386	6.09955e-175	0.0686463
BORCS7	106671803	3.52465e-120	0.646258	-0.6502	0.123283	0.145403	0.110657	0.128638	1	0.106784	0.153624	0.0764168	9.31396	4.85278	0.168001	4.74415e-181	0.00547115
BORCS8	112023893	1.37413e-183	0.135273	-0.134871	0.0337913	0.0478821	0.0330486	0.0456309	1	-0.0199543	-0.0215402	-0.0102892	9.24862	1.3067	0.487377	5.51203e-219	0.673059
BPGM	112805249	5.61142e-194	-0.460338	0.466995	0.031192	0.0909425	0.023394	0.0525921	1	-0.964891	-0.828697	-1.03806	9.29513	686.599	3.17415e-73	0	1.42142e-213
BPNT1	113028268	5.38132e-197	0.990539	-0.994876	0.0386186	0.0425495	0.0371333	0.0409209	1	0.206725	0.241224	0.0391501	9.24549	3.63156	0.356741	7.47202e-239	0.000353413
BPTF	106598961	2.07401e-119	1.08659	-1.08159	0.165986	0.172593	0.148162	0.149857	1	0.225306	0.284202	0.210576	9.33267	38.8688	3.11213e-06	3.56934e-235	0.0213321
BRAF	115003372	9.45343e-225	3.87217	-3.89239	0.0230227	0.0199735	0.02228	0.0194147	1	0.692286	0.499465	0.0734501	9.22987	42.3819	0.0199006	7.61373e-150	4.48263e-38
BRAP	113999137	2.07973e-210	0.123936	-0.126078	0.0237653	0.0290901	0.023394	0.0283078	1	-0.00776499	0.0539632	0.0103138	9.23623	0.342777	0.807763	4.31501e-238	1.30152e-06
BRAT1	113179702	4.65683e-199	-0.0465862	0.0579495	0.021166	0.0317245	0.0196807	0.0307027	1	0.00901997	-0.00227595	-0.0367388	9.23759	9.41143	0.167199	1.15929e-97	1.18008e-13
BRCA1	115157667	5.36695e-227	1.07364	-1.06894	0.0193093	0.0177542	0.0185667	0.016924	1	0.199968	0.364114	0.0631918	9.22801	40.7575	0.0212858	1.40922e-205	0.134067
BRCA2	115853770	2.86845e-237	2.1942	-2.18506	0.013368	0.00946785	0.0126253	0.00894097	1	0.708491	0.702214	0.123001	9.22233	432.506	8.33983e-08	4.3755e-230	0.354561
BRCC3	112361160	4.88748e-188	-0.86418	0.862689	0.0274786	0.0447847	0.0271073	0.0428688	1	-0.171084	-0.228992	-0.0866921	9.24649	24.514	0.0146173	0.284526	7.94247e-28
BRD1	114344982	2.70686e-215	-0.952633	0.947191	0.00631266	0.0171954	0.00594133	0.0167963	1	-0.27382	-0.772708	-0.0625588	9.22746	75.0764	0.00365452	6.56725e-221	0.00220991
BRD2	102597902	5.59663e-81	1.04701	-1.05132	0.144077	0.201092	0.128853	0.172273	1	0.184866	-0.0105966	0.15586	9.34864	16.0341	0.00347746	5.37285e-196	0.822625
BRD3	108238147	2.45463e-137	-1.28513	1.29278	0.031192	0.0784251	0.0304493	0.0718311	1	-0.351095	-0.55519	-0.220506	9.26874	97.4436	2.72856e-09	1.09204e-258	4.52477e-98
BRD4	106706852	1.49924e-120	1.0563	-1.05265	0.122169	0.144237	0.114371	0.128463	1	0.191834	0.17271	0.107647	9.3132	9.86641	0.0361198	2.82678e-232	2.8058e-11
BRD7	112318678	1.78826e-187	0.267744	-0.262542	0.0382473	0.0471796	0.0363906	0.0448326	1	-0.0256075	0.143374	0.0432723	9.24825	2.3704	0.529002	3.23085e-211	5.78198e-07
BRD8	113354458	1.87992e-201	1.26043	-1.26525	0.0226513	0.0334488	0.0219087	0.031948	1	0.259165	-0.129557	-0.0307813	9.23919	4.7809	0.329188	3.86328e-190	0.963207
BRD9	111551208	1.91805e-177	-0.942864	0.945702	0.0363906	0.0545878	0.034534	0.0518736	1	-0.197633	-0.11098	-0.0829063	9.25393	16.6726	0.0312132	6.3166e-159	4.08254e-05
BRE	110523560	1.89656e-164	-0.456171	0.468895	0.0386186	0.0639599	0.037876	0.0609583	1	-0.160997	-0.233422	-0.144	9.25966	41.9509	0.000220491	5.22138e-211	0.79243
BRF1	114962231	3.737e-224	-0.786519	0.784401	0.00594133	0.0121342	0.00594133	0.0119426	1	-0.218603	-0.448459	-0.0496942	9.22416	62.6401	0.0213443	2.43488e-194	0.0566404
BRI3	108998989	4.34482e-146	-1.0903	1.09849	0.021166	0.0691489	0.020052	0.0596171	1	-1.03031	-0.709993	-0.331477	9.26187	231.168	4.78149e-20	3.17766e-230	0.0722935
BRI3BP	113595464	8.89147e-205	1.21057	-1.20979	0.0315633	0.0326825	0.0293353	0.0309741	1	0.22059	0.385172	0.129673	9.23794	59.2391	0.00279721	2.18752e-205	7.50797e-08
BRIX1	109401796	7.8303e-151	0.708235	-0.701183	0.108429	0.112497	0.102488	0.105088	1	0.177896	0.236006	0.0787239	9.29355	7.1069	0.0609957	1.53931e-155	0.000235217
BRK1	80994926	0.000490351	-0.267065	0.278271	0.552172	0.899606	0.418121	0.531685	1	-0.123411	-0.125355	-0.0914983	9.72538	8.90396	0.00284658	2.36294e-207	8.06943e-07
BRMS1	106132226	1.54593e-114	-0.617306	0.623902	0.0805793	0.123306	0.0787226	0.114029	1	-0.0909496	-0.0748678	-0.0680572	9.29892	7.16396	0.0553618	3.32816e-224	0.00257453
BROX	107705555	2.25826e-131	-0.234333	0.244229	0.0731526	0.106493	0.0686966	0.0976163	1	-0.109034	-0.0534983	0.00924516	9.28846	0.0314738	0.859188	1.96626e-215	0.292707
BRPF1	114397386	4.86694e-216	-0.985144	0.996597	0.00928333	0.0184088	0.00891199	0.0179777	1	-0.350737	-0.456724	-0.0487285	9.22839	35.2541	0.0371231	8.99168e-189	0.754791
BRWD1	109237394	6.90769e-149	-0.70186	0.707683	0.0531006	0.0841569	0.0505013	0.0787923	1	-0.187369	-0.183949	-0.126877	9.27359	25.324	0.00181772	2.82804e-216	0.65912
BRWD3	114254792	5.15195e-214	0.180892	-0.182012	0.0152247	0.0215062	0.0152247	0.0208995	1	-0.0341934	-0.0163833	0.0125736	9.23056	0.149131	0.956909	3.24004e-181	0.189258
BSDC1	107325999	3.32797e-127	0.306533	-0.309764	0.117713	0.132358	0.110286	0.12123	1	0.0766192	0.201009	0.0652313	9.30669	4.21823	0.152387	1.0045e-214	0.0504696
BSG	90314016	4.39776e-10	-1.83766	1.84246	0.155589	0.396484	0.140364	0.292354	1	-0.693105	-0.622261	-1.03162	9.48607	533.636	1.80281e-109	1.148e-229	0.596169
BST1	110756625	2.36856e-167	-0.536939	0.545946	0.00259933	0.0467166	0.00259933	0.0370252	1	-1.94129	-2.02602	-0.399181	9.24601	670.247	1.06883e-37	3.11528e-184	0.0318404
BST2	89714192	1.9856e-08	-0.746148	0.759113	0.200891	0.405473	0.174155	0.294733	1	-0.30404	-0.338692	-0.270892	9.46837	56.0053	7.31791e-14	1.0422e-180	0.000250722
BTAF1	114110492	5.63808e-212	1.17486	-1.18159	0.0237653	0.0261204	0.0226513	0.0255137	1	0.294779	0.225407	0.0845669	9.23384	35.3206	0.0216701	2.79355e-190	1.34972e-05
BTBD1	114306536	9.51395e-215	0.198673	-0.199346	0.014482	0.0205802	0.014482	0.0201332	1	-0.0396349	-0.011665	0.0179267	9.2299	0.490493	0.859185	1.154e-128	0.181779
BTBD10	113384388	7.28933e-202	-0.188848	0.195307	0.013368	0.026791	0.013368	0.0261523	1	-0.0737566	-0.393983	-0.0233233	9.23418	10.1866	0.191415	1.2395e-196	0.445481
BTBD2	114492451	2.1482e-217	0.215294	-0.213226	0.0159673	0.0190475	0.0159673	0.0185845	1	-0.0205429	0.22247	0.0503307	9.2289	17.2497	0.185309	8.26561e-145	0.00528571
BTBD7	111250451	1.37313e-173	-0.675648	0.674505	0.042332	0.0605911	0.040104	0.0564718	1	-0.131669	-0.0414843	-0.0110275	9.2572	1.08792	0.526451	4.74409e-170	0.236547
BTD	112802964	6.02386e-194	-0.778057	0.783394	0.017824	0.0334648	0.017824	0.0324589	1	-0.208945	-0.296034	-0.118544	9.23892	63.9462	0.000388048	1.07633e-222	0.885521
BTF3	61669316	1.08037e-123	-1.01601	1.0116	2.51764	4.17398	0.896398	0.923666	1	-0.116639	-0.13907	-0.238682	10.7802	147.284	7.39918e-34	2.69444e-204	4.37704e-09
BTF3L4	104412063	1.81391e-97	0.47888	-0.477116	0.134423	0.175051	0.124768	0.153785	1	0.0629386	0.0957593	0.0940425	9.33166	5.6404	0.16409	8.38312e-175	6.90811e-05
BTG1	120279870	6.12083e-308	2.12071	-2.13022	3.16561	1.71951	0.868177	0.663851	1	0.543838	0.905756	0.805591	10.1381	1100.75	2.24596e-239	1.20547e-253	3.30797e-95
BTG2	99089152	1.72122e-53	1.49678	-1.50121	0.274415	0.420992	0.2228	0.252359	1	0.396723	-0.0826568	0.532363	9.48009	191.665	9.95218e-36	2.97604e-131	0.89821
BTG3	109319787	7.34309e-150	-1.34273	1.34656	0.0252506	0.0679354	0.024508	0.0628423	1	-0.586753	-0.702414	-0.114841	9.26189	41.0941	0.00039737	3.49109e-292	3.10665e-189
BTK	123266937	0	3.62705	-3.6308	0.230969	0.0472914	0.200891	0.0395638	1	1.76726	2.2433	1.46526	9.25163	7157.37	0	1.67158e-238	2.31077e-27
BTLA	123321415	0	5.09243	-5.16353	0.170071	0.019255	0.15039	0.0180416	1	1.94357	2.61766	1.2103	9.23361	8968.19	3.64539e-283	2.11411e-211	1.16568e-09
BTN2A1	112660895	4.89929e-192	0.654592	-0.659608	0.0326773	0.0432999	0.0315633	0.0419747	1	0.108431	0.000495763	0.021979	9.24592	0.737863	0.677491	2.39565e-36	4.34153e-85
BTN2A2	116575372	3.69473e-248	3.71638	-3.73013	0.0542146	0.0207558	0.051244	0.0196542	1	1.27625	1.41123	0.46551	9.23094	1527.71	1.71518e-44	4.29862e-201	0.969415
BTN3A1	108230773	2.97489e-137	-1.38602	1.38529	0.025622	0.0781856	0.0248793	0.0734756	1	-0.678913	-0.882618	-0.384665	9.26985	240.867	2.11457e-20	1.23586e-152	8.07275e-15
BTN3A2	93473637	1.47704e-21	-1.11692	1.11486	0.126996	0.298245	0.110286	0.238181	1	-0.388601	-0.629825	-0.705074	9.41108	335.756	2.22057e-57	1.23882e-207	0.266579
BTN3A3	110645029	5.86043e-166	-1.30846	1.31484	0.0252506	0.0567113	0.024508	0.0539173	1	-0.52365	-0.569557	-0.287718	9.25515	178.471	9.03275e-13	3.0987e-80	5.22219e-21
BUB3	95557223	1.12079e-31	-0.978839	0.977832	0.167843	0.300976	0.151504	0.248942	1	-0.274518	-0.341047	-0.393346	9.41319	111.538	7.35476e-19	1.05656e-153	1.05071e-07
BUD13	113604135	6.74261e-205	-0.0977444	0.102534	0.0137393	0.0253381	0.013368	0.0249549	1	0.00998369	-0.277229	-0.0384465	9.2332	16.0619	0.118278	7.20779e-125	0.298446
BUD31	99317456	4.20499e-55	-0.157078	0.162266	0.158559	0.241326	0.144449	0.205307	1	-0.106397	-0.100764	-0.132962	9.3747	15.4206	0.000731831	6.46385e-12	0.0173196
BYSL	115398303	1.60201e-230	-0.499535	0.495589	0.00854066	0.00934012	0.00854066	0.00903677	1	-0.213384	0.352178	0.0290279	9.22214	18.078	0.29606	3.86794e-230	0.484777
BZRAP1-AS1	113658087	1.20357e-205	-0.964835	0.961668	0.0107687	0.0253221	0.0103973	0.0245238	1	-0.372382	-0.655865	-0.146061	9.23332	143.593	2.40451e-06	3.3459e-215	0.298785
BZW1	98972368	1.12451e-52	-0.240869	0.243868	0.216116	0.284115	0.194579	0.238101	1	-0.125844	0.012949	-0.167719	9.40394	21.819	3.83746e-05	1.28912e-107	5.23406e-12
BZW2	109734073	8.36754e-155	-0.540615	0.536294	0.0642406	0.0837099	0.0616413	0.0768764	1	-0.132226	0.126176	0.0456065	9.27182	1.35514	0.572564	2.29911e-141	0.170805
C10orf11	112952852	5.67735e-196	-0.27784	0.278837	0.001114	0.0228633	0.001114	0.0208516	1	-1.20961	-2.41082	-0.0782834	9.23007	303.357	2.12086e-11	1.01869e-210	0.605698
C10orf128	111898844	5.94174e-182	0.121706	-0.1201	0.00148533	0.036179	0.00148533	0.0307825	1	0.0485235	-2.90702	-0.120636	9.23902	295.844	5.6784e-14	0.0241006	5.38006e-06
C10orf35	114161297	1.0822e-212	-2.21332	2.20484	0.000371333	0.0157265	0.000371333	0.015487	1	-1.18268	-3.28203	-0.151802	9.22653	561.289	4.71396e-14	1.23713e-229	1.42511e-16
C10orf54	78817049	8.47365e-09	-3.10152	3.11564	0.071296	0.480689	0.06684	0.311417	1	-1.43488	-1.50849	-1.40857	9.505	1051.57	7.37153e-229	7.79955e-268	5.58066e-152
C10orf76	115348959	8.50613e-230	3.16382	-3.1604	0.047902	0.0271103	0.0460453	0.0262801	1	0.612008	0.893121	0.254581	9.23553	311.576	4.86603e-13	2.74318e-162	2.30212e-07
C11orf1	108503989	2.30706e-140	-0.995835	0.997133	0.059042	0.094934	0.0564426	0.0878131	1	-0.176264	-0.173368	-0.1604	9.28	35.6435	0.000143528	4.62666e-214	0.00106137
C11orf21	109894695	9.64364e-157	0.0620866	-0.060018	0.020052	0.0598726	0.0193093	0.0552903	1	-0.161346	-0.789565	-0.250022	9.25671	155.579	5.92069e-12	5.41661e-120	0.58967
C11orf24	115845711	3.78338e-237	2.63487	-2.63727	0.035648	0.0186802	0.034534	0.0177383	1	0.819907	1.11876	0.323611	9.22881	962.309	2.84142e-25	2.49632e-166	0.815235
C11orf31	97032880	4.4603e-40	1.696	-1.69125	0.58782	0.615187	0.43186	0.418948	1	0.317192	0.320836	0.418835	9.59007	158.172	7.10229e-31	6.29728e-213	0.582213
C11orf49	114466717	5.00428e-217	0.0707851	-0.0691164	0.0163387	0.0204684	0.0159673	0.0199735	1	-0.00760864	0.0606628	-0.00858331	9.23012	0.970732	0.697996	8.8739e-09	2.23013e-05
C11orf54	113749561	6.43442e-207	0.39982	-0.397809	0.023394	0.029154	0.0226513	0.0283078	1	0.0792135	0.0620967	-0.00102168	9.23626	0.0819243	0.862139	1.00176e-125	0.326353
C11orf57	109532225	2.19373e-152	-1.21117	1.21164	0.04456	0.0746891	0.0427033	0.0693564	1	-0.173167	-0.188235	-0.0681883	9.26649	11.2431	0.0399785	6.82778e-60	8.20129e-06
C11orf58	91849163	4.46056e-15	0.635294	-0.631296	0.506127	0.621446	0.400668	0.44079	1	0.096455	0.11652	0.0462091	9.59757	1.65871	0.261065	1.11682e-77	2.24836e-205
C11orf63	115312394	2.92604e-229	-0.446752	0.461182	0.006684	0.0102023	0.006684	0.00997877	1	-0.223695	-0.135693	0.00133147	9.22282	0.352729	0.859812	3.0266e-216	0.592312
C11orf68	114590607	8.47909e-219	-0.798873	0.788664	0.00816933	0.0158543	0.00816933	0.0156148	1	-0.19802	-0.341372	-0.0572211	9.22677	51.6644	0.0205248	2.05488e-185	0.0704401
C11orf73	101424061	3.89022e-71	-1.24462	1.2426	0.0906053	0.172832	0.0861493	0.154264	1	-0.244855	-0.311833	-0.197651	9.32963	41.518	6.52726e-07	4.90774e-161	5.34355e-17
C11orf74	113897988	5.44749e-209	-2.66506	2.68051	0.001114	0.0166526	0.001114	0.0157904	1	-1.47012	-2.08583	-0.0919338	9.22651	336.27	1.26393e-09	2.58969e-211	0.039834
C11orf80	116895954	4.47276e-253	3.67249	-3.68103	0.0363906	0.0110645	0.034534	0.0106493	1	1.08109	1.55778	0.322446	9.22423	1606.15	1.50894e-31	3.24907e-222	3.35115e-07
C12orf10	106133249	1.50877e-114	-0.834052	0.832237	0.0854066	0.128495	0.0809506	0.116424	1	-0.0973929	-0.063134	-0.0866157	9.30151	10.1777	0.0180955	6.17635e-65	0.000274802
C12orf29	112883869	4.87266e-195	-0.399658	0.403197	0.035648	0.0442898	0.034534	0.0428688	1	-0.0920399	0.05864	-0.0195436	9.24703	0.91286	0.656338	7.1797e-219	0.0213983
C12orf43	112766516	1.86579e-193	0.588917	-0.59255	0.057928	0.0560886	0.0557	0.0524803	1	0.127397	0.364095	0.10245	9.25491	21.2949	0.013253	5.84209e-233	0.154137
C12orf45	111497714	9.36755e-177	1.36944	-1.37239	0.0527293	0.0652531	0.05013	0.057334	1	0.19992	0.215496	0.204058	9.25883	61.8687	0.000126397	1.11163e-234	1.29379e-23
C12orf49	113270073	2.70344e-200	0.628699	-0.625933	0.0326773	0.0379512	0.0304493	0.0367059	1	0.149858	0.129479	0.00631307	9.24249	0.0461829	0.887676	1.55718e-192	0.991369
C12orf54	113913514	3.30235e-209	0.193984	-0.200873	0.0363906	0.0354765	0.035648	0.0345026	1	0.0717554	0.322862	0.0571684	9.24065	12.2435	0.109003	9.86239e-211	0.396267
C12orf57	83340965	0.299409	-1.06762	1.06447	0.411437	0.7216	0.319718	0.451088	1	-0.304686	-0.274693	-0.405833	9.64929	120.448	5.33986e-28	4.10084e-208	0.257163
C12orf65	108529151	1.18804e-140	0.0863648	-0.0874334	0.0972893	0.114652	0.0876346	0.103619	1	0.061342	0.128511	0.0229007	9.29502	0.605346	0.580004	4.64255e-169	0.000134496
C12orf66	115035108	3.27017e-225	0.911221	-0.92375	0.0174527	0.0166685	0.0170813	0.0163173	1	0.232427	0.364593	0.0255944	9.22757	6.9035	0.379849	1.3224e-156	0.110544
C12orf73	113295299	1.21945e-200	0.556701	-0.558453	0.0196807	0.0297766	0.0193093	0.0289464	1	0.0496012	-0.0404036	0.00539622	9.23648	0.010518	0.949232	1.61944e-179	0.225517
C12orf75	91920789	2.45264e-15	-0.496935	0.499015	0.053472	0.34865	0.05013	0.221369	1	-0.660572	-1.58942	-0.954857	9.4403	470.396	2.15715e-95	1.30466e-196	0.00187862
C12orf76	108246659	1.966e-137	-0.864846	0.863089	0.0542146	0.0913576	0.05013	0.083646	1	-0.138462	-0.201022	-0.102645	9.27774	17.0187	0.00830423	2.11991e-196	6.93365e-09
C14orf1	104161671	4.23504e-95	-0.669291	0.673685	0.0575566	0.133396	0.0557	0.119059	1	-0.161875	-0.526235	-0.122754	9.30477	24.037	0.00101235	4.59578e-132	0.606954
C14orf119	103156342	6.87958e-86	-1.09941	1.11133	0.0709246	0.143279	0.067954	0.130075	1	-0.234863	-0.364384	-0.154382	9.31159	31.9349	5.58616e-05	1.65872e-205	0.00238394
C14orf142	111083695	1.80567e-171	0.234063	-0.225191	0.0293353	0.0522249	0.0285926	0.0500216	1	0.044641	-0.201761	-0.0252885	9.25145	5.23893	0.218473	1.79917e-165	0.0206496
C14orf159	110804959	5.87674e-168	0.350432	-0.341526	0.0616413	0.0738748	0.059042	0.0691489	1	0.0516168	0.14438	0.0422816	9.2664	1.91963	0.501066	6.57489e-200	0.0569355
C14orf166	86047911	0.0739044	-0.930177	0.925471	0.353509	0.576437	0.291496	0.40311	1	-0.111391	-0.0984863	-0.120541	9.56233	13.5271	0.000235335	2.79533e-211	0.484793
C14orf169	114876256	6.56739e-223	-0.909673	0.908072	0.0118827	0.015519	0.01114	0.0153433	1	-0.32953	-0.0365341	-0.0416188	9.22687	20.9706	0.142015	1.17442e-118	8.88641e-06
C14orf2	68460702	1.21909e-61	-1.91458	1.91961	0.585592	1.34048	0.435945	0.626411	1	-0.414576	-0.471906	-0.673053	9.92271	395.092	1.17228e-87	1.93182e-192	0.0133845
C14orf28	114714893	1.39447e-220	0.000311111	-0.00206667	0.0129967	0.0167164	0.0126253	0.016445	1	0.0231698	-0.0140322	0.0204885	9.2275	4.38719	0.48874	1.28992e-75	7.63373e-23
C14orf80	114208664	2.31683e-213	-1.30191	1.31152	0.00557	0.0182013	0.00557	0.0174988	1	-0.487856	-0.899448	-0.0724871	9.22804	106.437	0.000617198	1.85802e-221	1.29158e-05
C15orf39	111833666	4.20379e-181	-0.823652	0.824727	0.00408466	0.0338959	0.00408466	0.0315968	1	-1.00068	-1.74495	-0.206141	9.2378	350.982	1.06785e-16	0.516371	0.00245181
C15orf40	109017207	2.66108e-146	1.41127	-1.42256	0.127367	0.126307	0.115485	0.115083	1	0.238144	0.311352	0.128987	9.30295	17.4297	0.00285264	7.0426e-208	0.815141
C15orf48	115409697	1.08912e-230	1.15104	-1.14739	0.000371333	0.0105216	0.000371333	0.00478981	1	-0.712295	-2.51073	0.0768364	9.22176	10.3407	0.186897	5.18915e-41	0.451275
C15orf57	121379845	0	4.84007	-4.87937	0.257334	0.0719908	0.225399	0.0659397	1	1.30042	1.67099	1.2217	9.27068	2802.61	1.03871e-219	1.20222e-120	0.292496
C15orf61	108302659	4.55519e-138	-1.76321	1.7803	0.030078	0.078026	0.0297066	0.0735874	1	-0.319217	-0.611346	-0.245892	9.26878	111.539	3.41425e-10	3.40978e-222	0.97829
C16orf13	96389917	2.7243e-36	-2.83629	2.84396	0.11697	0.244584	0.1114	0.209107	1	-0.430944	-0.414089	-0.307114	9.37497	77.3113	1.24301e-13	2.6538e-216	0.574518
C16orf52	114541798	4.23578e-218	-0.656246	0.667704	0.00965466	0.0162215	0.00891199	0.0159341	1	-0.14106	-0.136328	-0.00795785	9.22684	4.63631	0.462291	9.81642e-150	3.2006e-10
C16orf54	99627761	2.4735e-57	-0.692822	0.69695	0.147048	0.251241	0.125139	0.195488	1	-0.341882	-0.233905	-0.371556	9.38338	100.547	4.88233e-18	8.24328e-198	2.03624e-07
C16orf58	114142994	1.96197e-212	0.873146	-0.881931	0.0118827	0.0203726	0.0115113	0.0199575	1	0.135032	-0.191833	-0.0403432	9.22989	18.6535	0.11959	3.82595e-194	5.73936e-09
C16orf62	112877259	5.98561e-195	-0.450559	0.455189	0.0226513	0.0351253	0.0226513	0.0340076	1	-0.126334	-0.0515703	-0.0440051	9.23955	12.2822	0.0961586	6.95795e-202	9.46668e-06
C16orf70	114126655	3.33592e-212	-0.361118	0.361279	0.00742666	0.0179298	0.00742666	0.017387	1	-0.24034	-0.412942	-0.0656237	9.22795	73.6353	0.00282241	5.99677e-124	1.49643e-14
C16orf72	109380642	1.39583e-150	0.223751	-0.214867	0.045674	0.0779461	0.0449313	0.0726773	1	-0.110813	-0.253945	-0.108539	9.26887	22.9931	0.00235343	6.88121e-209	0.951358
C16orf74	119080455	7.11516e-288	2.26973	-2.27899	0.108058	0.0281162	0.101003	0.0266633	1	1.05267	1.72252	0.712068	9.23779	2035.73	2.57714e-86	6.73201e-192	0.606715
C16orf87	109528466	2.43244e-152	0.0798646	-0.0774164	0.0371333	0.0705858	0.0349053	0.0657002	1	-0.0292846	-0.296162	-0.0962497	9.26346	24.4495	0.00307389	7.44497e-213	0.0387104
C16orf91	111493653	1.05647e-176	-0.443741	0.444324	0.024508	0.048393	0.0241367	0.046541	1	-0.154384	-0.383735	-0.04755	9.24882	11.6667	0.0905635	7.75266e-173	3.23989e-50
C17orf49	113502786	1.70177e-203	-0.463665	0.467957	0.0241367	0.0315968	0.0237653	0.0304632	1	-0.149091	0.0851773	0.00791075	9.23762	0.00713638	0.932677	9.97561e-194	0.00599088
C17orf62	106263853	6.6913e-116	1.51439	-1.52136	0.179725	0.181645	0.163015	0.159772	1	0.281707	0.328539	0.284881	9.33836	70.8029	2.91564e-10	2.98565e-286	7.73011e-117
C17orf67	115576725	3.74374e-233	1.85969	-1.88509	0.00631266	0.00705698	0.00631266	0.00697715	1	0.36322	0.191596	0.0175457	9.22079	11.6453	0.419483	1.32952e-240	1.858e-37
C17orf75	114728446	8.9009e-221	0.202265	-0.199952	0.0337913	0.0287867	0.03342	0.0279405	1	0.0377462	0.417203	0.0881026	9.23619	37.1949	0.00939073	2.39997e-233	8.73427e-12
C17orf89	98655003	1.71262e-50	-1.80949	1.80797	0.131081	0.228873	0.124397	0.196478	1	-0.276475	-0.196947	-0.20155	9.36614	36.2233	1.38804e-06	6.78998e-206	2.61711e-06
C18orf21	110328094	4.93474e-162	-1.36717	1.37836	0.031192	0.0605112	0.0293353	0.0576054	1	-0.265702	-0.385344	-0.0908547	9.25665	24.8154	0.00627775	2.87219e-165	4.22478e-17
C18orf25	112950435	6.12203e-196	-0.205453	0.204847	0.0207947	0.0340236	0.0204233	0.0330656	1	-0.0416165	-0.131516	-0.0523728	9.23925	15.2232	0.0741539	4.77136e-194	2.00889e-07
C18orf32	113449584	9.22491e-203	0.193647	-0.191135	0.018938	0.0303354	0.018938	0.0295371	1	0.0270345	-0.124109	-0.0337388	9.23679	8.1616	0.217115	1.24692e-224	0.000262976
C18orf8	114699711	2.30523e-220	2.73462	-2.72978	0.0631266	0.0412881	0.0597846	0.0398193	1	0.623857	0.761846	0.303309	9.24568	266.815	1.30055e-15	7.03606e-94	1.16779e-10
C19orf12	111566560	1.21603e-177	-1.44821	1.44169	0.0204233	0.0450721	0.0196807	0.04322	1	-0.479619	-0.517512	-0.148576	9.24696	74.2501	2.37227e-05	2.63243e-184	0.821533
C19orf24	105305944	3.65437e-106	-1.60516	1.61931	0.0857779	0.134083	0.0790939	0.120975	1	-0.249227	-0.0892224	-0.131926	9.30643	20.9457	0.00113842	1.65338e-86	0.0335984
C19orf25	104463794	5.82974e-98	0.482433	-0.482598	0.131452	0.169958	0.121055	0.15495	1	0.0885957	0.0302818	0.070806	9.33154	4.11102	0.123335	9.05191e-184	0.662625
C19orf38	107896638	1.69628e-133	0.812016	-0.816926	0.0141107	0.0812032	0.013368	0.0607827	1	-1.02462	-1.22185	-0.310832	9.2666	250.058	9.07331e-28	1.97336e-49	0.0192831
C19orf43	76113516	9.47908e-18	-0.434137	0.446308	0.663944	1.08489	0.475678	0.610892	1	-0.0516851	-0.16719	-0.167239	9.81918	29.8672	4.64361e-08	1.44004e-221	0.62578
C19orf48	111886270	8.66957e-182	1.66428	-1.67707	0.053472	0.0589625	0.051244	0.0551147	1	0.292604	0.298479	0.155612	9.25576	41.9844	0.000301739	3.117e-207	0.705495
C19orf52	112378050	2.91658e-188	-1.33033	1.33359	0.0159673	0.0375521	0.0159673	0.0364185	1	-0.31596	-0.568966	-0.130576	9.24165	78.4791	5.11648e-05	4.60049e-212	0.819595
C19orf53	73905764	1.37309e-27	-2.37256	2.38164	0.40104	0.819584	0.317118	0.522712	1	-0.222817	-0.385999	-0.438055	9.69079	160.09	1.19407e-36	5.2744e-190	0.298609
C19orf60	86953549	0.00628924	-2.59792	2.59818	0.169328	0.402104	0.153732	0.313333	1	-0.368073	-0.562294	-0.504344	9.46894	173.948	1.84139e-34	1.41267e-187	0.000158638
C19orf66	100437750	2.27707e-63	-0.897571	0.894116	0.0984033	0.194067	0.0935759	0.171188	1	-0.313125	-0.428653	-0.302187	9.34655	74.6362	9.81168e-12	4.05856e-203	0.00843232
C19orf68	115458309	2.09593e-231	1.39916	-1.40473	0.0118827	0.0110645	0.0115113	0.010825	1	0.388274	0.32424	0.0184874	9.22367	7.44878	0.416826	3.82609e-230	7.6808e-11
C19orf70	91114729	1.49644e-12	-1.97248	1.98033	0.211289	0.377277	0.185295	0.296585	1	-0.251322	-0.239913	-0.199227	9.45405	32.0947	2.79854e-08	5.78859e-204	0.891217
C1D	103795596	1.08643e-91	0.372101	-0.373344	0.124768	0.169607	0.117341	0.153529	1	0.051362	0.0169546	-0.0512838	9.3301	3.03124	0.155063	3.94486e-209	0.958821
C1GALT1	111140802	3.40779e-172	1.35625	-1.36049	0.063498	0.0717513	0.06127	0.0674724	1	0.251071	0.208453	0.0855752	9.26549	10.4469	0.0626254	2.17253e-200	2.47735e-09
C1GALT1C1	111624796	2.1536e-178	-1.76352	1.76019	0.01671	0.0433158	0.01671	0.0413999	1	-0.567715	-0.642991	-0.185445	9.24517	132.159	3.59567e-08	6.7934e-207	3.80046e-05
C1QA	110145635	8.5419e-160	1.36237	-1.35943	0	0.266154	0	0.0378075	1	-0.570858	-inf	0.397442	9.36618	109.021	1.6864e-25	5.86922e-211	0.815493
C1QB	111075925	2.2649e-171	1.56478	-1.56556	0.000371333	0.285281	0.000371333	0.0323951	1	-0.18914	-5.9396	0.597159	9.37557	41.163	1.41031e-10	5.36199e-232	1.89656e-06
C1QBP	99295147	6.05861e-55	-0.156027	0.150819	0.248051	0.316782	0.21166	0.245733	1	-0.0227861	0.138734	-0.00332216	9.41825	0.042139	0.84103	2.73945e-87	1.77478e-23
C1QC	111404912	1.45646e-175	1.46696	-1.46747	0	0.203056	0	0.0298565	1	-0.179135	-inf	0.587329	9.33213	25.002	5.94544e-06	1.38152e-56	0.0180847
C1RL	113110946	4.03656e-198	-1.68741	1.69108	0.0170813	0.0318363	0.0170813	0.0311178	1	-0.386553	-0.334125	-0.130575	9.23773	79.8163	0.000102364	2.91343e-131	0.0198254
C1orf109	113756441	5.16039e-207	0.865966	-0.86898	0.0274786	0.0308943	0.0263646	0.0299842	1	0.202276	0.1749	0.0353669	9.23749	4.97963	0.347553	1.58324e-237	0.588938
C1orf122	108688704	1.73864e-142	-0.0727654	0.0707628	0.0464166	0.0822729	0.04456	0.0757269	1	-0.119642	-0.230862	-0.0899136	9.27169	17.1581	0.00808837	2.9535e-182	0.304441
C1orf123	106575310	3.68286e-119	-2.25561	2.25827	0.052358	0.104051	0.0508726	0.0966743	1	-0.397923	-0.354564	-0.186548	9.28587	50.4189	2.43898e-06	2.61525e-196	0.65712
C1orf131	110909614	2.84857e-169	1.27482	-1.27118	0.0987746	0.0934651	0.0906053	0.0858812	1	0.28136	0.368423	0.174052	9.28082	39.0547	4.91162e-05	1.5135e-72	2.6537e-10
C1orf132	113685608	4.99117e-206	2.00199	-2.02228	0.023394	0.0282439	0.0230227	0.0271263	1	0.578797	0.203487	0.0662898	9.2351	18.4471	0.0879022	1.38096e-166	0.470639
C1orf162	98688734	1.00908e-50	0.193894	-0.193176	0.41775	0.583702	0.331229	0.306659	1	-0.134238	0.110406	0.151284	9.56145	15.6562	0.941405	3.05163e-219	0.000837338
C1orf174	108799124	9.19402e-144	-0.109621	0.116866	0.0386186	0.0781058	0.037876	0.073763	1	-0.0952705	-0.424526	-0.124478	9.26909	32.346	0.000736943	2.95833e-42	1.55982e-21
C1orf186	116242078	4.24689e-243	2.67589	-2.68598	0.0285926	0.0160139	0.026736	0.0123098	1	0.851365	1.15705	0.291194	9.22651	1017	1.06131e-19	3.498e-226	0.0811516
C1orf21	110527294	1.70471e-164	0.228365	-0.22814	0.001114	0.0561365	0.001114	0.0481855	1	-0.951097	-3.64104	-0.620015	9.25645	938.355	1.28068e-62	1.24857e-100	1.19248e-127
C1orf216	113048667	2.84217e-197	-2.25645	2.2634	0.00148533	0.0233423	0.00148533	0.0229432	1	-1.03453	-2.40248	-0.167539	9.2316	407.227	4.58521e-14	1.6561e-234	0.000964858
C1orf228	109388852	1.11538e-150	-0.398572	0.399982	0.0430746	0.0789999	0.0397326	0.0685421	1	-0.199473	-0.198297	-0.162453	9.26835	47.6839	2.26087e-05	9.13256e-27	0
C1orf27	113613496	5.00129e-205	0.113477	-0.107437	0.0285926	0.0331455	0.0274786	0.0317245	1	-0.00631597	0.20752	0.0742023	9.23863	18.1603	0.0745253	1.73939e-151	0.00018939
C1orf35	107200063	7.76639e-126	1.10657	-1.11677	0.0653546	0.105408	0.0586706	0.0964029	1	0.179777	-0.161694	-0.0378901	9.28755	3.05124	0.246561	2.95086e-227	0.0188474
C1orf43	96580441	2.15615e-37	-0.630291	0.635073	0.116227	0.24155	0.109543	0.200086	1	-0.165611	-0.313125	-0.139571	9.36972	23.561	4.7664e-06	9.46145e-46	0.00023909
C1orf50	111137931	3.70609e-172	-0.719035	0.720624	0.0271073	0.0515224	0.0259933	0.0495905	1	-0.12885	-0.326914	-0.0353037	9.25071	8.83289	0.110024	8.95836e-196	0.547268
C1orf52	107766078	4.8173e-132	-0.19607	0.19284	0.0586706	0.0985902	0.0571853	0.0926349	1	-0.0599881	-0.247857	-0.0667344	9.28314	7.78211	0.071446	1.88043e-70	0.0627186
C1orf54	111769516	2.87083e-180	0.779139	-0.777979	0.00297066	0.0520812	0.00297066	0.0295212	1	-0.39646	-2.05056	0.150569	9.24599	47.4254	1.24099e-05	1.71786e-152	0.887333
C1orf56	101231232	1.39511e-69	-0.0267127	0.0268683	0.29521	0.366181	0.219087	0.242524	1	-0.148348	0.0418371	-0.341017	9.45993	77.012	1.73917e-18	9.43008e-37	0.0808093
C2	115119453	1.93644e-226	-0.8956	0.887572	0.004456	0.0099628	0.004456	0.00965944	1	-0.337557	-0.418372	-0.0193564	9.22243	31.3283	0.114908	6.61379e-198	0.0164884
C20orf194	112641532	8.90737e-192	-0.772627	0.778701	0.0129967	0.0317085	0.0129967	0.0300002	1	-0.339673	-0.470472	-0.0424526	9.23679	31.4461	0.0108576	8.89169e-219	0.927938
C20orf196	114320279	6.07161e-215	1.81312	-1.81963	0.0408466	0.033353	0.0393613	0.0323631	1	0.339793	0.552474	0.115897	9.24005	55.2168	0.000573226	1.91494e-230	3.25206e-05
C20orf24	97757677	1.40757e-44	-1.24011	1.24219	0.0564426	0.200948	0.0542146	0.165951	1	-0.67958	-0.974207	-0.615284	9.34698	313.069	5.63e-45	1.03159e-212	0.0860577
C20orf27	102371684	4.95676e-79	-0.564337	0.563737	0.0553286	0.158399	0.0542146	0.121342	1	-0.573764	-0.515462	-0.102568	9.31459	32.5631	1.15881e-08	2.93081e-233	0.032171
C20orf96	115241052	3.24581e-228	0.212125	-0.211316	0.004456	0.0082225	0.00408466	0.00801494	1	-0.0200798	-0.159395	-0.00276786	9.22119	6.21924	0.48331	1.35227e-148	1.08894e-05
C21orf2	111604314	3.96054e-178	0.263017	-0.255898	0.0505013	0.0572701	0.049016	0.0543164	1	0.0303335	0.260739	0.0784837	9.25557	10.9786	0.0848286	2.05091e-240	9.6898e-21
C21orf33	114822953	3.86755e-222	0.50739	-0.499866	0.0152247	0.0177542	0.014482	0.0173231	1	0.0941675	0.147559	0.0536569	9.22799	25.8725	0.0987926	2.5479e-181	0.811902
C21orf58	115483622	8.87689e-232	-1.07162	1.08845	0.00816933	0.00985104	0.00816933	0.00935609	1	-0.38254	0.111622	0.0124489	9.22249	4.10921	0.534019	2.57917e-29	0.00116798
C21orf59	110532297	1.4777e-164	0.449812	-0.450092	0.0742666	0.0834065	0.070182	0.0789839	1	0.113073	0.163596	0.0653959	9.27361	5.74762	0.130493	1.86587e-71	4.07433e-13
C21orf62-AS1	114996614	1.18495e-224	0.963946	-0.969094	0.00779799	0.0133795	0.00742666	0.0130442	1	0.236851	-0.291279	-0.0487997	9.22514	43.0731	0.0447854	5.85218e-203	0.122359
C21orf91	111977042	5.64672e-183	-0.080243	0.0797311	0.0193093	0.0403142	0.017824	0.0388932	1	-0.0719631	-0.419245	-0.103547	9.2436	45.2796	0.0013414	4.99099e-216	0.626257
C22orf29	113671173	7.92044e-206	-1.84731	1.84849	0.00928333	0.0223524	0.00854066	0.0218575	1	-0.470351	-0.513629	-0.137543	9.23112	160.492	2.0032e-06	1.32397e-102	9.37293e-15
C22orf39	106924227	7.25201e-123	-0.585046	0.592065	0.0757519	0.114876	0.0698106	0.105456	1	-0.125882	-0.127134	-0.065203	9.29382	6.41646	0.0747307	8.9829e-188	0.617229
C22orf46	112776333	1.3762e-193	0.97244	-0.973082	0.0259933	0.0392764	0.0237653	0.0371529	1	0.233698	-0.125413	-0.0683381	9.24299	17.1089	0.049241	6.19596e-202	0.19496
C2CD2L	114029696	7.7374e-211	-2.26249	2.26914	0.00742666	0.0200374	0.00742666	0.0195424	1	-0.658803	-0.758202	-0.0866379	9.22933	102.481	0.000243409	7.48023e-150	0.213393
C2CD3	115252023	2.24271e-228	0.583016	-0.575581	0.0126253	0.0130602	0.0118827	0.0128526	1	0.1287	0.235167	0.0232216	9.22495	8.37476	0.384111	1.16855e-173	0.00886027
C2CD5	114490728	2.27339e-217	0.584756	-0.585143	0.0126253	0.0185685	0.0126253	0.0182332	1	0.127535	-0.0271817	0.000338864	9.22857	0.799597	0.725847	1.30465e-261	5.3186e-97
C2orf42	114832590	2.80746e-222	0.337684	-0.333045	0.0141107	0.0165089	0.0141107	0.0161417	1	0.0521633	0.147669	0.0229659	9.22742	5.45431	0.446008	1.54522e-202	0.0064776
C2orf47	113305892	8.7274e-201	-0.590321	0.592841	0.0181953	0.0295531	0.017824	0.028675	1	-0.113256	-0.120512	-0.015518	9.23574	4.32673	0.389509	2.09897e-180	0.00436744
C2orf49	112988273	1.87881e-196	0.530859	-0.525954	0.0263646	0.0390689	0.025622	0.0374403	1	0.132684	-0.125662	0.00326136	9.24282	0.0952934	0.881492	6.19639e-193	8.45429e-05
C2orf68	107995832	1.31812e-134	0.0263126	-0.0291132	0.0880059	0.111124	0.0805793	0.101496	1	0.00681382	0.075627	-0.132024	9.2922	19.2157	0.00244105	6.56501e-79	5.27547e-09
C2orf69	110755260	2.46357e-167	-0.259333	0.254543	0.0349053	0.0574138	0.0341626	0.054492	1	-0.0199115	-0.106984	-0.0740759	9.25502	15.7348	0.0307574	2.13698e-239	0.708979
C2orf74	110969464	5.01835e-170	1.78629	-1.79887	0.0538433	0.0652851	0.0497586	0.0614692	1	0.32469	0.185654	0.130979	9.26052	26.4185	0.00499947	8.60342e-160	0.0839268
C2orf76	111552740	1.8328e-177	-0.556845	0.559821	0.021166	0.0449763	0.020052	0.0430763	1	-0.232694	-0.433985	-0.129949	9.24649	61.7703	8.3121e-05	7.03196e-152	0.678699
C3	114705057	1.93132e-220	0.873093	-0.875045	0.000371333	0.0129804	0.000371333	0.00908467	1	-0.589743	-2.72944	0.0913824	9.22344	3.4428	0.467563	1.32177e-206	0.385674
C3AR1	110508091	2.94964e-164	-2.11335	2.12583	0.00148533	0.0471317	0.00148533	0.0384462	1	-2.14776	-3.33493	-0.154453	9.24568	383.807	2.61911e-21	1.81733e-222	0.00753843
C3orf14	113727751	1.29461e-206	-2.56136	2.54734	0.001114	0.0183769	0.001114	0.0168282	1	-0.795105	-2.56493	-0.0387013	9.2273	231.265	2.20231e-07	2.39794e-193	0.424167
C3orf17	111765816	3.2068e-180	-0.698677	0.71178	0.0297066	0.049351	0.0293353	0.0472275	1	-0.113605	-0.189547	-0.0455369	9.24954	8.83559	0.118684	9.58249e-196	0.0390787
C3orf33	115026075	4.42424e-225	-1.23638	1.24222	0.004456	0.0105216	0.004456	0.0103779	1	-0.574334	-0.567033	-0.0458324	9.22312	67.7126	0.0230209	1.14062e-226	0.254227
C3orf38	112241819	1.85984e-186	2.016	-2.02357	0.0686966	0.0621717	0.063498	0.0594894	1	0.408929	0.408641	0.170459	9.25916	54.3728	4.08303e-05	6.94112e-10	0.000147924
C3orf58	114781604	1.52708e-221	1.57109	-1.5658	0.026736	0.0227197	0.0263646	0.0217617	1	0.433578	0.564173	0.170464	9.23145	186.511	1.83637e-06	2.15525e-188	0.220695
C3orf62	113136967	1.78367e-198	-2.05586	2.06618	0.0141107	0.028659	0.0141107	0.027733	1	-0.552487	-0.318582	-0.0819895	9.23529	49.2105	0.00278572	5.27961e-211	1.10432e-07
C4orf27	108020158	7.03308e-135	-0.325967	0.319581	0.0486446	0.0909744	0.0441886	0.0835981	1	-0.0481298	-0.338388	-0.231583	9.27785	75.2857	4.50554e-08	2.41443e-142	6.49865e-52
C4orf3	79786265	2.06146e-06	-0.770982	0.776383	0.429632	0.754794	0.350538	0.496719	1	-0.137831	-0.23756	-0.294932	9.66171	74.1922	7.24193e-18	1.74411e-156	8.27143e-10
C4orf32	113633037	2.67982e-205	-2.40966	2.42073	0.0107687	0.0229751	0.0103973	0.0221608	1	-0.862109	-0.316858	-0.098407	9.23116	88.8989	0.000330233	2.77435e-57	1.77948e-06
C4orf33	114629385	2.35794e-219	-0.206284	0.21199	0.00779799	0.0144812	0.00779799	0.014098	1	-0.20123	-0.17999	-0.0204926	9.22553	17.0324	0.147692	1.17066e-231	0.0276785
C4orf36	115344275	9.96551e-230	0.978839	-0.986745	0.01114	0.0109367	0.0107687	0.0106972	1	0.206279	0.311515	0.0318993	9.22328	22.5556	0.179089	3.54139e-194	0.0838567
C4orf46	114800697	8.10141e-222	-0.449391	0.452453	0.00854066	0.0133316	0.00816933	0.0130123	1	-0.161242	-0.080413	0.0144077	9.2248	0.130145	0.938977	7.26972e-161	1.48423e-18
C4orf48	101352773	1.46811e-70	-1.7002	1.70762	0.0386186	0.153418	0.0375046	0.124551	1	-1.05596	-1.03727	-0.62829	9.31628	407.713	9.85753e-48	2.23438e-204	0.52225
C5AR1	109495918	5.94539e-152	0.761903	-0.75855	0.002228	0.0687657	0.002228	0.0448166	1	-1.42083	-2.87507	-0.137918	9.25844	313.175	7.08766e-24	6.2396e-235	0.0199118
C5AR2	113240130	6.94913e-200	0.40873	-0.410329	0.0237653	0.034758	0.0237653	0.0327303	1	-0.0210947	-0.0448854	-0.0221615	9.2398	3.7575	0.341366	8.42227e-163	2.79396e-05
C5orf15	112719631	7.97124e-193	1.47754	-1.48125	0.063498	0.0555937	0.059042	0.0530391	1	0.371937	0.473361	0.213169	9.25458	94.5578	7.13913e-07	1.34273e-80	6.64324e-08
C5orf24	107488751	5.53497e-129	-0.0549027	0.0642443	0.0772373	0.112225	0.0761233	0.101624	1	-0.045949	-0.00796272	-0.0201811	9.29156	1.18208	0.353212	8.7742e-38	0.000175983
C5orf28	110513871	2.50101e-164	-0.042562	0.0398719	0.0586706	0.0737151	0.0549573	0.0702345	1	0.0243639	0.0544468	-0.0729795	9.26726	8.96517	0.0742422	6.40814e-98	0.184
C5orf30	115250677	2.34678e-228	0.0313359	-0.0280241	0.00594133	0.0100107	0.00594133	0.00977121	1	-0.157899	-0.275036	0.00392875	9.22269	0.00285137	0.993268	5.81787e-163	7.81179e-07
C5orf42	115316280	2.56619e-229	1.39723	-1.39287	0.0193093	0.0155349	0.0193093	0.0149921	1	0.406458	0.560921	0.0876654	9.22684	87.7419	0.00234473	4.87387e-237	0.215096
C5orf45	112564314	9.62311e-191	1.24997	-1.25933	0.0575566	0.0563281	0.054586	0.0541727	1	0.324695	0.343482	0.114489	9.25558	28.0223	0.00421088	1.51492e-199	0.487986
C5orf51	114366097	1.3563e-215	0.703114	-0.706402	0.0170813	0.0202769	0.01671	0.0197979	1	0.171877	0.280329	0.0638203	9.22975	26.0942	0.0797416	1.56733e-193	1.51022e-102
C5orf56	106332418	1.29397e-116	-0.00755559	0.00668891	0.0868919	0.137803	0.0805793	0.120272	1	-0.31645	-0.286727	-0.287203	9.31244	72.778	4.8853e-10	1.23153e-219	0.10044
C5orf63	115036553	3.11579e-225	1.91632	-1.94713	0.0237653	0.0194626	0.0230227	0.0188559	1	0.461994	0.52218	0.0844932	9.22963	59.0234	0.00522205	3.20013e-179	0.238287
C6orf1	109881295	1.40093e-156	1.4567	-1.45475	0.101374	0.101464	0.0932046	0.0933054	1	0.368114	0.344199	0.298788	9.28594	107.013	3.5312e-11	2.68137e-43	0.0198177
C6orf106	114186468	4.77212e-213	0.934343	-0.937226	0.0271073	0.0293775	0.026736	0.0285153	1	0.171671	0.178122	0.073845	9.2362	23.9551	0.0380607	1.29801e-156	0.57292
C6orf120	113994717	2.39928e-210	-0.469834	0.466268	0.0137393	0.023502	0.013368	0.0229911	1	-0.104864	-0.286714	-0.0184936	9.23186	5.49758	0.371102	4.99184e-200	0.986137
C6orf136	113457800	7.10704e-203	-0.492426	0.486555	0.0185667	0.0311976	0.0185667	0.0304312	1	-0.124494	-0.297844	-0.0494044	9.23743	13.7496	0.118548	4.08637e-176	0.485511
C6orf203	111693958	2.7432e-179	0.0940025	-0.0950493	0.034534	0.0516341	0.0337913	0.0496703	1	0.0303593	-0.059648	-0.0308208	9.2513	3.87417	0.308127	9.49797e-81	0.943631
C6orf226	110615413	1.37007e-165	-0.40093	0.399658	0.051244	0.0678875	0.0486446	0.0642473	1	-0.0602921	0.0430056	-0.122682	9.26297	25.3159	0.00316884	5.74278e-51	1.61223e-06
C6orf47	111404920	1.45611e-175	0.0220009	-0.015467	0.0464166	0.0582121	0.0449313	0.0561206	1	-0.0115501	0.100193	0.0305879	9.25626	1.18231	0.580378	7.74496e-112	4.55614e-11
C6orf48	92892072	4.27499e-19	0.805241	-0.812694	0.886743	0.991091	0.564426	0.542749	1	0.186412	0.24945	0.151588	9.7777	22.5879	2.20434e-06	9.91908e-228	0.848173
C6orf62	100337818	1.31455e-62	0.215362	-0.212238	0.209803	0.269171	0.181582	0.222008	1	0.0211614	0.101182	0.0164136	9.39341	0.0855843	0.881934	3.08715e-208	0.94283
C6orf89	110000185	5.06498e-158	-1.84142	1.85275	0.0352766	0.0655725	0.0337913	0.0623154	1	-0.360247	-0.313236	-0.143424	9.26047	44.3893	0.000185494	2.03483e-171	0.126108
C7orf26	114053168	3.618e-211	-0.272043	0.276572	0.0196807	0.0255456	0.018938	0.0249709	1	-0.102935	0.0428638	-0.0427071	9.23376	11.2625	0.179861	3.54548e-194	0.429393
C7orf49	111314912	2.06587e-174	-0.00780004	0.00893339	0.0375046	0.0565357	0.0363906	0.0537576	1	-0.0588689	-0.0949912	-0.0033361	9.25441	0.620538	0.686151	1.86199e-182	0.00847051
C7orf50	106795716	1.70614e-121	1.44141	-1.44008	0.148162	0.156244	0.130709	0.134115	1	0.389056	0.355322	0.316076	9.32047	89.4248	4.6806e-11	1.34247e-06	7.49083e-24
C7orf55	110864478	1.05242e-168	1.04663	-1.05123	0.0698106	0.0771638	0.0675826	0.0730286	1	0.225723	0.227976	0.0860751	9.26915	10.1377	0.0636225	2.9748e-164	0.00055849
C7orf73	91384726	1.88679e-13	-0.781278	0.792184	0.192351	0.388581	0.171927	0.292753	1	-0.486936	-0.351081	-0.5755	9.46922	197.581	9.21203e-39	9.88951e-158	6.98797e-36
C8orf33	110581884	3.57918e-165	0.683861	-0.689225	0.056814	0.0716874	0.0549573	0.0679993	1	0.143454	0.114367	0.032706	9.26552	1.25192	0.515132	1.22921e-217	4.25257e-05
C8orf44	113622157	3.79316e-205	-0.292354	0.305646	0.02228	0.0294413	0.02228	0.028675	1	-0.103424	0.0853979	-0.00811875	9.23626	0.935838	0.646887	3.21661e-44	1.53779e-07
C8orf59	93019745	1.27086e-19	0.194477	-0.19293	0.266988	0.403158	0.227999	0.308959	1	0.0129046	-0.0624086	-0.021089	9.46929	0.753538	0.385362	1.85012e-208	0.180247
C8orf76	112036358	9.43098e-184	-0.710498	0.717824	0.02228	0.0435393	0.0219087	0.0418948	1	-0.195904	-0.425539	-0.063902	9.24535	21.0948	0.0245197	2.61016e-179	0.147572
C9orf114	112323317	1.55223e-187	-0.679802	0.683612	0.02228	0.0406655	0.0215373	0.0397075	1	-0.169535	-0.348231	-0.113777	9.24411	46.376	0.00130349	1.08646e-188	3.32325e-25
C9orf139	112894174	3.53542e-195	-0.644805	0.645248	0.002228	0.0254179	0.002228	0.0231667	1	-0.790104	-2.10512	-0.142505	9.2323	340.211	2.38047e-13	8.46328e-118	1.77655e-11
C9orf142	84156925	0.852301	-2.21776	2.21858	0.110286	0.400412	0.0991459	0.303929	1	-0.806184	-1.02659	-0.77704	9.47105	356.916	9.44212e-69	6.90838e-109	7.47403e-05
C9orf16	80484851	5.86257e-05	-1.45138	1.45638	0.375789	0.692207	0.305236	0.459614	1	-0.277277	-0.301729	-0.343098	9.62798	92.8117	5.94801e-22	2.67089e-223	0.0929091
C9orf69	113881908	9.14546e-209	-2.35939	2.35468	0.00408466	0.0184727	0.00371333	0.0180576	1	-0.7744	-1.2005	-0.103743	9.22822	202.298	9.29822e-07	1.18726e-185	0.246277
C9orf72	110137611	1.0706e-159	0.629385	-0.629556	0.024508	0.056871	0.0241367	0.0508518	1	-0.33614	-0.354982	-0.155145	9.25348	71.3482	3.35832e-07	4.00552e-53	0.00707297
C9orf78	88969063	1.3271e-06	-1.68085	1.67967	0.239881	0.4455	0.206461	0.344451	1	-0.453312	-0.332813	-0.67014	9.50704	283.736	6.74994e-59	4.08537e-217	0.111043
C9orf85	112898736	3.06722e-195	0.9347	-0.923641	0.034534	0.0420705	0.0337913	0.0401865	1	0.168783	0.132372	0.0556161	9.24484	6.83808	0.227344	1.01748e-222	0.730981
CA11	114703597	2.02697e-220	1.05633	-1.05042	0.0230227	0.0216659	0.0226513	0.0210113	1	0.187304	0.359791	0.0750403	9.23114	40.9323	0.0170826	1.31401e-64	0.0112739
CA2	115227246	5.1675e-228	2.22576	-2.22135	0.0159673	0.0190155	0.0152247	0.0150081	1	0.472763	0.136708	-0.0646832	9.22929	23.4181	0.0621431	4.819e-221	0.831144
CA5A	114700893	2.21678e-220	0.0407167	-0.041317	0.0196807	0.0204844	0.0196807	0.0201491	1	-0.00745924	0.253284	0.0103072	9.23027	0.760272	0.792592	2.24e-116	0.0541602
CA5B	110549464	9.04746e-165	-0.826327	0.830686	0.0557	0.0713202	0.0531006	0.0676001	1	-0.243083	0.0448419	-0.114909	9.26558	21.3976	0.00563974	2.16191e-224	0.153034
CAAP1	113814688	7.95241e-208	0.400236	-0.398317	0.0230227	0.0278288	0.0226513	0.0268549	1	0.0917329	0.202946	0.039092	9.23511	5.19337	0.370255	0	1.54938e-203
CAB39	108841183	2.99016e-144	-1.79755	1.80573	0.0252506	0.0689094	0.024508	0.0646784	1	-0.632647	-0.646452	-0.201264	9.26209	104.284	4.83431e-09	1.84184e-210	0.729258
CABIN1	110176373	3.59403e-160	-0.821871	0.820588	0.0341626	0.0659237	0.03342	0.0628742	1	-0.261487	-0.403741	-0.171066	9.26137	58.8202	1.76405e-05	6.91359e-234	0.0331339
CACNA2D3	113358186	1.67076e-201	1.4136	-1.40336	0.000371333	0.0219373	0.000371333	0.0177862	1	-0.746336	-3.43013	-0.0198353	9.22893	287.959	1.06926e-10	1.28722e-136	0.984794
CACNA2D4	110050444	1.23895e-158	-3.17733	3.17415	0.00297066	0.0483451	0.00297066	0.0424537	1	-2.05615	-2.3178	-0.256271	9.24669	424.261	2.0332e-24	1.48582e-210	0.354993
CACUL1	106739598	6.7375e-121	0.55205	-0.55495	0.0720386	0.117829	0.0675826	0.101272	1	-0.0119283	-0.0863072	0.0654643	9.29334	1.02069	0.952885	1.63093e-212	4.18604e-05
CACYBP	97404405	2.36112e-42	-0.9119	0.915354	0.154475	0.262481	0.138879	0.219453	1	-0.186661	-0.192555	-0.125393	9.3856	15.2807	0.00147209	3.64594e-217	2.67016e-10
CADM1	115026117	4.41803e-225	-0.986857	0.993214	0.001114	0.00977121	0.001114	0.00801494	1	-0.645546	-1.3767	0.0164915	9.22182	52.5531	0.0486462	2.66594e-123	0.0251244
CALCOCO1	110259725	3.41833e-161	-0.158554	0.166696	0.0427033	0.0698354	0.0419606	0.0657481	1	-0.169749	-0.242189	-0.117962	9.26446	25.6415	0.0032178	1.60735e-119	0.230829
CALCOCO2	107965966	2.84782e-134	-0.249599	0.253572	0.102859	0.120575	0.0946899	0.10916	1	-0.0987787	0.166408	0.0189294	9.29791	0.310544	0.937043	3.11231e-125	0.743361
CALHM2	107324871	3.42346e-127	-1.69752	1.70203	0.00148533	0.0684623	0.00148533	0.0625868	1	-0.912093	-3.50136	-0.361977	9.26061	560.419	5.52644e-39	1.10261e-205	0.262641
CALM1	49490737	1.63629e-289	-2.06913	2.06919	0.707761	2.06431	0.464538	0.76993	1	-0.729834	-0.801431	-1.09775	10.2071	1173.87	5.36959e-255	9.25214e-181	3.58305e-09
CALM2	76578344	5.72568e-16	-0.166047	0.173254	0.945414	1.68405	0.600446	0.67664	1	-0.198756	-0.210406	-0.292669	10.0555	90.9401	1.52947e-21	9.70893e-179	1.8464e-35
CALM3	82639180	0.0767159	-2.70436	2.71642	0.191979	0.492121	0.162273	0.353296	1	-0.807274	-0.638063	-0.815447	9.51988	419.956	2.3816e-86	1.13591e-169	1.28942e-37
CALR	89104914	6.44365e-07	-0.46458	0.470538	0.34534	0.564862	0.262904	0.362844	1	-0.211154	-0.161473	-0.196622	9.55769	28.6409	2.04519e-06	8.9234e-23	3.31964e-129
CALU	111589680	6.11894e-178	-0.539302	0.5453	0.0297066	0.0500695	0.0297066	0.0469082	1	-0.150976	-0.135476	0.00257875	9.24959	1.38371	0.496033	7.62718e-242	1.38847e-09
CAMK1	110534423	1.39062e-164	-0.872158	0.884884	0.004456	0.0463813	0.004456	0.0376	1	-1.38952	-1.63525	-0.150791	9.24458	260.011	1.24957e-18	3.23514e-174	1.64245e-70
CAMK1D	115362633	5.35697e-230	3.07264	-3.06792	0.102488	0.0536139	0.0954326	0.0492552	1	0.834468	1.07385	0.578377	9.25363	771.628	1.61513e-45	1.17036e-170	2.66263e-10
CAMK2D	118715289	6.7011e-282	3.47153	-3.46112	0.134794	0.0415436	0.12254	0.0387815	1	1.09208	1.54495	0.77593	9.24761	1660.15	5.76118e-91	1.71018e-134	1.46616e-10
CAMK2G	108408632	2.83563e-139	-1.61529	1.61581	0.0464166	0.085035	0.04456	0.079431	1	-0.259379	-0.303	-0.153448	9.27356	39.1905	0.00010296	3.0081e-05	0.151375
CAMK4	96701621	4.20879e-38	-2.1418	2.14665	0.006684	0.18246	0.006684	0.15412	1	-2.06708	-3.14402	-1.3482	9.33548	1408.42	1.63232e-182	8.11733e-188	0.00401279
CAMKK2	112958004	4.83424e-196	0.520176	-0.515498	0.0118827	0.0288825	0.0118827	0.0272221	1	-0.202954	-0.444697	-0.0992642	9.23495	78.8288	0.000100245	8.83633e-217	0.000976968
CAMKMT	113617069	4.46219e-205	-1.63038	1.63107	0.0137393	0.0260406	0.0137393	0.0254179	1	-0.343106	-0.312513	-0.0799149	9.23376	45.3493	0.00720082	2.09451e-225	0.986806
CAMLG	97081375	2.26951e-40	-0.438727	0.443227	0.237653	0.325851	0.207575	0.264046	1	-0.0150873	0.0132357	-0.0103984	9.42569	0.223749	0.6362	2.00439e-202	0.597665
CAMSAP1	114311126	8.18887e-215	-1.77365	1.77648	0.00482733	0.0151358	0.00482733	0.0146887	1	-0.567581	-0.662135	-0.0416964	9.22585	71.3387	0.00586548	2.3348e-205	0.178493
CAMTA1	99484265	2.69396e-56	-0.222154	0.226474	0.111029	0.208883	0.0998886	0.176457	1	-0.169443	-0.261512	-0.0912429	9.35104	11.5204	0.00240357	2.51919e-202	0.960247
CAMTA2	113236023	7.90925e-200	-0.904657	0.89884	0.015596	0.0294573	0.0152247	0.028659	1	-0.223439	-0.32565	-0.0398252	9.23605	15.1993	0.0933356	2.51772e-184	2.00846e-12
CAND1	108286217	7.0004e-138	-0.491883	0.493748	0.0961753	0.116137	0.0924619	0.107627	1	-0.0773578	0.0964649	-0.0405816	9.2957	1.85178	0.356584	6.45136e-88	0.0519351
CANT1	112544359	1.7781e-190	-0.987166	0.995384	0.0193093	0.0360992	0.0193093	0.0350135	1	-0.233362	-0.268425	-0.0774842	9.24053	32.025	0.00951357	0.0021478	1.55562e-20
CANX	97425470	1.74628e-42	-1.41364	1.42323	0.113257	0.237016	0.103973	0.19164	1	-0.502767	-0.36802	-0.260583	9.3676	62.0271	2.78633e-12	7.6669e-209	0.0112093
CAP1	81236160	0.00121973	-0.860428	0.870768	0.383216	0.72259	0.308578	0.450609	1	-0.337314	-0.314026	-0.38332	9.6419	115.748	5.6849e-27	0.752047	4.64069e-43
CAPG	107079477	1.56e-124	0.983545	-0.988205	0.14482	0.194865	0.130709	0.12709	1	0.271623	0.183916	0.236967	9.33943	42.9585	0.0574431	9.73581e-204	0.196104
CAPN1	107333939	2.72694e-127	0.715028	-0.714776	0.136651	0.150655	0.127367	0.134306	1	0.0923212	0.187693	0.0446031	9.31777	1.95723	0.354606	1.88181e-230	0.00404463
CAPN10	114057911	3.10262e-211	-2.00045	1.99296	0.006684	0.0191912	0.006684	0.018776	1	-0.553825	-0.783158	-0.0850705	9.229	100.668	0.000435352	1.2886e-190	0.191352
CAPN10-AS1	115145030	8.20521e-227	2.98651	-3.00526	0.0152247	0.0139862	0.014482	0.0136829	1	0.570652	0.475822	0.0711409	9.22556	72.555	0.00974495	2.37863e-137	0.59175
CAPN12	114331693	4.18057e-215	1.22805	-1.2352	0.031192	0.0304472	0.0297066	0.0283078	1	0.287699	0.225032	0.0908586	9.23801	42.0598	0.00496638	1.49836e-193	0.0385297
CAPN15	114560577	2.28187e-218	0.0896377	-0.100908	0.0163387	0.0199416	0.0159673	0.0194466	1	-0.115886	0.0611517	0.00390142	9.22977	0.0227348	0.996299	1.22911e-204	0.0142462
CAPN2	96404875	2.23556e-36	-2.65769	2.66424	0.0274786	0.187265	0.0271073	0.160475	1	-1.30678	-1.59546	-0.900293	9.33856	659.475	2.16527e-86	5.99063e-213	0.189355
CAPN3	115846206	3.7196e-237	2.73978	-2.73647	0.0118827	0.00686539	0.0118827	0.00673766	1	0.832281	1.00421	0.104728	9.22063	450.789	1.30021e-06	1.71135e-260	3.75086e-40
CAPN7	112649574	6.94936e-192	0.193849	-0.2057	0.028964	0.0415596	0.0285926	0.0402823	1	0.0519526	-0.069935	-0.0369677	9.24477	5.48958	0.248617	3.3405e-212	0.422246
CAPNS1	102429729	1.57707e-79	-1.32938	1.33712	0.0553286	0.149314	0.0527293	0.12487	1	-0.752314	-0.641263	-0.410357	9.31323	173.24	6.9031e-24	6.43007e-207	5.86514e-07
CAPRIN1	108336445	1.88207e-138	-0.589062	0.596817	0.05013	0.0871905	0.0475306	0.0809797	1	-0.149338	-0.191854	-0.0692357	9.27403	12.792	0.0180576	2.28912e-163	0.215569
CAPRIN2	114917371	1.66919e-223	1.04271	-1.04052	0.0181953	0.0182651	0.017824	0.017834	1	0.223182	0.324392	0.0462692	9.22872	20.1973	0.111601	2.79983e-136	0.655119
CAPS	114564685	1.99297e-218	-1.52318	1.53246	0.010026	0.0173231	0.010026	0.0170836	1	-0.302359	-0.313438	-0.0472921	9.22781	28.8926	0.0681561	1.52608e-233	0.000143235
CAPZA1	95878455	2.03262e-33	0.221591	-0.21471	0.331972	0.433637	0.276272	0.318347	1	0.0386062	0.0610124	0.0873839	9.48964	4.83085	0.190434	5.11524e-186	0.000182377
CAPZA2	96960852	1.21101e-39	0.49729	-0.491789	0.244709	0.353248	0.221686	0.26692	1	-0.0617172	-0.000227655	-0.00486905	9.43937	0.181235	0.670315	8.40247e-216	0.00250318
CAPZB	76373608	9.67775e-17	-1.72869	1.73517	0.400297	0.798413	0.325659	0.503137	1	-0.429486	-0.362763	-0.557486	9.68084	252.288	1.05206e-56	5.96144e-16	1.03164e-20
CARD11	114246108	6.8386e-214	0.635417	-0.635957	0.030078	0.0308464	0.0282213	0.0299842	1	0.0642181	0.13632	0.0359458	9.23772	6.50271	0.252936	4.57244e-214	0.106349
CARD16	87145636	0.00335958	-1.29113	1.29709	0.160787	0.452956	0.140735	0.298533	1	-0.695688	-0.735373	-0.773252	9.49645	349.161	1.03014e-77	4.52363e-207	0.764394
CARD19	101773670	5.32882e-74	-2.89671	2.91854	0.0326773	0.139767	0.028964	0.121517	1	-1.21599	-1.15869	-0.622547	9.30766	386.416	3.44927e-45	9.33341e-179	0.563836
CARD8	103247947	1.0424e-86	-0.874644	0.877347	0.118084	0.17577	0.110286	0.154391	1	-0.178702	-0.0761705	-0.141742	9.33382	18.9357	0.000505779	1.50922e-174	0.0274931
CARD8-AS1	113633528	2.63812e-205	0.815906	-0.819515	0.0326773	0.0347421	0.0326773	0.0336564	1	0.216454	0.280357	0.0836308	9.24009	23.3556	0.0344195	1.45222e-200	0.0401847
CARD9	113895083	5.98212e-209	0.120635	-0.113299	0.00148533	0.0165408	0.00148533	0.0151198	1	-0.580285	-1.94124	-0.0527445	9.22598	228.212	5.29175e-08	3.62182e-193	0.00595431
CARF	114216403	1.80062e-213	2.81922	-2.84161	0.0519866	0.0403781	0.051244	0.0387815	1	0.613624	0.57325	0.137778	9.2446	55.1291	0.000399936	1.6799e-228	0.530214
CARHSP1	102335275	1.01473e-78	-0.544726	0.551284	0.120683	0.197803	0.112885	0.167883	1	-0.261562	-0.205313	-0.113215	9.34784	12.4767	0.00797529	5.03627e-224	0.0168632
CARKD	114518284	9.18499e-218	0.631468	-0.632694	0.014482	0.0198458	0.0137393	0.0195105	1	0.123121	-0.0327607	0.0400173	9.22949	10.73	0.241077	4.97133e-115	0.113153
CARM1	114331534	4.20236e-215	-0.225304	0.230729	0.0115113	0.0187441	0.01114	0.0182172	1	-0.148557	-0.119895	0.0140099	9.22843	0.0273729	0.972923	6.48967e-184	0.150351
CARNMT1	113970706	5.2134e-210	-1.74378	1.74584	0.0141107	0.0233423	0.0141107	0.0226877	1	-0.467321	-0.183805	-0.0664288	9.23209	33.9222	0.0242639	1.11365e-165	0.0485
CARS	109910208	6.25731e-157	-0.580673	0.583814	0.021166	0.0620759	0.021166	0.0571105	1	-0.220314	-0.768456	-0.286182	9.25755	186.308	8.66006e-14	5.13347e-194	0.105269
CARS2	112067808	3.6457e-184	1.50308	-1.50424	0.0404753	0.0523207	0.0371333	0.0470678	1	0.037919	0.0632552	-0.0554124	9.25178	5.54567	0.0985887	1.36961e-10	1.53272e-42
CASC3	111940086	1.71872e-182	0.465752	-0.462002	0.0408466	0.0550509	0.040104	0.0524803	1	0.102662	-0.0197359	-0.00152643	9.25377	0.180503	0.80741	6.39033e-85	0.665903
CASC4	111190741	7.90573e-173	1.08588	-1.07856	0.067954	0.0715278	0.0642406	0.0675203	1	0.238018	0.272356	0.112261	9.26518	19.0588	0.014673	2.87371e-201	0.230632
CASC5	115981536	3.52688e-239	1.04932	-1.04081	0.004456	0.00327303	0.004456	0.00288985	1	0.227939	0.888285	0.0509891	9.21787	396.676	0.0019933	8.30456e-129	3.55383e-12
CASK	108651557	4.66035e-142	0.198763	-0.200289	0.0932046	0.110788	0.0813219	0.0928744	1	-0.0407024	0.188487	-0.100137	9.29108	13.3848	0.0150854	7.23547e-119	2.04192e-22
CASP1	92652846	3.95898e-18	-1.32171	1.32653	0.0913479	0.300944	0.0854066	0.219756	1	-0.660821	-0.858136	-0.738667	9.40595	354.47	1.28756e-72	1.26418e-139	0.537025
CASP10	111703668	2.05322e-179	-1.02419	1.0204	0.0148533	0.0421184	0.0137393	0.0400907	1	-0.488924	-0.83739	-0.218027	9.24424	177.55	2.16712e-10	9.71499e-222	0.0599563
CASP2	111940353	1.70496e-182	0.581542	-0.57739	0.0486446	0.0565676	0.0460453	0.0537257	1	0.124777	0.173635	0.0616998	9.25519	6.44091	0.190627	3.237e-192	0.779988
CASP3	111222215	3.14358e-173	-0.334255	0.332862	0.0237653	0.0518896	0.0219087	0.0478502	1	-0.306978	-0.490291	-0.0777557	9.25096	29.6644	0.0070585	7.44727e-216	3.14454e-06
CASP4	97458831	1.08196e-42	0.00417778	-0.00231111	0.244709	0.332301	0.211289	0.264621	1	-0.0432619	-0.00926897	-0.0280894	9.43034	0.860895	0.353492	0	0
CASP6	109730675	9.19332e-155	-1.81954	1.83121	0.0237653	0.0633851	0.0226513	0.0599844	1	-0.759783	-0.704421	-0.260531	9.25874	149.833	1.61013e-11	2.15376e-207	0.21495
CASP7	113523894	8.69544e-204	0.138934	-0.135697	0.0219087	0.0302237	0.0207947	0.0292019	1	-0.0626453	-0.0506692	0.0321988	9.2368	2.56615	0.50929	0	0
CASP8	102254844	4.9147e-78	-1.99396	1.97887	0.0438173	0.141922	0.0430746	0.128686	1	-0.741458	-0.941435	-0.604112	9.31223	334.942	6.11949e-40	8.12912e-224	0.967062
CASP8AP2	108807534	7.34566e-144	-0.615451	0.611843	0.0363906	0.0768604	0.034534	0.0713202	1	-0.144971	-0.432432	-0.134874	9.26827	35.841	0.000396725	2.36511e-192	0.65335
CASS4	114479860	3.24944e-217	-2.4191	2.43138	0.001114	0.0134913	0.001114	0.0128846	1	-1.00054	-2.32778	-0.108004	9.22464	395.94	4.64058e-09	1.91777e-217	0.247283
CAST	95827572	3.86486e-33	-0.580673	0.583089	0.209432	0.330736	0.183439	0.254419	1	-0.338844	-0.137506	-0.24194	9.42983	42.7006	8.7009e-11	8.22583e-170	0.0102444
CAT	110724379	5.99417e-167	1.48778	-1.47684	0.17824	0.152907	0.161901	0.124391	1	0.303795	0.590361	0.288501	9.32023	90.7963	1.23116e-10	7.78591e-188	0.774057
CATSPER1	112408228	1.15859e-188	0.00564446	0.00426667	0.00148533	0.0305909	0.00148533	0.027238	1	-1.4066	-2.83786	-0.306368	9.23639	669.254	4.1184e-27	9.01691e-131	0.434483
CATSPER2	114421873	2.18069e-216	2.21607	-2.22084	0.024508	0.0254019	0.0237653	0.0245398	1	0.495611	0.258317	0.0706492	9.23348	27.7371	0.0372316	1.41315e-149	0.064305
CAV1	116172432	4.77412e-242	4.70024	-4.67263	0.00594133	0.00376798	0.00482733	0.00186802	1	1.80084	1.90609	0.116508	9.21783	2645.57	3.40559e-09	1.65817e-228	0.76897
CBFA2T2	113282087	1.85049e-200	0.617648	-0.617403	0.0464166	0.0457427	0.0449313	0.0437629	1	0.140645	0.316021	0.0746618	9.24824	14.2543	0.0603908	1.27175e-43	0.00711458
CBFA2T3	114869330	8.27037e-223	1.55611	-1.54883	0.0163387	0.0152316	0.0159673	0.0141459	1	0.754268	0.78071	0.172275	9.22561	398.221	3.63259e-06	7.25404e-97	0.00387737
CBFB	110065422	8.13917e-159	-0.741544	0.746734	0.0397326	0.0684463	0.03899	0.063928	1	-0.281861	-0.167776	-0.0174363	9.26233	3.65191	0.213944	1.36632e-198	0.0545184
CBL	110211791	1.32377e-160	-0.487804	0.489195	0.0337913	0.0626347	0.0326773	0.057813	1	-0.275848	-0.198708	-0.0181679	9.25741	5.29427	0.101721	1.20731e-218	0.298551
CBLB	109740176	7.06595e-155	-0.753261	0.749843	0.02785	0.0716396	0.0271073	0.0662111	1	-0.606137	-0.825381	-0.337307	9.2659	189.211	9.27256e-16	4.77124e-65	2.12792e-05
CBLL1	111383096	2.77234e-175	-0.337295	0.331058	0.0531006	0.0633213	0.0519866	0.0602558	1	-0.131377	0.126411	-0.0253257	9.26006	1.23935	0.505795	1.35696e-92	0.320812
CBR1	107506004	3.57921e-129	-2.08711	2.08378	0.0352766	0.0843485	0.0341626	0.0787444	1	-0.500871	-0.490427	-0.204829	9.27219	82.8897	1.51722e-08	3.51324e-34	2.35118e-11
CBR3	112993347	1.60338e-196	0.0270683	-0.0383603	0.0103973	0.0292977	0.010026	0.0278607	1	-0.00267018	-0.704198	-0.136748	9.23564	124.399	4.09289e-06	1.44833e-218	0.00150484
CBR4	113720214	1.64822e-206	2.28759	-2.3031	0.101003	0.070937	0.0965466	0.0668018	1	0.558278	0.631837	0.284471	9.26642	136.103	3.94792e-12	1.0739e-209	8.64478e-07
CBWD1	111445861	4.34483e-176	1.18533	-1.17668	0.0857779	0.0797184	0.0813219	0.0733798	1	0.295356	0.47885	0.211828	9.27031	65.8372	2.97651e-06	1.63671e-236	2.39706e-13
CBWD2	113466101	5.46022e-203	1.38328	-1.37767	0.0215373	0.0288506	0.021166	0.0276532	1	0.338386	0.16824	0.048674	9.2354	5.14429	0.424875	4.94535e-188	5.17958e-13
CBWD3	113635329	2.49063e-205	1.4042	-1.4035	0.0553286	0.0469401	0.0538433	0.0451838	1	0.406254	0.470248	0.12233	9.24896	37.9737	0.00176114	1.00048e-199	0.000112504
CBWD5	112024074	1.36664e-183	1.59947	-1.59068	0.0861493	0.0773714	0.0820646	0.0721505	1	0.357651	0.442171	0.210664	9.2696	66.5074	1.32505e-06	1.62273e-226	0.30579
CBX1	111223440	3.03267e-173	1.59087	-1.59372	0.0798366	0.0796864	0.0761233	0.0747529	1	0.262542	0.304533	0.183407	9.27103	48.9093	2.55699e-05	7.78761e-190	0.154386
CBX3	101969885	1.24266e-75	-0.312132	0.3212	0.177869	0.231412	0.159302	0.195057	1	-0.0661651	0.0596575	-0.014072	9.36833	0.339017	0.560399	3.19035e-89	0.010763
CBX4	113021266	6.69894e-197	-0.0935793	0.0936462	0.01671	0.032443	0.01671	0.0313094	1	-0.153814	-0.385506	-0.073369	9.23812	32.3064	0.0118416	3.87683e-28	0.857678
CBX5	109341066	4.11104e-150	0.719867	-0.717245	0.0820646	0.0978398	0.0776086	0.0875736	1	0.130836	0.216128	0.113006	9.28162	12.3798	0.016148	2.00083e-233	0.0361202
CBX6	102033392	3.64888e-76	-1.07892	1.08741	0.070182	0.162694	0.0649833	0.137531	1	-0.510818	-0.469916	-0.327883	9.32304	109.394	1.39921e-15	4.91729e-224	0.245987
CBX7	112405058	1.27664e-188	0.0194006	-0.0185116	0.0582993	0.0577651	0.0549573	0.0553542	1	0.0159674	0.282753	0.0344678	9.25677	2.57644	0.358421	1.28066e-91	0.217946
CBY1	114174435	7.05898e-213	-1.7975	1.79504	0.00594133	0.0179458	0.00594133	0.0177383	1	-0.60839	-0.787442	-0.0593956	9.22803	65.5141	0.00703082	1.55144e-212	0.155687
CC2D1A	112805932	5.49371e-194	0.326401	-0.321747	0.0319346	0.0409688	0.0308206	0.0397075	1	0.0147615	0.0276687	-0.0264098	9.24434	2.47352	0.438185	2.8561e-193	0.930184
CC2D1B	114622979	2.9134e-219	-0.82911	0.832527	0.00891199	0.0161257	0.00891199	0.0159022	1	-0.186145	-0.277108	-0.0404131	9.22701	25.9839	0.0982818	2.11996e-192	0.239128
CC2D2A	115466387	1.59345e-231	2.31826	-2.30964	0.0263646	0.0166047	0.0263646	0.0163332	1	0.584737	0.73366	0.155654	9.22791	252.584	1.37462e-07	1.56397e-228	0.239185
CCAR1	107018584	7.05427e-124	0.381932	-0.372009	0.114371	0.138457	0.107315	0.123258	1	0.0690335	0.152642	0.0526092	9.3092	2.12514	0.331482	1.68155e-75	3.47205e-24
CCAR2	113058361	2.09813e-197	-0.336449	0.336289	0.0259933	0.0353168	0.0248793	0.0343749	1	-0.132661	-0.00583569	-0.0371026	9.24053	5.9393	0.257855	1.70791e-215	0.541719
CCBL2	110261491	3.25184e-161	-1.37505	1.36916	0.040104	0.0660035	0.03899	0.0624751	1	-0.199607	-0.162764	-0.0904608	9.26051	19.476	0.0101156	4.12789e-129	0.626947
CCDC102B	115254420	2.06865e-228	1.43929	-1.4546	0.00816933	0.0107451	0.00816933	0.0102023	1	0.400312	0.0379819	-0.00984289	9.22323	2.55454	0.65172	3.83839e-211	0.917413
CCDC106	116991139	1.5181e-254	3.85533	-3.90036	0.042332	0.0114636	0.041218	0.0111124	1	1.34586	1.8674	0.393426	9.2244	2347.21	1.21116e-42	1.83164e-159	1.0918e-09
CCDC107	95425913	5.59019e-31	-0.728053	0.733801	0.0980319	0.244807	0.0913479	0.206153	1	-0.35825	-0.617062	-0.333317	9.3766	88.0667	9.64181e-15	6.48246e-05	3.74897e-269
CCDC109B	89798866	1.18678e-08	-1.47735	1.47533	0.213517	0.395095	0.187152	0.307841	1	-0.437558	-0.244047	-0.379243	9.46754	103.775	9.38308e-22	7.31548e-178	0.00149166
CCDC112	113718797	1.72476e-206	1.70088	-1.68602	0.0571853	0.0453914	0.0531006	0.0406495	1	0.339991	0.689946	0.379687	9.24666	393.953	9.20098e-20	2.2643e-136	0.000107142
CCDC115	104436497	1.06153e-97	0.0562593	-0.0561481	0.112885	0.160331	0.107687	0.145243	1	-0.0127577	-0.0543447	-0.0579347	9.32423	4.10655	0.0877124	3.51122e-136	0.193943
CCDC117	114925601	1.26862e-223	0.935166	-0.932094	0.021166	0.019718	0.021166	0.0190954	1	0.173305	0.407093	0.0834481	9.22951	54.1371	0.0114341	4.04446e-198	9.90619e-07
CCDC12	100232234	8.28187e-62	0.74541	-0.750608	0.357222	0.374419	0.303379	0.300289	1	0.119179	0.259861	0.220369	9.45982	39.4329	6.93282e-08	0.0945469	2.77409e-21
CCDC124	106340221	1.07294e-116	-0.897436	0.90593	0.0776086	0.120911	0.0753806	0.111012	1	-0.272965	-0.129322	-0.10578	9.29755	14.5069	0.00756586	1.56809e-221	0.537025
CCDC125	115091976	4.86717e-226	-0.914565	0.918485	0.00408466	0.0102183	0.00408466	0.00997877	1	-0.231829	-0.687941	-0.0398553	9.22268	68.5019	0.0256389	7.31399e-185	0.00279734
CCDC126	114378869	8.92739e-216	1.75642	-1.76214	0.023394	0.0253221	0.0226513	0.0243801	1	0.363365	0.171093	0.0749689	9.2335	30.8742	0.0282581	1.89595e-183	4.26009e-09
CCDC127	113187320	3.66466e-199	-0.519131	0.516424	0.0181953	0.0318842	0.0174527	0.0310858	1	-0.167276	-0.308668	-0.0535422	9.23788	16.519	0.0792023	0.358281	0.128399
CCDC130	111371410	3.91289e-175	1.36086	-1.35752	0.032306	0.0516182	0.0293353	0.0496384	1	0.254624	-0.15128	-0.0349087	9.25138	5.02015	0.238876	2.07559e-147	0.176481
CCDC137	111520947	4.70603e-177	0.608847	-0.60673	0.049016	0.0608306	0.0460453	0.0572861	1	0.113733	0.0723623	0.0414175	9.25809	2.72872	0.36034	1.42007e-235	0.974622
CCDC138	115752021	9.40588e-236	2.08961	-2.07047	0.0103973	0.00795108	0.010026	0.00779142	1	0.498337	0.524515	0.0479036	9.22143	79.5915	0.0243425	1.91774e-237	0.542227
CCDC14	110396977	6.98495e-163	0.955345	-0.952827	0.074638	0.0838057	0.070182	0.0786486	1	0.174861	0.183939	0.110414	9.27394	16.2014	0.0137499	2.86976e-204	0.734142
CCDC142	114303433	1.05291e-214	0.898057	-0.901246	0.018938	0.023981	0.018938	0.0233423	1	0.18371	0.0669902	0.0364021	9.23243	7.13017	0.3033	1.97118e-119	0.948865
CCDC144A	113203312	2.21567e-199	-1.75921	1.75966	0.012254	0.0275733	0.012254	0.0268868	1	-0.528775	-0.427002	-0.112879	9.23468	90.5097	0.000120657	8.66161e-202	0.74792
CCDC146	114352962	2.08483e-215	-1.67081	1.6686	0.003342	0.0163652	0.00297066	0.0153912	1	-0.667157	-1.51341	-0.120118	9.22692	256.064	1.68144e-07	9.24517e-119	6.97345e-06
CCDC15	115488536	7.51264e-232	-1.14453	1.14547	0.003342	0.00700908	0.00297066	0.00676959	1	-0.390265	-0.560033	-0.027093	9.22056	46.5883	0.117988	1.8668e-138	0.000898796
CCDC151	115451561	2.63507e-231	1.57911	-1.57891	0.00371333	0.00699312	0.00371333	0.00638641	1	0.68117	-0.202208	-0.0129425	9.22039	15.7602	0.224039	1.81011e-198	0.390221
CCDC152	114780656	1.57589e-221	4.51165	-4.54743	0.026736	0.0243003	0.023394	0.0224163	1	0.865861	0.303247	0.0378479	9.23312	8.60273	0.241774	2.14751e-176	4.90995e-09
CCDC153	115671721	1.46613e-234	1.13552	-1.13223	0.00185667	0.00397554	0.001114	0.00383185	1	0.111563	-0.423309	0.00449114	9.21839	1.54262	0.776051	2.5934e-74	0.172285
CCDC159	110113682	2.09853e-159	-0.510778	0.515901	0.0497586	0.0710488	0.047902	0.0670254	1	-0.214775	-0.0273092	-0.110522	9.26497	21.484	0.00501168	2.52794e-217	0.367543
CCDC167	101502194	9.01687e-72	-0.263921	0.267042	0.0427033	0.158143	0.0397326	0.132103	1	-0.194552	-1.00273	-0.482106	9.31958	230.804	3.17316e-28	7.14752e-95	0.930184
CCDC170	114815359	4.97776e-222	-0.31006	0.304873	0.001114	0.00997877	0.001114	0.00905274	1	-0.958134	-1.49537	-0.012215	9.22203	135.162	0.00123363	7.41972e-150	0.494394
CCDC174	110326945	5.0981e-162	0.490916	-0.497455	0.0783513	0.0883081	0.0742666	0.0810116	1	0.140993	0.18951	0.0990253	9.27697	12.5013	0.0280519	5.9235e-181	0.327718
CCDC18	114318673	6.39886e-215	2.62204	-2.63522	0.056814	0.041336	0.0564426	0.0386537	1	0.53646	0.728836	0.302539	9.24475	267.165	5.72401e-15	4.78624e-47	0.666797
CCDC186	107495174	4.70596e-129	0.242763	-0.24238	0.0660973	0.106509	0.0582993	0.0941516	1	0.0210031	-0.179071	-0.0339517	9.28828	2.63352	0.235652	8.5093e-83	9.73824e-30
CCDC189	115628498	6.41127e-234	1.44062	-1.43453	0.006684	0.0066259	0.006684	0.00616289	1	0.338457	0.636652	0.081671	9.22004	305.097	0.00167469	1.66138e-61	0.98639
CCDC191	118872770	1.80947e-284	4.83225	-4.85156	0.065726	0.0106334	0.056814	0.00989894	1	1.23533	2.15622	0.569448	9.22482	4080.52	1.44005e-81	3.36046e-127	4.60309e-16
CCDC22	112569486	8.20684e-191	-0.510352	0.510517	0.0326773	0.0452317	0.0319346	0.0435234	1	-0.11936	-0.0588888	-0.0642434	9.24698	12.68	0.0661033	4.94711e-201	0.666713
CCDC25	108287871	6.70434e-138	-0.196407	0.194275	0.0902339	0.113055	0.0857779	0.101927	1	-0.0129722	0.0969414	0.00610701	9.29283	0.00234668	0.961364	1.8973e-138	1.53986e-05
CCDC28A	108753025	3.14206e-143	-0.234018	0.237533	0.057928	0.086919	0.0560713	0.0826401	1	-0.0556344	-0.0949695	-0.0329036	9.27511	2.99599	0.243694	6.24611e-224	0.790666
CCDC28B	111440115	5.14914e-176	0.47768	-0.477328	0.026736	0.0511711	0.025622	0.0477224	1	-0.0858092	-0.396038	-0.134403	9.25149	50.276	0.000223889	2.11038e-192	0.0310789
CCDC30	114893442	3.70534e-223	0.937143	-0.933081	0.0163387	0.0180097	0.0159673	0.0174668	1	0.22769	0.153239	0.0207275	9.22854	3.89254	0.496989	6.23079e-168	0.802344
CCDC34	114312584	7.80785e-215	2.47844	-2.49648	0.0148533	0.0229751	0.0126253	0.0201811	1	0.473148	-0.107576	0.00436736	9.2311	0.651964	0.862632	3.95649e-214	0.388821
CCDC43	112359806	5.09394e-188	1.13	-1.13374	0.0285926	0.0420226	0.0271073	0.0397714	1	0.194718	-0.0456605	0.00938949	9.24452	0.0584467	0.850661	8.02098e-208	0.890639
CCDC47	110020372	2.87804e-158	-0.188063	0.196384	0.0352766	0.0658439	0.0349053	0.0614053	1	-0.100488	-0.249468	-0.0672842	9.25996	17.2104	0.0130209	5.1408e-199	0.00174192
CCDC50	115649570	3.12368e-234	2.81307	-2.80488	0.113628	0.0830553	0.104716	0.0493829	1	1.18229	0.990439	0.907765	9.26922	1390.23	8.43105e-74	8.38386e-71	0.933901
CCDC51	114903681	2.63435e-223	0.945095	-0.941185	0.01114	0.0138585	0.01114	0.0135552	1	0.204361	0.196558	0.0335599	9.22535	11.6389	0.313332	1.65138e-200	3.18404e-12
CCDC53	108036298	4.63432e-135	0.541499	-0.539565	0.0880059	0.111714	0.0828073	0.101672	1	0.0960746	0.101264	0.150171	9.2913	20.9844	0.00334172	4.93129e-173	0.915007
CCDC57	104435072	1.09524e-97	-0.887357	0.886792	0.0920906	0.149075	0.0850353	0.133492	1	-0.130498	-0.170414	-0.107949	9.31528	13.5422	0.00544204	2.23907e-216	0.0687969
CCDC58	113470581	4.73602e-203	0.452733	-0.453201	0.023394	0.0316606	0.0226513	0.030543	1	0.115387	0.0121706	-0.0319602	9.23758	5.60312	0.301173	6.33211e-38	1.50577e-07
CCDC59	101405199	5.53118e-71	0.168195	-0.165175	0.213888	0.255967	0.181953	0.212508	1	0.0639605	0.147864	-0.0106916	9.38527	0.118393	0.740968	8.26907e-170	0.0253609
CCDC6	114317074	6.74219e-215	2.21044	-2.19427	0.03899	0.0325547	0.0386186	0.0308623	1	0.673848	0.577988	0.230292	9.23807	215.288	3.09281e-09	7.39644e-205	0.924395
CCDC64	114693708	2.81192e-220	-1.11289	1.10476	0.00148533	0.0123577	0.00148533	0.0121022	1	-0.660222	-1.89124	-0.0739341	9.22432	219.091	2.28506e-05	2.00705e-68	2.37678e-06
CCDC65	111425496	7.93103e-176	-1.93448	1.93076	0.000742666	0.0385739	0.000742666	0.0370731	1	-1.72387	-3.92229	-0.39865	9.24241	793.276	1.31561e-38	7.42707e-97	1.28703e-71
CCDC66	100624319	8.38062e-65	-1.06439	1.06284	0.121055	0.205371	0.110657	0.179187	1	-0.24831	-0.240377	-0.331835	9.35384	87.6374	4.63752e-14	5.95326e-139	0.230083
CCDC69	106012849	2.62353e-113	0.882709	-0.881609	0.1671	0.176648	0.151133	0.15305	1	0.130882	0.269923	0.0582268	9.33547	3.17516	0.208981	2.09219e-185	0.642899
CCDC7	114317553	6.63745e-215	1.04014	-1.04493	0.00482733	0.0163332	0.00482733	0.015966	1	0.227748	-0.899038	-0.0752865	9.22707	108.477	0.000641754	1.96154e-37	1.4122e-08
CCDC71	113934784	1.66283e-209	-0.740985	0.744748	0.0170813	0.0243961	0.0170813	0.023949	1	-0.182316	0.047585	0.0119509	9.23282	0.168018	0.875235	2.02712e-217	0.0486103
CCDC77	115088506	5.46765e-226	-0.293125	0.294965	0.0159673	0.0176584	0.0159673	0.0171954	1	-0.124148	0.0571949	0.0174912	9.22823	3.86444	0.494169	1.69552e-187	4.33072e-05
CCDC82	110188511	2.55266e-160	0.024179	-0.0181783	0.0605273	0.0778823	0.0549573	0.072837	1	-0.00186289	0.031251	-0.0270612	9.2701	1.31084	0.495969	2.00237e-124	0.0923877
CCDC84	113419187	2.41974e-202	0.280151	-0.2739	0.0252506	0.033816	0.0248793	0.0325867	1	0.0843322	-0.00409511	-0.00121204	9.23928	0.102234	0.892526	5.29374e-108	0.99337
CCDC85B	81064206	0.000640933	-2.03532	2.0294	0.178611	0.490365	0.157817	0.35989	1	-0.408703	-0.691976	-0.577254	9.51869	223.397	4.54482e-46	2.49225e-187	0.964736
CCDC86	114994896	1.25498e-224	1.31225	-1.31285	0.012254	0.0128686	0.0118827	0.0125014	1	0.291016	0.424028	0.0584461	9.22451	48.6422	0.0457696	3.42007e-38	1.32599e-44
CCDC88A	107483210	6.36635e-129	-0.734537	0.74704	0.0141107	0.0800536	0.0141107	0.0628742	1	-0.927118	-1.02645	-0.0878138	9.26528	101.143	7.44276e-13	3.80651e-08	1.25311e-65
CCDC88B	111588450	6.34674e-178	0.885663	-0.888998	0.0597846	0.0644868	0.0564426	0.0609263	1	0.175413	0.237583	0.0381262	9.26054	2.5469	0.469765	5.09624e-40	2.85698e-07
CCDC88C	102886078	1.70751e-83	-1.48383	1.47651	0.103973	0.17304	0.0961753	0.153306	1	-0.434463	-0.269032	-0.346144	9.33275	101.465	1.03075e-14	3.92783e-200	0.642899
CCDC90B	106714380	1.24755e-120	0.913776	-0.924214	0.107687	0.13611	0.100631	0.12404	1	0.171431	0.0909184	0.170261	9.30776	25.34	0.000554306	1.86029e-187	0.66208
CCDC91	107240157	2.85425e-126	0.576208	-0.586401	0.122911	0.138074	0.113257	0.124583	1	0.129229	0.208326	0.0889762	9.31017	7.49705	0.0530391	1.75829e-134	0.00528571
CCDC92	113984846	3.3012e-210	-0.348118	0.351302	0.012254	0.0228154	0.012254	0.0222566	1	-0.18924	-0.350661	-0.0492595	9.23152	24.261	0.0569173	1.09295e-41	0
CCDC93	113883586	8.66424e-209	1.19761	-1.20656	0.0282213	0.0308943	0.0274786	0.0298724	1	0.306312	0.25578	0.0678191	9.23739	18.3057	0.068	5.94375e-230	0.216367
CCDC94	112242196	1.83862e-186	0.772601	-0.770263	0.0386186	0.0477224	0.037876	0.0458864	1	0.126776	0.121495	-0.00214128	9.24878	0.102536	0.833614	5.85188e-197	0.494156
CCDC97	113023126	6.32035e-197	0.818285	-0.82533	0.040104	0.0435234	0.03899	0.0425016	1	0.141844	0.20342	0.062845	9.24643	10.1991	0.120515	7.77074e-156	0.764533
CCHCR1	115037374	3.03134e-225	1.36189	-1.35844	0.0126253	0.0140661	0.0118827	0.0138106	1	0.278334	0.155741	0.00507483	9.2257	0.341068	0.852789	1.01227e-133	0.00022384
CCL17	116106008	4.77493e-241	2.09974	-2.10489	0	0.000926029	0	0.000303354	1	0.688828	-inf	0.0082366	9.21626	12.2618	0.686662	8.02291e-179	0.494316
CCL19	116127954	2.23244e-241	1.26275	-1.2583	0	0.00172433	0	0.00015966	1	0.165629	-inf	0.0268499	9.21659	4.72929	0.793817	5.96619e-199	0.000194301
CCL2	115290316	6.16516e-229	0.9829	-0.977468	0	0.0161895	0	0.00546038	1	-1.17632	-inf	0.0794853	9.22549	81.0997	0.00464357	1.37357e-98	0.978069
CCL20	115477366	1.09775e-231	-2.23311	2.24165	0	0.00750403	0	0.0048856	1	-2.47725	-inf	0.0129303	9.22027	113.821	0.0447103	1.72524e-197	0.0560018
CCL22	115975918	4.28104e-239	-0.911221	0.917423	0	0.00257053	0	0.00116552	1	-0.527535	-inf	0.0107399	9.21727	90.8201	0.1298	3.13314e-60	1.15659e-202
CCL28	115409747	1.08728e-230	1.87792	-1.88562	0.0430746	0.0261523	0.041218	0.0252742	1	0.530008	0.760138	0.174929	9.23508	136.991	1.12351e-06	1.44712e-43	0
CCL3	111023010	1.058e-170	0.637332	-0.63473	0.010026	0.220826	0.006684	0.0425654	1	-0.444833	-2.62619	0.0141147	9.34832	66.9398	9.86098e-12	3.86245e-206	1.30298e-15
CCL3L3	113210960	1.74162e-199	0.675176	-0.671822	0.002228	0.0573979	0.00148533	0.0225281	1	-0.409174	-2.87189	0.0272672	9.25213	109.464	1.54909e-07	1.199e-48	1.04196e-116
CCL4	99770628	2.24462e-58	-0.113299	0.116911	0.037876	0.415755	0.031192	0.161975	1	-1.06392	-2.44941	-1.42723	9.48915	651.613	5.02822e-143	1.61656e-168	7.6044e-32
CCL4L2	112382188	2.56993e-188	0.300872	-0.294397	0.00891199	0.0735395	0.00891199	0.037121	1	-0.822075	-1.96849	-0.166975	9.26538	132.325	4.67242e-11	2.37027e-148	1.74977e-15
CCL5	73675741	9.57614e-29	-1.26978	1.26861	0.101745	2.92019	0.0686966	0.402791	1	-2.30099	-3.34554	-3.74137	10.5486	2237.69	0	4.94952e-127	6.41735e-14
CCL8	115983869	3.25416e-239	1.06713	-1.0634	0	0.00483771	0	0.00103779	1	-1.09746	-inf	0.0295696	9.21866	24.3101	0.160177	0	0
CCM2	104335702	9.63794e-97	-0.141301	0.142038	0.139621	0.17395	0.126253	0.154759	1	-0.0405208	0.105214	-0.0318454	9.33372	1.09269	0.425288	1.00921e-252	5.01361e-36
CCNA2	115723379	2.50724e-235	0.950892	-0.947964	0.00148533	0.00552424	0.00148533	0.00360832	1	0.182131	-0.355659	0.0367932	9.21877	0.0102413	0.974928	1.40675e-244	1.74467e-20
CCNB1	115853785	2.86697e-237	1.99254	-1.99243	0.006684	0.00683346	0.006684	0.00480577	1	0.497829	0.683757	0.0804986	9.21985	229.107	0.000526367	2.33676e-13	3.61922e-275
CCNB1IP1	112142582	3.78888e-185	2.34497	-2.34302	0.0839213	0.0740983	0.0794653	0.0684463	1	0.455683	0.491647	0.37767	9.26653	236.775	1.74445e-18	3.31875e-76	0.00198503
CCNB2	115879599	1.18058e-237	0.622973	-0.615817	0	0.00372008	0	0.00167643	1	-0.0619605	-inf	0.0405249	9.21738	100.995	0.0868853	6.21746e-213	0.324251
CCNC	105853804	1.11365e-111	-0.217633	0.213474	0.0965466	0.135759	0.0898626	0.123433	1	-3.91619e-05	0.00277623	-0.019993	9.30669	1.05911	0.532714	1.34404e-229	0.981502
CCND1	115397103	1.66844e-230	2.63087	-2.62213	0.00928333	0.0125653	0.00854066	0.0090208	1	0.899556	0.458433	0.193154	9.2234	1301.61	4.74078e-14	1.87822e-184	3.41342e-05
CCND2	103364119	9.39781e-88	-2.83385	2.83969	0.01671	0.117127	0.0152247	0.104226	1	-1.23763	-1.77686	-0.558881	9.2933	417.643	2.26557e-41	6.87974e-223	0.368357
CCND3	86617134	0.0172548	-0.797835	0.790087	0.328258	0.550397	0.268474	0.395095	1	-0.270179	-0.284749	-0.58457	9.56178	246.613	1.79691e-55	8.58563e-140	6.94979e-09
CCNDBP1	103124801	1.31469e-85	0.719262	-0.717749	0.288897	0.306643	0.242481	0.245861	1	0.116885	0.246881	0.0209073	9.42639	0.656639	0.417752	1.48475e-149	7.12933e-39
CCNE2	115807376	1.41054e-236	-0.226812	0.234468	0.000742666	0.0031932	0.000742666	0.00282599	1	-0.196262	-0.89596	0.0106545	9.21773	8.12226	0.594832	4.195e-154	0.025563
CCNG1	97995031	4.17637e-46	-0.509664	0.510209	0.170071	0.269443	0.148533	0.221545	1	-0.107881	-0.147829	-0.229304	9.39141	41.1949	4.38512e-08	3.51096e-180	0.000390822
CCNG2	117908150	6.41223e-269	2.8938	-2.9003	0.118455	0.0409529	0.106944	0.0379033	1	0.979977	1.44038	0.724998	9.24639	1570.88	3.54302e-80	9.28613e-152	0.113683
CCNH	105680581	6.3994e-110	-0.510826	0.522767	0.0742666	0.132151	0.0716673	0.117318	1	-0.197836	-0.296953	-0.196129	9.30498	42.3997	6.35671e-06	1.89508e-134	0.529981
CCNI	83659474	0.480616	1.39493	-1.3856	1.60379	1.99291	0.770145	0.766545	1	0.155184	0.149303	0.147353	10.182	33.7968	6.14642e-09	7.2244e-220	0.00401762
CCNK	110291065	1.40859e-161	-0.41638	0.429459	0.0438173	0.0689892	0.0419606	0.0650615	1	-0.152002	-0.191259	-0.106365	9.26319	21.6208	0.00621259	2.74409e-235	0.0339147
CCNL1	93930074	1.33842e-23	-0.345531	0.35144	0.28147	0.407501	0.245823	0.315872	1	-0.0605008	-0.0769889	-0.0696082	9.47639	4.25533	0.0391314	1.26357e-85	1.2353e-18
CCNL2	109102740	2.65055e-147	0.524193	-0.523242	0.057928	0.0852426	0.0549573	0.0801494	1	0.0932136	-0.081184	0.0383064	9.27482	1.45954	0.470356	1.68048e-213	0.587844
CCNT1	111907034	4.64514e-182	0.0149336	-0.0142002	0.0337913	0.0493989	0.0326773	0.0473393	1	-0.0133008	-0.0963326	-0.0498607	9.25004	7.48039	0.156831	3.82881e-163	0.000160348
CCNT2	113680418	5.89276e-206	1.16025	-1.17637	0.0386186	0.0398033	0.037876	0.038526	1	0.233414	0.21646	0.0979877	9.24363	28.9091	0.0116626	8.16796e-216	5.70215e-09
CCNY	107709195	2.05811e-131	-1.59967	1.58878	0.0219087	0.0779461	0.0207947	0.0694203	1	-0.72766	-0.844498	-0.341229	9.2673	227.308	2.94448e-20	9.09812e-215	0.13706
CCNYL1	115220902	6.39811e-228	0.0670918	-0.0627539	0.00742666	0.0102183	0.00742666	0.00994683	1	-0.0500243	0.0466219	0.00982473	9.22271	0.421513	0.94747	1.00009e-146	4.60385e-08
CCP110	113456589	7.38561e-203	0.166875	-0.159292	0.0252506	0.0329379	0.0248793	0.0315169	1	0.0273411	0.059776	0.00978841	9.2386	0.0250073	0.980475	1.70261e-166	0.00711458
CCPG1	109172507	4.01514e-148	-0.367274	0.369273	0.047902	0.0827838	0.0460453	0.0749765	1	-0.31947	-0.277348	-0.139582	9.27218	33.5409	0.000280637	2.28182e-184	0.00447063
CCR1	110058705	9.8271e-159	0.577463	-0.568932	0.001114	0.0512669	0.001114	0.0418789	1	-0.670664	-3.74257	-0.283091	9.24889	540.73	1.32198e-32	2.06382e-28	1.85925e-33
CCR10	115340420	1.13524e-229	-0.699805	0.704644	0.00148533	0.00948382	0.00148533	0.00624272	1	-0.78348	-1.42267	-0.0457923	9.22176	215.094	0.000178167	9.96321e-144	0.930921
CCR2	110617417	1.2936e-165	-0.789285	0.794748	0.00148533	0.046509	0.00148533	0.0394361	1	-0.792203	-3.33844	-0.182148	9.24589	400.468	9.30273e-22	5.36356e-45	2.73064e-146
CCR5	113240113	6.95286e-200	-0.964669	0.975316	0.000742666	0.0243163	0.000742666	0.0222407	1	-1.22066	-3.37485	-0.0390068	9.23226	166.194	3.29112e-06	1.63615e-200	0.0927293
CCR6	118309352	2.4725e-275	1.87647	-1.87508	0.119941	0.0407134	0.108058	0.0357	1	0.811866	1.4324	0.714193	9.24656	1438.56	1.42312e-78	1.45837e-121	4.32712e-55
CCR7	111153611	2.34333e-172	0.88776	-0.898111	0.575195	0.422908	0.361678	0.233599	1	0.295865	0.650764	0.00890274	9.49108	0.0917612	0.761951	8.28371e-132	0.00207907
CCRL2	115297286	4.87291e-229	0.652815	-0.650101	0.002228	0.00724858	0.002228	0.00708891	1	0.0961589	-0.7833	-0.00784626	9.2206	31.4197	0.178397	4.25603e-132	0.00837092
CCS	111301698	3.04713e-174	2.27511	-2.26411	0.110657	0.0956205	0.103231	0.0885476	1	0.441602	0.507311	0.242296	9.28267	76.0219	2.27366e-08	6.88895e-06	6.78768e-241
CCSAP	114643005	1.50364e-219	-1.60892	1.6122	0.00371333	0.0128048	0.00371333	0.0124216	1	-0.57534	-0.832381	-0.0347117	9.22431	70.6195	0.0112286	1.5811e-202	4.54793e-13
CCSER1	117182612	1.63214e-257	4.05242	-4.05408	0.0219087	0.0032411	0.021166	0.00301758	1	1.87795	2.66384	0.266325	9.21829	7464.43	5.25037e-47	5.40559e-216	0.245883
CCSER2	100450464	1.82041e-63	-1.5287	1.52673	0.046788	0.15792	0.0441886	0.140709	1	-0.766142	-0.901273	-0.585036	9.32175	304.182	3.52427e-38	3.16e-203	0.779652
CCT2	105192625	4.85365e-105	0.621824	-0.622973	0.200891	0.205674	0.177126	0.175371	1	0.150662	0.336115	0.207002	9.35271	36.185	1.3843e-06	4.22222e-161	1.6169e-11
CCT3	100232328	8.26835e-62	0.413968	-0.411209	0.25622	0.306963	0.221315	0.249198	1	0.114457	0.140701	-0.0326639	9.41508	0.95458	0.451275	1.2363e-199	0.1565
CCT4	97612549	1.17351e-43	-0.322112	0.32161	0.222429	0.310092	0.199035	0.254051	1	-0.0184577	0.0177663	-0.113795	9.41584	11.1075	0.0033758	5.65066e-122	0.0726503
CCT5	103339336	1.57215e-87	-0.350936	0.353159	0.138507	0.190714	0.128853	0.163221	1	-0.0933093	0.0422727	-0.0359635	9.34097	1.83253	0.189399	4.80238e-42	0.0147221
CCT6A	99164174	5.11457e-54	-0.411557	0.414779	0.152989	0.239969	0.142221	0.200262	1	-0.0797798	-0.0618122	-0.0814573	9.37039	7.76536	0.00737969	1.74681e-166	0.258469
CCT7	101818196	2.27939e-74	-0.594368	0.5902	0.176755	0.229687	0.162644	0.196797	1	-0.0988558	0.0808248	-0.0674079	9.36714	4.27211	0.1179	0	0
CCT8	97145124	9.30073e-41	-0.707884	0.702687	0.232455	0.336612	0.208689	0.26205	1	-0.101889	-0.00366053	-0.125385	9.42826	13.5724	0.000356919	2.62285e-119	0.00239127
CCZ1	103839102	4.30679e-92	-0.101866	0.097143	0.116599	0.16999	0.105087	0.150639	1	-0.0694306	-0.103088	-0.118963	9.32992	13.5516	0.00398535	3.06071e-75	5.23637e-10
CCZ1B	112803491	5.92613e-194	-0.487214	0.48427	0.0230227	0.0373605	0.0226513	0.0363866	1	-0.154284	-0.176895	-0.0439526	9.24158	11.869	0.110596	3.82385e-218	3.28616e-06
CD14	97192249	4.79624e-41	0.592308	-0.589232	0.0115113	0.532052	0.00965466	0.138585	1	-1.67286	-3.38545	-1.74753	9.525	993.698	1.78575e-216	1.5401e-182	0.0876141
CD151	107497801	4.40374e-129	-2.78178	2.78746	0.00965466	0.0739227	0.00854066	0.0661792	1	-1.57621	-1.8066	-0.356733	9.26412	353.202	2.01195e-27	1.34158e-32	2.52639e-63
CD160	110340058	3.51519e-162	-0.132661	0.130295	0.00371333	0.0720706	0.003342	0.0496064	1	-1.29362	-3.02425	-0.831756	9.26828	1062.14	7.4791e-88	3.01585e-168	0.000484671
CD163	111459537	2.89968e-176	-0.0574602	0.0584166	0.000742666	0.0383504	0.000742666	0.0312136	1	-1.57802	-3.47876	-0.200325	9.24015	498.942	1.80517e-24	8.57668e-219	0.00050285
CD164	92555925	9.58527e-18	0.148919	-0.140721	0.271444	0.413504	0.234683	0.314674	1	-0.0395612	-0.0925304	-0.195921	9.47986	30.2737	6.55716e-08	1.27861e-209	1.6169e-11
CD180	122693932	0	5.01406	-5.06266	0.164129	0.0185525	0.142963	0.0166366	1	2.16718	2.91848	1.2412	9.23227	11518.1	1.43342e-294	1.04391e-217	1.25871e-13
CD19	129215648	0	4.928	-4.95003	0.2785	0.0107771	0.236168	0.00863762	1	2.96914	3.82885	1.723	9.23129	27761.4	0	7.68623e-230	0.594842
CD1A	116521312	2.46579e-247	3.88701	-3.85862	0.0118827	0.00233104	0.0115113	0.00207558	1	1.77365	2.49833	0.156223	9.21748	4945.31	3.57044e-24	1.21213e-161	0.531171
CD1B	115847527	3.55459e-237	1.3261	-1.32389	0	0.00212348	0	0.00185206	1	-0.0857086	-inf	0.0117853	9.21696	133.817	0.0934099	1.44758e-219	0.408483
CD1C	115469522	1.43263e-231	2.59689	-2.58763	0.0505013	0.0863283	0.0438173	0.0252902	1	1.32501	0.34043	0.795917	9.26558	1123.88	5.4547e-32	4.01539e-229	1.17337e-05
CD1D	112869703	7.57202e-195	1.66664	-1.65356	0.021166	0.0364345	0.0204233	0.030064	1	0.431639	0.0530549	0.0446592	9.23895	4.28146	0.270835	4.29191e-196	0.916209
CD1E	114124422	3.58683e-212	2.58099	-2.57565	0.00259933	0.0440343	0.000742666	0.0128048	1	0.823801	-1.80681	0.284965	9.24101	7.15852	0.652735	1.23568e-231	0.245472
CD2	59179418	6.75762e-152	-1.38196	1.38106	0.0137393	0.837737	0.012254	0.464659	1	-1.08796	-4.0171	-2.67474	9.7084	2661.94	0	1.36959e-204	3.11368e-05
CD200	122601547	0	7.10945	-7.20211	0.132195	0.00344866	0.118084	0.00316127	1	2.50743	4.15917	1.11368	9.22216	30488.3	0	5.72652e-111	0.000201185
CD200R1	114111967	5.37449e-212	-2.45372	2.46168	0.000371333	0.015503	0.000371333	0.0149123	1	-1.05191	-3.36028	-0.0892559	9.22604	381.406	1.79394e-09	3.48724e-33	1.5746e-08
CD207	115953936	9.13477e-239	2.47673	-2.47332	0	0.0017403	0	0.00121342	1	0.653385	-inf	0.0147927	9.21672	17.7398	0.451236	1.01799e-14	3.44053e-55
CD209	115825017	7.69973e-237	0.758985	-0.758294	0.000371333	0.00245877	0.000371333	0.00233104	1	-0.266067	-1.45696	0.00321342	9.21729	35.7225	0.352271	2.40702e-167	0.620477
CD22	141193052	0	6.50823	-6.62711	0.681025	0.0190475	0.45674	0.0146089	1	3.04007	4.06887	2.6053	9.24935	38573.6	0	1.46526e-234	0.0427107
CD226	107798243	2.11598e-132	-2.72659	2.74075	0.00519866	0.0734277	0.00519866	0.0671052	1	-1.31035	-2.35055	-0.583453	9.2659	675.266	1.03421e-51	6.79949e-70	6.56958e-13
CD24	127786538	0	4.19555	-4.22955	0.272187	0.0162534	0.212403	0.0105216	1	2.75076	3.26142	1.63952	9.23496	16029.9	0	5.83114e-213	0.088219
CD244	112403343	1.34543e-188	-0.230121	0.239358	0.000371333	0.0301439	0.000371333	0.0284036	1	-0.616369	-4.43948	-0.376527	9.23686	911.545	3.19181e-36	1.77775e-121	1.98851e-51
CD247	78423860	6.86893e-10	-1.33365	1.32781	0.00779799	0.455575	0.00742666	0.30559	1	-1.05647	-3.90579	-2.31512	9.50932	2200.44	0	9.21739e-199	0.0524564
CD27	75589552	7.0491e-20	-1.01251	1.00734	0.0282213	0.533058	0.0237653	0.33286	1	-0.653682	-2.70553	-1.95767	9.5397	1630.51	0	4.84692e-202	0.144521
CD276	115643202	3.88204e-234	-0.0280463	0.0204896	0.00148533	0.00421503	0.00148533	0.00395957	1	-0.210062	-0.416179	0.0265336	9.2184	25.8315	0.395876	3.39677e-206	1.35975e-12
CD28	108302202	4.60994e-138	-2.64739	2.65416	0.00148533	0.0641036	0.00148533	0.0590583	1	-1.18693	-3.41323	-0.528876	9.25862	772.828	2.98546e-52	1.42978e-170	0.186994
CD2AP	113426576	1.91427e-202	1.10687	-1.10681	0.03899	0.0398512	0.037876	0.0376798	1	0.207191	0.373489	0.140626	9.24327	57.875	0.000591879	1.89764e-163	0.761042
CD2BP2	107945516	4.82336e-134	0.546568	-0.546448	0.0976606	0.120112	0.0928333	0.10983	1	0.0463598	0.0874099	0.0658853	9.29762	3.55612	0.187703	1.73556e-200	0.530025
CD300A	103553787	1.79149e-89	-1.68257	1.68467	0.00408466	0.113247	0.00408466	0.0926668	1	-0.985448	-3.05677	-0.81957	9.291	887.854	8.2406e-91	4.54332e-61	2.23619e-08
CD300C	112660597	4.94459e-192	0.392981	-0.393881	0.000371333	0.0257692	0.000371333	0.0224163	1	-0.708533	-4.752	-0.113102	9.23163	457.189	3.99027e-18	1.88592e-211	3.80232e-06
CD300E	110567015	5.47719e-165	0.652198	-0.653357	0.00148533	0.0483132	0.00148533	0.0381269	1	-1.46279	-2.87219	-0.385763	9.24722	681.902	8.73139e-40	2.25158e-144	2.69399e-19
CD300LB	114755091	3.68013e-221	0.573436	-0.564626	0.000742666	0.0105695	0.000742666	0.00975524	1	-1.19325	-2.14259	-0.071039	9.22258	353.835	2.03306e-07	6.37223e-239	0.00845204
CD300LF	112739635	4.29115e-193	0.466549	-0.462915	0.002228	0.0271422	0.002228	0.0233104	1	-1.23781	-2.06028	-0.191199	9.23303	425.593	3.87611e-18	3.84526e-204	4.36159e-07
CD302	105580626	6.53007e-109	-0.0860976	0.0904839	0.00371333	0.0961155	0.00371333	0.0716236	1	-2.13102	-2.72389	-0.486417	9.27627	592.775	2.09882e-57	2.03532e-208	2.7133e-13
CD320	105799895	3.94283e-111	-1.32784	1.32858	0.05013	0.121006	0.0482733	0.10809	1	-0.641095	-0.723673	-0.483988	9.2994	232.367	4.52014e-26	6.17025e-187	0.164058
CD33	108384859	5.29203e-139	-0.760802	0.763721	0.00482733	0.0673766	0.00482733	0.0520652	1	-2.05078	-2.01418	-0.182858	9.25666	298.955	1.95397e-26	9.55084e-203	0.000978726
CD36	104907379	3.06687e-102	1.40227	-1.39559	0.00779799	0.162087	0.00631266	0.0843325	1	-0.799222	-2.84887	-1.07851	9.31928	1015.72	1.58688e-139	2.38335e-238	1.04916e-06
CD37	153885471	0	5.75366	-5.83058	5.69031	1.64713	0.989603	0.711207	1	1.46158	1.59885	2.17653	10.1311	11867.2	0	1.42669e-202	0.515706
CD38	115067154	1.11832e-225	2.0225	-2.02557	0.0360193	0.0336564	0.032306	0.0227516	1	0.572492	0.530244	0.237775	9.23772	234.003	3.21011e-08	1.30719e-224	0.00554266
CD3D	45178650	0	-1.3634	1.35714	0.032306	1.5203	0.028964	0.599716	1	-1.47166	-3.63051	-3.4484	10.01	4212.79	0	2.8466e-221	0.244938
CD3E	50768963	8.1172e-269	-1.30594	1.30376	0.0141107	1.06353	0.013368	0.543436	1	-1.08771	-4.0373	-3.21068	9.81306	3978.1	0	9.40617e-08	0.0721855
CD3EAP	115295843	5.11611e-229	-0.0513224	0.0496102	0.00854066	0.0109367	0.00854066	0.0102183	1	0.0264716	0.186079	0.046627	9.22301	32.515	0.150793	7.23359e-28	0.0679222
CD3G	65389455	5.24127e-87	-1.39587	1.39047	0.00742666	0.690115	0.00631266	0.411125	1	-1.34166	-4.42164	-2.74392	9.6288	2883.45	0	2.64566e-208	0.107102
CD4	98089230	1.01662e-46	-2.92129	2.93954	0.00594133	0.158032	0.00557	0.130458	1	-2.24038	-2.91624	-0.818543	9.31588	792.217	2.08764e-94	1.17852e-178	0.00196915
CD40	130800495	0	4.90264	-4.93503	0.356851	0.0246994	0.288526	0.0213785	1	2.22646	3.1468	1.88707	9.2428	16697.7	0	6.01724e-179	3.9043e-23
CD40LG	101749285	8.47651e-74	-1.47974	1.47339	0.00185667	0.12982	0.00185667	0.109942	1	-1.45531	-3.71859	-0.923425	9.30217	1011	3.23432e-107	1.97154e-227	0.825802
CD44	74216230	4.56352e-26	-2.04969	2.04421	0.385815	0.862213	0.303008	0.505915	1	-0.564645	-0.505833	-0.697543	9.71306	351.561	3.11216e-78	3.20701e-177	0.00022193
CD46	104440483	9.72626e-98	-1.3317	1.33547	0.0594133	0.128319	0.0549573	0.117334	1	-0.305331	-0.49014	-0.330775	9.30267	118.088	2.2967e-14	0.0915325	0.945573
CD47	94902700	2.80463e-28	0.219612	-0.217475	0.303379	0.410455	0.254363	0.313445	1	-0.000239718	-0.0133515	-0.0454162	9.4807	1.8394	0.178218	1.24427e-237	0.687031
CD48	64802579	2.32224e-92	-1.518	1.51672	0.864835	1.6917	0.540661	0.717082	1	-0.275013	-0.37677	-0.523899	10.0648	317.954	5.9582e-71	7.09937e-60	6.80925e-74
CD5	105496284	4.59681e-108	-1.51925	1.52185	0.00631266	0.0930181	0.00557	0.0844443	1	-0.951329	-2.4804	-0.731286	9.27855	800.886	1.25571e-70	3.81641e-185	6.14461e-10
CD52	109791723	1.69157e-155	1.03287	-1.03715	7.44189	5.90425	0.992945	0.894321	1	0.263897	0.502076	0.584716	11.2016	770.165	1.58242e-168	1.13517e-212	0.34884
CD53	105620528	2.5869e-109	1.68232	-1.68219	0.868548	0.689317	0.558114	0.448422	1	0.424444	0.521126	0.465002	9.6423	228.776	1.3481e-51	9.78224e-189	0.936118
CD55	109331577	5.32502e-150	1.75121	-1.75364	0.278871	0.217457	0.230227	0.172098	1	0.564456	0.661538	0.547618	9.36081	272.898	4.37085e-39	6.6764e-104	0.391343
CD58	105444163	1.52944e-107	-1.36717	1.37667	0.0115113	0.0910383	0.01114	0.0826561	1	-1.1622	-1.73499	-0.406285	9.27617	350.987	2.88651e-31	7.40209e-113	0.992298
CD59	107081211	1.4943e-124	-1.00162	1.00301	0.042332	0.104242	0.041218	0.0878131	1	-0.417898	-0.455679	-0.146693	9.28458	43.4663	2.12545e-05	0.560678	4.73847e-133
CD6	102579487	8.07876e-81	-2.43956	2.45662	0.0118827	0.1261	0.0118827	0.111044	1	-1.62746	-2.10465	-0.960895	9.30085	963.07	2.2482e-101	1.97106e-53	0.885162
CD63	78551661	1.58267e-09	-0.852435	0.863568	0.103973	0.59103	0.0972893	0.335143	1	-1.05103	-1.43132	-1.21055	9.56794	700.003	1.93143e-153	2.99383e-212	0.925936
CD68	100190778	1.70038e-61	0.122598	-0.112563	0.0207947	0.231172	0.0193093	0.115834	1	-1.22191	-1.8778	-0.581876	9.35327	374.622	3.15857e-83	2.14082e-145	0.348556
CD69	96261163	1.47919e-35	0.950007	-0.940387	0.422577	0.633149	0.241738	0.298852	1	0.234074	-0.209457	0.294105	9.61555	67.1035	2.62227e-16	5.92262e-236	0.315298
CD7	63733505	1.57056e-102	-1.3347	1.33278	0.0152247	0.875449	0.0137393	0.428097	1	-1.09685	-3.88741	-3.18165	9.73059	3305.33	0	4.49915e-171	0.00625362
CD70	114686366	3.58522e-220	0.3724	-0.372423	0.00408466	0.0168921	0.00371333	0.0133476	1	0.244102	-1.24481	0.0102006	9.227	10.7754	0.337472	1.07892e-130	0.254281
CD72	130145491	0	6.36889	-6.35597	0.332343	0.0148324	0.255848	0.0129804	1	2.95184	3.6102	1.91287	9.23562	26573.5	0	9.70367e-179	0.180216
CD74	157702974	0	3.43766	-3.4243	25.7104	5.61464	1	0.531094	1	2.0266	2.24829	4.28031	11.1354	27639.1	0	1.45438e-214	0.229299
CD79A	165441429	0	4.81818	-4.86391	5.20386	0.210799	0.971407	0.0428528	1	2.98766	3.84113	4.52296	9.48384	46906.5	0	9.92726e-227	0.810297
CD79B	161971831	0	5.53008	-5.6109	3.04456	0.154471	0.898255	0.0867274	1	2.9271	3.40639	3.76251	9.40141	33829.7	0	1.12848e-173	0.00161084
CD81	116087064	9.20034e-241	2.44719	-2.47192	0.137022	0.0682548	0.12254	0.0603356	1	0.939091	1.03722	0.797521	9.26489	1209.86	2.28418e-88	9.20315e-231	0.683282
CD82	113405022	3.79125e-202	2.41363	-2.41866	0.136279	0.0906391	0.123654	0.0792873	1	0.847847	0.756677	0.459419	9.27997	285.937	1.071e-27	1.78563e-208	0.995728
CD83	123336570	0	3.71974	-3.74825	0.321574	0.0528475	0.226513	0.0359715	1	1.91061	2.48041	1.89012	9.25816	11576.7	0	6.61518e-05	1.77403e-21
CD84	102504123	3.61493e-80	-0.0682932	0.0742563	0.0605273	0.160506	0.056814	0.131831	1	-0.130564	-0.650158	-0.231369	9.32181	62.2867	2.91851e-09	1.26511e-97	0.133837
CD86	108323799	2.62047e-138	1.33618	-1.33355	0.03899	0.0923156	0.037876	0.066243	1	0.127079	-0.175284	0.169731	9.27261	10.9326	0.279897	1.29125e-126	0.0748941
CD8A	100027889	2.82001e-60	-0.980295	0.979035	0.00705533	0.221177	0.00705533	0.13627	1	-1.0787	-3.14184	-1.45948	9.36579	1189.6	2.72643e-204	4.72552e-85	3.77017e-05
CD8B	97603643	1.33562e-43	-1.08012	1.08253	0.00519866	0.329922	0.00519866	0.158175	1	-1.27811	-3.87118	-1.94763	9.43162	1503.08	0	1.22076e-195	0.781904
CD9	113713776	2.02571e-206	1.52795	-1.52537	0.0642406	0.0701387	0.05013	0.0377117	1	0.27217	0.343948	0.458907	9.26092	315.965	1.66573e-21	3.77717e-110	1.58014e-06
CD93	109590391	4.42792e-153	0.265798	-0.26978	0.002228	0.0602717	0.00185667	0.0467485	1	-1.71999	-3.01886	-0.468538	9.25555	711.814	6.95458e-47	0.00110031	8.48058e-15
CD96	100447312	1.92431e-63	-1.28	1.27501	0.0274786	0.152444	0.0259933	0.134163	1	-0.654246	-1.33142	-0.915687	9.31898	703.971	1.74031e-86	1.63168e-234	0.0959678
CD99	65739145	6.79326e-84	-1.99643	2.00751	0.200149	0.841058	0.177126	0.496751	1	-0.956547	-1.20604	-1.26699	9.7066	887.009	1.30196e-193	1.56025e-239	1.69275e-25
CDA	109295997	1.40372e-149	-0.394967	0.395868	0.001114	0.066706	0.001114	0.0480098	1	-1.50082	-3.67864	-0.639498	9.25979	1005.43	7.70097e-69	1.65922e-205	0.0221432
CDADC1	113756890	5.0866e-207	-2.0594	2.06323	0.00854066	0.0226877	0.00816933	0.0222407	1	-0.570443	-0.754193	-0.10266	9.23138	102.162	0.00014595	5.80081e-206	2.25681e-06
CDC123	109150305	7.32459e-148	1.15122	-1.14742	0.131081	0.129884	0.123654	0.117462	1	0.276622	0.336287	0.214788	9.30404	47.3484	9.94126e-07	6.48419e-188	0.924084
CDC14A	111092039	1.41555e-171	-1.75943	1.76365	0.010026	0.0442578	0.00891199	0.0424217	1	-0.835816	-1.2315	-0.288944	9.24591	301.409	2.99559e-17	4.15898e-34	0.902855
CDC14B	115346389	9.27821e-230	0.00886672	-0.010689	0.00705533	0.009867	0.00705533	0.00962751	1	-0.0509411	-0.032132	-0.014368	9.22269	6.17536	0.500392	5.77613e-238	0.176833
CDC16	112619471	1.75924e-191	1.81511	-1.81649	0.0571853	0.0540929	0.054586	0.0517778	1	0.370031	0.397524	0.169563	9.2536	60.151	5.41779e-05	1.09805e-215	0.0201493
CDC20	115959054	7.65744e-239	-1.59293	1.60976	0	0.00351253	0	0.00121342	1	-1.08915	-inf	0.0427758	9.21714	77.3534	0.159754	3.25813e-132	2.08834e-13
CDC23	114477887	3.46709e-217	-0.545611	0.544941	0.0163387	0.0208676	0.0163387	0.0204365	1	-0.198114	0.0693007	0.0204305	9.23041	2.64633	0.522718	0	0
CDC25B	100474748	1.18656e-63	-1.43135	1.42668	0.03899	0.163572	0.036762	0.140501	1	-1.26447	-1.19062	-0.671559	9.32513	388.248	5.74952e-49	1.02485e-118	3.94368e-50
CDC26	97399682	2.52617e-42	-2.61249	2.62072	0.102488	0.222167	0.0958039	0.196414	1	-0.375896	-0.502796	-0.366359	9.36204	107.81	6.97294e-17	3.84058e-216	0.0489482
CDC27	112848624	1.4585e-194	0.149254	-0.139515	0.031192	0.0420545	0.0304493	0.0403302	1	0.0222786	-0.00354103	-0.00317828	9.24499	0.185253	0.86715	4.5399e-215	6.18844e-23
CDC34	114623337	2.87916e-219	-1.87026	1.87618	0.00816933	0.0171794	0.00816933	0.0167643	1	-0.494291	-0.578367	-0.104248	9.22827	97.1739	0.00084131	2.2642e-14	9.11517e-10
CDC37	93150497	3.60289e-20	-1.20014	1.20699	0.176755	0.324158	0.159302	0.264573	1	-0.220235	-0.288898	-0.279593	9.42405	59.9021	2.97898e-12	2.32729e-209	0.490312
CDC37L1	109185600	2.81595e-148	-1.56137	1.56786	0.0241367	0.0684304	0.023394	0.0649977	1	-0.577625	-0.790951	-0.292065	9.26247	168.375	2.26118e-13	5.72853e-69	3.90963e-10
CDC40	109867931	2.03269e-156	3.24381	-3.24473	0.220201	0.172226	0.192351	0.152252	1	0.652725	0.550093	0.455294	9.33389	205.572	2.13613e-27	1.88704e-227	0.242456
CDC42	82298127	0.0335047	-0.48175	0.496392	0.781285	1.12945	0.50427	0.585267	1	-0.217563	-0.0492839	-0.289677	9.84556	79.6867	4.49799e-19	3.63726e-216	0.00196646
CDC42BPB	115549784	9.36687e-233	1.29808	-1.29587	0.006684	0.00675363	0.00631266	0.00641834	1	0.231298	0.600906	0.0566933	9.22017	127.43	0.0295752	1.62545e-180	0.013043
CDC42EP1	115643706	3.81583e-234	0.731014	-0.735526	0.000742666	0.00407134	0.000742666	0.00387974	1	-0.511782	-1.51515	-0.00411375	9.21829	76.3288	0.0818466	4.0148e-161	7.71773e-05
CDC42EP3	93753397	8.48966e-23	-2.26718	2.26438	0.0196807	0.228921	0.0181953	0.176951	1	-1.454	-2.09527	-1.1202	9.36553	830.534	1.1447e-130	2.8248e-201	0.0705683
CDC42SE1	95329424	1.79928e-30	-0.119944	0.12146	0.310434	0.440918	0.248422	0.306005	1	-0.174802	-0.0833543	-0.231817	9.5005	36.1622	1.82514e-09	2.35163e-68	0.0444345
CDC42SE2	88039557	0.000110798	-1.01792	1.02165	0.2785	0.492073	0.238025	0.36369	1	-0.301564	-0.299398	-0.535685	9.52574	203.193	1.68096e-44	9.405e-236	0.752336
CDC5L	109458858	1.64254e-151	1.13969	-1.14296	0.0961753	0.104593	0.0898626	0.0949659	1	0.182257	0.255484	0.111209	9.2872	13.7311	0.0192502	4.66666e-191	0.00058128
CDC6	115953687	9.2135e-239	-2.32755	2.34142	0	0.0016924	0	0.00135711	1	-0.947353	-inf	0.0129845	9.21661	137.04	0.162707	1.43108e-82	1.07541e-05
CDC73	109814898	8.88668e-156	-0.188714	0.201389	0.0508726	0.076126	0.0482733	0.0709051	1	-0.0328187	-0.0970474	-0.0625299	9.26779	7.92286	0.0999757	2.22293e-148	0.0126454
CDCA3	115914445	3.55995e-238	1.97492	-1.97285	0.00408466	0.00461418	0.00408466	0.00378395	1	0.484707	0.434892	0.046636	9.21859	141.847	0.034729	1.11509e-34	5.21575e-05
CDCA4	111201405	5.78483e-173	-1.6329	1.63668	0.014482	0.0477703	0.014482	0.0452317	1	-0.646778	-0.946445	-0.130768	9.24824	83.5339	8.9335e-06	2.0148e-226	0.0165898
CDCA5	115989037	2.72272e-239	1.83457	-1.83987	0.001114	0.00183609	0.001114	0.00129325	1	0.439124	0.715511	0.034172	9.21667	358.585	0.13711	6.64572e-62	0.10762
CDCA7	113514829	1.16025e-203	-2.3879	2.39964	0.001114	0.0224163	0.001114	0.0195584	1	-1.57903	-2.67402	-0.0690191	9.2306	240.351	1.08301e-08	1.36546e-135	0.166154
CDCA7L	127954430	0	5.65948	-5.69877	0.287783	0.0224961	0.243966	0.0205004	1	2.00221	3.00859	1.61093	9.23928	12606.1	0	1.94744e-210	0.322057
CDCA8	115889057	8.52775e-238	-0.33092	0.342876	0.001114	0.00306548	0.001114	0.00237894	1	-0.399423	-0.362748	0.0156948	9.21756	7.97174e-05	0.992993	1.51535e-168	0.958773
CDCP1	115853726	2.87279e-237	0.394574	-0.389887	0.00185667	0.00325707	0.00185667	0.00306548	1	-0.0305292	-0.0903972	0.0274513	9.21782	92.4078	0.139132	2.48366e-08	2.3852e-19
CDH23	113745899	7.23613e-207	-3.04835	3.05015	0.001114	0.0185206	0.001114	0.0163013	1	-1.42272	-2.60651	-0.101624	9.22742	361.018	8.30797e-12	3.25543e-218	5.57709e-07
CDIP1	111660018	7.5457e-179	-0.155423	0.157704	0.02228	0.0463015	0.021166	0.044194	1	-0.152867	-0.473795	-0.157917	9.24756	79.7703	6.8727e-06	9.01243e-225	0.00305786
CDIPT	107356024	1.56644e-127	-1.43606	1.43124	0.0516153	0.094471	0.05013	0.0892341	1	-0.307252	-0.237784	-0.168141	9.28064	41.7075	4.24452e-05	1.58611e-231	2.57943e-07
CDK1	115740351	1.4026e-235	0.186584	-0.182303	0	0.00558811	0	0.00276212	1	-0.241212	-inf	0.0402483	9.21844	188.728	0.0140295	1.84238e-149	0.300719
CDK10	111164545	1.70192e-172	-0.919766	0.92233	0.0308206	0.0546038	0.0308206	0.0524324	1	-0.217938	-0.280377	-0.0652475	9.25342	13.6667	0.0496592	7.3109e-229	0.0280753
CDK11A	105527661	2.22611e-108	0.226474	-0.220579	0.109543	0.148708	0.102859	0.135504	1	0.0567808	-0.0360546	-0.0377299	9.31754	1.55234	0.356236	1.29844e-144	0.483903
CDK11B	107857779	4.60141e-133	0.0657125	-0.0607743	0.0924619	0.117813	0.0883773	0.108777	1	-0.0202514	0.0508382	-0.000342591	9.29673	0.0140511	0.936985	7.98638e-109	3.01771e-56
CDK12	107866499	3.67874e-133	-0.28167	0.288813	0.073524	0.105456	0.069068	0.0976163	1	-0.0555225	-0.0615287	-0.096846	9.28808	11.8931	0.0197125	2.35726e-205	0.190549
CDK13	113687064	4.76396e-206	2.35272	-2.35707	0.0757519	0.0554021	0.0709246	0.0533744	1	0.487363	0.608778	0.241842	9.25533	122.705	2.42926e-09	1.18741e-49	8.07622e-59
CDK14	116977501	2.46649e-254	3.78215	-3.80432	0.0226513	0.00439066	0.0226513	0.0041352	1	1.87856	2.20001	0.242563	9.21919	3376.62	3.62299e-30	1.2586e-159	9.47984e-36
CDK16	114567129	1.83874e-218	-0.690898	0.701434	0.0115113	0.0171475	0.0115113	0.0167963	1	-0.157898	-0.0559785	-0.00799527	9.22761	2.374	0.584739	2.77902e-149	0.55801
CDK17	113386471	6.82396e-202	-0.073789	0.0785515	0.0170813	0.0296649	0.01671	0.0289943	1	-0.1373	-0.282534	-0.105069	9.23675	54.2592	0.00195508	1.85227e-230	1.28558e-09
CDK19	114145185	1.82713e-212	2.02595	-2.02578	0.0475306	0.0373924	0.0453026	0.0360832	1	0.633625	0.545177	0.222585	9.24216	167.118	4.43939e-09	2.06809e-154	9.23447e-40
CDK2AP2	94858936	4.65513e-28	-0.490397	0.494598	0.0987746	0.270433	0.0898626	0.207319	1	-0.263966	-0.655424	-0.216964	9.3891	47.2556	1.91604e-09	6.91359e-234	1.35196e-08
CDK4	108852997	2.18033e-144	-0.00266667	0.00702225	0.0686966	0.0948382	0.0664686	0.0876854	1	-0.0140132	0.0186177	0.0795088	9.27963	4.86286	0.181985	2.8528e-170	0.000461686
CDK5	112872290	6.98645e-195	-1.48918	1.49203	0.00519866	0.0254019	0.00519866	0.0245557	1	-0.575688	-1.07147	-0.118158	9.23243	195.623	3.67701e-08	0	3.62108e-227
CDK5R1	115411296	1.0317e-230	-0.259739	0.259265	0.00705533	0.00873342	0.00705533	0.00854182	1	-0.0993542	0.0984867	-0.0327142	9.22193	33.698	0.132597	1.50114e-232	0.134034
CDK5RAP1	112198525	6.93646e-186	0.212867	-0.216891	0.0419606	0.0526719	0.0404753	0.0508518	1	0.022235	0.0189763	-0.0263703	9.25236	1.71207	0.521655	5.60931e-228	0.0024791
CDK5RAP2	114129685	3.02326e-212	1.25006	-1.24849	0.0352766	0.0333051	0.0337913	0.0320119	1	0.318492	0.336757	0.081723	9.2393	25.8388	0.019763	9.65378e-214	1.00471e-06
CDK5RAP3	106322670	1.63498e-116	1.52291	-1.54043	0.112885	0.138888	0.105087	0.125445	1	0.225473	0.157048	0.13684	9.31011	16.1294	0.00741663	5.55128e-194	0.00964786
CDK6	109772098	2.91622e-155	-1.35247	1.34111	0.0115113	0.0572861	0.0107687	0.0512669	1	-0.506013	-1.23317	-0.205665	9.25352	178.562	1.59148e-12	5.9662e-238	0.913418
CDK7	114108884	5.94018e-212	0.162289	-0.167524	0.0185667	0.0239011	0.0181953	0.023502	1	0.0141887	0.0344223	0.00368473	9.23236	0.000165501	0.989736	2.34788e-217	0.0216745
CDK8	114491696	2.20219e-217	-0.444487	0.439589	0.013368	0.0198937	0.013368	0.0195105	1	-0.140902	-0.146125	-0.0321261	9.22978	8.55563	0.297923	6.02829e-218	0.057007
CDK9	111372820	3.75357e-175	0.0834039	-0.0863425	0.0349053	0.0533744	0.0341626	0.0512829	1	-0.0258384	-0.0993391	-0.0229125	9.25272	2.45649	0.417463	5.5643e-34	0.00339779
CDKAL1	114434258	1.45258e-216	0.28142	-0.27476	0.024508	0.0242045	0.0241367	0.0236776	1	0.0676042	0.320743	0.0430466	9.23307	10.6899	0.19468	4.74522e-32	0.0125888
CDKN1A	112393995	1.79095e-188	0.629287	-0.634509	0.00742666	0.0376958	0.00705533	0.0284515	1	-0.271161	-0.92876	0.0857077	9.23905	8.89079	0.0644726	1.0808e-86	0.120802
CDKN1B	101978809	1.04637e-75	-0.29769	0.298894	0.125882	0.20007	0.119941	0.171762	1	-0.0446841	-0.173127	-0.152698	9.34948	19.9731	0.000404227	5.12742e-207	0.434744
CDKN1C	114339788	3.20816e-215	-0.298372	0.302713	0.000742666	0.0224482	0.000742666	0.0116073	1	-0.668807	-2.52519	-0.106381	9.22967	346.439	5.8654e-16	2.06331e-127	1.60488e-05
CDKN2A	114107053	6.3039e-212	-0.393142	0.400699	0.00557	0.0188399	0.00519866	0.017371	1	-0.373907	-0.856541	0.0101883	9.22854	2.39905	0.55873	5.54009e-160	1.51464e-07
CDKN2AIP	110658573	3.97307e-166	-0.241072	0.236383	0.041218	0.0649179	0.03899	0.0618524	1	-0.046072	-0.199883	-0.0868197	9.26097	15.0704	0.0291874	3.27559e-299	7.14487e-133
CDKN2AIPNL	111178027	1.14709e-172	0.461697	-0.458067	0.0557	0.0674405	0.054586	0.0644708	1	0.0866053	0.127556	0.0549242	9.26217	4.18598	0.252441	7.87724e-203	3.56927e-12
CDKN2B	115087567	5.64251e-226	-1.59095	1.59	0.001114	0.00815864	0.001114	0.00759983	1	-1.14592	-1.3193	-0.00422079	9.22109	49.8875	0.0938035	1.92973e-137	0.0597203
CDKN2C	112017050	1.68943e-183	-0.873788	0.882763	0.003342	0.0351891	0.00297066	0.0331295	1	-0.498465	-2.17239	-0.206333	9.2398	318.157	4.46179e-15	9.41171e-218	0.821533
CDKN2D	105172834	7.61416e-105	-0.06093	0.0603961	0.121426	0.177351	0.1114	0.148803	1	-0.16249	-0.168211	-0.291469	9.33795	66.3214	2.5728e-10	1.44857e-149	0.0425404
CDKN3	115315942	2.59565e-229	1.25862	-1.25013	0.001114	0.00889308	0.000742666	0.00613095	1	0.332429	-1.22062	0.0294486	9.22076	55.2498	0.0621597	8.69655e-212	0.000424464
CDO1	116042838	4.24731e-240	-2.23152	2.22437	0	0.00110166	0	0.000782335	1	-1.73276	-inf	-0.0073106	9.21645	211	0.0682306	5.4102e-176	9.73177e-34
CDPF1	114177142	6.46394e-213	0.231698	-0.238953	0.01671	0.0224961	0.0159673	0.0222247	1	-0.0149008	-0.0154834	0.000439361	9.23158	0.0523631	0.913783	4.81968e-203	0.13427
CDR2	112505958	5.7882e-190	-3.09762	3.11128	0.00259933	0.0296968	0.00259933	0.0288506	1	-1.42758	-2.31857	-0.246901	9.23573	471.14	2.98116e-19	5.92222e-190	0.890507
CDS2	109431593	3.4657e-151	-0.0508109	0.0518338	0.070182	0.0867115	0.0694393	0.0813948	1	-0.0357267	0.141223	0.0335245	9.27554	0.939777	0.588721	3.08179e-203	4.05625e-08
CDV3	107267083	1.45584e-126	-0.981471	0.990286	0.034534	0.0874619	0.0337913	0.0795906	1	-0.448085	-0.519049	-0.209118	9.27369	89.7795	1.67438e-09	9.17335e-148	0.166493
CDYL	114526848	6.92919e-218	0.11593	-0.114525	0.012254	0.0182172	0.012254	0.0177383	1	-0.0729132	-0.0711926	-0.0126385	9.22828	3.95084	0.406783	1.0744e-75	0.0357541
CEACAM1	114970549	2.83073e-224	2.3601	-2.36809	0.0118827	0.0133955	0.0118827	0.0129804	1	0.579124	0.3155	0.0243787	9.22503	6.38179	0.501547	4.89728e-93	0.00981355
CEACAM21	113054411	2.37437e-197	-1.48774	1.48911	0.0118827	0.0278288	0.0118827	0.0270145	1	-0.532978	-0.465286	-0.0873032	9.23491	59.3998	0.00169486	1.3557e-85	2.71123e-19
CEBPA	113397994	4.73701e-202	-2.0082	2.01348	0.000371333	0.0209953	0.000371333	0.0187441	1	-1.47665	-4.10834	-0.0825433	9.2292	383.324	2.13041e-12	6.21602e-16	5.29368e-23
CEBPB	108029735	5.49118e-135	-1.52832	1.53852	0.0204233	0.0873342	0.0204233	0.0677119	1	-1.46923	-1.00631	-0.540739	9.27443	453.006	9.0336e-42	1.19326e-228	1.96443e-06
CEBPD	107774784	3.85607e-132	-0.460338	0.461182	0.000742666	0.0771798	0.000742666	0.0577491	1	-1.17785	-4.40419	-0.445087	9.26532	723.637	3.0285e-54	8.87315e-195	0.00578912
CEBPG	109000399	4.1831e-146	-0.14883	0.155066	0.02785	0.0702345	0.0274786	0.0645985	1	-0.262204	-0.531702	-0.0736582	9.26218	29.9184	0.000760277	1.02003e-05	1.10281e-21
CEBPZ	107154507	2.41685e-125	0.437025	-0.433834	0.119198	0.139942	0.108429	0.125381	1	0.0901414	0.139877	0.0194674	9.31186	0.314698	0.671168	5.40913e-182	0.122543
CEBPZOS	106619059	1.2726e-119	0.702236	-0.709266	0.12254	0.14585	0.116227	0.132582	1	0.120494	0.145132	-0.0588039	9.31561	3.33751	0.165578	1.7949e-186	0.273273
CECR1	104348218	7.33299e-97	-0.789647	0.7912	0.0304493	0.119793	0.0297066	0.0966902	1	-0.788372	-0.94707	-0.408394	9.29308	232.856	2.1147e-29	1.31834e-24	0.0580871
CECR5	111775246	2.41857e-180	-0.693647	0.693072	0.0304493	0.0474989	0.0297066	0.0458065	1	-0.213387	-0.086292	-0.0415948	9.24811	8.00193	0.133352	4.60752e-77	0.000254294
CECR6	115552183	8.63261e-233	1.05239	-1.04409	0	0.00392764	0	0.00373605	1	-0.618589	-inf	0.0129714	9.21812	139.234	0.0379935	4.83254e-183	5.65097e-05
CELA1	113963185	6.64717e-210	-1.15268	1.14384	0	0.0184727	0	0.0172593	1	-1.03437	-inf	-0.28385	9.2283	1114.21	2.94898e-30	1.13353e-211	0.088191
CELF1	100213697	1.14268e-61	-0.120769	0.118985	0.155217	0.234381	0.141849	0.195871	1	-0.109866	-0.087457	-0.103966	9.36936	10.016	0.00311859	6.07976e-224	0.768781
CELF2	90777371	1.78314e-11	-0.601357	0.605781	0.317118	0.480657	0.261047	0.348682	1	-0.12714	-0.0988271	-0.195331	9.51578	29.3846	5.95582e-08	7.36905e-142	0.00827194
CENPA	115925812	2.40703e-238	-0.278339	0.285025	0	0.00276212	0	0.00148484	1	-0.665268	-inf	0.0282608	9.21706	115.01	0.152533	1.59316e-191	0.688373
CENPB	113694915	3.7055e-206	-2.00374	2.01129	0.00965466	0.0230869	0.00965466	0.0224003	1	-0.457491	-0.547918	-0.0551355	9.23141	44.5046	0.00943114	2.72709e-220	0.175865
CENPBD1	114779151	1.6566e-221	0.854929	-0.845923	0.0152247	0.0166047	0.0152247	0.0161097	1	0.139642	0.370038	0.0833105	9.22717	72.0652	0.00674167	1.08823e-234	0.000457908
CENPC	110470429	8.63519e-164	0.733421	-0.737378	0.0816933	0.0922996	0.0753806	0.0854182	1	0.206443	0.102805	0.0443047	9.28021	2.65883	0.271058	2.63194e-263	7.06104e-67
CENPE	115506114	4.13496e-232	-0.306306	0.311699	0.000742666	0.00600323	0.000742666	0.00486964	1	-0.430405	-1.57826	0.0173584	9.21931	55.3572	0.131989	6.89842e-176	0.263876
CENPF	115408362	1.1395e-230	-0.0471198	0.0539242	0.003342	0.0103141	0.003342	0.00683346	1	-0.22337	-0.506887	0.029541	9.22179	4.84136	0.507551	5.52593e-90	3.65558e-13
CENPH	114905947	2.44275e-223	3.23569	-3.23264	0.0375046	0.0264876	0.0363906	0.0252104	1	0.658737	0.741514	0.192701	9.2344	190.281	1.02384e-08	7.30062e-181	2.21343e-26
CENPJ	115702667	5.0917e-235	1.81137	-1.81607	0.0115113	0.0091166	0.0115113	0.00881325	1	0.497884	0.605293	0.0809389	9.22204	193.994	0.000317005	8.85522e-70	2.97457e-06
CENPK	111081377	1.93197e-171	-1.16901	1.17578	0.0248793	0.0569987	0.0248793	0.0512509	1	-0.484417	-0.529853	-0.334361	9.25477	231.975	8.98936e-16	1.3119e-195	5.40919e-06
CENPL	114724066	1.02909e-220	2.17126	-2.17489	0.0207947	0.0198777	0.0204233	0.0190634	1	0.520851	0.369812	0.0673856	9.22982	37.7238	0.0230979	1.18607e-241	1.57515e-54
CENPM	116080248	1.16479e-240	2.49119	-2.46891	0.03899	0.0211869	0.036762	0.0176744	1	0.727262	1.02512	0.338408	9.23036	839.529	1.02333e-26	1.0663e-214	0.449394
CENPN	115602552	1.55297e-233	1.75532	-1.75479	0.0103973	0.00833426	0.010026	0.00731244	1	0.447496	0.878157	0.117484	9.22113	441.484	3.36581e-06	6.38936e-37	0.174408
CENPQ	114644687	1.42235e-219	0.866792	-0.865832	0.0207947	0.0205323	0.0204233	0.019718	1	0.175008	0.351414	0.0886635	9.2303	60.5363	0.00487639	5.81735e-217	0.0272127
CENPT	111245592	1.58358e-173	-1.0754	1.07683	0.024508	0.0510274	0.023394	0.0489518	1	-0.272363	-0.444903	-0.127043	9.25081	50.2541	0.000313709	4.65575e-155	1.5662e-37
CENPU	115653782	2.70534e-234	-0.145456	0.146171	0.00408466	0.00697715	0.00408466	0.0057318	1	-0.702551	-0.00803879	0.0445133	9.22004	31.155	0.28622	1.42882e-137	0.20257
CENPW	114147927	1.67135e-212	-0.667481	0.674977	0.00371333	0.0170198	0.00371333	0.0142896	1	-0.594692	-0.870629	0.0171836	9.22597	41.9905	0.0136795	3.54438e-242	2.24422e-27
CEP104	112177487	1.31404e-185	1.12711	-1.12531	0.0271073	0.0435872	0.0263646	0.0419108	1	0.206436	-0.154021	-0.037768	9.24585	7.55736	0.165434	7.72125e-221	0.371757
CEP120	114606385	5.0383e-219	1.48154	-1.47849	0.0196807	0.0205483	0.0193093	0.0201651	1	0.340907	0.274834	0.051657	9.23035	19.9225	0.108184	5.81193e-26	0.0469984
CEP126	114589311	8.84938e-219	1.07903	-1.08597	0.0219087	0.0240129	0.0219087	0.0231827	1	0.235582	0.125354	-0.00023667	9.23295	0.00771598	0.955092	4.00538e-202	0.417682
CEP128	114824704	3.6489e-222	-2.48125	2.49482	0.00297066	0.0118787	0.00297066	0.0111922	1	-1.09057	-0.982276	-0.0135143	9.22358	46.6424	0.0600536	3.10607e-184	0.000313744
CEP135	112801807	6.24411e-194	1.42465	-1.42928	0.0857779	0.069532	0.0805793	0.0650615	1	0.334884	0.518514	0.217822	9.26469	79.9006	1.55613e-07	3.53682e-217	0.459821
CEP152	115057909	1.52424e-225	0.109576	-0.112095	0.0126253	0.014545	0.0118827	0.0138585	1	0.00114848	0.199471	0.0525793	9.22566	30.4181	0.0937072	5.07105e-216	0.00565844
CEP162	114887252	4.55378e-223	1.17141	-1.16717	0.028964	0.0238373	0.0285926	0.0231507	1	0.237264	0.482998	0.101161	9.23288	62.4533	0.00183823	2.07394e-208	1.01877e-05
CEP164	110725046	5.88022e-167	-0.10142	0.111382	0.0404753	0.0613894	0.0382473	0.0580046	1	-0.0379495	-0.0740255	-0.00435289	9.25785	0.533207	0.652789	9.84844e-157	0.00389054
CEP170	113708634	2.38833e-206	1.77034	-1.75412	0.0393613	0.036674	0.0382473	0.034774	1	0.565224	0.530841	0.202434	9.24076	135.779	8.07109e-07	1.26351e-175	0.163021
CEP19	114214539	1.91334e-213	-1.31487	1.31451	0.00928333	0.0193189	0.00891199	0.018792	1	-0.288759	-0.469023	-0.0328405	9.22901	18.6515	0.137808	7.14308e-85	8.16099e-37
CEP192	114617306	3.5135e-219	0.879946	-0.873975	0.0141107	0.0179298	0.0137393	0.0177063	1	0.225579	0.112679	0.0254939	9.22818	3.52413	0.553608	2.37739e-70	7.53522e-130
CEP250	113858944	1.91572e-208	0.395868	-0.397809	0.0196807	0.0275574	0.0193093	0.0267591	1	0.0453553	-0.078993	-0.0222891	9.23513	3.31013	0.45704	1.82131e-98	1.33803e-12
CEP290	112985015	2.08009e-196	1.09417	-1.09811	0.0404753	0.0448645	0.0375046	0.0416234	1	0.286442	0.191846	0.0692821	9.2473	12.5979	0.0762024	1.2e-208	1.00871e-11
CEP295	115417216	8.44207e-231	2.10828	-2.11157	0.0337913	0.022065	0.032306	0.0212987	1	0.501588	0.717829	0.180196	9.23173	213.674	1.92116e-08	9.71073e-177	0.0117224
CEP350	107212835	5.64701e-126	-0.183155	0.196093	0.0686966	0.108393	0.0664686	0.0969297	1	-0.0439566	-0.0739318	-0.0316298	9.28856	3.18064	0.170227	5.61154e-41	0.591525
CEP41	114518432	9.14037e-218	-1.06689	1.06488	0.006684	0.0157744	0.00631266	0.0153433	1	-0.45791	-0.625705	-0.0786184	9.22642	101.626	0.00131207	1.51412e-84	0.0263223
CEP44	114607503	4.8558e-219	-0.666143	0.669192	0.0170813	0.0207239	0.0170813	0.0200693	1	-0.145101	0.078686	0.00300386	9.23025	0.00765051	0.990625	1.26081e-217	1.02984e-05
CEP57	106463350	5.53468e-118	0.303418	-0.298599	0.101003	0.133412	0.0932046	0.119186	1	0.0873824	0.057026	0.00213958	9.30606	0.0369879	0.868833	1.40432e-208	0.891217
CEP57L1	115190224	1.7964e-227	3.93997	-3.95643	0.01671	0.0143375	0.0152247	0.0137946	1	0.894695	0.586017	0.0830477	9.22586	87.3771	0.00303946	3.6326e-218	1.54682e-06
CEP63	112042445	7.84698e-184	1.66469	-1.66598	0.047902	0.0552903	0.0438173	0.0514585	1	0.274039	0.230401	0.0792589	9.25325	10.8095	0.109632	9.82483e-111	1.77201e-27
CEP68	112519775	3.78609e-190	0.419884	-0.420836	0.0553286	0.05545	0.0527293	0.0524005	1	0.102727	0.320328	0.0688303	9.25435	9.71647	0.103616	9.9733e-162	5.7405e-67
CEP70	114996364	1.19489e-224	-1.56002	1.55796	0.002228	0.0100586	0.002228	0.00975524	1	-0.760027	-1.25804	-0.0766626	9.22264	222.561	6.82893e-05	7.88479e-43	6.03843e-11
CEP76	115251428	2.28813e-228	1.53011	-1.52598	0.017824	0.0153593	0.0174527	0.015056	1	0.286589	0.466614	0.0420062	9.2267	22.8219	0.112776	7.8511e-120	0.00243682
CEP78	109492534	6.52389e-152	0.591024	-0.582195	0.0308206	0.0789201	0.0297066	0.0685421	1	-0.338945	-0.812598	-0.430509	9.2721	253.781	1.86439e-22	2.23897e-56	0.0468349
CEP83	114584156	1.04892e-218	1.69638	-1.69969	0.0204233	0.0202609	0.0204233	0.0198298	1	0.32236	0.514072	0.0759662	9.22977	39.3726	0.0264491	8.04896e-10	0.333781
CEP85	115146225	7.88241e-227	-2.49537	2.48774	0.002228	0.00796705	0.002228	0.00783932	1	-0.642038	-0.823666	-0.0165592	9.22104	58.7763	0.0633626	1.04578e-137	0.613739
CEP85L	109575922	6.59522e-153	-1.9246	1.93756	0.037876	0.0743378	0.0363906	0.0694841	1	-0.459295	-0.451013	-0.215222	9.26659	78.7918	1.69613e-07	3.36749e-229	0.581148
CEP89	114584530	1.03607e-218	0.558405	-0.554135	0.0248793	0.0252742	0.0248793	0.0247473	1	0.0805858	0.24328	0.0391225	9.23366	8.94599	0.22318	3.95357e-167	0.0526874
CEP95	113645513	1.79889e-205	1.38449	-1.39217	0.0430746	0.04231	0.0419606	0.0403781	1	0.333585	0.294531	0.0844018	9.24551	20.1275	0.0275649	9.81578e-180	0.000422418
CEP97	114859008	1.16604e-222	0.442621	-0.436093	0.00965466	0.0138425	0.00928333	0.0133795	1	0.0889305	0.0264538	0.0199122	9.22532	2.5519	0.611898	2.16258e-200	0.479754
CEPT1	117170114	2.553e-257	5.2833	-5.28662	0.18381	0.085067	0.164872	0.07991	1	1.01015	1.04614	0.72937	9.27772	822.43	5.12575e-73	3.27588e-205	0.000311474
CERK	111857149	2.07838e-181	-2.7108	2.71318	0.01114	0.0372807	0.01114	0.0357799	1	-0.917405	-0.779403	-0.192797	9.24117	189.043	4.30571e-10	1.48593e-202	0.742883
CERS2	107948285	4.49134e-134	-1.9929	2.00056	0.034534	0.082225	0.0330486	0.0777386	1	-0.447963	-0.597397	-0.234718	9.27148	96.9304	2.37427e-09	2.05416e-220	0.0900274
CERS4	116183912	3.20509e-242	3.00575	-3.03215	0.06684	0.0298884	0.063498	0.028659	1	0.973072	1.09923	0.436827	9.23822	797.705	6.17089e-35	1.23402e-52	0.000106178
CERS5	110523549	1.89716e-164	0.0527233	-0.0539019	0.053472	0.07239	0.051244	0.0685421	1	-0.00332691	-0.0317667	-0.034884	9.26599	2.49282	0.357229	2.56078e-87	3.91013e-05
CERS6	112830933	2.52744e-194	-0.439169	0.442621	0.0141107	0.0312615	0.013368	0.0291699	1	-0.336786	-0.360351	-0.0576099	9.23628	34.161	0.00469518	1.99159e-139	0.36336
CES1	112324998	1.47461e-187	-1.37757	1.39447	0	0.0349337	0	0.0270784	1	-1.36799	-inf	-0.359422	9.23882	845.824	2.28713e-38	3.29419e-216	0.349282
CES2	112109331	1.03773e-184	0.570015	-0.56667	0.0337913	0.0470359	0.032306	0.0447528	1	0.0947681	0.00953547	0.0389787	9.24783	1.684	0.571769	3.54648e-206	0.479606
CES4A	114160044	1.1272e-212	-1.17061	1.17089	0.00742666	0.018808	0.00742666	0.0181693	1	-0.356709	-0.592372	-0.0591209	9.22847	59.7714	0.00735263	1.49683e-166	0.109676
CETN2	112539747	2.04906e-190	-0.586667	0.58703	0.0449313	0.0508039	0.043446	0.048393	1	-0.170656	0.179151	-0.0198483	9.25134	0.677149	0.642657	2.5617e-18	1.77771e-13
CETN3	113615981	4.6199e-205	1.11599	-1.11925	0.030078	0.0338001	0.0282213	0.0330177	1	0.216118	0.161603	0.02975	9.23955	3.19359	0.421933	1.35129e-11	1.86106e-48
CFAP20	111732388	8.7101e-180	-0.309833	0.312747	0.0330486	0.0498938	0.032306	0.0478981	1	-0.0953622	-0.0908811	-0.0648901	9.25026	12.8259	0.0672786	3.67155e-179	9.13287e-10
CFAP36	106557010	5.74059e-119	-1.19543	1.19403	0.0326773	0.0972171	0.0308206	0.0879568	1	-0.649558	-0.792283	-0.424638	9.28109	238.199	2.87412e-23	5.63483e-78	6.38442e-39
CFAP97	107882273	2.45354e-133	-0.588336	0.589353	0.073524	0.106621	0.0686966	0.0980793	1	-0.10233	-0.0766222	-0.0886755	9.28869	9.98338	0.0349575	1.85805e-220	0.037698
CFD	96538129	3.80008e-37	0.769518	-0.764618	0.00928333	0.393738	0.00928333	0.14272	1	-1.11158	-3.30014	-1.59345	9.45282	1105.91	1.76758e-240	3.3257e-238	3.231e-11
CFDP1	101803511	3.01689e-74	-2.32982	2.33955	0.0880059	0.168745	0.0846639	0.149602	1	-0.29405	-0.275312	-0.251489	9.32806	60.3391	1.84337e-09	0.000841135	0.000324076
CFL1	57172207	9.1623e-177	-1.55924	1.57179	1.71333	3.46295	0.781285	0.876008	1	-0.457494	-0.388586	-0.586041	10.6118	603.85	9.78839e-133	2.25364e-135	0.107366
CFL2	114085735	1.25891e-211	0.980771	-0.978028	0.0263646	0.028643	0.025622	0.0280363	1	0.200787	0.170482	0.0758038	9.23593	28.7349	0.024864	7.44022e-198	0.0804179
CFLAR	90820456	1.30825e-11	-1.65777	1.67106	0.144449	0.34228	0.130338	0.266824	1	-0.558878	-0.595598	-0.641279	9.43626	264.986	1.50647e-49	1.38768e-229	1.19964e-09
CFP	98555862	8.04984e-50	0.361302	-0.364448	0.00631266	0.24321	0.00594133	0.123258	1	-1.06313	-3.14883	-1.1954	9.36298	1067.98	2.10876e-195	3.16769e-239	2.35265e-17
CGGBP1	104684895	4.41012e-100	0.458348	-0.463947	0.147419	0.173806	0.136651	0.15586	1	0.0688055	0.180848	0.0931463	9.33423	7.05868	0.0507059	9.77954e-198	0.0441044
CGRRF1	111564788	1.28173e-177	-0.112251	0.111783	0.051244	0.0615331	0.05013	0.0591382	1	-0.0610221	0.0810696	-0.00650669	9.2588	0.111759	0.850085	6.43858e-213	0.000975236
CH17-189H20.1	100495451	8.23377e-64	-0.740451	0.743146	0.145563	0.226446	0.132566	0.193572	1	-0.404454	-0.192615	-0.303498	9.36907	69.4967	2.78827e-12	2.33698e-80	2.76626e-63
CH17-340M24.3	112536908	2.23598e-190	-2.49277	2.50935	0.004456	0.0285951	0.004456	0.0272859	1	-0.890487	-1.454	-0.11152	9.23446	195.006	8.21167e-09	1.10522e-98	0.364238
CH17-373J23.1	113899227	5.23424e-209	0.6888	-0.690274	0.0386186	0.0381109	0.0349053	0.0306069	1	0.153705	0.456361	0.302829	9.24238	420.687	2.40211e-17	1.50188e-152	0.00408494
CH25H	114249047	6.21362e-214	1.03396	-1.03502	0	0.0314211	0	0.0118149	1	-0.31266	-inf	0.188142	9.23452	11.5188	0.0688024	9.47737e-223	0.00212549
CHAC1	116086915	9.24791e-241	-0.0809553	0.0789076	0	0.000638641	0	0.000447049	1	-0.0720407	-inf	0.00710614	9.21609	22.2191	0.556463	6.24019e-138	3.87469e-51
CHAC2	115009922	7.59414e-225	0.21417	-0.214777	0.0148533	0.0160618	0.0141107	0.0146887	1	-0.0129833	0.369514	0.0767737	9.2265	58.623	0.00867143	1.60037e-225	0.00199135
CHAF1A	113580416	1.43679e-204	-0.115172	0.122419	0.00779799	0.0221928	0.00779799	0.0201172	1	-0.0783015	-0.441192	-0.00274978	9.22998	22.468	0.0517523	6.69933e-178	5.85588e-32
CHAMP1	114145536	1.80641e-212	0.871409	-0.863115	0.0193093	0.023981	0.018938	0.0233583	1	0.186648	0.160688	0.045996	9.23227	8.67607	0.271216	9.66647e-234	1.80712e-05
CHCHD1	104734812	1.45333e-100	-0.68426	0.690523	0.0761233	0.134833	0.07241	0.121166	1	-0.140248	-0.218357	-0.0560702	9.30516	6.94885	0.0421413	1.03505e-197	0.20479
CHCHD10	113065960	1.65375e-197	1.51687	-1.52034	0.144449	0.0951894	0.119941	0.0811713	1	0.361574	0.832413	0.341981	9.28216	199.416	1.0682e-16	2.24291e-177	0.461717
CHCHD2	72070648	1.65769e-37	-0.739206	0.747243	0.881916	1.48775	0.58485	0.709323	1	-0.156932	-0.174547	-0.183413	9.98231	44.0026	3.30486e-11	1.64168e-05	4.42315e-30
CHCHD3	109661926	6.15586e-154	0.360567	-0.346675	0.054586	0.077547	0.053472	0.0729168	1	0.0458786	0.0032301	0.0446271	9.2679	0.977546	0.662629	4.86883e-195	0.752336
CHCHD4	113427793	1.84179e-202	-0.405535	0.396908	0.01671	0.0279086	0.0163387	0.0269506	1	-0.070741	-0.121852	0.00419451	9.23462	1.47156	0.588266	7.19907e-203	0.642665
CHCHD5	100140131	4.08439e-61	-0.935029	0.946998	0.0969179	0.193492	0.0880059	0.1652	1	-0.295276	-0.367621	-0.227122	9.34256	49.5416	5.84643e-09	7.88694e-152	6.01002e-07
CHCHD6	114551989	3.02808e-218	0.228838	-0.238637	0.0152247	0.0198138	0.0152247	0.019271	1	0.0822921	0.0470064	0.0115805	9.22937	0.728025	0.75169	2.84619e-194	1.72193e-25
CHCHD7	104391822	2.8259e-97	1.36165	-1.35987	0.131081	0.173934	0.122169	0.153034	1	0.184365	0.0568353	0.103814	9.33236	7.61849	0.0313084	0	0
CHD1	104957310	9.98232e-103	0.283801	-0.285116	0.0965466	0.14767	0.0891199	0.131352	1	0.0533046	-0.113948	-0.0511761	9.3149	3.8575	0.111477	5.20468e-227	0.963806
CHD1L	114830073	3.05249e-222	4.64928	-4.65047	0.045674	0.0323152	0.041218	0.0306548	1	0.906649	0.658738	0.230338	9.23833	211.959	3.89572e-10	4.67524e-232	0.683197
CHD2	110752844	2.64115e-167	2.12315	-2.11758	0.191237	0.145674	0.164501	0.131352	1	0.424586	0.538573	0.368801	9.31758	141.381	3.81463e-19	2.74952e-175	0.978143
CHD3	109371372	1.79797e-150	-2.54924	2.5689	0.017824	0.0629221	0.0174527	0.0597289	1	-0.883354	-1.00031	-0.324592	9.25884	240.855	8.52708e-18	6.1046e-214	2.09412e-06
CHD4	107549311	1.19656e-129	1.04271	-1.0419	0.0909766	0.121262	0.0861493	0.107787	1	0.203914	0.0625926	0.0548529	9.2973	1.84229	0.458989	2.46293e-193	0.0132818
CHD6	107379042	8.78482e-128	0.0598401	-0.0656013	0.0698106	0.106908	0.065726	0.0982709	1	0.0178227	-0.0878018	-0.0580143	9.28857	5.1295	0.125327	3.77407e-233	0.236541
CHD7	117085103	5.32934e-256	3.82035	-3.82539	0.0891199	0.0346782	0.0850353	0.0330177	1	1.02839	1.32753	0.526909	9.24143	934.932	1.43108e-45	3.33869e-209	0.21522
CHD8	112471073	1.68887e-189	-0.230256	0.231563	0.0293353	0.0439066	0.0285926	0.0417991	1	-0.0601976	-0.0931643	-0.0131308	9.24587	1.75742	0.492724	1.27211e-227	0.171812
CHD9	112161455	2.13754e-185	2.54585	-2.54825	0.224285	0.151342	0.19495	0.130331	1	0.745521	0.734539	0.738568	9.32045	580.939	2.17034e-68	2.92081e-197	0.49108
CHEK1	115365175	4.91562e-230	0.186584	-0.178898	0.00742666	0.00932416	0.00742666	0.00884518	1	-0.0392894	0.241091	0.0283113	9.22206	13.3008	0.335664	1.14016e-220	1.63984e-08
CHEK2	115004844	8.99947e-225	1.22574	-1.22403	0.0174527	0.0167484	0.0174527	0.0163492	1	0.24792	0.403466	0.0634433	9.22735	39.7783	0.0345962	1.98258e-160	0.889258
CHERP	112019107	1.58772e-183	0.568282	-0.570473	0.0360193	0.0462057	0.035648	0.0448805	1	0.0846946	0.144372	0.0641356	9.24783	9.07861	0.150606	1.34675e-228	0.364538
CHFR	110141486	9.59995e-160	-1.05201	1.06293	0.0493873	0.0726135	0.0471593	0.069532	1	-0.232265	-0.120732	-0.115243	9.26562	23.3148	0.00444153	4.00679e-202	0.0632137
CHI3L1	116068773	1.73245e-240	0.854982	-0.861651	0.000371333	0.000926029	0.000371333	0.000654607	1	-0.106312	-0.0771921	0.00885719	9.2163	36.5697	0.492197	7.35677e-40	0.000556399
CHI3L2	119208216	5.58711e-290	1.67666	-1.6861	0.135537	0.0401067	0.108429	0.0342791	1	0.757131	1.3288	0.622402	9.24778	990.375	1.39694e-56	8.56634e-225	0.0464899
CHIC2	106489293	2.9574e-118	-1.41777	1.41721	0.0427033	0.099628	0.0419606	0.0938643	1	-0.371306	-0.55588	-0.155352	9.28363	40.3847	4.17643e-05	7.40096e-43	5.70146e-73
CHID1	109566208	8.61667e-153	-1.51082	1.51703	0.03342	0.0703782	0.032306	0.0658599	1	-0.324225	-0.436515	-0.0980442	9.26302	28.8138	0.00173752	8.6419e-108	1.38767e-48
CHM	114630293	2.28828e-219	1.45286	-1.45106	0.0330486	0.0266633	0.0319346	0.0257372	1	0.316175	0.533734	0.117229	9.23477	68.1277	0.000865153	5.12202e-167	1.39968e-32
CHML	115666916	1.72762e-234	1.87898	-1.87411	0.02228	0.0137787	0.0215373	0.0129484	1	0.646798	0.979819	0.204667	9.22522	627.347	1.85807e-12	1.34001e-143	0.952125
CHMP1A	110846434	1.77342e-168	-0.0515225	0.0575047	0.0531006	0.0707295	0.0519866	0.0673926	1	-0.0775238	-0.0342684	0.0128682	9.26479	0.053202	0.920236	1.75447e-105	0.0782534
CHMP1B	109404147	7.34284e-151	1.76945	-1.77217	0.230227	0.177383	0.204976	0.15594	1	0.373835	0.610297	0.427938	9.3374	179.006	3.25867e-24	2.12887e-138	0.0979028
CHMP2A	90761235	2.0014e-11	-2.04569	2.0604	0.128853	0.31865	0.121426	0.255153	1	-0.568063	-0.541193	-0.526579	9.41898	195.004	3.55513e-37	3.00021e-104	2.88433e-15
CHMP2B	109012000	3.06146e-146	1.80907	-1.80065	0.118455	0.117254	0.110286	0.106621	1	0.323916	0.364734	0.219209	9.29552	52.9427	2.3528e-06	1.12194e-82	0.0815142
CHMP3	104537536	1.15013e-98	-0.0181338	0.0225343	0.130338	0.170421	0.121055	0.151134	1	0.0176021	0.0582622	0.011163	9.32993	0.0156642	0.967208	3.09315e-222	0.00867124
CHMP4A	93928053	1.36727e-23	0.135362	-0.128331	0.319718	0.428608	0.269216	0.331519	1	0.0210582	0.0152236	-0.0118445	9.48886	0.202564	0.652661	1.23124e-182	0.687448
CHMP4B	106068125	7.0848e-114	0.523004	-0.517896	0.0913479	0.133173	0.0846639	0.116552	1	-0.026484	0.0283258	-0.00916759	9.30445	0.606109	0.43626	1.29466e-211	0.896274
CHMP5	103498372	5.72064e-89	-0.304123	0.318145	0.103602	0.165392	0.0965466	0.145099	1	-0.0893311	-0.134915	-0.0511573	9.32597	4.31597	0.0669825	6.64948e-225	0.818337
CHMP6	111001831	1.9591e-170	-1.28975	1.29893	0.0337913	0.0578768	0.0326773	0.0557374	1	-0.298438	-0.290436	-0.147951	9.25565	49.1969	0.000168406	7.10594e-194	1.36044e-13
CHMP7	112671679	3.51128e-192	1.60564	-1.6076	0.170813	0.11858	0.151504	0.106813	1	0.495276	0.66902	0.309736	9.29959	111.814	3.91166e-13	5.96025e-176	5.97111e-10
CHN1	115336395	1.30066e-229	-0.988402	0.986969	0	0.00724858	0	0.00646624	1	-1.00684	-inf	-0.061817	9.22079	447.72	5.97787e-07	2.83987e-150	2.78792e-07
CHN2	111570168	1.09249e-177	-0.74401	0.743883	0.00297066	0.0365941	0.00297066	0.0335127	1	-0.848174	-2.21269	-0.180374	9.23957	337.321	5.84924e-17	5.75531e-117	0.00200235
CHORDC1	109335982	4.72239e-150	0.540353	-0.547333	0.065726	0.0892501	0.060156	0.0823049	1	0.12008	-0.0186811	0.0692534	9.27689	4.84637	0.160635	2.79104e-203	0.00268675
CHP1	102567214	1.03158e-80	-0.248606	0.252466	0.04456	0.147574	0.0419606	0.117047	1	-0.479181	-0.765251	-0.392978	9.31098	181.109	9.8668e-26	7.89935e-141	0.013376
CHPF	114765501	2.60564e-221	-2.06024	2.06373	0.000371333	0.0115754	0.000371333	0.0102981	1	-0.870928	-2.89876	-0.0455685	9.22327	304.765	2.21069e-06	8.4748e-225	0.117334
CHPF2	113148827	1.22897e-198	-0.150349	0.15017	0.01671	0.030064	0.0163387	0.0292817	1	-0.0878798	-0.235229	-0.0626755	9.23636	29.0866	0.0207582	1.5267e-159	0.17298
CHPT1	119071199	1.01015e-287	3.54981	-3.54756	0.142963	0.0356681	0.124768	0.033848	1	1.17313	1.76124	0.79781	9.24497	2019.07	4.12054e-99	3.3423e-34	5.55891e-17
CHRAC1	111682625	3.84639e-179	1.85024	-1.85001	0.0831786	0.0721505	0.0798366	0.0678077	1	0.353756	0.532158	0.255	9.26582	103.847	8.61758e-09	1.55728e-177	0.705302
CHRM3-AS2	111209033	4.62622e-173	-1.17548	1.17378	0.00185667	0.0431881	0.00185667	0.0402503	1	-1.29879	-2.77849	-0.513748	9.24524	992.825	2.55632e-51	9.29866e-134	0.353792
CHRNB1	111875008	1.2159e-181	-1.56513	1.55329	0.0152247	0.040394	0.0152247	0.038989	1	-0.393545	-0.710747	-0.151516	9.24354	99.3089	2.8712e-06	2.30369e-191	0.18962
CHRNE	115682224	1.02408e-234	-0.980715	0.994904	0.000371333	0.00373605	0.000371333	0.00356042	1	-0.869806	-1.84055	-0.0153884	9.21819	167.064	0.0207566	1.4268e-229	0.100764
CHST11	111640039	1.36812e-178	-0.501757	0.51659	0.0304493	0.0481056	0.030078	0.0457906	1	-0.314414	-0.0945355	-0.0469729	9.24894	8.84103	0.121832	1.38098e-220	6.89397e-06
CHST12	97619442	1.06161e-43	-0.111003	0.10757	0.0932046	0.250858	0.0865206	0.196175	1	-0.739589	-0.872039	-0.683713	9.38524	291.712	1.19944e-48	3.76015e-218	0.000117596
CHST15	113902028	4.78239e-209	1.34239	-1.34104	0.00594133	0.0179139	0.00594133	0.0166845	1	-0.132631	-0.49368	-0.0177526	9.22731	36.2653	0.00724955	7.59831e-209	0.00658606
CHST2	114548832	3.35991e-218	0.558645	-0.561838	0.006684	0.0166047	0.006684	0.0151997	1	-0.236773	-0.713832	-0.147889	9.22743	231.28	4.79864e-07	5.14521e-180	0.941138
CHST7	114543249	4.03815e-218	-1.80184	1.81045	0.00148533	0.0122619	0.00148533	0.0119426	1	-0.998385	-1.6281	-0.0883873	9.22409	310.511	5.3053e-07	2.28867e-233	1.12707e-08
CHSY1	114178447	6.19525e-213	0.016467	-0.00842227	0.00705533	0.017866	0.00705533	0.0171315	1	-0.309402	-0.561547	-0.0312368	9.22773	36.4923	0.0370303	7.60528e-195	0.0741713
CHTF8	111217268	3.63419e-173	1.82102	-1.82543	0.0631266	0.06859	0.06127	0.06487	1	0.290588	0.299011	0.141147	9.26296	29.9398	0.00299011	3.57428e-156	0.924884
CHTOP	106152577	9.52544e-115	0.0696726	-0.0750574	0.0880059	0.128111	0.0835499	0.117239	1	-0.0223961	-0.0405934	0.00356677	9.30244	0.127042	0.786715	2.57089e-233	0.073853
CHUK	113820573	6.58189e-208	-1.68564	1.68906	0.00965466	0.0214743	0.00965466	0.0211071	1	-0.42568	-0.393604	-0.0596297	9.23047	47.9244	0.00923978	6.02713e-188	3.5854e-05
CHURC1	94718047	2.34558e-27	-1.14117	1.13585	0.19495	0.321252	0.172299	0.263407	1	-0.179689	-0.199897	-0.288509	9.42472	61.6331	8.20584e-13	1.6619e-126	4.09218e-11
CIAO1	109493111	6.42142e-152	-0.195936	0.196654	0.0475306	0.0743378	0.04456	0.0701866	1	-0.0875664	-0.101943	-0.0586981	9.26658	8.43391	0.0728981	2.13995e-130	7.23099e-11
CIAPIN1	111416582	1.03197e-175	-0.837291	0.8413	0.0297066	0.05264	0.0282213	0.0502291	1	-0.28569	-0.303442	-0.187899	9.25166	83.7733	2.49856e-06	1.45284e-195	0.00510256
CIB1	88308484	3.37911e-05	0.00886672	-0.00980008	0.309692	0.497517	0.256591	0.370268	1	0.0204301	-0.194234	-0.216843	9.52732	36.0995	1.88479e-09	1.20272e-230	0.073853
CIC	113812096	8.64321e-208	0.427761	-0.421324	0.0152247	0.0246675	0.0152247	0.0240927	1	0.0449819	-0.109068	0.00624082	9.23254	0.509411	0.715349	4.40998e-183	1.79127e-26
CIDEB	112732820	5.29934e-193	-1.91444	1.93141	0.00408466	0.0269028	0.00408466	0.0258011	1	-1.03194	-1.45481	-0.126797	9.23363	223.878	2.23398e-09	5.20982e-159	5.02907e-06
CIITA	116561614	5.99118e-248	2.84835	-2.83703	0.0608986	0.0247633	0.0582993	0.022097	1	1.45856	1.58815	0.606111	9.23278	2539.99	5.62691e-66	1.59555e-208	6.70704e-51
CINP	109757002	4.43241e-155	-0.306351	0.319285	0.0460453	0.0729009	0.04456	0.067664	1	-0.120105	-0.104761	-0.0808186	9.26533	14.5872	0.0222203	6.10424e-260	7.2315e-87
CIR1	103948728	4.14594e-93	0.644756	-0.639567	0.239881	0.246324	0.203119	0.206824	1	0.127961	0.279278	0.117219	9.38119	11.4524	0.00477773	9.5414e-218	3.01968e-36
CIRBP	98909279	3.08064e-52	2.27124	-2.28926	1.52655	1.32748	0.737839	0.675139	1	0.358156	0.434257	0.341507	9.94801	166.318	5.24549e-38	1.36226e-202	2.05375e-130
CISD1	107078447	1.60038e-124	-1.56447	1.573	0.037876	0.0931618	0.035648	0.0847477	1	-0.282854	-0.585972	-0.229044	9.27792	89.3124	3.00031e-09	4.1623e-144	1.85737e-08
CISD2	102527479	2.27359e-80	-1.73783	1.75064	0.0471593	0.151182	0.045674	0.129995	1	-0.512706	-0.762077	-0.416653	9.31792	165.013	7.11071e-20	1.51006e-165	0.142939
CISD3	101022303	6.44553e-68	-1.83233	1.83228	0.0259933	0.14205	0.025622	0.125605	1	-0.988412	-1.42592	-0.561659	9.31027	349.381	1.26615e-40	1.93384e-229	1.08638e-05
CISH	104971397	7.26927e-103	-1.93493	1.92425	0.004456	0.110038	0.004456	0.0852266	1	-2.14329	-2.98555	-0.59113	9.28861	610.092	7.1412e-55	2.24267e-162	0.111305
CITED2	110122521	1.63674e-159	-2.52933	2.54577	0.01671	0.0600961	0.01671	0.0541248	1	-0.978871	-0.994714	-0.381614	9.25699	348.216	1.67569e-23	3.5436e-236	0.507814
CIZ1	112770719	1.63786e-193	-0.187727	0.183088	0.032306	0.0423419	0.0319346	0.0410486	1	-0.0509056	0.0103411	-0.0138823	9.24498	0.983606	0.622057	4.30945e-31	0.0159581
CKAP2	113904500	4.4161e-209	1.96494	-1.94901	0.043446	0.034758	0.0404753	0.0323631	1	0.48176	0.71532	0.275354	9.23962	268.591	3.25272e-12	0.0178601	6.12327e-106
CKAP2L	116056888	2.6132e-240	0.695448	-0.690523	0.003342	0.00225121	0.003342	0.00183609	1	0.0452656	1.15571	0.0422826	9.21713	488.23	0.00407288	2.56693e-187	0.192137
CKAP4	111937010	1.88543e-182	1.33939	-1.33625	0.006684	0.0369933	0.00594133	0.0327463	1	0.091545	-1.34004	-0.299235	9.24056	415.086	6.32239e-20	9.424e-186	0.432833
CKAP5	114166483	9.14258e-213	-0.479609	0.485942	0.006684	0.0181693	0.006684	0.0174349	1	-0.198902	-0.705882	-0.0590909	9.228	71.3531	0.00368512	2.8585e-198	0.176904
CKB	114914492	1.83733e-223	-0.390418	0.400745	0.001114	0.0129963	0.001114	0.0082225	1	-0.689601	-1.66714	-0.0313793	9.22372	189.545	5.7187e-07	2.7951e-64	2.91628e-23
CKLF	81066919	0.000647625	-2.15349	2.16042	0.108429	0.46889	0.0980319	0.321332	1	-1.03548	-1.13971	-0.878007	9.50225	447.231	3.33165e-95	1.9986e-174	0.484793
CKMT2-AS1	114714302	1.42203e-220	0.563424	-0.572592	0.0141107	0.0172433	0.013368	0.0168282	1	0.162046	0.123069	0.0122552	9.22786	1.30686	0.694703	4.31289e-166	3.28599e-36
CKS1B	113333212	3.68092e-201	3.16926	-3.19747	0.0924619	0.075168	0.0872633	0.0638481	1	0.67263	0.6434	0.479885	9.26611	362.692	7.24064e-29	2.92035e-199	3.86518e-05
CKS2	111490979	1.14353e-176	1.1224	-1.12306	0.0360193	0.0624272	0.0352766	0.0503568	1	0.214574	-0.0754695	0.17266	9.25571	26.3883	0.0189176	7.156e-244	1.22613e-37
CLASP1	114198703	3.20447e-213	0.61177	-0.619967	0.0170813	0.0245557	0.0170813	0.0239969	1	0.0601521	-0.150308	-0.0340666	9.23301	8.00239	0.267254	1.19903e-227	0.0507047
CLASP2	112931739	1.0968e-195	0.894413	-0.899705	0.035648	0.0431562	0.0349053	0.0416234	1	0.149692	0.0854766	0.0416105	9.24581	3.75646	0.369279	6.27056e-237	0.726216
CLASRP	114197314	3.3527e-213	3.78062	-3.80328	0.0553286	0.0415596	0.053472	0.0402823	1	0.650433	0.636425	0.271524	9.24523	216.146	2.06371e-12	0.0765771	3.62628e-167
CLCC1	114229991	1.1565e-213	0.210642	-0.212417	0.018938	0.0244919	0.0185667	0.0237255	1	0.0272072	0.0611656	0.0223217	9.23266	1.61702	0.644507	1.87985e-233	0.202113
CLCN3	112818692	3.69667e-194	0.444767	-0.448714	0.023394	0.0359555	0.02228	0.0345505	1	0.048481	-0.117465	-0.00172836	9.24048	0.691403	0.659285	8.5942e-137	0.0500755
CLCN5	114987690	1.59669e-224	1.17575	-1.16754	0.000742666	0.00833426	0.000742666	0.00788722	1	0.123622	-1.98539	-0.010221	9.22098	148.497	0.00168909	0.755271	1.08332e-16
CLCN6	115390013	2.12109e-230	2.49537	-2.48562	0.028964	0.0174828	0.0282213	0.0170836	1	0.682513	0.926693	0.202677	9.22824	378.395	6.85529e-11	1.44678e-210	2.30143e-08
CLCN7	114429512	1.69733e-216	1.42433	-1.42323	0.0326773	0.0276372	0.032306	0.0269506	1	0.375682	0.567606	0.140408	9.23512	93.3781	0.000153942	1.12765e-79	1.46955e-18
CLDN15	114275195	2.64762e-214	0.334347	-0.33789	0.0163387	0.0221768	0.0159673	0.0217777	1	0.119776	-0.0526322	-0.0134188	9.23132	1.52221	0.653821	8.04131e-147	0.546723
CLDN7	115491375	6.82213e-232	-1.00771	0.999137	0.002228	0.00549231	0.002228	0.00526879	1	-0.663341	-0.262495	0.00709575	9.21936	2.2474	0.717577	6.79625e-230	0.549477
CLDND1	96286324	1.06426e-35	-1.62516	1.62872	0.0616413	0.230693	0.0608986	0.185062	1	-0.92586	-1.019	-0.612755	9.36792	266.298	6.37711e-42	5.89173e-224	0.147572
CLEC10A	109782819	2.16585e-155	1.80605	-1.78942	0.002228	0.140421	0.00185667	0.0403621	1	0.351701	-3.33063	0.283965	9.29331	86.8813	1.18696e-20	1.33075e-208	0.986233
CLEC11A	112565105	9.39165e-191	-1.58173	1.59182	0.00371333	0.029138	0.003342	0.0265834	1	-1.39561	-1.64956	-0.239436	9.23482	439.169	9.2819e-18	3.22471e-197	1.01018e-13
CLEC12A	102513701	2.98913e-80	0.50758	-0.500457	0.004456	0.164977	0.00371333	0.0949819	1	-1.06122	-3.40482	-0.904646	9.31914	878.487	3.6237e-124	7.08957e-99	0.946574
CLEC16A	115250195	2.38522e-228	-0.00233333	0.00297778	0.012254	0.013651	0.012254	0.0133476	1	-0.0204067	0.110747	0.042473	9.22529	28.4848	0.10286	3.93157e-27	3.71841e-74
CLEC1A	115988235	2.79911e-239	1.36401	-1.35984	0.001114	0.00170836	0.001114	0.00161257	1	-0.0276632	0.104592	0.0132581	9.21682	43.7043	0.446282	1.11971e-220	0.540193
CLEC2B	88680016	5.78746e-06	-1.15512	1.16597	0.184924	0.411061	0.165615	0.308863	1	-0.515055	-0.55773	-0.599411	9.4793	226.828	5.45357e-48	3.58898e-213	0.738865
CLEC2D	98684087	1.08545e-50	0.170098	-0.166204	0.864835	0.828637	0.549944	0.490971	1	0.108613	0.334648	0.202312	9.71374	40.2101	2.29552e-10	1.64426e-133	1.9704e-19
CLEC4A	108619430	1.09203e-141	1.50655	-1.4979	0.0363906	0.0941836	0.035648	0.0671691	1	-0.27431	-0.46755	-0.195373	9.27611	64.6651	6.90169e-13	6.22118e-226	0.0187801
CLEC4C	115694484	6.73537e-235	2.13785	-2.12846	0.00408466	0.0098191	0.00408466	0.0048856	1	0.472077	-0.237335	0.076449	9.22178	62.0828	0.73153	1.02154e-210	0.00105708
CLEC4E	109998193	5.35539e-158	0.871329	-0.868713	0.00185667	0.0593138	0.00185667	0.0430284	1	-1.20118	-3.1916	-0.514826	9.25469	833.213	3.91139e-53	6.89157e-94	0.732209
CLEC4F	115823519	8.10599e-237	0.974171	-0.980183	0.000371333	0.0025386	0.000371333	0.00213945	1	-0.332891	-0.874823	0.021847	9.21721	0.00215836	0.962945	3.51344e-90	3.52798e-75
CLEC5A	114116211	4.68275e-212	1.36679	-1.3637	0	0.0181853	0	0.0127888	1	-0.565739	-inf	0.0833565	9.22665	108.914	0.00083757	5.25323e-84	0.0182598
CLEC7A	98646975	1.94205e-50	0.43267	-0.422021	0.00631266	0.246084	0.00594133	0.12198	1	-1.43367	-3.26657	-0.879608	9.36481	702.833	2.63051e-133	1.49158e-135	8.85176e-10
CLEC9A	114432601	1.53374e-216	1.24523	-1.2442	0	0.0218575	0	0.0106653	1	-0.15593	-inf	0.156634	9.22796	53.6264	0.00137019	3.24976e-71	0.032846
CLECL1	111306468	2.64833e-174	4.02693	-4.07145	0.0293353	0.0583399	0.0237653	0.0452317	1	1.34466	-0.244448	0.220387	9.25286	53.1042	0.00403891	5.74882e-239	1.25725e-14
CLIC1	79515964	4.92059e-07	-0.0464083	0.0516782	0.681025	1.18414	0.469365	0.561605	1	-0.137997	-0.231099	-0.120075	9.85737	13.4148	0.000249846	1.45256e-164	0.799146
CLIC2	114848985	1.62754e-222	-0.705473	0.698201	0	0.0101065	0	0.00913257	1	-0.741177	-inf	-0.0225077	9.2221	308.837	1.5747e-06	7.13896e-190	0.248841
CLIC3	103864758	2.49322e-92	0.0665801	-0.0673588	0.00519866	0.204621	0.00482733	0.103284	1	-0.803865	-3.64986	-1.48716	9.35748	1148.53	8.90119e-210	8.82167e-163	0.305339
CLIC4	118178483	3.11639e-273	3.23173	-3.24596	0.057928	0.0130123	0.056814	0.012198	1	1.40466	2.00948	0.544467	9.22568	3842.97	1.19538e-72	3.01516e-177	0.382934
CLINT1	109816030	8.61149e-156	0.418468	-0.402202	0.0854066	0.0946945	0.0790939	0.086472	1	0.0883612	0.227613	0.129431	9.28028	19.5517	0.0066293	7.08846e-200	0.161832
CLIP1	106061926	8.20656e-114	-0.882012	0.891421	0.0575566	0.111603	0.0557	0.10239	1	-0.251019	-0.330542	-0.235023	9.29103	69.4962	1.2055e-08	6.50206e-208	0.469919
CLIP4	112433366	5.36563e-189	-2.53307	2.53723	0.001114	0.0294892	0.001114	0.028675	1	-0.977442	-2.77848	-0.290932	9.23593	647.179	4.32482e-26	5.31646e-208	1.61296e-09
CLK1	103323286	2.1931e-87	0.587199	-0.59398	0.20609	0.233998	0.18381	0.200437	1	0.141922	0.166201	0.184237	9.37406	27.4152	1.35518e-05	5.81274e-179	0.845453
CLK3	108961648	1.18546e-145	-0.180354	0.183379	0.0753806	0.0978558	0.073524	0.0919004	1	-0.0632063	0.0721351	-0.0318858	9.28393	1.31675	0.504908	7.90201e-21	3.62683e-42
CLK4	111310478	2.35369e-174	2.8976	-2.91228	0.0935759	0.0844283	0.0883773	0.0798301	1	0.621308	0.417477	0.245029	9.27541	87.9718	7.06756e-09	3.54098e-192	0.000397148
CLN3	108806006	7.65144e-144	-1.89263	1.91434	0.0371333	0.077084	0.0352766	0.0732202	1	-0.494117	-0.500339	-0.206026	9.26828	75.9505	1.66424e-07	9.61897e-225	0.0575455
CLN5	112776802	1.35633e-193	1.05895	-1.055	0.0497586	0.0500056	0.047902	0.0476267	1	0.323903	0.355064	0.0849353	9.25019	16.2371	0.0436924	3.40623e-275	1.96829e-87
CLN6	113084301	9.30857e-198	0.948212	-0.953629	0.034534	0.0387815	0.0330486	0.0368336	1	0.151865	0.327294	0.102552	9.24196	26.7104	0.0284416	2.57661e-206	1.11118e-09
CLN8	113663054	1.02684e-205	2.79378	-2.79542	0.116227	0.080804	0.104716	0.07049	1	0.765202	0.782069	0.524349	9.27066	444.745	1.94141e-31	1.36415e-191	1.7037e-12
CLNK	116034618	5.64265e-240	1.91891	-1.9124	0.0141107	0.00994683	0.0137393	0.00843006	1	0.534456	0.753318	0.135767	9.2225	501.494	1.62839e-08	1.08346e-177	0.620161
CLNS1A	99296166	5.95846e-55	0.201411	-0.205431	0.267731	0.323536	0.232455	0.262114	1	0.0509091	0.156914	0.100184	9.42325	7.03554	0.0513197	3.35665e-182	0.803344
CLOCK	112968792	3.45218e-196	0.300599	-0.300826	0.024508	0.0363067	0.0241367	0.0349337	1	0.0285139	-0.0428654	0.0215341	9.24069	0.364669	0.805274	3.86683e-228	0.691404
CLP1	114194362	3.69087e-213	2.14618	-2.16024	0.0263646	0.0278767	0.025622	0.0270784	1	0.448067	0.248624	0.0422751	9.23522	8.50614	0.230357	9.64857e-220	0.816552
CLPP	101902128	4.57155e-75	-1.42472	1.42107	0.0857779	0.165871	0.0816933	0.148484	1	-0.339764	-0.292874	-0.271552	9.3264	69.653	6.43581e-10	3.25982e-93	5.69334e-11
CLPTM1	110837085	2.32365e-168	0.198381	-0.188915	0.0519866	0.0660674	0.05013	0.0627465	1	-0.00448863	0.128676	0.0095299	9.26127	0.000148268	0.990285	4.91523e-182	0.890572
CLPTM1L	113192410	3.12243e-199	-0.592356	0.606851	0.017824	0.0331455	0.017824	0.0313892	1	-0.374187	-0.378779	-0.0257247	9.23798	10.2849	0.143886	8.94077e-154	0.0841731
CLPX	111033929	7.6994e-171	0.498968	-0.499133	0.0497586	0.0640557	0.0482733	0.0612776	1	0.112688	0.0781346	-0.0196815	9.26004	1.11355	0.51003	3.34537e-138	0.341623
CLSPN	114972317	2.66842e-224	1.09651	-1.09453	0.0174527	0.0187441	0.0174527	0.0167963	1	0.197286	0.320166	0.0995395	9.2282	75.8401	0.00242425	1.93884e-215	0.0623332
CLSTN1	112300531	3.11038e-187	-0.762543	0.766746	0.0263646	0.0411444	0.0252506	0.0396915	1	-0.201293	-0.0439719	-0.0874429	9.24451	28.5516	0.0116731	6.88395e-192	0.0890483
CLTA	88992256	1.17471e-06	-1.24587	1.23954	0.17267	0.39112	0.155217	0.286558	1	-0.402739	-0.442795	-0.305054	9.45666	74.1254	7.49074e-18	2.18422e-164	7.61763e-18
CLTB	107141969	3.30194e-125	-1.55071	1.56129	0.0449313	0.0955407	0.043446	0.0880047	1	-0.64263	-0.406134	-0.290634	9.28061	125.683	2.69332e-12	2.27357e-75	1.73681e-05
CLTC	106495447	2.54858e-118	-0.759318	0.763772	0.0360193	0.0976961	0.035648	0.0858493	1	-0.583454	-0.585109	-0.216696	9.28015	90.0525	1.08607e-10	9.26124e-05	2.08029e-11
CLU	113839712	3.55695e-208	0.67796	-0.67294	0.0464166	0.0586592	0.025622	0.0335287	1	0.0427116	-0.37696	-0.206467	9.257	80.9972	8.57139e-08	3.24792e-204	0.0627112
CLUAP1	109748074	5.67703e-155	-1.5716	1.57011	0.0219087	0.0635767	0.021166	0.0590903	1	-0.760701	-0.798287	-0.357506	9.25934	255.926	3.92874e-19	6.14559e-160	0.932291
CLUH	115158278	5.25789e-227	-0.621164	0.616769	0.00594133	0.0106174	0.00557	0.0103141	1	-0.47884	-0.376555	-0.0132867	9.22303	9.65755	0.376043	1.58999e-116	0.010415
CLYBL	114821063	4.11827e-222	0.0147558	-0.0204896	0.013368	0.0160618	0.013368	0.0157265	1	0.00156913	0.131369	-0.00367219	9.227	0.383073	0.812541	3.7573e-197	0.0367428
CMAS	108802859	8.32185e-144	-0.927193	0.929355	0.0464166	0.0821931	0.04456	0.0775629	1	-0.220101	-0.198195	-0.124102	9.27231	26.8307	0.00162929	1.55078e-211	0.00197011
CMB9-22P13.1	115613123	1.08308e-233	3.51558	-3.53296	0.02228	0.0158702	0.0219087	0.0143215	1	1.01024	0.780434	0.175291	9.2268	362.044	3.13014e-10	1.84376e-93	5.88276e-17
CMC1	93852950	3.01033e-23	-0.506277	0.510209	0.0382473	0.55351	0.036762	0.204285	1	-1.85127	-2.57623	-1.89898	9.57306	949.851	4.39786e-207	6.02913e-229	0.000702242
CMC2	105110185	3.15816e-104	-2.00321	2.01562	0.0441886	0.111954	0.042332	0.103619	1	-0.411191	-0.616679	-0.230258	9.29091	76.769	7.10094e-09	0.000498065	0.00608431
CMIP	108728765	5.99349e-143	0.336815	-0.332816	0.0419606	0.0833107	0.041218	0.0740504	1	-0.182777	-0.35468	-0.0782354	9.27123	17.9716	0.00268591	6.48161e-174	1.60954e-08
CMKLR1	114195700	3.53357e-213	-0.928753	0.93193	0	0.0145131	0	0.0132518	1	-1.4684	-inf	-0.0817309	9.22532	466.209	3.6675e-11	2.64509e-236	0.00051254
CMPK1	106082467	5.04165e-114	-0.74485	0.754257	0.131452	0.160602	0.117341	0.137978	1	-0.254227	0.120838	-0.213933	9.32688	44.8413	7.24268e-07	2.17258e-215	0.0354467
CMSS1	112095628	1.5713e-184	0.951196	-0.953629	0.056814	0.0631776	0.0508726	0.0557534	1	0.244777	0.202169	0.0731994	9.25951	9.23404	0.0699047	8.27992e-180	0.0424734
CMTM3	99652257	1.64174e-57	-3.06218	3.07277	0.01671	0.147542	0.015596	0.127712	1	-1.7154	-1.81323	-0.738244	9.3122	598.56	1.55862e-67	4.05338e-155	0.54954
CMTM6	97887690	2.06518e-45	0.802406	-0.802562	0.201634	0.312375	0.183439	0.229192	1	0.12056	-0.00329883	0.135991	9.41208	8.84133	0.4482	3.0064e-188	2.6695e-07
CMTM7	101034213	5.18703e-68	-1.46754	1.47174	0.0709246	0.168713	0.0675826	0.146824	1	-0.473064	-0.47988	-0.308889	9.32619	100.046	1.90291e-14	6.3971e-168	5.68216e-06
CMTM8	113229710	9.64971e-200	-1.25344	1.25782	0.001114	0.0226398	0.001114	0.0212508	1	-1.22594	-2.59289	-0.280137	9.23095	888.545	7.7498e-26	1.54834e-206	0.504992
CMTR1	114842321	2.03138e-222	0.635417	-0.632056	0.0129967	0.0156627	0.0129967	0.0154391	1	0.084702	0.17343	0.0116049	9.22682	1.12201	0.724177	2.69648e-214	0.502296
CMTR2	112976257	2.73445e-196	1.83729	-1.83809	0.062384	0.0548593	0.0582993	0.0513467	1	0.490571	0.431844	0.215418	9.25444	99.1535	1.35086e-07	2.26413e-197	0.533187
CNBD2	114447525	9.39811e-217	0.362174	-0.353113	0.0252506	0.0258011	0.0252506	0.024891	1	-0.0898994	0.23678	0.0196021	9.23425	2.5147	0.540769	7.98905e-139	0.360792
CNBP	83708151	0.512781	-0.654814	0.657432	0.578166	0.82902	0.43186	0.529673	1	-0.0642156	-0.051662	-0.211071	9.704	42.189	8.34555e-11	2.51519e-75	0.00264729
CNDP2	109972944	1.08526e-157	1.35915	-1.35782	0.118084	0.113582	0.110657	0.101704	1	0.279488	0.401051	0.258735	9.29272	76.2618	8.2074e-08	7.63722e-186	1.43163e-06
CNEP1R1	113212077	1.68144e-199	-0.564241	0.569076	0.01671	0.0298724	0.01671	0.0289624	1	-0.193957	-0.246377	-0.00133529	9.23612	2.17905	0.474353	5.77712e-137	0.110914
CNFN	118801863	2.60334e-283	3.63014	-3.64057	0.0716673	0.0113838	0.0675826	0.0100905	1	1.35752	2.33785	0.667944	9.22525	5970.37	5.88182e-113	8.27357e-225	7.82454e-09
CNIH1	95984813	5.25755e-34	-1.56176	1.55688	0.132195	0.256845	0.122169	0.216882	1	-0.263549	-0.315333	-0.309284	9.38139	77.5364	1.59048e-14	4.7388e-202	0.671368
CNIH4	102518938	2.69393e-80	-2.41275	2.42318	0.049016	0.137819	0.047902	0.121645	1	-0.633735	-0.637242	-0.400216	9.30726	172.307	7.66085e-22	1.56001e-166	1.75003e-06
CNKSR1	115703749	4.90676e-235	0.193647	-0.202467	0.002228	0.00482174	0.002228	0.00442259	1	-0.0233465	-0.376909	0.0135656	9.21882	0.584983	0.958	5.33391e-150	0.332969
CNN2	100258018	5.28943e-62	0.04314	-0.0361373	0.283698	0.328261	0.236911	0.256893	1	-0.00280105	0.177264	0.0867634	9.4288	5.28915	0.0569831	1.29935e-59	0.0001207
CNOT1	111274397	6.79764e-174	1.23855	-1.24657	0.0965466	0.0850829	0.0883773	0.078952	1	0.255227	0.415813	0.165725	9.27559	40.8028	6.42199e-05	2.04286e-181	1.06574e-07
CNOT10	113345244	2.51606e-201	1.09134	-1.09867	0.040104	0.0410167	0.0397326	0.0395798	1	0.207347	0.295048	0.0652044	9.24444	11.8868	0.1081	7.84782e-162	0.0485634
CNOT11	111964407	8.26309e-183	-0.60437	0.617916	0.0271073	0.0441301	0.026736	0.0428209	1	-0.119289	-0.129488	-0.0592227	9.24596	14.9783	0.0540739	1.17169e-131	0.0962408
CNOT2	107556500	9.97367e-130	-0.339582	0.346607	0.10026	0.124359	0.0969179	0.114508	1	-0.0478997	0.101529	-0.0157168	9.30047	0.423844	0.589311	2.3867e-212	0.997655
CNOT3	112638305	9.84009e-192	-1.15189	1.15567	0.021166	0.0358916	0.0207947	0.0348059	1	-0.243224	-0.132661	-0.0631144	9.24046	22.2313	0.0359312	3.32454e-153	0.179277
CNOT4	106878419	2.23999e-122	0.787811	-0.788457	0.112143	0.136446	0.106573	0.124599	1	0.168332	0.125412	0.0591746	9.30925	3.04494	0.216485	5.55691e-205	0.676372
CNOT6	114152910	1.42144e-212	0.268535	-0.260824	0.010026	0.0201811	0.010026	0.0197979	1	-0.0192719	-0.404657	-0.053239	9.22957	38.9915	0.0230538	1.46855e-191	0.328778
CNOT6L	106091792	4.04066e-114	-0.730584	0.725423	0.057928	0.115466	0.0571853	0.105903	1	-0.285762	-0.399636	-0.309341	9.2949	105.272	2.38808e-12	2.1237e-176	5.65292e-26
CNOT7	101721153	1.44687e-73	1.67147	-1.67624	0.223171	0.256079	0.198292	0.218176	1	0.248548	0.220833	0.137655	9.38538	14.1113	0.00210765	5.74749e-217	0.238574
CNOT8	109422632	4.42885e-151	0.942644	-0.94358	0.0820646	0.0964667	0.0779799	0.0901601	1	0.15726	0.123333	0.0814433	9.28198	7.22537	0.107876	7.3862e-183	5.24699e-10
CNP	111550260	1.97278e-177	-0.19367	0.194769	0.028964	0.049351	0.02785	0.0458225	1	-0.138045	-0.123759	-0.0409847	9.24873	11.7128	0.0667509	4.18845e-228	0.00481083
CNPPD1	111453640	3.45214e-176	1.44044	-1.42757	0.109543	0.0930979	0.100631	0.0863762	1	0.325582	0.508807	0.272407	9.28138	99.7279	1.40233e-10	4.54867e-199	0.43058
CNPY2	97747651	1.63085e-44	-0.735855	0.735094	0.160416	0.262529	0.147791	0.22255	1	-0.101652	-0.173364	-0.154134	9.38696	20.4986	0.000200538	1.3113e-193	0.00094963
CNPY3	98890091	4.182e-52	1.39783	-1.39019	0.251392	0.353823	0.218344	0.240959	1	0.299807	0.101744	0.224742	9.43591	32.0534	0.0261817	2.88997e-189	1.46581e-06
CNPY4	112520973	3.64924e-190	-2.85157	2.86054	0.00594133	0.0313413	0.00594133	0.0304632	1	-0.854946	-1.37981	-0.224646	9.23743	308.609	7.76213e-14	2.6553e-148	0.00562267
CNR2	121515609	0	4.13827	-4.21048	0.108429	0.011735	0.0991459	0.0112081	1	1.88625	2.44652	0.841171	9.22723	6382.02	1.32691e-147	1.06443e-56	1.82967e-125
CNRIP1	115328204	1.7154e-229	-0.207699	0.208238	0	0.0057797	0	0.00501333	1	-0.594996	-inf	0.0423462	9.21918	33.4072	0.17269	7.30899e-196	3.63061e-13
CNST	112532531	2.55808e-190	-0.377302	0.372584	0.040104	0.0493669	0.0397326	0.0470519	1	-0.14171	0.049235	-0.0457894	9.25022	5.31819	0.222459	2.8194e-204	0.0273992
CNTLN	114051014	3.87949e-211	-0.731267	0.73847	0.003342	0.0165727	0.003342	0.0157744	1	-0.781261	-1.22356	-0.0598052	9.22647	150.751	2.93936e-05	6.36234e-206	4.93522e-12
CNTRL	110186046	2.73636e-160	2.14926	-2.14162	0.163387	0.135727	0.145934	0.120847	1	0.483116	0.528758	0.435918	9.30922	201.079	8.57925e-24	8.54917e-73	3.39193e-37
COA1	109928942	3.71004e-157	2.02713	-2.04366	0.152618	0.127569	0.135908	0.115786	1	0.497168	0.508507	0.390359	9.30393	167.904	5.82169e-20	7.76038e-122	0.0332635
COA3	106576789	3.55302e-119	0.0182894	-0.0178449	0.0846639	0.122459	0.0802079	0.111395	1	-0.0722481	-0.0472454	-0.00327933	9.29837	0.44916	0.519511	6.49379e-200	0.00301082
COA4	106105672	2.90605e-114	-0.506395	0.50874	0.0798366	0.123705	0.0753806	0.112513	1	-0.0850119	-0.0692729	0.0330235	9.29804	0.0971332	0.954546	1.83027e-260	6.60162e-62
COA5	107755736	6.27451e-132	-0.62444	0.631296	0.0482733	0.090703	0.046788	0.0843006	1	-0.123187	-0.286525	-0.120395	9.27696	26.7968	0.000895747	1.55277e-231	4.99014e-42
COA6	106536983	9.32693e-119	-1.85769	1.86017	0.0430746	0.0980474	0.041218	0.0908307	1	-0.341892	-0.456164	-0.174103	9.28138	52.5154	2.87817e-06	4.35255e-122	0.00283311
COA7	114710273	1.625e-220	0.909131	-0.910542	0.0170813	0.0187122	0.0170813	0.0184567	1	0.190007	0.224269	0.0521728	9.22871	20.7266	0.126068	4.20976e-226	0.553857
COASY	110905141	3.24277e-169	0.280877	-0.280491	0.0415893	0.0598566	0.041218	0.0570306	1	-0.0411924	0.000296683	-0.074577	9.25672	13.6647	0.0374031	3.39716e-08	7.9697e-263
COBLL1	122286391	0	3.7847	-3.80798	0.121055	0.0103141	0.112143	0.00847796	1	2.12498	3.02769	0.998296	9.22596	12368.5	7.68941e-229	1.45902e-194	0.198469
COG1	112994572	1.54317e-196	-0.720851	0.712485	0.02228	0.0350933	0.0219087	0.0340555	1	-0.146796	-0.133932	-0.0990635	9.24031	39.0234	0.00458418	1.54663e-167	0.862414
COG2	112722619	7.26715e-193	0.152361	-0.145635	0.0360193	0.0428209	0.0349053	0.0414478	1	0.0384164	0.175288	0.00334608	9.24561	0.000284597	0.98654	1.17937e-175	5.38817e-15
COG3	112853974	1.23501e-194	-0.955484	0.960418	0.0363906	0.0447368	0.034534	0.0423738	1	-0.276048	0.0418618	-0.0448856	9.24738	4.97237	0.266566	5.75054e-218	0.871687
COG4	112585231	5.05381e-191	-0.369963	0.368354	0.0330486	0.0424058	0.0326773	0.0410327	1	-0.119325	0.0958669	-0.0412083	9.24532	5.89069	0.225129	1.82821e-153	0.43383
COG5	112688933	2.06011e-192	-0.8553	0.853125	0.024508	0.037137	0.024508	0.0359395	1	-0.141517	-0.0631471	-0.0561489	9.24146	14.5339	0.0715228	4.2873e-188	2.22258e-25
COG6	114828963	3.16723e-222	0.626251	-0.62652	0.0148533	0.0163492	0.0141107	0.0161097	1	0.123291	0.245411	0.030732	9.22728	8.88928	0.341055	1.05899e-175	1.03493e-31
COG7	114519411	8.85062e-218	-0.0521229	0.0549694	0.01114	0.0173551	0.0107687	0.0170198	1	0.00780176	-0.124531	-0.0279814	9.2278	11.8759	0.241396	3.1664e-23	1.89699e-205
COG8	112951158	5.98549e-196	-0.00628891	0.00542224	0.036762	0.044162	0.0363906	0.0427091	1	0.0188857	0.0768234	-0.0285157	9.24676	2.2923	0.455067	2.01862e-121	7.48072e-13
COIL	111527850	3.83508e-177	1.61999	-1.62726	0.0861493	0.0802931	0.0813219	0.0751361	1	0.29563	0.379975	0.185264	9.27187	50.8813	1.41867e-05	2.5327e-143	0.982217
COL4A3BP	111260681	1.01694e-173	0.303736	-0.297508	0.0441886	0.0642313	0.0430746	0.0595533	1	-0.000491585	-0.105092	-0.014498	9.25936	1.33007	0.36598	4.9339e-125	5.11752e-11
COL5A1	115896446	6.61374e-238	0.333364	-0.344798	0.000371333	0.00194785	0.000371333	0.00180416	1	-0.258645	-0.955204	0.0218706	9.2169	85.5008	0.153801	2.96445e-264	5.85897e-28
COL6A2	113594428	9.19022e-205	-1.70472	1.70643	0	0.0238852	0	0.0208836	1	-1.66461	-inf	-0.383496	9.23301	1150.68	8.39819e-41	9.90689e-276	3.08871e-103
COL9A2	115866219	1.87007e-237	2.0447	-2.04843	0.0174527	0.00975524	0.01671	0.00918046	1	0.545686	1.16162	0.212407	9.22223	1384.41	1.10332e-17	6.68735e-217	0.000841435
COLEC12	111774967	2.43884e-180	0.335467	-0.326834	0.0371333	0.0512829	0.0360193	0.0487283	1	-0.116037	-0.0470192	-0.0519918	9.25175	7.73901	0.139978	2.33972e-199	5.92401e-25
COLGALT1	113430289	1.7016e-202	1.06424	-1.06888	0.0230227	0.0298724	0.0226513	0.0283716	1	-0.0803505	0.17742	0.0208652	9.23616	0.408038	0.918475	5.84395e-68	9.82661e-14
COMMD1	104356669	6.09661e-97	0.59956	-0.606486	0.257705	0.256414	0.219829	0.213817	1	0.107688	0.343429	0.124152	9.38524	13.4256	0.00175588	2.24398e-45	0.5391
COMMD10	109732033	8.85396e-155	-0.873654	0.884696	0.037876	0.0683665	0.0360193	0.0644069	1	-0.209455	-0.251906	-0.0961672	9.26188	25.0776	0.00226828	1.65155e-169	0.408328
COMMD2	108676468	2.4062e-142	1.77441	-1.77491	0.125882	0.124599	0.116227	0.116328	1	0.330771	0.304058	0.170392	9.30217	31.3053	8.03934e-05	6.30613e-201	0.160184
COMMD3	108209711	5.14976e-137	1.38255	-1.39092	0.168585	0.15966	0.151133	0.13999	1	0.303844	0.42596	0.340917	9.32287	110.652	1.56983e-13	1.35959e-176	0.821678
COMMD4	109432842	3.34922e-151	-0.598127	0.611331	0.0438173	0.0746571	0.0415893	0.0695799	1	-0.285058	-0.239706	-0.131981	9.2668	33.1244	0.000573227	1.78041e-92	2.48199e-21
COMMD5	109368219	1.95961e-150	-0.257028	0.264758	0.0326773	0.0687337	0.0315633	0.0646784	1	-0.154327	-0.423689	-0.103422	9.26244	31.0894	0.00108771	5.85304e-186	2.20623e-05
COMMD6	66475311	1.57131e-77	-0.465025	0.46737	1.5039	2.46883	0.748979	0.828413	1	-0.0233183	-0.135679	-0.143112	10.3342	36.4786	1.55179e-09	2.46116e-195	0.458794
COMMD7	98638894	2.20388e-50	-1.85256	1.86796	0.0995173	0.208309	0.0954326	0.18329	1	-0.41683	-0.432529	-0.377523	9.35374	115.829	3.18906e-18	1.06128e-130	0.0441533
COMMD8	103970522	2.59931e-93	-0.164011	0.165622	0.119941	0.165903	0.110657	0.148819	1	-0.0693886	0.0241054	0.00245158	9.32667	0.115281	0.734211	1.22556e-206	0.0305891
COMMD9	108143311	2.89554e-136	0.525644	-0.521459	0.074638	0.101145	0.0731526	0.0918525	1	-0.0035596	0.113481	0.0337972	9.28327	0.494678	0.790073	1.44191e-164	0.775614
COMT	100740975	1.04289e-65	-1.43496	1.44051	0.0453026	0.158575	0.0438173	0.131241	1	-0.683605	-0.862085	-0.362702	9.317	162.683	2.73663e-24	9.14136e-214	0.00255416
COMTD1	109575090	6.74801e-153	-2.71261	2.71194	0.0141107	0.0589146	0.0137393	0.0553382	1	-0.873881	-1.11786	-0.280856	9.25565	220.333	1.64907e-15	4.45983e-165	0.0123784
COPA	106557244	5.70811e-119	-0.0700731	0.075369	0.0772373	0.117574	0.071296	0.105519	1	-0.0842752	-0.0554496	-0.0349727	9.29427	2.98899	0.132966	8.18768e-83	0.164558
COPB1	110037453	1.78335e-158	0.696299	-0.694598	0.0958039	0.099165	0.0902339	0.090719	1	0.152737	0.290705	0.0845227	9.28411	8.98294	0.0636218	5.31746e-214	0.597371
COPB2	109633263	1.3581e-153	-0.675648	0.677737	0.046788	0.0743857	0.04456	0.0686379	1	-0.220171	-0.127742	-0.0858232	9.266	16.902	0.0160225	3.50153e-208	0.000542678
COPE	86942365	0.00651564	-1.02308	1.03365	0.318604	0.559769	0.274044	0.384845	1	-0.29017	-0.207518	-0.321806	9.55521	79.9149	4.00801e-19	4.68994e-91	5.56159e-08
COPG1	111164293	1.71451e-172	-1.37746	1.38827	0.0263646	0.0518736	0.0263646	0.0497501	1	-0.355382	-0.381514	-0.151153	9.25115	64.5986	3.09056e-05	6.91693e-133	1.38838e-06
COPRS	115381803	2.80056e-230	1.74067	-1.73473	0.0349053	0.020676	0.03342	0.0193189	1	0.638317	1.05602	0.272211	9.22999	600.803	8.89462e-16	3.67853e-194	0.0486259
COPS2	108058898	2.58291e-135	-1.35148	1.35227	0.0571853	0.0917088	0.0542146	0.0860888	1	-0.177844	-0.122966	-0.153458	9.27808	34.6624	0.000161482	4.27175e-156	0.715941
COPS3	105289800	5.28697e-106	-0.639444	0.643181	0.0805793	0.132374	0.0772373	0.119282	1	-0.15683	-0.112763	-0.068703	9.30402	7.70844	0.0481118	3.86585e-193	0.127361
COPS4	107270091	1.3503e-126	-0.65674	0.65758	0.0549573	0.0981112	0.0527293	0.0923635	1	-0.152475	-0.289385	-0.211703	9.28235	61.4904	5.41698e-07	1.36338e-227	0.438849
COPS5	105429263	2.15548e-107	-0.242898	0.245447	0.104716	0.146297	0.0991459	0.133236	1	-0.0510368	-0.0333892	-0.0145072	9.31419	0.666002	0.490985	3.32493e-207	0.0572005
COPS6	99144282	7.06005e-54	-0.35903	0.36493	0.205347	0.274408	0.187895	0.235387	1	-0.091768	0.0206492	-0.0750249	9.39743	4.86273	0.0500177	8.99916e-104	4.00597e-76
COPS7A	111247762	1.48588e-173	-1.06098	1.07429	0.0215373	0.0467485	0.021166	0.0448007	1	-0.269989	-0.391814	-0.0543514	9.24715	22.5745	0.0139292	1.15273e-189	0.0315346
COPS7B	112210346	4.84327e-186	0.611599	-0.614866	0.042332	0.0511072	0.0404753	0.0494308	1	0.126692	0.0965828	0.0439736	9.25112	3.49489	0.344462	1.53366e-09	2.04322e-86
COPS8	108201459	6.38412e-137	-0.495849	0.504194	0.0631266	0.0960676	0.062384	0.0903358	1	-0.135232	-0.106893	-0.0872151	9.28169	11.9322	0.0290007	5.87824e-97	1.20843e-15
COPZ1	103253134	9.36506e-87	-0.297486	0.304282	0.139993	0.193428	0.132195	0.167244	1	-0.126862	0.00327888	-0.0462414	9.34451	2.57405	0.161737	1.9957e-200	0.761837
COQ10A	115210226	9.16493e-228	2.08649	-2.10696	0.013368	0.0138425	0.013368	0.0136031	1	0.535684	0.245001	-0.014944	9.2257	2.35013	0.625732	4.02393e-218	3.79953e-62
COQ10B	106648566	6.20762e-120	-0.116197	0.118539	0.0716673	0.114173	0.070182	0.107276	1	-0.0410127	-0.186819	-0.139076	9.29425	23.1412	0.00106198	1.25552e-225	0.915007
COQ2	114293848	1.44001e-214	1.08074	-1.07566	0.0115113	0.0182172	0.0115113	0.0174988	1	-0.0234973	0.0486841	0.0168131	9.22787	0.0268595	0.869819	1.14079e-106	0.0326692
COQ3	115151487	6.60538e-227	-0.908968	0.901896	0.00594133	0.0102183	0.00557	0.00997877	1	-0.255055	-0.194634	-0.0225311	9.22285	17.9452	0.259506	4.95201e-220	0.61464
COQ4	109430261	3.59438e-151	-1.95887	1.9635	0.0427033	0.07239	0.0415893	0.0680472	1	-0.368994	-0.190714	-0.111762	9.26505	25.4581	0.00310339	1.65731e-235	7.91474e-26
COQ5	111884009	9.27886e-182	-0.203612	0.214957	0.036762	0.0508199	0.0352766	0.0483292	1	-0.0588863	-0.00956151	-0.0220661	9.25054	2.468	0.395994	2.57014e-209	1.58197e-08
COQ6	113451760	8.60924e-203	-0.147266	0.148763	0.0215373	0.0307665	0.021166	0.0302397	1	0.0151522	0.0109128	-0.0409968	9.2371	9.21533	0.192372	9.13755e-152	0.00305284
COQ7	113142349	1.5063e-198	0.796978	-0.800873	0.0419606	0.0414318	0.040104	0.0398512	1	0.179965	0.350756	0.0771376	9.24489	16.8328	0.0493269	4.22097e-31	0.0152947
COQ9	112468554	1.82454e-189	-0.750939	0.763798	0.0252506	0.0388773	0.0248793	0.0376	1	-0.198639	-0.0423635	-0.0249592	9.24235	5.18396	0.25619	2.29325e-17	4.3162e-11
CORO1A	71969273	4.22164e-38	-0.698427	0.70339	1.5492	2.40044	0.742295	0.803873	1	-0.195606	-0.129059	-0.301468	10.3164	141.019	1.72133e-32	7.64679e-104	3.98898e-07
CORO1B	85499519	0.224398	-3.07725	3.08546	0.0259933	0.331982	0.0248793	0.238117	1	-1.71409	-2.18775	-1.21711	9.42232	856.344	4.20675e-154	8.79372e-123	6.74069e-15
CORO1C	114003633	1.79828e-210	1.60892	-1.59935	0.0727813	0.0515224	0.0683253	0.0450561	1	0.695392	0.869679	0.456735	9.25051	536.055	5.75549e-23	2.41521e-187	1.79785e-10
CORO2A	113700889	3.06051e-206	-1.6686	1.67494	0.01114	0.0250507	0.0107687	0.0242684	1	-0.451861	-0.571968	-0.114425	9.23298	96.4557	0.000119692	4.54587e-197	0.0322707
CORO7	106055979	9.44893e-114	-2.64479	2.64658	0.0308206	0.0968499	0.0304493	0.0896812	1	-0.705254	-0.854087	-0.387393	9.28076	215.741	5.78366e-21	1.01774e-199	0.89542
COTL1	88077011	9.43319e-05	-0.579586	0.580769	0.186409	0.588683	0.149647	0.288538	1	-0.825203	-0.715292	-0.708217	9.5603	276.855	4.88511e-62	4.79545e-224	0.846815
COX10	114448732	9.03301e-217	1.63664	-1.63754	0.0118827	0.0168442	0.0103973	0.0164769	1	0.306173	0.0513097	-0.0118003	9.22737	3.36003	0.51218	5.38368e-129	0.929008
COX11	107622678	1.86106e-130	-0.534887	0.529429	0.0924619	0.11941	0.0868919	0.110932	1	-0.0148079	0.00138953	-0.0949171	9.29783	9.72856	0.0326887	2.09328e-179	0.682294
COX14	88903694	1.86587e-06	-2.07338	2.07428	0.200149	0.390305	0.177869	0.309932	1	-0.245447	-0.337982	-0.386271	9.46277	108.374	8.92675e-23	9.04388e-158	0.0233398
COX15	113854347	2.22119e-208	0.934617	-0.938654	0.021166	0.0266952	0.0207947	0.0257692	1	0.19246	0.175355	0.0162581	9.23403	0.334097	0.893958	1.67451e-162	0.358567
COX16	111873384	1.27666e-181	0.267676	-0.265821	0.0408466	0.0527038	0.0408466	0.0510114	1	0.0451359	0.08438	0.0305124	9.25244	1.18156	0.599896	5.30432e-236	0.198434
COX17	93301566	8.207e-21	0.166853	-0.163765	0.187523	0.336851	0.164872	0.262481	1	-0.00513267	-0.224363	-0.0701502	9.43076	5.87163	0.0153895	3.69993e-212	1.54093e-05
COX18	113875597	1.12068e-208	0.447522	-0.446378	0.0330486	0.0336244	0.0326773	0.0326026	1	0.113734	0.313123	0.0340664	9.23927	4.27953	0.36773	3.38363e-160	1.69727e-06
COX19	106832370	6.94406e-122	0.441338	-0.447102	0.12811	0.142449	0.119198	0.13081	1	0.102747	0.20305	0.0987684	9.31336	9.03387	0.0313593	2.44357e-231	0.00357684
COX20	103233025	1.41841e-86	-0.0412503	0.0488764	0.129224	0.184966	0.11697	0.157026	1	-0.0410321	0.0170437	0.128893	9.33849	10.2089	0.0185782	1.37725e-220	0.199761
COX4I1	76159965	1.44304e-17	-0.0354704	0.0327807	2.42258	3.20799	0.888229	0.880191	1	0.00852207	0.0762087	-0.0587868	10.549	8.49207	0.00356819	4.12122e-214	1.2123e-12
COX5A	84865918	0.579781	-1.01439	1.01769	0.238025	0.516373	0.203862	0.352067	1	-0.346974	-0.383036	-0.303461	9.52416	72.6944	1.54541e-17	1.29091e-237	0.426585
COX5B	73736627	1.94863e-28	-1.11393	1.11976	0.575195	1.08419	0.437802	0.594958	1	-0.245418	-0.286956	-0.395276	9.81352	149.904	1.98494e-34	1.4773e-158	1.17808e-31
COX6A1	80684512	0.000139015	-0.854239	0.867085	0.52098	0.855571	0.402154	0.529146	1	-0.213085	-0.182185	-0.239019	9.7113	51.9132	5.86318e-13	2.05003e-165	6.33301e-21
COX6B1	65480518	3.43207e-86	-2.15069	2.15779	0.746751	1.50579	0.503156	0.702952	1	-0.336335	-0.359637	-0.467061	9.98904	246.67	1.74609e-55	5.75026e-227	0.0032134
COX6C	72192101	8.41033e-37	-2.33257	2.33209	0.736725	1.28903	0.516524	0.663867	1	-0.279505	-0.240988	-0.462559	9.90657	241.026	2.93827e-54	1.68902e-199	1.01097e-05
COX7A2	71953675	3.41707e-38	-1.74023	1.74181	0.698478	1.24358	0.509469	0.65804	1	-0.233008	-0.23395	-0.34518	9.88613	131.992	1.60723e-30	4.27567e-228	0.245994
COX7A2L	81390704	0.00211955	-2.56848	2.57912	0.33717	0.630418	0.28147	0.437086	1	-0.266509	-0.269563	-0.334831	9.59324	90.1121	2.32298e-21	1.93743e-230	0.00305754
COX7B	76814341	4.20255e-15	-2.26953	2.26881	0.355366	0.769419	0.298552	0.483036	1	-0.413802	-0.434056	-0.502908	9.66138	199.229	3.58625e-45	9.22945e-62	2.46955e-07
COX7C	67842672	2.18238e-66	-0.709668	0.709316	2.55886	3.73565	0.889343	0.904619	1	-0.0383846	-0.0425865	-0.0936929	10.6849	23.4601	1.27824e-06	2.59127e-185	1.24096e-12
COX8A	69537728	8.48285e-54	-1.86854	1.87464	0.34534	0.924385	0.293353	0.528587	1	-0.539635	-0.631271	-0.62383	9.73236	301.532	2.16564e-67	3.36514e-194	0.00439057
CPA5	113809667	9.34488e-208	-1.19833	1.20577	0.000742666	0.0204684	0.000742666	0.0174668	1	-1.21647	-3.80464	-0.256557	9.22951	893.497	1.85576e-24	6.71899e-196	0.00823855
CPD	111380436	2.99858e-175	-1.41254	1.42089	0.0181953	0.0452477	0.0181953	0.0429486	1	-0.656112	-0.586037	-0.212475	9.24703	144.257	1.70241e-09	2.35112e-226	0.803344
CPEB3	115147007	7.67807e-227	0.76608	-0.769287	0.006684	0.0106334	0.006684	0.0103619	1	0.0667708	-0.154709	0.0175707	9.22286	1.40323	0.910678	5.54746e-214	0.982277
CPEB4	111872704	1.303e-181	-0.118672	0.12059	0.0193093	0.0432041	0.018938	0.0397554	1	-0.315814	-0.448489	-0.117163	9.24508	59.6285	0.000103586	3.26758e-169	0.700532
CPED1	114305346	9.89114e-215	1.04156	-1.04225	0	0.0124854	0	0.0116871	1	0.00236042	-inf	-0.0185835	9.22342	336.762	8.76825e-08	8.28514e-146	0.0155317
CPM	113906992	4.0752e-209	1.36042	-1.3426	0.0174527	0.0245717	0.0170813	0.0226079	1	0.439981	0.171241	0.0770255	9.2321	21.5402	0.175748	1.73369e-160	0.0200622
CPNE1	105603661	3.82701e-109	-0.26573	0.270912	0.156703	0.180033	0.141107	0.158559	1	-0.0587678	0.142524	-0.0364737	9.33787	1.12235	0.424937	1.60848e-162	0.145732
CPNE2	112695151	1.69981e-192	-1.26832	1.28825	0.000371333	0.0281481	0.000371333	0.025865	1	-1.20694	-3.87172	-0.228835	9.23483	577.536	1.86448e-22	8.16971e-224	0.315624
CPNE3	106087651	4.45802e-114	0.488817	-0.481091	0.0976606	0.137356	0.0876346	0.118612	1	0.0442942	0.0240395	0.00917356	9.30709	0.0266629	0.870292	3.2246e-183	0.455954
CPNE5	118501581	1.96375e-278	3.65879	-3.68381	0.054586	0.00863762	0.052358	0.00704102	1	1.80278	2.37421	0.521964	9.22281	5372.89	6.3355e-78	1.56506e-222	0.399437
CPNE7	115362081	5.45793e-230	-1.96175	1.95836	0	0.00638641	0	0.00608306	1	-1.91167	-inf	-0.0233263	9.22021	190.528	0.00270754	0	1.02366e-189
CPNE8	113746509	7.09597e-207	-2.09193	2.09409	0.00482733	0.0193668	0.00482733	0.0184887	1	-0.679245	-0.90874	-0.0848096	9.22859	150.292	8.4112e-06	5.75909e-87	0.000903566
CPPED1	107298256	6.67105e-127	-0.282577	0.286068	0.017824	0.0908467	0.0163387	0.0680153	1	-0.893582	-1.18988	-0.415154	9.27342	312.681	1.35654e-34	1.20539e-92	0.000110425
CPQ	108865293	1.56922e-144	-0.752087	0.757809	0.0152247	0.0631456	0.0137393	0.0595054	1	-0.252627	-1.13836	-0.394104	9.25818	347.497	6.77141e-25	2.34577e-176	0.0134591
CPSF1	114120032	4.13639e-212	-0.183872	0.181586	0.012254	0.0204205	0.012254	0.0200054	1	-0.0535592	-0.164088	-0.035558	9.22979	17.006	0.124783	1.25527e-110	4.65145e-06
CPSF2	110977186	4.01002e-170	-1.05198	1.0627	0.0319346	0.0553063	0.030078	0.0525602	1	-0.270446	-0.21987	-0.106639	9.25339	32.2076	0.00207705	1.62255e-219	0.0439758
CPSF3	112964417	3.95735e-196	0.317963	-0.323526	0.0341626	0.0405697	0.0330486	0.0388613	1	0.0309083	0.184864	0.0422208	9.24344	3.77193	0.456536	2.12252e-131	0.00228298
CPSF3L	107823596	1.10546e-132	-1.45917	1.45344	0.0560713	0.0941676	0.0538433	0.0885316	1	-0.273649	-0.195903	-0.152912	9.27955	35.3286	0.000136918	4.6166e-189	0.00145658
CPSF4	112028414	1.1988e-183	0.0954725	-0.0961406	0.0282213	0.0434595	0.02785	0.041815	1	0.0254745	-0.0306939	-0.0111955	9.24541	1.99681	0.489913	7.42843e-187	0.998617
CPSF6	111049401	4.90653e-171	1.03175	-1.02831	0.0958039	0.0907988	0.0894913	0.0834065	1	0.186029	0.370361	0.204404	9.27815	55.6034	3.92715e-06	1.26885e-165	0.596641
CPSF7	112138963	4.22825e-185	1.20894	-1.21734	0.0505013	0.0552424	0.049016	0.0531509	1	0.198527	0.213298	0.0661156	9.25421	8.22046	0.144931	4.56082e-24	1.23145e-13
CPT2	113755711	5.28264e-207	0.100484	-0.0997047	0.0230227	0.028212	0.02228	0.0274935	1	0.0292737	0.161985	0.0414027	9.23533	6.44691	0.303926	8.2629e-152	1.80579e-26
CPTP	111915555	3.59525e-182	-1.41427	1.41198	0.0148533	0.0401226	0.0148533	0.0386058	1	-0.378567	-0.685768	-0.161244	9.24321	112.491	6.18555e-07	2.00186e-194	0.738141
CPVL	103861601	2.66679e-92	1.12054	-1.11477	0.00631266	0.192135	0.00408466	0.0837258	1	-0.900588	-2.81656	-0.686344	9.32852	607.498	4.08457e-108	6.63757e-84	0.187459
CR1	115999273	1.91246e-239	2.22437	-2.23139	0.0248793	0.0136669	0.023394	0.0129005	1	0.740748	0.959987	0.143696	9.2256	283.268	3.89213e-07	5.02051e-223	0.486166
CRABP1	116099867	5.90636e-241	-1.62556	1.62104	0	0.00130921	0	0.000431083	1	-1.00605	-inf	0.00892982	9.21655	0.630431	0.852921	5.20921e-209	0.911274
CRACR2B	115630695	5.94834e-234	0.350523	-0.346836	0.000371333	0.00395957	0.000371333	0.00373605	1	0.0312392	-1.64336	-0.0200974	9.21836	229.168	0.00581601	3.99098e-229	0.00116354
CRADD	113461378	6.34379e-203	-1.22707	1.22292	0.010026	0.0241247	0.00965466	0.0235499	1	-0.340468	-0.521518	-0.106787	9.23242	94.4077	0.000162706	4.21333e-198	0.00596416
CRAT	114526660	6.97219e-218	-1.74374	1.75527	0.006684	0.0153753	0.00631266	0.015024	1	-0.643542	-0.511954	-0.048615	9.22626	51.7181	0.0206893	1.37269e-156	0.0362065
CRBN	93310154	7.53946e-21	-1.89684	1.89	0.140735	0.294781	0.131823	0.247346	1	-0.510709	-0.433142	-0.593592	9.40816	244.027	3.26436e-43	2.95861e-06	1.11339e-40
CRCP	112190430	8.87009e-186	0.89417	-0.898111	0.0620126	0.0593457	0.056814	0.0566954	1	0.196875	0.366825	0.0501	9.25761	4.95342	0.23545	0.844154	0.19803
CREB1	109499083	5.45079e-152	1.74725	-1.74624	0.122911	0.115035	0.112514	0.10528	1	0.312233	0.416927	0.236164	9.29516	62.2089	1.74692e-07	1.60545e-192	0.243521
CREB3	110204295	1.63556e-160	-0.60746	0.608482	0.02785	0.0591541	0.02785	0.0561206	1	-0.186632	-0.389232	-0.0728035	9.25556	24.0266	0.00833122	5.32789e-227	5.31356e-05
CREB3L2	112197541	7.14695e-186	0.132148	-0.132817	0.0527293	0.0569508	0.0505013	0.0525123	1	-0.0186592	0.285335	0.180734	9.25485	60.4363	5.12092e-05	2.31801e-226	0.137555
CREB5	111221712	3.19028e-173	0.799184	-0.797368	0.00148533	0.0416873	0.00148533	0.034758	1	-1.4379	-3.2652	-0.289971	9.24282	572.558	3.05121e-29	3.91998e-170	0.0124859
CREBBP	110869579	9.08017e-169	0.379743	-0.373252	0.062384	0.0747689	0.0586706	0.0703623	1	0.0414705	0.0950501	0.0616667	9.26716	4.88822	0.225082	4.10216e-211	0.772979
CREBL2	108531016	1.13098e-140	-2.30539	2.29954	0.023394	0.0726454	0.0230227	0.0661951	1	-0.602988	-0.731853	-0.146943	9.26369	73.2556	8.27665e-07	4.84386e-186	0.328643
CREBRF	107533585	1.78169e-129	1.0012	-0.98711	0.16153	0.161145	0.142221	0.142385	1	0.223827	0.282434	0.151418	9.32603	21.8855	0.000408276	5.36575e-204	0.000420274
CREBZF	111080401	1.98775e-171	0.357974	-0.356277	0.0605273	0.0692925	0.0553286	0.0655725	1	0.101105	0.145292	-0.0178355	9.26443	0.546619	0.679513	3.91272e-238	1.23866e-18
CREG1	110584924	3.2809e-165	-3.13147	3.17516	0.00557	0.049814	0.00519866	0.0433797	1	-1.72775	-2.01835	-0.340344	9.24898	436.512	9.80369e-26	3.65266e-190	0.70062
CRELD1	113066642	1.6188e-197	-0.48354	0.483304	0.0196807	0.0326026	0.0196807	0.0316766	1	-0.175721	-0.169349	-0.0753997	9.23855	27.8801	0.0205324	1.15456e-138	3.69544e-19
CRELD2	109132748	1.17782e-147	-0.678234	0.674902	0.0363906	0.076605	0.0349053	0.0685421	1	-0.307362	-0.380759	-0.143861	9.26689	49.9073	5.43526e-05	1.36833e-141	3.31875e-05
CREM	104198621	1.90213e-95	-0.052034	0.0556366	0.0293353	0.166222	0.02785	0.104035	1	-0.113788	-1.31152	-0.236034	9.32116	104.117	7.66715e-14	1.88983e-13	2.55786e-32
CRIM1	115705004	4.70065e-235	0.74811	-0.74251	0.00631266	0.00632255	0.00631266	0.00613095	1	0.0291938	0.23924	0.0429274	9.22029	115.441	0.0182775	1.0495e-153	0.162007
CRIP1	69382007	6.73651e-55	-2.50552	2.51849	0.073524	0.677007	0.0683253	0.399997	1	-1.27747	-1.9834	-1.74468	9.61418	1358.91	1.92064e-294	1.48768e-205	0.02709
CRIP2	110666619	3.15359e-166	-0.504099	0.502893	0.00371333	0.0492871	0.003342	0.0431083	1	-0.352147	-2.29312	-0.449454	9.24895	655.189	7.4659e-39	9.92016e-220	0.391142
CRIP3	116211211	1.24187e-242	3.38573	-3.35512	0.00965466	0.00349656	0.00928333	0.0031932	1	1.25667	1.86084	0.127175	9.21806	2279.19	1.56314e-12	2.46603e-118	0.0446742
CRIPT	108155968	2.08419e-136	0.250795	-0.246462	0.0805793	0.107723	0.0757519	0.0989415	1	-0.0181605	0.0261932	0.0316746	9.28999	0.634187	0.569416	1.78566e-128	0.11252
CRK	110885021	5.80751e-169	0.591266	-0.579514	0.0508726	0.0665145	0.0493873	0.0621078	1	0.0647366	0.120301	0.111128	9.26072	16.2009	0.0456696	8.26689e-154	8.00059e-07
CRKL	113614617	4.82549e-205	-0.0881682	0.0985018	0.0215373	0.0305749	0.021166	0.0297128	1	-0.0603054	-0.0610849	0.0211797	9.23688	0.680191	0.738962	1.9794e-107	5.67183e-09
CRLF3	105525808	2.32357e-108	0.169068	-0.167815	0.10583	0.143742	0.0995173	0.131065	1	0.0273963	0.0203447	-0.140258	9.31391	19.9726	0.000939134	1.49737e-191	0.885162
CRLS1	112951552	5.91236e-196	-1.42256	1.42579	0.01671	0.0332732	0.01671	0.0321556	1	-0.505845	-0.398182	-0.142506	9.23858	98.6202	1.36105e-05	1.64322e-174	0.476096
CRNKL1	113288457	1.51346e-200	0.00935562	-0.00288889	0.0274786	0.0360194	0.0259933	0.0346143	1	-0.030584	-0.0360042	-0.0231323	9.24109	2.06055	0.533564	8.7641e-103	9.81413e-54
CROCC	115464420	1.70345e-231	-0.998177	1.00406	0.00259933	0.00689732	0.00259933	0.00675363	1	-0.288357	-0.801269	-0.0388087	9.22059	95.7967	0.0233253	3.61487e-79	2.09538e-38
CROT	113895447	5.91236e-209	-1.17572	1.1744	0.00816933	0.0210592	0.00816933	0.0205483	1	-0.432178	-0.67129	-0.0736649	9.23031	64.8483	0.00322629	1.49878e-229	0.010578
CRTAM	111632038	1.73606e-178	-1.46674	1.48195	0.00297066	0.0395638	0.00297066	0.036163	1	-1.30379	-2.23795	-0.346408	9.24326	551.178	2.60128e-28	6.73324e-61	5.8282e-10
CRTAP	103888318	1.50831e-92	-0.578983	0.584079	0.0330486	0.122124	0.0319346	0.0995162	1	-0.745079	-0.844663	-0.338428	9.29432	170.934	3.60959e-22	1.3359e-199	0.000819659
CRTC1	114913151	1.92133e-223	0.667134	-0.665994	0.0174527	0.0166047	0.01671	0.0164131	1	0.141974	0.383365	0.0492779	9.22753	25.2947	0.0930854	9.65944e-214	0.0849568
CRTC2	113980152	3.84203e-210	-0.231788	0.241342	0.0129967	0.0215701	0.0126253	0.0211071	1	-0.0703422	-0.119097	-0.0212803	9.23065	7.73931	0.290482	1.89413e-205	0.731935
CRTC3	110168390	4.50058e-160	-0.229378	0.226249	0.0779799	0.0889308	0.0738953	0.0832309	1	-0.0355035	0.169703	-0.0132913	9.27734	0.262539	0.728825	6.70455e-53	6.50144e-10
CRY1	112979280	2.48812e-196	-2.06418	2.06301	0.00557	0.0262002	0.00557	0.0256414	1	-0.745555	-1.18426	-0.19606	9.23372	301.58	6.0863e-12	3.59018e-211	0.359208
CRYAB	116123804	2.57772e-241	0.434323	-0.434603	0	0.000399151	0	0.000223524	1	0.0193239	-inf	0.00185347	9.21598	7.34494	0.713635	2.32383e-210	9.33014e-05
CRYBG3	114681807	4.1689e-220	-0.979007	0.987054	0.00297066	0.0115754	0.00297066	0.0110325	1	-0.730207	-0.821671	-0.0154495	9.2232	61.3024	0.0157399	8.9687e-65	1.42314e-05
CRYL1	109811624	9.73303e-156	-1.96633	1.97311	0.0193093	0.0577012	0.0181953	0.0548912	1	-0.539313	-0.748239	-0.188172	9.25401	118.139	3.84833e-09	4.12502e-112	4.18853e-18
CRYM	116155995	8.44426e-242	3.44543	-3.44006	0.00148533	0.00137308	0.00148533	0.000846199	1	1.00029	0.516474	0.0225969	9.21659	270.599	0.0939324	2.98852e-09	3.48529e-108
CRYZ	113490381	2.52453e-203	-0.318465	0.320995	0.0226513	0.0310858	0.0226513	0.0301279	1	-0.0983651	-0.00769275	-0.0149172	9.23742	1.60188	0.599949	5.50347e-200	8.2502e-09
CRYZL1	107402807	4.83213e-128	0.705297	-0.718001	0.117341	0.131544	0.109915	0.120448	1	0.137554	0.218132	0.0359346	9.30608	1.10565	0.509467	1.98451e-201	0.0212237
CS	110838496	2.2308e-168	0.129626	-0.12668	0.037876	0.0595373	0.0371333	0.0557374	1	-0.0627528	-0.069201	-0.0256983	9.25565	4.10991	0.177813	9.97403e-33	3.80136e-31
CSAD	111588600	6.31851e-178	-0.423624	0.422741	0.0386186	0.0539013	0.037876	0.0515224	1	-0.10399	0.0120449	-0.0767386	9.25307	14.0836	0.0448089	2.59138e-158	3.89133e-16
CSDE1	88543819	1.12376e-05	-1.35919	1.3695	0.298923	0.484649	0.249536	0.357815	1	-0.190539	-0.123316	-0.2938	9.51746	67.0054	4.36159e-16	1.18549e-98	5.54284e-10
CSE1L	113018693	7.26027e-197	3.00922	-3.01469	0.030078	0.0383823	0.0282213	0.0368177	1	0.564985	0.088397	0.0190002	9.24215	0.338597	0.79198	3.1054e-213	0.0110145
CSF1R	107802279	1.90829e-132	-1.64428	1.64375	0.000371333	0.0793511	0.000371333	0.0523526	1	-2.30796	-4.85823	-0.0783777	9.2634	385.276	5.40356e-32	1.67641e-204	0.235853
CSF2RA	106403888	2.32136e-117	0.416751	-0.412623	0.00891199	0.0984625	0.00891199	0.0653489	1	-0.937102	-1.4906	-0.0333318	9.27509	130.458	2.45641e-17	4.41531e-227	0.000605546
CSF2RB	113030731	4.98224e-197	0.589111	-0.582726	0.00631266	0.0267271	0.00631266	0.0243642	1	-0.724679	-1.02618	-0.0933882	9.23319	129.416	6.83871e-07	8.96699e-182	0.0133947
CSF3R	101822979	2.0804e-74	0.323982	-0.319627	0.00928333	0.18717	0.00928333	0.102885	1	-1.55189	-2.56158	-0.958783	9.33307	794.328	7.29247e-125	8.22252e-196	9.49088e-15
CSGALNACT1	112706070	1.21268e-192	-1.32613	1.32744	0.012254	0.0330656	0.0115113	0.0308464	1	-0.744744	-0.656774	-0.263175	9.23834	299.474	3.28602e-14	3.61565e-154	0.00116275
CSGALNACT2	110106012	2.60343e-159	-0.841748	0.854026	0.013368	0.0542526	0.0129967	0.0504367	1	-0.499418	-1.13983	-0.294636	9.25213	259.494	1.10798e-17	4.53928e-144	0.528197
CSK	106889910	1.6884e-122	0.974981	-0.982144	0.210546	0.205946	0.185295	0.173072	1	0.26345	0.321841	0.340584	9.35348	100.264	1.10109e-13	3.22696e-144	0.025459
CSNK1A1	95994128	4.66762e-34	-0.453645	0.465611	0.199035	0.3084	0.176755	0.25263	1	-0.0673109	-0.106744	-0.162935	9.41484	21.9282	1.3156e-05	1.0682e-163	0.0218248
CSNK1D	106744604	5.96143e-121	0.803966	-0.80368	0.115485	0.134977	0.106944	0.122076	1	0.118824	0.176896	0.09481	9.30781	7.8905	0.0592275	0.00217689	2.71148e-11
CSNK1E	113384200	7.33286e-202	2.02584	-2.02024	0.0393613	0.0399789	0.0382473	0.0382386	1	0.413922	0.375565	0.186762	9.24321	103.056	3.87063e-06	2.99117e-213	0.855515
CSNK1G1	114027812	8.22397e-211	-0.0492989	0.0582609	0.021166	0.0279086	0.0204233	0.0270464	1	-0.0471337	-0.0445588	0.00543673	9.23514	0.0222599	0.933256	1.37492e-210	0.883285
CSNK1G2	112210509	4.81934e-186	0.141458	-0.143959	0.0230227	0.0414797	0.0219087	0.0397554	1	0.0148205	-0.275572	-0.0742096	9.24415	26.1594	0.011483	2.28171e-211	0.938137
CSNK1G3	116747149	8.68859e-251	3.52633	-3.5445	0.111771	0.0487602	0.103231	0.0465569	1	0.899857	1.12063	0.556412	9.25193	737.913	4.57703e-46	3.49997e-202	0.0556027
CSNK2A1	111623795	2.21871e-178	0.900814	-0.900841	0.0686966	0.0669296	0.0653546	0.063433	1	0.153782	0.392689	0.124497	9.26229	25.9066	0.00491787	0.747509	2.27808e-81
CSNK2A2	113283588	1.76488e-200	-0.710347	0.705724	0.0196807	0.0306228	0.0193093	0.0296808	1	-0.184242	-0.117404	-0.0385305	9.23677	11.8706	0.12163	9.18463e-163	0.739551
CSNK2B	95913963	1.29594e-33	-0.587102	0.592477	0.231712	0.339358	0.207575	0.269219	1	-0.134945	-0.0216696	-0.0716811	9.43252	4.82708	0.0280195	2.33709e-214	0.779726
CSPP1	113363925	1.39329e-201	0.325054	-0.32348	0.0252506	0.0330816	0.0241367	0.0315968	1	0.0822149	0.061446	0.0148775	9.23871	0.341622	0.81712	7.61074e-12	2.24252e-23
[truncated: 8,267 more rows]

## Sheet: B2
	stat	pvalue	bayes1	bayes2	mean1	mean2	nonz1	nonz2	clusters	scVI_logFC	norm_logFC	logFC	logCPM	F	PValue	fdr_wil	fdr_edgeR
A1BG	32211065	1.76751e-20	-0.341777	0.336975	0.126784	0.147829	0.116709	0.126998	2	-0.13432	-0.176813	-0.179735	9.31517	16.4573	0.00290475	9.51813e-15	0.592965
A2M	30622120	7.98883e-32	-0.859045	0.852011	0	0.0328214	0	0.0192718	2	-1.65597	-inf	-0.091233	9.23578	162.894	2.88152e-05	3.84629e-13	0.141924
A2M-AS1	30598675	5.19406e-32	-1.2623	1.24891	0.00335852	0.0458252	0.00335852	0.0419116	2	-1.06456	-3.38591	-0.388095	9.24859	315.114	8.19953e-19	2.05718e-18	0.104493
AAAS	32671265	1.11052e-17	0.511466	-0.511134	0.0445004	0.0350667	0.0428212	0.0339128	2	0.0943051	0.149252	0.0383422	9.24035	3.51472	0.382023	1.16045e-12	3.58178e-08
AACS	31901536	1.74697e-22	-0.556773	0.552146	0.0142737	0.0166524	0.0142737	0.0163249	2	-0.191747	-0.282795	-0.0261929	9.22736	3.98215	0.524133	4.1737e-12	0.105108
AAED1	32551358	2.17525e-18	0.720977	-0.721154	0.0445004	0.0293288	0.0419815	0.028097	2	0.23451	0.43497	0.130509	9.23662	47.0359	0.0041843	7.63276e-23	0.637241
AAGAB	32613507	5.0855e-18	0.202983	-0.205386	0.0411419	0.0341155	0.0403023	0.0329773	2	0.0243062	0.0518103	0.0378544	9.23988	3.82065	0.373356	1.12011e-22	8.94104e-15
AAK1	22382388	9.65764e-133	-2.38408	2.38416	0.0268682	0.370936	0.0243493	0.292913	2	-0.995398	-2.894	-1.73442	9.45736	850.28	2.19408e-157	1.21012e-26	1.02362e-08
AAMDC	31360276	3.14742e-26	-1.05326	1.04565	0.031906	0.0454354	0.031906	0.0435488	2	-0.326086	-0.315467	-0.12788	9.24717	26.7886	0.00996326	7.1476e-37	2.63296e-21
AAMP	33279999	2.57882e-14	0.605635	-0.611185	0.120067	0.100709	0.107473	0.0936618	2	0.0941576	0.0905207	0.0278151	9.2848	0.861766	0.523913	1.61238e-17	0.895649
AAR2	32575463	3.02715e-18	-0.0896823	0.082558	0.038623	0.0299057	0.0369437	0.0293132	2	-0.0353195	0.147801	0.0330839	9.23698	3.05549	0.435078	1.04764e-13	0.942389
AARS	32455076	5.73129e-19	0.966282	-0.974143	0.0369437	0.0288298	0.0361041	0.0277384	2	0.239432	0.244294	0.046753	9.2358	6.9589	0.328101	2.0802e-18	0.0748419
AARSD1	32796772	5.89838e-17	0.613598	-0.631566	0.0596138	0.0480861	0.0579345	0.0466048	2	0.162899	0.161915	0.0687397	9.24984	6.50299	0.200091	5.28239e-22	0.988118
AASDH	32611596	4.9551e-18	0.429389	-0.435791	0.0621327	0.0556015	0.0604534	0.052561	2	0.0884643	0.0695747	0.0391647	9.25472	1.9911	0.450512	2.15551e-14	0.494046
AASDHPPT	32282744	4.98388e-20	-0.00424445	-0.00886672	0.0646516	0.0629298	0.061293	0.0598581	2	0.0128763	-0.00281671	-0.0182684	9.25963	0.316385	0.694896	1.67899e-10	0.000128207
AATF	33883711	2.36231e-11	-0.300872	0.294828	0.143577	0.126655	0.133501	0.116816	2	-0.0539915	0.00130846	0.00652258	9.30308	0.0643303	0.851626	5.85696e-08	0.713673
ABAT	31834255	6.21364e-23	-0.0713191	0.0703623	0.0109152	0.014719	0.0109152	0.0143915	2	-0.111936	-0.423583	-0.050382	9.22604	20.5708	0.148683	1.14052e-15	0.442598
ABCA1	31859726	9.20142e-23	0.982648	-0.98492	0.00923594	0.00958915	0.00923594	0.00866921	2	0.253112	0.0846433	-0.0118133	9.22226	1.16418	0.746925	5.18653e-21	3.84199e-06
ABCA2	31709997	8.95186e-24	0.0269127	-0.0344034	0.00923594	0.0160443	0.00923594	0.015748	2	-0.254345	-0.693761	-0.0632223	9.22723	31.5312	0.0640629	1.41088e-21	0.860302
ABCA5	31354181	2.84488e-26	-1.45229	1.44911	0.0167926	0.0334607	0.015953	0.032338	2	-0.516886	-0.797297	-0.15706	9.23947	64.4155	0.00035673	2.4689e-16	0.0160894
ABCA6	31819993	4.98402e-23	1.17507	-1.16849	0.00167926	0.00252592	0.00167926	0.00243237	2	0.209386	-0.244488	-0.00824528	9.21743	13.5522	0.556202	1.45215e-22	0.189555
ABCA7	32076154	2.42999e-21	0.48215	-0.482598	0.0277078	0.0271459	0.0268682	0.026569	2	0.0738944	-0.0665299	-0.0163897	9.23493	0.735692	0.701427	8.81414e-22	0.386483
ABCB4	33359105	6.61957e-14	2.69663	-2.66771	0.0344249	0.00625244	0.0335852	0.00578467	2	1.55347	1.57456	0.256183	9.22051	1217.07	8.16691e-16	1.26425e-26	8.38638e-09
ABCB7	33323976	4.36331e-14	1.77657	-1.77895	0.0722082	0.0464177	0.0680101	0.0447026	2	0.360135	0.419544	0.161117	9.24814	40.0387	0.0013756	3.03959e-24	0.000126253
ABCB8	32080549	2.59403e-21	-0.188198	0.182707	0.0268682	0.0279099	0.0268682	0.0270991	2	-0.059316	-0.0796492	-0.0313014	9.23533	2.64307	0.49097	1.00092e-15	0.812827
ABCB9	31893482	1.54451e-22	0.836132	-0.83824	0.0100756	0.012349	0.00923594	0.0111172	2	0.128823	-0.243731	-0.0389847	9.22408	13.3715	0.234552	9.62366e-19	0.425583
ABCC10	31418471	8.22404e-26	-2.00794	1.99296	0.00503778	0.01659	0.00503778	0.0162626	2	-0.538554	-1.20588	-0.110063	9.2274	111.425	0.000438618	2.92975e-15	0.722272
ABCC3	31249973	4.98542e-27	1.33254	-1.32566	0.00251889	0.0148749	0.00251889	0.0130038	2	0.163331	-1.45218	-0.1518	9.22557	277.075	4.79828e-07	4.46087e-19	0.274746
ABCC4	31615100	1.98859e-24	-0.299531	0.30551	0.00335852	0.00857566	0.00335852	0.00821704	2	-0.15142	-0.839347	-0.0538318	9.2215	78.0366	0.0272947	4.00767e-19	0.89888
ABCC5	31589929	1.32947e-24	-1.01049	1.00185	0.0109152	0.0179621	0.0100756	0.0175879	2	-0.305305	-0.548747	-0.0771192	9.22837	38.2457	0.0323023	3.34445e-18	0.117232
ABCD2	31519331	4.26309e-25	-1.24551	1.24529	0.00335852	0.0128479	0.00335852	0.0125361	2	-1.01873	-1.33313	-0.0994343	9.22473	142.253	0.000357317	4.25049e-20	0.926025
ABCD3	31714533	9.61414e-24	-2.17017	2.15893	0.0218304	0.0301395	0.0209908	0.0292976	2	-0.506134	-0.422454	-0.115709	9.23697	35.4576	0.0104003	5.83596e-11	0.6136
ABCD4	32048638	1.61263e-21	-0.284118	0.281443	0.0629723	0.0714898	0.061293	0.0680596	2	-0.0966912	-0.180095	-0.0687814	9.26585	4.51387	0.212338	9.12367e-23	0.503788
ABCE1	32944529	4.0151e-16	-0.772704	0.762261	0.128463	0.1214	0.119228	0.111047	2	-0.120405	0.0409228	0.000175878	9.2988	0.00192722	0.986403	3.10145e-12	0.852253
ABCF1	33563715	7.07877e-13	-0.073433	0.0700509	0.134341	0.115912	0.118388	0.104467	2	-0.0445842	0.0258307	-0.00318994	9.29617	0.000141891	0.990496	1.18642e-20	0.463373
ABCF2	31878224	1.22254e-22	-0.863488	0.856388	0.0419815	0.0517502	0.0411419	0.0494738	2	-0.210147	-0.293799	-0.131747	9.25165	22.5784	0.0144053	8.76361e-22	0.701514
ABCF3	32266242	3.92999e-20	-0.21235	0.209294	0.0344249	0.0330865	0.0335852	0.0323848	2	-0.0618897	-0.0413937	-0.0250523	9.23925	1.48449	0.586513	9.0583e-22	0.0441502
ABCG1	32390132	2.30213e-19	0.505662	-0.509806	0.0201511	0.0141109	0.0201511	0.013799	2	0.113466	0.209186	0.0342198	9.22591	9.77111	0.33343	2.99355e-14	1.12175e-06
ABHD1	32312322	7.61723e-20	0.304941	-0.313863	0.0335852	0.0304202	0.0327456	0.0294691	2	0.071611	0.00647973	0.0180891	9.23747	0.816955	0.725982	6.56815e-06	0.332832
ABHD10	32593436	3.86952e-18	1.7682	-1.76882	0.0361041	0.0237	0.0344249	0.0232167	2	0.339417	0.390134	0.077603	9.23251	20.8652	0.0773821	1.51492e-16	3.19263e-06
ABHD11	31548213	6.79872e-25	-0.622142	0.621604	0.0209908	0.0294067	0.0201511	0.0284712	2	-0.259368	-0.302428	-0.0687728	9.23617	14.1762	0.111677	1.59298e-21	0.516519
ABHD12	31412243	7.42355e-26	-0.346927	0.340268	0.0100756	0.0200203	0.0100756	0.0194901	2	-0.371214	-0.657812	-0.078628	9.22948	36.9233	0.0303492	2.18887e-22	0.548293
ABHD13	32732878	2.53262e-17	0.6069	-0.617135	0.077246	0.0650659	0.0738875	0.062462	2	0.10797	0.125954	0.06405	9.2614	4.50658	0.227187	5.56943e-23	0.056057
ABHD14A	31716792	9.96184e-24	-0.948682	0.940992	0.077246	0.103875	0.0764064	0.0963592	2	-0.381588	-0.341718	-0.168842	9.28866	19.5121	0.00257039	4.14122e-15	0.0558303
ABHD14B	34867659	2.52526e-07	-0.342761	0.344134	0.255248	0.220504	0.217464	0.189257	2	-0.0100987	0.100336	0.0756463	9.36407	2.70352	0.192362	1.95532e-22	0.0771425
ABHD15	31903749	1.80706e-22	1.41915	-1.42508	0.0201511	0.0207531	0.0201511	0.0196305	2	0.337222	-0.0877284	-0.00791279	9.23022	0.0546376	0.97682	2.48892e-20	0.835871
ABHD17A	32823053	8.32787e-17	0.0829141	-0.0757251	0.127624	0.154705	0.119228	0.130381	2	-0.294137	-0.420262	-0.303273	9.32423	43.8312	7.8243e-07	4.98369e-16	0.0516669
ABHD17B	32196843	1.43682e-20	1.05662	-1.05485	0.0310663	0.0224215	0.0285474	0.0219381	2	0.245559	0.265711	0.0573062	9.23194	12.3927	0.17993	6.14302e-21	0.319886
ABHD18	32368407	1.69296e-19	-0.0946929	0.088235	0.0478589	0.0447805	0.0453401	0.0430498	2	-0.0258641	-0.000675678	0.00433712	9.24726	0.032756	0.915696	4.84618e-35	2.85979e-14
ABHD2	30444483	2.96214e-33	-1.89112	1.88689	0.0134341	0.0486318	0.0134341	0.0457628	2	-1.04849	-1.44942	-0.34718	9.2488	200.192	2.64066e-12	1.03907e-12	0.00369371
ABHD3	31898742	1.67392e-22	-0.802432	0.796823	0.0696893	0.0856631	0.0671704	0.0798784	2	-0.244417	-0.289298	-0.152445	9.27546	18.3233	0.00722597	4.09767e-22	0.814921
ABHD5	31833176	6.11094e-23	-0.229378	0.220511	0.0260285	0.0309347	0.0260285	0.0295003	2	-0.290499	-0.240577	-0.0825856	9.23723	16.3061	0.0806261	9.48006e-21	0.875557
ABHD6	32606881	4.64731e-18	2.80985	-2.81047	0.0260285	0.0128635	0.0243493	0.0124893	2	0.631898	0.597217	0.100984	9.22479	91.2945	0.00247368	4.35248e-25	9.42058e-06
ABHD8	31563679	8.72202e-25	-0.625982	0.617965	0.00755668	0.0140329	0.00671704	0.0138302	2	-0.412446	-0.60045	-0.0770344	9.22537	59.6624	0.0190793	6.47819e-55	3.40772e-45
ABI1	36122237	0.00132603	1.84368	-1.84972	0.20487	0.138115	0.184719	0.125922	2	0.346209	0.255336	0.205087	9.31151	26.3351	0.000139675	2.14894e-17	0.392747
ABI2	30918534	1.64914e-29	-2.04925	2.04093	0.0361041	0.0677009	0.0344249	0.0620254	2	-0.508967	-0.69477	-0.24132	9.26182	61.5177	8.63331e-06	1.26713e-18	0.184991
ABI3	29791453	8.51047e-39	-0.116777	0.116286	0.0663308	0.152257	0.0638119	0.113932	2	-0.926835	-0.860395	-0.608173	9.31745	176.787	6.12116e-23	1.03226e-24	0.00217812
ABL1	31788834	3.07343e-23	-1.1893	1.18583	0.00755668	0.0109768	0.00755668	0.0107897	2	-0.247866	-0.508429	-0.0424042	9.22337	22.6889	0.194577	1.761e-17	0.139417
ABL2	31659971	4.06111e-24	-0.259604	0.257209	0.031906	0.0447961	0.0310663	0.0417557	2	-0.0465456	-0.430194	-0.106849	9.24661	18.0609	0.0410803	3.16487e-22	0.0249472
ABLIM1	32814778	7.47211e-17	-0.174822	0.168665	0.0814442	0.0788025	0.0755668	0.0730802	2	-0.0651749	-0.0417465	-0.0306875	9.2709	0.82622	0.557392	3.52427e-31	5.70182e-06
ABR	30782163	1.45752e-30	-2.83406	2.82593	0.0184719	0.046558	0.0184719	0.0444063	2	-0.837083	-1.00715	-0.239219	9.24753	101.219	8.55099e-07	6.83651e-23	0.641279
ABRACL	23010208	1.4558e-122	-2.85924	2.84108	0.213266	0.619163	0.183039	0.417432	2	-1.07242	-1.18113	-1.21159	9.58956	491.154	2.00959e-108	8.38971e-24	0.000129252
ABT1	33576403	8.17258e-13	-0.25931	0.249667	0.162888	0.15483	0.151134	0.143728	2	-0.0290617	-0.055863	-0.0100221	9.32237	0.0386136	0.90061	1.6943e-24	0.000406656
ABTB1	32750108	3.18416e-17	-0.270798	0.269984	0.115869	0.124456	0.107473	0.114134	2	-0.155065	-0.220248	-0.144574	9.30366	11.5287	0.0171909	7.28416e-09	7.18881e-06
AC002117.1	32246377	2.94995e-20	-0.262972	0.255718	0.0461797	0.0471817	0.0436608	0.0454666	2	-0.07012	-0.124082	-0.04664	9.24906	3.11276	0.365803	1.39336e-18	0.709435
AC002310.12	31861067	9.39319e-23	-1.59554	1.58708	0.0134341	0.0161378	0.0134341	0.0157168	2	-0.35067	-0.167469	-0.029884	9.22714	7.6025	0.350351	3.75418e-13	5.83391e-18
AC002331.1	31814901	4.60614e-23	0.00213333	-0.0016	0	0.00169954	0	0.00141888	2	-0.26753	-inf	-0.014735	9.21694	172.827	0.0732094	8.4295e-25	0.901682
AC002467.7	31586296	1.25425e-24	-1.45982	1.44637	0.00419815	0.00979185	0.00335852	0.00955796	2	-0.392947	-0.667689	-0.0439701	9.22249	46.1375	0.068023	9.32986e-22	0.994324
AC003075.4	31510388	3.68795e-25	-1.4512	1.44752	0.0125945	0.022858	0.0125945	0.0218601	2	-0.521828	-0.575694	-0.110717	9.23172	56.0003	0.00430322	1.19992e-23	0.173333
AC004069.2	31515163	3.98475e-25	-1.5658	1.56634	0.0268682	0.0384346	0.0260285	0.036813	2	-0.328455	-0.388227	-0.114286	9.24189	27.6918	0.0176153	4.25046e-21	0.759771
AC004556.1	31741553	1.46931e-23	-0.924487	0.91963	0.0453401	0.0548998	0.0419815	0.0496141	2	-0.342124	-0.212056	-0.152159	9.25312	29.0474	0.00470698	2.73967e-23	0.0243029
AC004951.6	31899192	1.68548e-22	-1.09237	1.09654	0.0713686	0.0906681	0.0663308	0.0844625	2	-0.309954	-0.39207	-0.199064	9.27861	29.3655	0.000660555	1.36306e-20	0.205649
AC005480.1	33812186	1.10138e-11	1.72765	-1.72613	0.122586	0.0890465	0.111671	0.0824979	2	0.260653	0.30502	0.143549	9.27784	16.8679	0.00790459	4.77436e-20	0.839665
AC005540.3	33748814	5.54548e-12	0.510968	-0.51175	0.115029	0.0915725	0.105793	0.0844781	2	0.139021	0.169766	0.0956553	9.27871	7.49386	0.0846111	1.15223e-25	0.00085123
AC006129.2	31966464	4.68906e-22	-1.00882	0.99829	0.070529	0.0956888	0.0654912	0.0871599	2	-0.397271	-0.429064	-0.225585	9.28365	35.7667	7.3553e-05	1.19354e-25	0.00190132
AC006369.2	31326814	1.80517e-26	-0.782336	0.779216	0.0167926	0.043159	0.0167926	0.0406486	2	-0.517913	-1.21951	-0.228224	9.24672	100.166	1.17199e-06	7.72518e-18	0.433584
AC007246.3	32092478	3.09653e-21	-0.097789	0.0901276	0.0251889	0.0255087	0.0235097	0.0246979	2	0.021258	-0.136761	-0.0104677	9.23354	0.169568	0.894048	1.30519e-40	2.55236e-52
AC008079.10	31811878	4.39537e-23	-0.493488	0.490609	0.0176322	0.0231855	0.0167926	0.0227177	2	-0.129949	-0.378854	-0.0706884	9.23223	20.4501	0.0773683	2.0231e-20	0.900445
AC009133.12	31930654	2.7235e-22	-0.0717419	0.0785737	0.0100756	0.0120995	0.0100756	0.011772	2	-0.0986406	-0.333221	-0.013189	9.22442	1.9472	0.671332	1.13501e-22	0.191937
AC009403.2	33047900	1.4896e-15	1.15875	-1.16156	0.0512175	0.0353785	0.0486986	0.0341467	2	0.270476	0.271352	0.108293	9.2408	25.0876	0.0200638	4.94979e-31	4.20242e-12
AC009501.4	32065959	2.08794e-21	-1.24491	1.24856	0.167086	0.20541	0.151134	0.174943	2	-0.199268	-0.294976	-0.18177	9.35577	15.5298	0.00175997	9.30613e-21	0.306779
AC009506.1	31533203	5.33568e-25	-0.858301	0.858354	0	0.0055352	0	0.00536369	2	-0.904129	-inf	-0.0535761	9.21928	270.77	0.000865288	8.65605e-15	0.526503
AC009948.5	31780215	2.68762e-23	-0.780737	0.773964	0.00839631	0.0101505	0.00839631	0.00990099	2	-0.364195	-0.162458	-0.00685167	9.22259	0.0450859	0.919431	2.84809e-20	0.848041
AC010226.4	32658668	9.37224e-18	3.55473	-3.53497	0.0209908	0.00488033	0.0193115	0.00469323	2	1.09221	1.47676	0.151121	9.21926	755.197	7.92243e-09	1.68059e-18	0.194962
AC010287.1	32576120	3.05448e-18	2.46459	-2.48398	0.0327456	0.020067	0.0310663	0.0197552	2	0.518027	0.389579	0.124117	9.23025	75.1019	0.00152437	4.77436e-20	0.613847
AC010761.8	32475215	7.58935e-19	-0.445958	0.446308	0.0209908	0.0131753	0.0209908	0.012957	2	-0.126932	0.276349	0.0614842	9.22538	38.8252	0.0561945	9.3773e-17	0.167371
AC011893.3	31795481	3.40797e-23	0.2415	-0.247748	0	0.00120059	0	0.000982303	2	-0.199308	-inf	-0.016597	9.21646	194.524	0.0557263	1.01858e-19	0.474826
AC013264.2	30524049	1.30786e-32	-1.04657	1.0464	0.00671704	0.0507835	0.00587741	0.0443907	2	-0.91996	-2.26586	-0.438396	9.25095	320.893	2.47543e-20	2.08367e-16	0.509888
AC013461.1	31585835	1.24502e-24	0.910162	-0.905361	0.0344249	0.0401029	0.0327456	0.0367662	2	-0.0413454	-0.0628238	-0.0763138	9.24274	8.96573	0.148141	1.07167e-12	0.00438512
AC015849.2	31701681	7.8529e-24	-1.10449	1.10812	0	0.00506744	0	0.0049427	2	-0.901008	-inf	-0.037708	9.21938	207.308	0.00381557	4.86351e-21	0.42542
AC016831.7	32182232	1.16083e-20	-0.323435	0.324302	0.061293	0.070414	0.0604534	0.0647384	2	-0.194017	-0.153313	-0.0696395	9.26524	4.92077	0.178088	6.64973e-27	0.000324019
AC018816.3	31370657	3.73784e-26	-1.09624	1.08388	0.00503778	0.0189132	0.00503778	0.0175411	2	-0.547647	-1.21592	-0.114223	9.22883	113.793	0.000244301	7.97747e-53	6.27894e-47
AC020571.3	31475849	2.10342e-25	-0.709391	0.703766	0.00167926	0.0135651	0.00167926	0.0129415	2	-0.835832	-2.32737	-0.116985	9.22522	217.041	1.00177e-05	6.59111e-16	0.00373775
AC022182.3	32237023	2.5764e-20	0.200042	-0.206621	0.0193115	0.0123645	0.0193115	0.0118656	2	-0.0115788	0.476282	0.0536665	9.22456	22.1716	0.159538	4.91854e-20	0.142991
AC023590.1	32832584	9.43375e-17	1.39549	-1.39605	0.0394626	0.0225774	0.0377834	0.0212209	2	0.279863	0.555926	0.127343	9.23171	57.3239	0.00365265	2.42108e-23	0.0552434
AC058791.1	32171304	9.89324e-21	0.063399	-0.0576604	0.015953	0.0116473	0.0151134	0.0113511	2	-0.0427008	0.224715	0.0507208	9.22422	31.2598	0.112088	7.15591e-21	0.942237
AC069363.1	31666928	4.53458e-24	-1.01686	1.01666	0	0.00542605	0	0.00481796	2	-1.09323	-inf	-0.0480366	9.2196	233.528	0.00155829	1.38543e-09	8.32715e-06
AC074289.1	33263285	2.1091e-14	1.83378	-1.83668	0.0453401	0.0151243	0.0436608	0.0140641	2	0.743855	1.21381	0.269714	9.22646	481.626	3.00175e-12	2.60815e-24	0.0111774
AC079630.4	32658534	9.35532e-18	2.44024	-2.4603	0.02267	0.00449053	0.0218304	0.00427224	2	1.39451	1.71429	0.1685	9.21901	968.811	4.22036e-10	3.44914e-31	2.21825e-10
AC079767.4	44943365	1.19844e-25	4.11376	-4.09635	0.509656	0.0126452	0.274559	0.00919935	2	2.64563	3.49431	2.03796	9.23109	20100.4	0	1.7809e-24	0.0342178
AC079922.3	31369721	3.68039e-26	-2.15905	2.1526	0.00335852	0.0183363	0.00335852	0.0178374	2	-0.67797	-1.95746	-0.153308	9.22865	186.436	1.95159e-06	2.02847e-33	2.74202e-20
AC090498.1	41965568	4.87927e-09	0.851402	-0.847827	1.50798	1.15045	0.701092	0.586014	2	0.161344	0.2611	0.294065	9.86295	59.847	1.03987e-14	4.18895e-23	0.27033
AC092580.4	28993370	3.59772e-46	-1.32938	1.326	0.00419815	0.122055	0.00335852	0.092851	2	-1.45452	-3.64424	-0.948157	9.30227	510.901	2.28834e-60	0.0387543	2.86496e-29
AC093323.3	31636882	2.8141e-24	-1.45225	1.44468	0.0100756	0.0194745	0.0100756	0.0191003	2	-0.54776	-0.760911	-0.100872	9.22973	60.6017	0.00569106	1.39114e-24	0.00553941
AC093627.10	31503977	3.32364e-25	-1.20819	1.20095	0	0.00704763	0	0.00678257	2	-0.651271	-inf	-0.0687132	9.22035	289.338	0.000130352	1.23949e-41	3.96605e-32
AC093673.5	30397392	1.22122e-33	-1.89332	1.87667	0.0109152	0.0477119	0.0100756	0.0448741	2	-1.15156	-1.64609	-0.329413	9.24846	197.766	4.55339e-12	1.7229e-16	0.00184997
AC096772.6	31912128	2.05369e-22	1.00856	-1.01681	0.00755668	0.00498948	0.00755668	0.00486474	2	0.257067	0.667497	0.0261391	9.21917	28.5436	0.301471	2.12104e-16	0.178739
AC104532.4	31906644	1.88876e-22	-1.20982	1.20008	0.0268682	0.0355812	0.0260285	0.0348172	2	-0.338977	-0.48446	-0.0954211	9.24104	19.4494	0.0435321	4.52789e-19	0.371277
AC104699.1	34881342	2.82745e-07	6.07254	-6.06051	0.0621327	0.00205816	0.0520571	0.00132533	2	2.99252	4.22872	0.477188	9.21752	19304.5	3.84669e-72	6.72003e-20	0.618206
AC104820.2	31061772	2.01001e-28	-0.87157	0.866099	0.00839631	0.0355812	0.00671704	0.0332892	2	-0.344261	-1.71742	-0.222355	9.2411	143.941	5.50748e-08	0.00284095	0.00117213
AC109826.1	31111270	4.71539e-28	-2.66643	2.66005	0.00167926	0.0208622	0.00167926	0.0196149	2	-0.996456	-2.50655	-0.180821	9.23005	251.876	9.21374e-09	4.38669e-22	0.0216944
AC133644.2	31287886	9.42288e-27	-1.33049	1.32922	0.00167926	0.0209246	0.00167926	0.019038	2	-0.956551	-2.95213	-0.190425	9.2308	260.011	3.00087e-09	2.57511e-23	0.257748
AC137932.4	32062969	1.99699e-21	-0.264826	0.262633	0.02267	0.0227957	0.0218304	0.0224059	2	-0.0479006	-0.076048	0.0119243	9.23205	0.547561	0.795664	1.05143e-17	0.171412
AC142472.6	31844093	7.23242e-23	0.696699	-0.697801	0.0117548	0.0140485	0.0117548	0.0136587	2	0.147399	-0.205544	-0.0397527	9.22564	14.2678	0.240365	4.94873e-21	0.994324
AC144652.1	31836299	6.41289e-23	-0.77852	0.781227	0.00167926	0.00343026	0.00167926	0.00330553	2	-0.257357	-1.64717	-0.0158776	9.21805	19.4702	0.463905	9.43963e-23	0.139171
AC159540.1	32466719	6.74229e-19	0.0656903	-0.0712301	0.0562552	0.0566773	0.054576	0.0530288	2	0.0054604	-0.0536046	0.0330991	9.25572	1.35195	0.5453	2.01555e-15	0.646939
AC240274.1	31838034	6.58697e-23	0.904251	-0.909293	0.00923594	0.00960474	0.00923594	0.00923053	2	0.225416	0.162926	0.00521006	9.22223	0.472706	0.888021	1.08814e-16	0.0340679
AC245100.1	33934414	4.02798e-11	-0.493936	0.47895	0.105793	0.0878148	0.100756	0.0819833	2	-0.120794	0.0179183	0.0169084	9.27843	0.326449	0.737025	2.47092e-22	0.513657
ACAA1	31425654	9.25398e-26	-0.147243	0.134491	0.108312	0.13258	0.0990764	0.116738	2	-0.179094	-0.219215	-0.218547	9.30464	26.7545	0.000294304	2.23853e-26	0.0283404
ACAA2	31650125	3.47359e-24	-0.753848	0.750072	0.0646516	0.0882981	0.0638119	0.0798316	2	-0.443663	-0.425386	-0.271531	9.27641	54.4575	5.43372e-06	3.47895e-21	0.499437
ACACA	32021808	1.07932e-21	-0.933438	0.920366	0.0167926	0.0165276	0.0167926	0.0162938	2	-0.216027	-0.034448	0.00298519	9.22722	0.268557	0.854095	2.42086e-21	0.629077
ACAD10	32060368	1.92106e-21	1.25614	-1.23801	0.0201511	0.0172449	0.0193115	0.0167771	2	0.238194	0.101268	0.0117899	9.22778	1.11527	0.722353	4.76182e-09	0.707488
ACAD8	32232332	2.40708e-20	0.362128	-0.382508	0.0302267	0.0288922	0.0302267	0.0281905	2	0.0304145	-0.0508003	-0.00107623	9.23614	0.00339791	0.989987	5.38676e-27	0.000703175
ACAD9	31857171	8.8467e-23	-0.744748	0.731115	0.0142737	0.0168707	0.0142737	0.0165588	2	-0.204216	-0.204748	-0.0384725	9.22753	9.79633	0.279444	1.03023e-25	1.12055e-07
ACADM	36953612	0.0547274	3.42521	-3.42031	0.192275	0.0877368	0.162888	0.0810478	2	0.680687	0.686292	0.483142	9.27745	204.656	1.37229e-19	3.95255e-23	0.628153
ACADS	32185156	1.2115e-20	-1.28992	1.28759	0.0260285	0.0272238	0.0260285	0.0265066	2	-0.340207	-0.2317	-0.0531445	9.23499	7.53243	0.282932	3.65749e-26	0.00179237
ACADSB	32109585	3.98934e-21	-0.0234011	0.0182227	0.0251889	0.0227333	0.0243493	0.0222655	2	-0.0233697	0.0582349	0.0101226	9.232	0.26807	0.848621	5.05405e-23	0.60176
ACADVL	33275563	2.44497e-14	-0.310948	0.299917	0.123426	0.118625	0.11419	0.104639	2	-0.162397	-0.0868945	-0.128529	9.29675	9.24693	0.0371586	7.02409e-17	0.926024
ACAP1	37867554	0.614443	-0.850263	0.842303	0.814442	0.754752	0.531486	0.479691	2	-0.113485	-0.0786687	-0.0122068	9.67796	0.057159	0.811911	4.13282e-21	0.764471
ACAP2	32286622	5.26955e-20	-0.0295133	0.0245346	0.15869	0.183254	0.143577	0.157777	2	-0.153442	-0.241376	-0.207013	9.33885	19.5758	0.000903557	6.27134e-10	2.80727e-05
ACAP3	32515309	1.32358e-18	1.60066	-1.59439	0.0293871	0.0195837	0.0293871	0.0191627	2	0.335787	0.346522	0.0824137	9.22958	33.7232	0.0359629	4.99587e-16	0.742151
ACAT1	34104193	2.30122e-10	0.595362	-0.592889	0.141058	0.112902	0.129303	0.103594	2	0.126756	0.15299	0.105221	9.29411	7.62731	0.081898	4.5978e-19	0.00339679
ACAT2	31597372	1.4978e-24	-0.444744	0.440428	0.0747271	0.0926171	0.0638119	0.0819677	2	-0.142413	-0.276824	-0.110972	9.27845	9.16807	0.0986616	0.000277581	0.0487084
ACBD3	33459749	2.14987e-13	2.14642	-2.14879	0.054576	0.0265378	0.0520571	0.0255867	2	0.710319	0.647483	0.201056	9.23457	122.159	5.5019e-06	4.09477e-27	1.03232e-14
ACBD4	32582670	3.34063e-18	2.39855	-2.40234	0.0277078	0.0183051	0.0277078	0.0180868	2	0.478226	0.288002	0.0818427	9.22892	37.8826	0.0276153	1.63087e-23	0.00568446
ACBD5	31752082	1.73256e-23	0.380042	-0.390464	0.0243493	0.029968	0.02267	0.0288922	2	0.0324005	-0.260446	-0.0665174	9.23675	11.0542	0.166404	1.50431e-18	0.0560495
ACBD6	33807858	1.05128e-11	0.472651	-0.471595	0.0965575	0.0736571	0.0923594	0.0696032	2	0.113523	0.140632	0.0923234	9.26703	8.66064	0.0667899	1.19133e-22	0.363096
ACD	32422500	3.63162e-19	0.32453	-0.332565	0.0537364	0.0495517	0.0528967	0.0477586	2	0.0494724	0.0681693	0.0156016	9.25082	0.29094	0.842531	8.79687e-19	0.447367
ACE	32575913	3.04584e-18	0.252805	-0.259898	0.0445004	0.0382319	0.0419815	0.0370624	2	0.0588244	0.0126761	0.0327566	9.24277	2.23977	0.466764	3.50833e-40	4.35548e-39
ACER3	30990589	5.83701e-29	-0.525454	0.523028	0.0335852	0.0544476	0.031906	0.0505964	2	-0.384848	-0.438365	-0.197087	9.2528	50.9932	0.000168154	1.52867e-21	0.793686
ACIN1	32471736	7.23048e-19	0.121036	-0.124985	0.0814442	0.0827161	0.0747271	0.0763234	2	0.0206343	-0.10143	-0.0323558	9.27271	0.531197	0.667019	4.08649e-20	9.23297e-05
ACLY	32687190	1.37545e-17	0.343448	-0.348805	0.0512175	0.0472285	0.0512175	0.0452171	2	0.00452687	-0.0611774	-0.0284783	9.24851	0.645373	0.764468	3.08716e-16	0.000947891
ACO1	31952179	3.77675e-22	-1.01439	1.01638	0.0184719	0.0210338	0.0184719	0.0203165	2	-0.207917	-0.245355	-0.0405214	9.2305	6.88047	0.350225	2.22769e-20	0.899826
ACO2	36092243	0.00112676	2.78097	-2.77794	0.167086	0.0906837	0.152813	0.0833242	2	0.572577	0.561666	0.348689	9.27859	103.022	8.58173e-11	4.60408e-19	0.864309
ACOT11	31616756	2.04186e-24	-2.08231	2.07933	0.00251889	0.00785842	0.00251889	0.0077025	2	-0.668146	-1.00125	-0.0470281	9.221	79.5982	0.0339031	5.96185e-09	0.00179237
ACOT13	32517609	1.36633e-18	-0.302485	0.302736	0.0461797	0.0447026	0.0436608	0.0425041	2	-0.0854824	-0.129614	-0.0155651	9.24672	0.180896	0.796801	3.05156e-22	0.133593
ACOT7	31413072	7.52547e-26	-1.75912	1.74835	0.00167926	0.0124269	0.00167926	0.0112263	2	-0.912038	-1.90277	-0.134295	9.22402	273.062	2.03626e-06	0.0194443	0.00147845
ACOT8	32514242	1.3042e-18	-0.311039	0.297508	0.0570949	0.0519373	0.054576	0.0494738	2	-0.065492	0.01765	-0.0313649	9.25191	0.941039	0.640222	9.80837e-40	7.2954e-43
ACOT9	32347274	1.25411e-19	0.383476	-0.37645	0.0638119	0.0581898	0.0587741	0.0547283	2	0.0751688	0.0569713	0.017938	9.2555	0.925782	0.631639	3.85903e-35	6.20408e-18
ACOX1	31566802	9.17136e-25	-0.662651	0.657828	0.0218304	0.0327434	0.0218304	0.0318235	2	-0.387397	-0.496227	-0.136171	9.23839	44.983	0.00397375	8.97783e-37	2.81697e-33
ACOX3	32251040	3.15568e-20	1.26907	-1.2647	0.0184719	0.0130974	0.0184719	0.0128635	2	0.29635	0.25694	0.0387583	9.22494	15.4796	0.241965	1.87677e-23	0.0861267
ACP1	34222726	7.46306e-10	-0.332542	0.326264	0.27288	0.283698	0.247691	0.239308	2	-0.123825	-0.105816	-0.122655	9.40686	6.06377	0.0297711	6.92384e-32	4.37299e-07
ACP2	31190670	1.82914e-27	-2.22898	2.22311	0.00419815	0.0189756	0.00419815	0.0183207	2	-0.991929	-1.56123	-0.146616	9.22856	167.533	1.14981e-05	8.72897e-06	0.865699
ACP5	45554152	3.4699e-30	4.83509	-4.79675	0.40974	0.051454	0.299748	0.0473065	2	1.81118	1.98799	1.45319	9.25536	3300.77	5.85684e-221	1.62475e-30	8.61309e-21
ACP6	31804708	3.93289e-23	-0.205116	0.19515	0.0142737	0.0200826	0.0125945	0.0196928	2	-0.0349598	-0.582704	-0.0608573	9.2299	18.7914	0.115777	8.59533e-09	2.8302e-201
ACPP	31382044	4.51226e-26	0.153188	-0.154641	0	0.00863803	0	0.00820145	2	-0.767665	-inf	-0.0870757	9.22134	333.153	1.66292e-05	9.34973e-17	0.43809
ACSF2	33534881	5.09956e-13	3.39701	-3.38907	0.0436608	0.0121618	0.0403023	0.0116629	2	1.15947	1.27392	0.248818	9.22418	588.602	8.12129e-13	2.14377e-50	1.34603e-43
ACSF3	34082734	1.8532e-10	1.59756	-1.61682	0.0915197	0.0575661	0.0873216	0.0550869	2	0.277577	0.366779	0.203664	9.25634	50.468	9.8028e-05	2.01809e-06	2.64788e-17
ACSL1	31168956	1.26442e-27	0.632105	-0.624318	0.0100756	0.0270991	0.0100756	0.0237624	2	-0.659827	-1.0247	-0.180555	9.23412	118.987	2.00244e-05	2.70193e-10	0.222382
ACSL3	31994096	7.11627e-22	0.0499659	-0.0561036	0.0453401	0.0500663	0.0445004	0.047478	2	0.0101344	-0.130754	-0.0440074	9.25062	2.35919	0.374325	2.71823e-19	0.207936
ACSL4	31282023	8.54132e-27	0.440685	-0.440405	0.0176322	0.0307476	0.015953	0.0287519	2	-0.358631	-0.583098	-0.149333	9.23641	61.6107	0.00154136	1.13515e-22	0.149384
ACSL5	32291102	5.61976e-20	-0.0282908	0.0262904	0.0445004	0.0425353	0.0436608	0.0408513	2	-0.0804882	-0.0205982	-0.0182505	9.24534	0.290651	0.763277	1.58406e-12	0.216087
ACSL6	30423010	1.97889e-33	-2.34323	2.33851	0.00755668	0.0490216	0.00755668	0.0464645	2	-0.820835	-1.99533	-0.393465	9.24984	271.248	4.17542e-17	2.71827e-25	0.0450909
ACSS1	32412269	3.14515e-19	0.567921	-0.585458	0.0369437	0.0318391	0.0361041	0.030888	2	0.0674457	-0.00649949	0.0185553	9.23847	1.18474	0.658783	0.782319	2.0751e-96
ACSS2	31330937	1.93343e-26	-0.136634	0.135161	0.00671704	0.016933	0.00587741	0.0162002	2	-0.297754	-0.842401	-0.116176	9.22713	104.028	0.000976238	0.00863317	3.95394e-05
ACTA2	32151433	7.39223e-21	0.730305	-0.719766	0.0176322	0.0131286	0.0142737	0.012692	2	0.219423	-0.130614	0.0178963	9.2252	5.80171	0.31211	2.39041e-05	0.039362
ACTB	37172403	0.113708	-0.353548	0.354763	11.6835	13.952	0.989924	0.96958	2	-0.24718	-0.277495	-0.481152	12.1436	261.252	1.19013e-58	2.27803e-18	2.12106e-09
ACTG1	34706523	6.4556e-08	-0.214148	0.219814	3.46851	3.67049	0.84131	0.832494	2	-0.0886348	-0.180308	-0.312789	10.6535	79.1928	5.77382e-19	7.2461e-19	0.121727
ACTL6A	32352315	1.34729e-19	-0.0750574	0.0726542	0.0663308	0.0630233	0.0638119	0.059671	2	-0.0110435	0.0396491	-0.0262386	9.25959	0.727837	0.589724	2.35749e-37	5.57176e-20
ACTN1	28770106	2.36965e-48	-0.602207	0.594271	0.0125945	0.103719	0.0125945	0.0883917	2	-0.705174	-2.09575	-0.883551	9.28542	553.71	3.64523e-51	2.56183e-40	3.52101e-33
ACTN4	31607011	1.74752e-24	-0.236181	0.223571	0.0990764	0.133219	0.0915197	0.118734	2	-0.351824	-0.464024	-0.244905	9.3077	31.7835	7.60218e-05	0.00410489	0.716825
ACTR10	33148852	5.23003e-15	-0.165309	0.157368	0.128463	0.120262	0.121746	0.1127	2	-0.0734175	-0.0150835	-0.0401659	9.29931	0.910962	0.529892	2.04017e-11	2.32329e-15
ACTR1A	32717907	2.07458e-17	0.0907957	-0.104072	0.0780856	0.0722694	0.0755668	0.0683558	2	-0.0752292	-0.00436758	-0.0222585	9.26584	0.239162	0.803638	1.72301e-20	6.69751e-05
ACTR1B	32683773	1.3138e-17	-0.379351	0.380664	0.0923594	0.0910735	0.0831234	0.0857254	2	-0.057974	-0.122132	-0.00711816	9.27911	0.0183187	0.972721	0.0324445	0.895397
ACTR2	36970089	0.0580285	0.731141	-0.731014	0.515533	0.468028	0.396306	0.333811	2	0.0702598	0.0225597	-0.0358167	9.51163	0.478015	0.515263	0.00421744	0.138756
ACTR3	39238822	0.104644	0.704042	-0.709115	0.780856	0.629547	0.493703	0.420472	2	0.126687	0.0982016	0.0937643	9.60292	4.87915	0.0271865	2.61892e-26	6.35223e-14
ACTR6	32673378	1.14254e-17	-0.820143	0.810034	0.0856423	0.0855851	0.0797649	0.0801279	2	-0.175166	-0.117787	-0.0624516	9.27601	2.88278	0.298547	1.11332e-19	0.779287
ACTR8	32634381	6.75021e-18	1.35687	-1.37384	0.0293871	0.0196305	0.0285474	0.0191783	2	0.291587	0.184312	0.0638117	9.22967	22.6183	0.0690161	3.43792e-40	3.47028e-27
ACVR1	31531557	5.1956e-25	-1.30412	1.31388	0.00335852	0.0116629	0.00335852	0.0113666	2	-0.713067	-1.38423	-0.0832085	9.22377	115.593	0.00245596	3.18699e-27	1.30828e-09
ACVR2A	31254689	5.39727e-27	-1.83926	1.83401	0.000839631	0.013877	0.000839631	0.013456	2	-0.908097	-2.0198	-0.127865	9.22523	261.947	9.28978e-07	3.78611e-24	0.0232949
ACY3	32182423	1.16407e-20	3.66106	-3.63923	0.0453401	0.00703204	0.00923594	0.00361737	2	2.00659	1.55217	0.188363	9.21996	733.353	1.42633e-28	3.50491e-19	0.692631
ACYP1	32434002	4.26765e-19	-0.475612	0.465306	0.0638119	0.0631013	0.0596138	0.0596398	2	-0.121981	-0.0797451	-0.00797891	9.26027	0.0564478	0.900881	3.1154e-20	0.151253
ACYP2	32989451	7.12003e-16	0.0633545	-0.0613748	0.0873216	0.0752787	0.0780856	0.0695876	2	0.0149473	0.00532149	0.0503899	9.26748	3.38088	0.215851	6.37397e-22	1.66087e-13
ADA	29420778	3.86709e-42	-1.78503	1.76748	0.0277078	0.0976846	0.0251889	0.0844469	2	-0.972331	-1.33788	-0.572778	9.28146	237.986	5.18307e-23	2.5568e-25	3.90593e-05
ADAL	32189769	1.29593e-20	-0.278339	0.279154	0.0302267	0.0290169	0.0277078	0.0272082	2	-0.0715322	-0.07026	0.00559024	9.23602	0.245222	0.825517	1.08524e-21	0.993752
ADAM10	30919073	1.66488e-29	-0.535889	0.528001	0.0554156	0.0923209	0.0537364	0.0851173	2	-0.328668	-0.637243	-0.327178	9.27926	77.5123	3.33556e-08	1.76738e-21	0.750398
ADAM12	31716218	9.87233e-24	0.724488	-0.732382	0	0.00353941	0	0.00332112	2	0.123837	-inf	-0.0395675	9.21819	285.501	0.00292794	3.57554e-23	0.540361
ADAM15	30569470	3.03247e-32	-0.40322	0.399751	0.0109152	0.0369065	0.0109152	0.0334295	2	-0.923402	-1.02239	-0.242159	9.2399	156.675	8.175e-08	3.28256e-30	1.4912e-67
ADAM17	33653231	1.93502e-12	0.808261	-0.822683	0.115869	0.0884385	0.109152	0.0803773	2	0.179369	0.233917	0.131942	9.27715	15.1404	0.015939	8.28439e-26	0.00140795
ADAM19	36766052	0.0269741	1.97513	-1.98514	0.139379	0.0386528	0.120907	0.0347548	2	0.776814	1.18702	0.652575	9.2437	773.858	2.59134e-40	1.27678e-162	9.57842e-93
ADAM28	45556500	3.32755e-30	3.23722	-3.21799	0.457599	0.0555859	0.337531	0.0405083	2	1.98132	2.24638	1.73324	9.2579	4864.02	0	1.97367e-22	0.584058
ADAM8	32841173	1.05537e-16	0.600021	-0.612525	0.0806045	0.0778982	0.0764064	0.0717861	2	0.0601415	-0.112872	-0.0482677	9.27092	1.61854	0.47079	6.46872e-26	1.3344e-17
ADAM9	31244722	4.56343e-27	-1.14462	1.1415	0.00167926	0.0134716	0.00167926	0.0126608	2	-1.21911	-2.32983	-0.109249	9.22453	190.14	0.000111817	2.65865e-20	0.654201
ADAMTS10	31520649	4.35505e-25	-2.36334	2.34031	0.00167926	0.0101037	0.00167926	0.0098854	2	-1.30459	-1.87036	-0.0880191	9.22276	172.904	0.000451284	0.33372	0.00164531
ADAMTS17	31758012	1.90085e-23	-0.878231	0.867672	0	0.00247915	0	0.00238559	2	-0.373028	-inf	-0.0182492	9.2174	170.974	0.0468904	5.77559e-26	9.95005e-06
ADAMTSL4	31392021	5.32025e-26	0.611234	-0.610211	0.00167926	0.0101349	0.00167926	0.0094956	2	-0.789166	-1.7143	-0.0993578	9.22237	227.539	0.000140068	1.26073e-13	0.953952
ADAP1	31926451	2.55473e-22	0.489289	-0.493016	0.0176322	0.0210026	0.0176322	0.0202697	2	-0.00276663	-0.356396	-0.0508162	9.23039	9.82062	0.299344	2.40366e-19	0.322443
ADAP2	30383072	9.31797e-34	1.41689	-1.41565	0.0201511	0.05214	0.0176322	0.0392453	2	-0.237387	-0.6934	-0.162429	9.24825	46.7727	0.00154089	7.87352e-24	0.072764
ADAR	33576762	8.20583e-13	-0.336244	0.324712	0.262804	0.260653	0.219983	0.221158	2	-0.079612	-0.080085	-0.068614	9.38954	2.01092	0.233627	3.25485e-19	0.899687
ADARB1	31935723	2.94177e-22	0.358548	-0.360843	0.0218304	0.0261792	0.0209908	0.0254463	2	0.0210956	-0.215498	-0.0218977	9.23444	1.94686	0.538492	1.45152e-16	0.0530917
ADAT1	32305918	6.95002e-20	-0.171016	0.173613	0.0361041	0.0369065	0.0344249	0.0355032	2	-0.0472055	-0.213678	-0.0139492	9.24167	0.214468	0.870883	0.00157422	0.141149
ADAT2	32109531	3.98616e-21	0.271477	-0.274217	0.0151134	0.0150464	0.0142737	0.014719	2	0.0247486	-0.305029	-0.00947833	9.2264	0.0734017	0.955315	3.03879e-20	0.695888
ADCK3	32349239	1.28965e-19	0.100707	-0.114748	0.0419815	0.0396819	0.0411419	0.0384034	2	-0.00655442	-0.0456133	-0.0320398	9.24376	1.68963	0.548492	4.10709e-15	0.0377325
ADCK4	32554104	2.25886e-18	0.977776	-0.985986	0.0302267	0.0217978	0.0302267	0.0213144	2	0.168326	0.192376	0.0522283	9.23121	11.8655	0.166268	1.45193e-07	0.419138
ADCK5	31783590	2.83262e-23	-0.803576	0.800977	0.0142737	0.0188509	0.0142737	0.0183987	2	-0.192032	-0.313334	-0.0354612	9.22894	7.53923	0.330415	4.32568e-19	0.0513402
ADCY7	30399114	1.26156e-33	-0.583282	0.575436	0.0285474	0.0674515	0.0277078	0.0628206	2	-0.48633	-0.943031	-0.328912	9.26188	116.369	2.67968e-09	2.07823e-08	0.804336
ADD1	36399764	0.00543737	1.69515	-1.71071	0.202351	0.11811	0.178002	0.107944	2	0.42289	0.39257	0.330108	9.29892	73.7936	4.51328e-10	2.83476e-21	0.883056
ADD3	36392982	0.00526383	-0.175202	0.171262	0.422334	0.357652	0.31738	0.281204	2	-0.00031828	0.0308724	0.0682837	9.45085	2.19721	0.138265	3.66208e-13	0.0068258
ADGRD2	31614591	1.97249e-24	-2.11665	2.10702	0.00167926	0.00678257	0.00167926	0.00662665	2	-1.17681	-1.38802	-0.0498316	9.22036	108.15	0.0199767	6.77989e-45	4.1351e-39
ADGRE1	30982828	5.09711e-29	-1.8279	1.83097	0.000839631	0.01896	0.000839631	0.0172605	2	-1.35755	-3.60527	-0.220676	9.22823	420.621	1.19821e-11	2.6362e-14	0.00780923
ADGRE2	30241415	6.24851e-35	0.641263	-0.638117	0.00839631	0.0433617	0.00839631	0.0356747	2	-0.962303	-1.55735	-0.372295	9.24388	307.042	5.87513e-15	9.56112e-17	0.373063
ADGRE5	30268503	1.05147e-34	-0.970515	0.967618	0.163728	0.256506	0.13686	0.200374	2	-0.544883	-0.587547	-0.528274	9.38666	106.108	2.80345e-19	2.85744e-17	0.724432
ADGRG1	30620189	7.71089e-32	-0.712737	0.718833	0	0.048663	0	0.0384346	2	-1.68628	-inf	-0.579701	9.25247	568.463	2.95248e-35	3.67177e-18	0.152649
ADGRG5	33619577	1.3288e-12	1.70775	-1.72864	0.0428212	0.016512	0.0411419	0.0158728	2	0.748294	0.598199	0.18665	9.22811	189.812	9.67637e-07	0.0341882	5.62113e-05
ADGRG6	31603524	1.65275e-24	0.589256	-0.588603	0	0.0041475	0	0.00382007	2	-0.312867	-inf	-0.0175156	9.21823	108.963	0.0932383	5.92064e-20	0.902195
ADH5	33867247	1.98389e-11	-0.0500771	0.0411614	0.172124	0.15497	0.151973	0.140157	2	-0.0197871	-0.0193096	-0.0154645	9.32224	0.0848913	0.880908	4.75606e-20	0.850004
ADHFE1	31420002	8.43358e-26	-2.38668	2.37228	0.00167926	0.0140017	0.00167926	0.0137522	2	-1.36937	-2.71767	-0.137733	9.22564	236.426	1.95971e-06	3.80279e-26	0.211572
ADI1	33186997	8.3535e-15	-0.369595	0.364149	0.176322	0.169143	0.153652	0.142481	2	-0.112189	0.0436097	-0.0325118	9.32822	0.366483	0.54493	1.85465e-06	0.525357
ADIPOR1	32171899	9.9798e-21	-0.0632433	0.0649784	0.116709	0.178857	0.11251	0.134965	2	-0.604101	-0.359514	-0.433256	9.35505	60.4076	1.42732e-11	0.581611	0.457626
ADIPOR2	31777209	2.56468e-23	-0.384536	0.375668	0.0310663	0.0355968	0.0302267	0.0341311	2	-0.175048	-0.110677	-0.0498069	9.24066	5.1431	0.278995	6.36772e-22	0.686345
ADIRF	31801122	3.72e-23	-1.01459	1.00123	0	0.00232322	0	0.00162158	2	-0.59621	-inf	-0.0197144	9.21734	173.719	0.0431931	1.66415e-18	0.852253
ADK	39622196	0.0266052	3.13327	-3.12787	0.284635	0.0851641	0.209908	0.0772277	2	1.07686	1.08765	0.854359	9.27718	659.12	2.18745e-62	1.96587e-21	0.574808
ADNP	32732251	2.51157e-17	0.222626	-0.225214	0.0671704	0.0598893	0.0646516	0.0568956	2	0.0404339	0.0242191	0.0170139	9.25787	0.411789	0.758193	1.07836e-18	0.867027
ADNP2	31894331	1.56471e-22	-0.735703	0.732331	0.0134341	0.0151243	0.0134341	0.0148437	2	-0.217273	-0.175104	-0.0251876	9.22631	4.08031	0.510966	1.17038e-15	0.0342336
ADO	31910647	2.0078e-22	-0.0437403	0.0453856	0.0117548	0.0125984	0.0117548	0.0123178	2	-0.215638	-0.124391	-0.0218963	9.22448	3.75789	0.59325	1.09974e-12	0.400384
ADORA3	31561171	8.37702e-25	1.42629	-1.42256	0.00167926	0.00601855	0.000839631	0.00536369	2	0.152257	-1.26523	-0.0259515	9.21941	33.3524	0.230036	2.39485e-16	0.250128
ADPGK	34999637	7.37747e-07	1.4404	-1.45211	0.207389	0.144539	0.177162	0.129711	2	0.313628	0.330845	0.23508	9.31439	34.2986	2.28922e-05	2.67367e-09	0.362226
ADPRH	32491240	9.483e-19	3.88195	-3.85945	0.0209908	0.00698527	0.0201511	0.00681375	2	1.10921	1.17203	0.124022	9.22057	359.824	5.77073e-06	1.24148e-19	0.000417217
ADPRHL2	32735653	2.62787e-17	0.818416	-0.826301	0.0680101	0.0558665	0.0671704	0.053746	2	0.157164	0.219903	0.0695517	9.25451	6.45952	0.216855	2.061e-07	0.543307
ADPRM	31308397	1.32782e-26	-0.753312	0.746683	0.0411419	0.0696811	0.038623	0.0649879	2	-0.414915	-0.626902	-0.252842	9.26417	62.8317	4.20601e-06	5.25922e-20	0.565936
ADRB1	31766686	2.17657e-23	0.710774	-0.713617	0.000839631	0.00265066	0.000839631	0.00251033	2	-0.249986	-0.960506	-0.0110862	9.21748	29.0013	0.428279	4.15782e-100	1.15453e-131
ADRB2	31537633	5.73157e-25	0.12784	-0.133554	0.0352645	0.0600764	0.0327456	0.0546503	2	-0.510132	-0.868762	-0.193947	9.25928	42.073	0.000414673	2.51475e-23	0.473267
ADRBK1	31727140	1.17206e-23	-0.189835	0.188265	0.0822838	0.100585	0.0755668	0.0907305	2	-0.233792	-0.28847	-0.174273	9.28432	20.0408	0.00422383	2.19214e-22	0.00830038
ADRBK2	32851176	1.20239e-16	1.39566	-1.39454	0.0512175	0.0349887	0.0486986	0.0312466	2	0.597842	0.390791	0.0880461	9.23938	26.7443	0.0324224	8.9889e-08	0.411465
ADRM1	36332642	0.00392658	1.14642	-1.15292	0.282116	0.209184	0.245172	0.181976	2	0.246122	0.219205	0.180726	9.35639	18.1825	0.000627206	1.65776e-18	0.254541
ADSL	30750986	8.31811e-31	-1.47145	1.46357	0.0755668	0.124409	0.070529	0.11178	2	-0.440912	-0.641766	-0.339415	9.29888	66.6817	2.19289e-08	1.12011e-22	0.591797
ADSS	33151854	5.42704e-15	-0.579924	0.567536	0.135181	0.130818	0.123426	0.118562	2	-0.15055	-0.0722207	-0.0656099	9.3056	2.24536	0.330395	2.5829e-11	0.0488241
ADSSL1	31652486	3.60629e-24	-2.31567	2.3095	0	0.00463086	0	0.00441257	2	-0.915915	-inf	-0.0463501	9.21881	263.871	0.00154977	8.93897e-17	1.62039e-05
ADTRP	30763563	1.04331e-30	-0.264668	0.262226	0.00167926	0.0422546	0.00167926	0.036735	2	-0.55915	-3.75748	-0.414965	9.2452	402.385	5.4285e-22	6.9892e-14	0.534357
AE000662.92	31697971	7.40679e-24	-1.3316	1.32798	0	0.00436579	0	0.00419428	2	-0.992715	-inf	-0.0267089	9.21877	178.94	0.0148268	8.00523e-22	0.666459
AEBP2	31999397	7.70757e-22	-0.852886	0.849018	0.0302267	0.0337569	0.0302267	0.032494	2	-0.219415	-0.201241	-0.0477183	9.23955	4.7504	0.328282	1.27959e-19	0.631778
AEN	33128829	4.08466e-15	1.86017	-1.867	0.0520571	0.0331176	0.0520571	0.0319794	2	0.385277	0.415253	0.152902	9.23939	50.1448	0.00174979	1.0172e-20	0.934231
AES	30121345	6.09202e-36	-1.05845	1.0497	0.565911	0.787916	0.370277	0.484104	2	-0.357958	-0.492627	-0.518294	9.69025	109.704	1.19217e-25	1.42808e-17	0.810773
AFF1	31502238	3.23113e-25	-0.225799	0.21199	0.0176322	0.0256802	0.0167926	0.0250097	2	-0.123455	-0.331264	-0.0727096	9.23359	19.9677	0.0754843	2.77007e-21	0.872784
AFF3	36283552	0.00307512	2.43888	-2.42742	0.115029	0.0207531	0.106633	0.0183051	2	1.16395	1.73156	0.671543	9.23115	1599.3	8.97968e-50	3.46722e-05	0.791835
AFF4	34556538	1.71749e-08	1.27977	-1.28438	0.161209	0.119217	0.151134	0.109768	2	0.241741	0.2556	0.186585	9.29829	23.1285	0.000790149	6.66349e-194	5.42555e-250
AFG3L2	32851530	1.20795e-16	0.820666	-0.819489	0.0461797	0.0322601	0.0461797	0.0311219	2	0.156223	0.274779	0.0859472	9.23846	18.6701	0.0545251	0.0935981	6.66992e-05
AFMID	32441350	4.73036e-19	1.8134	-1.80325	0.0235097	0.0143447	0.02267	0.0134872	2	0.694018	0.568232	0.0990628	9.22527	123.637	0.0012568	0.245643	1.73097e-22
AFTPH	36188571	0.00188729	3.21514	-3.22175	0.156171	0.0718173	0.140218	0.0664536	2	0.82212	0.732508	0.450978	9.26574	213.235	2.71701e-17	3.34296e-15	0.979455
AGA	33072943	2.0387e-15	0.107347	-0.108061	0.070529	0.0598269	0.070529	0.0568956	2	-0.0121235	0.0815521	0.0475359	9.25757	2.91684	0.368104	2.38954e-21	0.892747
AGAP2	31871979	1.11081e-22	-0.998262	0.978111	0.0125945	0.0182895	0.0125945	0.0178062	2	-0.362299	-0.553508	-0.0517762	9.22885	16.9958	0.148277	7.14161e-08	0.0979774
AGFG1	31605517	1.70627e-24	0.561574	-0.567464	0.0243493	0.0314493	0.0243493	0.0297653	2	-0.194258	-0.310029	-0.108946	9.23751	28.223	0.0254568	0.00403658	0.0169333
AGFG2	31639453	2.9316e-24	-0.997697	0.996484	0.0100756	0.0212209	0.00923594	0.0208155	2	-0.552004	-1.14589	-0.118346	9.23083	71.2829	0.00202802	1.40259e-21	0.0107444
AGGF1	31306509	1.28661e-26	-1.7168	1.70702	0.0486986	0.0717705	0.0453401	0.0669525	2	-0.347959	-0.48352	-0.175086	9.26469	29.1778	0.00178012	8.16399e-20	0.494046
AGK	31823732	5.28089e-23	-0.209339	0.210013	0.0167926	0.0217978	0.0167926	0.0211741	2	-0.242699	-0.397982	-0.0801707	9.23128	26.2707	0.0513119	7.48845e-19	0.954744
AGL	32568111	2.7373e-18	0.279177	-0.287543	0.0428212	0.0357059	0.0403023	0.0343494	2	0.0292857	0.0529669	0.0485875	9.24108	5.42471	0.282118	3.73459e-22	0.485343
AGMAT	32870209	1.54006e-16	0.516471	-0.518537	0.0428212	0.0306385	0.038623	0.0296094	2	0.154509	0.142084	0.0695153	9.23734	13.246	0.100802	3.19551e-15	0.674616
AGO1	31949524	3.62769e-22	0.324803	-0.332017	0.0335852	0.0357059	0.031906	0.033944	2	-0.0328904	-0.120471	-0.0553845	9.24051	5.79733	0.270602	1.64187e-23	0.0224016
AGO2	30472259	4.98313e-33	-1.83055	1.83841	0.0377834	0.0795821	0.0369437	0.0738442	2	-0.477373	-0.757155	-0.316103	9.26991	89.9756	1.17491e-08	1.05865e-22	0.453704
AGO3	31942758	3.27364e-22	-0.581518	0.576811	0.103275	0.11217	0.0940386	0.10336	2	-0.130293	-0.0781573	-0.0676387	9.29305	3.00686	0.205992	1.22895e-27	1.37328e-05
AGO4	30795017	1.83549e-30	-2.41821	2.41636	0.00839631	0.0331021	0.00839631	0.0314493	2	-1.12795	-1.58534	-0.262893	9.23838	200.445	2.30959e-09	5.75569e-21	0.101272
AGPAT1	31640681	2.98943e-24	-0.861811	0.861412	0.0344249	0.0440477	0.0335852	0.041974	2	-0.250205	-0.254705	-0.0957193	9.24582	14.4384	0.0562775	3.84236e-21	0.934231
AGPAT2	31969042	4.87553e-22	0.645667	-0.649658	0.0654912	0.0718952	0.0638119	0.0649723	2	-0.0560168	-0.100284	-0.0741254	9.26423	4.22889	0.242632	4.61982e-12	0.453085
AGPAT3	31196140	2.00708e-27	-0.327131	0.329436	0.0184719	0.0322445	0.0176322	0.0306697	2	-0.264271	-0.467278	-0.132515	9.23747	46.839	0.00313882	2.83991e-24	0.0709158
AGPAT4	31609703	1.82434e-24	-1.03491	1.03388	0.00419815	0.0115538	0.00419815	0.0112887	2	-0.840644	-1.23667	-0.0904186	9.22396	114.926	0.00236089	6.91684e-22	0.0954955
AGPAT5	33330479	4.71433e-14	2.65126	-2.65117	0.0470193	0.0228424	0.0453401	0.0221252	2	0.776487	0.610119	0.184186	9.23198	123.064	1.93392e-05	3.3485e-22	0.0385651
AGPS	31978860	5.65531e-22	0.135228	-0.147936	0.0369437	0.0364388	0.0344249	0.0354409	2	-0.0463874	-0.0252437	-0.0303154	9.24104	1.39745	0.584967	1.34587e-14	0.0387167
AGTPBP1	31428994	9.77547e-26	-0.109442	0.10864	0.0335852	0.0559133	0.0327456	0.0525454	2	-0.29665	-0.738904	-0.246393	9.25479	72.1922	6.72455e-06	3.60608e-22	0.485212
AGTRAP	28176242	2.09034e-54	-1.17714	1.17692	0.0512175	0.18118	0.0503778	0.137569	2	-1.03712	-1.34198	-0.925846	9.33718	350.533	2.80124e-48	2.86709e-18	0.0998279
AHCTF1	31933898	2.86126e-22	-1.01669	1.01567	0.0268682	0.0284868	0.0251889	0.0271147	2	-0.370797	-0.0905852	-0.0366092	9.23574	4.51766	0.346622	1.92277e-29	1.4038e-08
AHCY	32920599	2.95339e-16	1.20881	-1.20759	0.0688497	0.0537928	0.0646516	0.0487877	2	0.248227	0.271244	0.074287	9.25101	12.072	0.0903662	9.13015e-22	0.394491
AHCYL1	32695843	1.54463e-17	1.15872	-1.16251	0.0663308	0.0576284	0.0638119	0.0540423	2	0.20406	0.0978865	0.0149121	9.25511	0.531568	0.603489	8.33305e-22	0.320071
AHDC1	32031326	1.2448e-21	0.512604	-0.515047	0.0167926	0.0170422	0.015953	0.0167927	2	0.0276579	-0.134327	-0.0096026	9.22798	0.391587	0.824942	3.76994e-17	0.33292
AHI1	32264004	3.80519e-20	-0.0750797	0.0747459	0.0310663	0.0309503	0.0293871	0.0292664	2	-0.0834788	-0.178904	0.00144511	9.23731	0.186251	0.844437	4.4366e-16	0.627653
AHNAK	31434452	1.0691e-25	-0.171553	0.169404	0.29555	0.376456	0.222502	0.259484	2	-0.181247	-0.302473	-0.280711	9.45419	29.7491	7.85165e-07	2.38698e-33	4.08181e-13
AHR	30059975	1.82908e-36	-1.51751	1.51959	0.00923594	0.0511733	0.00839631	0.0437515	2	-1.10698	-1.71544	-0.412465	9.24952	290.872	7.52321e-17	0.00596639	0.0476781
AHSA1	35532482	3.70982e-05	0.802978	-0.815854	0.189757	0.126483	0.167086	0.11613	2	0.199554	0.283974	0.203398	9.30339	27.1767	0.000141508	7.67317e-23	0.956424
AHSA2	32320276	8.53464e-20	0.518893	-0.520413	0.0445004	0.0394324	0.0419815	0.0377797	2	0.112616	0.0495107	0.0417434	9.24317	4.04551	0.310258	2.56447e-21	0.638297
AIDA	38863062	0.298322	3.24889	-3.23859	0.252729	0.109535	0.224181	0.100787	2	0.775392	0.770018	0.632194	9.29383	293.704	1.34852e-32	0.153814	4.08269e-20
AIF1	21793370	1.15355e-142	-0.827456	0.829924	0.0528967	1.38696	0.0495382	0.261729	2	-1.6741	-3.09709	-3.15533	9.91036	1197.92	3.9513e-260	2.20091e-13	0.975436
AIFM1	32488185	9.08915e-19	-0.0734107	0.0717864	0.0369437	0.0310907	0.0361041	0.0297809	2	-0.0491661	0.0982003	0.00899912	9.23713	0.685234	0.712569	8.66202e-68	5.37244e-83
AIG1	31451587	1.41543e-25	-0.318351	0.314409	0.0377834	0.0449209	0.0327456	0.0413971	2	-0.173649	-0.0725205	-0.0668602	9.24584	6.66609	0.181431	3.65915e-24	0.00431596
AIM1	33219021	1.23437e-14	0.193311	-0.192077	0.099916	0.0978405	0.0948783	0.0889374	2	0.0113656	-0.105624	0.00688069	9.28335	0.0675619	0.847564	6.01357e-17	0.00581512
AIM1L	31839452	6.73272e-23	-0.177039	0.175404	0.00335852	0.00586263	0.00335852	0.00578467	2	-0.266	-0.767911	-0.015343	9.21993	11.8148	0.457187	0.189432	9.34858e-05
AIM2	45272530	4.7958e-28	6.52709	-6.52329	0.36272	0.0107741	0.274559	0.0092929	2	2.1935	3.65333	1.72526	9.22717	20496.7	0	6.05117e-18	0.810009
AIMP1	34496204	9.93406e-09	-0.143468	0.141257	0.286314	0.25253	0.246012	0.210228	2	-0.00379374	0.12347	0.0469386	9.38402	1.08198	0.422116	1.53115e-19	0.860955
AIMP2	32064939	2.05646e-21	-0.560902	0.556773	0.0335852	0.0326811	0.031906	0.0308256	2	-0.190591	0.0270036	-0.0236716	9.23791	0.502313	0.743359	4.10178e-22	0.925758
AIP	36107011	0.00122113	0.738673	-0.746429	0.298908	0.222468	0.242653	0.193311	2	0.145207	0.192486	0.171424	9.36596	15.1294	0.000821737	1.67074e-21	0.295813
AIRE	32162022	8.63515e-21	1.6824	-1.68366	0.00923594	0.00279099	0.00587741	0.00230763	2	0.697554	0.695695	0.0482026	9.21776	246.842	0.00447576	1.70896e-16	0.835047
AK1	31740400	1.44301e-23	-3.06962	3.07435	0.0151134	0.0288298	0.0151134	0.0272862	2	-1.46121	-0.853495	-0.12481	9.23766	43.7054	0.00399231	1.56433e-23	0.236859
AK2	33087420	2.44255e-15	0.578983	-0.598856	0.100756	0.0879239	0.0973971	0.0818742	2	0.0961039	0.134476	0.0352709	9.27594	1.30205	0.55896	2.21993e-15	0.0160593
AK3	31927127	2.58116e-22	-0.933931	0.924487	0.0839631	0.0979029	0.0755668	0.0896702	2	-0.176616	-0.191407	-0.13756	9.28298	13.2455	0.0175252	3.23954e-19	0.246359
AK5	30561916	2.63756e-32	-1.20756	1.20866	0.00251889	0.0459188	0.00251889	0.0411008	2	-0.925386	-3.3573	-0.524048	9.24802	521.754	1.34507e-28	1.86875e-14	0.92907
AK6	33507751	3.73892e-13	1.22451	-1.22771	0.117548	0.0998987	0.109152	0.0932876	2	0.240554	0.0817409	0.0785259	9.28476	5.02897	0.143349	1.22916e-30	3.00491e-15
AK9	33486375	2.92424e-13	1.73195	-1.74207	0.0638119	0.0371716	0.0621327	0.0356903	2	0.433525	0.446304	0.203676	9.24256	78.0963	3.04276e-05	5.4046e-23	0.290224
AKAP1	32270622	4.18605e-20	0.89857	-0.901111	0.0251889	0.0219537	0.02267	0.0212053	2	0.209559	0.00687943	0.0238226	9.23105	3.16841	0.488337	1.27844e-07	6.12208e-07
AKAP10	32459565	6.10199e-19	-0.350225	0.348484	0.0579345	0.0549466	0.0570949	0.0526078	2	-0.0502258	0.0140262	0.0135654	9.25428	0.255766	0.792135	2.85706e-23	0.0243116
AKAP11	32455588	5.77242e-19	0.951057	-0.949842	0.0436608	0.0335074	0.0411419	0.032073	2	0.230349	0.219009	0.0803207	9.23917	16.7204	0.0692289	1.21242e-23	0.0188852
AKAP13	36322342	0.00373194	0.708286	-0.705447	0.369437	0.288719	0.283795	0.232977	2	0.196465	0.150069	0.178854	9.40723	15.7707	0.000200631	5.70767e-71	5.65897e-56
AKAP17A	33568359	7.46134e-13	0.374287	-0.38758	0.11419	0.0971077	0.105793	0.0897482	2	0.0600191	0.0362732	0.0789748	9.28328	5.18065	0.127351	1.0083e-36	3.72777e-12
AKAP5	32060245	1.91754e-21	0.0372043	-0.0371154	0.015953	0.0164497	0.015953	0.0161067	2	-0.0779528	-0.206314	-0.0101735	9.22766	0.538133	0.803064	1.06802e-22	0.35551
AKAP7	30712050	4.11526e-31	-1.99001	1.9877	0.0176322	0.0574569	0.0176322	0.0544476	2	-0.96917	-1.34723	-0.36191	9.25602	171.704	1.25231e-12	2.81105e-24	0.172129
AKAP8	32652052	8.57192e-18	0.922139	-0.930396	0.0587741	0.0431278	0.0554156	0.041553	2	0.163564	0.330096	0.0908882	9.24613	12.8448	0.0872238	1.05628e-12	0.504705
AKAP8L	33452926	1.98636e-13	0.839558	-0.843359	0.0831234	0.0608872	0.077246	0.0578	2	0.170924	0.201684	0.0787971	9.25861	7.15649	0.124016	1.39054e-23	0.508232
AKAP9	33236775	1.53109e-14	-0.0931339	0.0906175	0.263644	0.278116	0.218304	0.225883	2	-0.0308092	-0.129571	-0.0389395	9.40015	0.570421	0.541808	1.7435e-26	2.93543e-05
AKIP1	30763622	1.04441e-30	-2.80096	2.80034	0.0167926	0.0430654	0.015953	0.0412567	2	-0.816094	-0.954994	-0.211789	9.24503	90.8687	5.5683e-06	1.90929e-23	0.422628
AKIRIN1	31639395	2.9289e-24	-1.04903	1.05346	0.119228	0.154455	0.11419	0.137585	2	-0.196881	-0.313891	-0.154919	9.32079	12.7603	0.00746321	5.71487e-13	7.36294e-10
AKIRIN2	35834869	0.000256261	1.32657	-1.33019	0.207389	0.139565	0.186398	0.123864	2	0.330713	0.31843	0.224039	9.31147	32.1982	4.18614e-05	3.33802e-55	3.43374e-34
AKNA	32444322	4.93128e-19	-0.358273	0.354672	0.198153	0.238715	0.170445	0.199439	2	-0.264271	-0.360735	-0.230207	9.37781	21.6628	0.000135378	2.46443e-21	0.71028
AKR1A1	34404477	4.25156e-09	0.977832	-0.984387	0.235936	0.206424	0.209068	0.173275	2	0.14539	0.151968	0.0963825	9.35126	5.58354	0.0939446	1.24846e-22	0.133782
AKR1B1	33760160	6.27472e-12	0.353548	-0.357309	0.20403	0.183005	0.176322	0.158884	2	0.0514444	0.0756533	0.0237842	9.33882	0.410742	0.687087	2.54324e-19	0.973438
AKR1C3	30881406	8.55667e-30	0.213923	-0.213047	0.000839631	0.035628	0.000839631	0.0281438	2	-0.277816	-4.13663	-0.443101	9.2421	513.902	8.18806e-25	7.01666e-21	0.0400251
AKR7A2	32937995	3.69264e-16	0.301485	-0.305692	0.119228	0.10902	0.104954	0.10032	2	0.00441206	0.0189571	-0.0316072	9.29062	0.553887	0.638845	0.0292994	6.13788e-06
AKT1	31465269	1.77003e-25	-0.676866	0.67011	0.02267	0.0338972	0.02267	0.0325719	2	-0.363045	-0.407732	-0.104297	9.23903	25.4498	0.0270053	8.16224e-11	7.46054e-05
AKT1S1	31733604	1.29718e-23	-0.82064	0.810425	0.02267	0.0294223	0.02267	0.0285336	2	-0.257905	-0.281814	-0.0866369	9.23633	19.7378	0.0601271	2.57228e-20	0.836131
AKT2	33085974	2.3989e-15	1.0216	-1.02783	0.0814442	0.0590473	0.0755668	0.0567865	2	0.174802	0.236486	0.112629	9.2574	15.0678	0.0294245	6.31111e-20	0.142239
AKT3	31469255	1.88899e-25	-1.16034	1.17252	0.0184719	0.0300304	0.0184719	0.0291261	2	-0.443493	-0.449722	-0.103797	9.23678	33.274	0.0134286	3.19139e-24	0.0873029
AKTIP	30211136	3.48523e-35	-1.48364	1.47992	0.0268682	0.0857722	0.0251889	0.0799252	2	-1.10087	-1.30458	-0.460256	9.2757	178.528	1.04136e-16	3.87836e-24	0.0851365
AL133245.2	32137546	6.02676e-21	0.031247	-0.0341589	0.0251889	0.0250097	0.0251889	0.0244017	2	0.0113537	-0.119782	-0.0202953	9.23348	1.35752	0.65452	1.09265e-10	0.243863
AL592183.1	34736826	8.38196e-08	2.53372	-2.51367	0.109152	0.0546503	0.100756	0.0524051	2	0.4803	0.619473	0.286144	9.25485	99.5271	7.42523e-08	1.06644e-20	0.863049
AL928768.3	47056945	5.33254e-43	5.82678	-5.82488	1.6843	0.0415998	0.319899	0.00325875	2	3.2274	4.94429	3.3947	9.25643	56030.6	0	1.9192e-13	0.644022
ALAD	32253250	3.25808e-20	-0.275621	0.273945	0.0302267	0.0291105	0.0293871	0.0283309	2	-0.0593538	-0.103274	-0.0127246	9.23613	0.144873	0.891452	0.892179	0.89888
ALAS1	32402127	2.72659e-19	0.352265	-0.360728	0.0310663	0.0243081	0.0310663	0.0235129	2	0.0711583	0.178263	0.0357707	9.23274	5.72033	0.326631	3.25305e-21	0.375639
ALCAM	32327507	9.46296e-20	1.93912	-1.93076	0.0327456	0.0192874	0.0293871	0.017354	2	0.74193	0.746232	0.13737	9.22832	151.259	9.05992e-05	7.81456e-20	0.941486
ALDH16A1	35181834	3.03241e-06	2.74388	-2.76811	0.116709	0.0495985	0.105793	0.046714	2	0.724386	0.811707	0.366216	9.25069	187.215	1.46497e-12	2.28327e-19	0.591805
ALDH18A1	32497607	1.03588e-18	0.718304	-0.725574	0.0277078	0.0190068	0.0277078	0.0186326	2	0.1555	0.276116	0.0612582	9.2293	19.2657	0.124279	4.54835e-21	0.816313
ALDH2	29574619	9.81687e-41	1.44918	-1.44882	0.0495382	0.120168	0.0478589	0.0781788	2	-0.386472	-0.591531	-0.416067	9.29041	112.972	8.83556e-13	7.96884e-07	3.49585e-19
ALDH3A2	31847288	7.59759e-23	-0.345073	0.339787	0.0268682	0.0312778	0.0260285	0.0301395	2	-0.149226	-0.266837	-0.0810804	9.23719	15.3495	0.120851	2.9148e-15	0.159536
ALDH3B1	30883353	8.85693e-30	-0.209451	0.2119	0.0125945	0.0329617	0.0125945	0.0304358	2	-0.655908	-0.916837	-0.212817	9.23757	130.581	2.64393e-06	8.9969e-23	0.10158
ALDH6A1	31986900	6.38482e-22	-0.144652	0.141368	0.0243493	0.027333	0.0243493	0.0261012	2	-0.0237722	-0.127334	-0.0337641	9.23485	3.76434	0.405274	6.85973e-17	0.540356
ALDH9A1	34336526	2.23863e-09	0.851614	-0.85862	0.146096	0.10994	0.135181	0.101115	2	0.181256	0.23073	0.14348	9.29197	14.6663	0.0111035	4.49567e-14	0.031504
ALDOA	33404372	1.12775e-13	-1.0477	1.0364	1.01343	1.2612	0.600336	0.616341	2	-0.255916	-0.272944	-0.457731	9.89632	115.944	5.15194e-27	7.65475e-17	0.242978
ALDOC	32229734	2.31809e-20	-0.516851	0.500504	0.0361041	0.0382007	0.0361041	0.0367662	2	-0.146352	-0.155764	-0.0602666	9.24288	6.67269	0.227734	1.69532e-19	0.290882
ALG11	31863109	9.69283e-23	0.130429	-0.141793	0.0134341	0.0143291	0.0134341	0.0139393	2	-0.00555784	-0.0573313	-0.0137372	9.22584	1.63613	0.672085	7.18117e-22	0.561081
ALG12	31918636	2.26799e-22	-0.175068	0.171195	0.0218304	0.0243237	0.0209908	0.0237312	2	-0.0643902	-0.163936	-0.0342974	9.23288	4.38537	0.390393	3.04478e-23	0.116812
ALG13	32374691	1.85058e-19	-0.309582	0.316163	0.0747271	0.0779606	0.0730479	0.0735324	2	-0.0570952	-0.0929993	-0.0563392	9.26983	2.62117	0.333066	3.27542e-16	0.0056494
ALG14	32213799	1.83921e-20	1.38428	-1.38515	0.031906	0.0233102	0.0302267	0.0223747	2	0.269252	0.391367	0.0591216	9.23187	13.9204	0.195483	0.00544393	0.697994
ALG2	32206844	1.6622e-20	0.0158448	-0.024179	0.0403023	0.0422858	0.0403023	0.0403992	2	0.0125721	-0.145582	-0.0518145	9.24492	3.66987	0.359494	7.42431e-16	0.953826
ALG3	32653163	8.70144e-18	-0.397647	0.393535	0.0663308	0.0659546	0.0663308	0.0622281	2	-0.0773238	-0.0571236	-0.0431419	9.2609	1.37504	0.470129	6.8848e-17	0.367546
ALG5	32445832	5.03656e-19	-0.281556	0.275915	0.11419	0.122881	0.109152	0.111577	2	-0.0545785	-0.109884	-0.0955697	9.29884	4.90557	0.0856274	1.63933e-18	0.94627
ALG6	31796748	3.47572e-23	-0.975958	0.970042	0.0218304	0.0282997	0.0218304	0.027598	2	-0.323112	-0.271991	-0.0938501	9.2358	25.8041	0.0303264	6.54047e-33	9.09026e-11
ALG8	32345100	1.21591e-19	0.450232	-0.444347	0.0512175	0.044344	0.0486986	0.0426132	2	0.0899673	0.139435	0.02006	9.24676	0.686638	0.732636	4.05824e-22	0.584787
ALKBH2	32555962	2.31723e-18	0.799937	-0.810555	0.0394626	0.0292508	0.038623	0.0285959	2	0.214085	0.230756	0.0715752	9.23637	13.9294	0.122315	3.40611e-98	5.4112e-97
ALKBH3	32019468	1.04209e-21	-0.671624	0.657407	0.0327456	0.0349575	0.0310663	0.033944	2	-0.1671	-0.211226	-0.0370939	9.24015	2.45278	0.479418	5.7578e-31	0.000333687
ALKBH4	32230368	2.3395e-20	1.13582	-1.14426	0.0403023	0.0390271	0.0377834	0.0377017	2	0.228423	-0.123593	-0.0175461	9.24314	0.335935	0.817813	1.39403e-22	0.0842287
ALKBH5	32952231	4.43097e-16	0.536438	-0.543865	0.093199	0.0853668	0.0831234	0.0804397	2	0.0977025	-0.0576799	0.031141	9.27546	1.02724	0.487694	1.10715e-19	0.314523
ALKBH7	32585868	3.48981e-18	-0.666886	0.667853	0.359362	0.402448	0.287154	0.301442	2	-0.169852	-0.0639738	-0.127019	9.46905	6.84595	0.00888629	4.52679e-16	0.785457
ALKBH8	32452162	5.50265e-19	1.6248	-1.64256	0.0193115	0.0100257	0.0193115	0.00983862	2	0.355945	0.569683	0.0795329	9.22294	83.2317	0.0110039	6.18098e-22	0.470415
ALMS1	31943334	3.3024e-22	-0.562607	0.564698	0.0151134	0.016668	0.0151134	0.0162782	2	-0.105774	-0.174246	-0.0124573	9.22737	0.829926	0.746383	4.91043e-19	0.163314
ALOX12-AS1	33115893	3.48003e-15	1.07285	-1.07513	0.0554156	0.0351758	0.0537364	0.0341935	2	0.200476	0.411467	0.131351	9.24075	34.2208	0.00785464	2.64953e-19	0.00261821
ALOX5	37449059	0.249025	1.93983	-1.93367	0.180521	0.0498012	0.151973	0.0425665	2	0.931474	1.39672	0.767356	9.25007	993.557	1.3659e-54	0.183879	0.156783
ALOX5AP	32274662	4.43682e-20	-0.441921	0.433951	0.371117	0.49547	0.27204	0.299322	2	-0.460276	-0.361674	-0.413966	9.52792	55.4079	9.91387e-14	4.76127e-09	0.168225
ALPK1	32224051	2.13461e-20	1.45895	-1.45449	0.02267	0.0142044	0.0218304	0.0139549	2	0.424797	0.533371	0.0743574	9.22565	44.9753	0.0398644	0.120188	3.00526e-11
ALPK3	31818984	4.90678e-23	0.572761	-0.571797	0	0.000795198	0	0.000670461	2	0.0522723	-inf	-0.00388257	9.2162	45.1252	0.447875	7.32248e-19	0.373535
ALS2CL	31799203	3.6108e-23	-2.36094	2.36419	0.00251889	0.00509862	0.00251889	0.00497388	2	-1.03266	-0.9512	-0.0283207	9.21925	44.2884	0.169366	1.13817e-19	0.81389
ALYREF	31764280	2.09635e-23	-0.0144669	0.0100668	0.0142737	0.0169018	0.0142737	0.0163717	2	-0.271692	-0.158416	-0.0505899	9.22724	12.7055	0.228808	2.72484e-20	0.945967
AMD1	32015228	9.77843e-22	-0.601065	0.598953	0.139379	0.164777	0.131822	0.1451	2	-0.13286	-0.201133	-0.159287	9.32668	12.6624	0.00602911	1.42254e-19	0.811388
AMDHD2	32599851	4.22312e-18	0.921075	-0.932917	0.0562552	0.0459188	0.0528967	0.0436735	2	0.156228	0.141997	0.0782321	9.24777	10.7532	0.100942	1.84088e-20	0.45996
AMFR	34378408	3.32839e-09	2.2518	-2.26751	0.0848027	0.0360178	0.0789253	0.0340376	2	0.849569	0.795023	0.352308	9.2415	256.194	1.55615e-13	2.36847e-28	4.14355e-27
AMMECR1	32328925	9.65638e-20	-0.0742563	0.0729434	0.0377834	0.0360646	0.0369437	0.0350511	2	-0.0580769	-0.046226	0.00502407	9.24131	0.0635236	0.933984	4.46677e-18	0.044524
AMN1	34147908	3.56509e-10	2.39332	-2.41437	0.0755668	0.0299992	0.070529	0.0290325	2	0.644945	0.834266	0.345653	9.2378	275.104	3.53901e-13	5.2213e-26	0.0184523
AMPD2	31362569	3.26932e-26	-1.06573	1.06806	0.0184719	0.0314181	0.0184719	0.0299369	2	-0.552332	-0.592339	-0.155128	9.23703	64.3398	0.000932734	1.35182e-21	0.905223
AMPD3	33125620	3.92567e-15	2.3905	-2.39137	0.0377834	0.0129726	0.0361041	0.012692	2	0.632655	1.05596	0.218846	9.2251	380.169	3.92103e-09	2.61594e-21	0.306321
AMPH	31495308	2.88713e-25	-1.48604	1.47269	0.00167926	0.0130038	0.00167926	0.0125828	2	-0.8594	-2.30711	-0.107247	9.22514	187.149	4.3839e-05	4.39124e-16	0.799874
AMZ2	30863457	6.22353e-30	-1.92375	1.91364	0.0722082	0.116832	0.0696893	0.106868	2	-0.376104	-0.570574	-0.275991	9.29556	46.539	2.995e-06	5.67893e-22	0.377085
ANAPC1	32258341	3.50664e-20	-0.467065	0.463126	0.0352645	0.0293911	0.031906	0.0286895	2	-0.102271	0.0736621	0.0327758	9.23666	3.13987	0.420172	8.41866e-15	0.375461
ANAPC10	32329867	9.78702e-20	-0.230482	0.233139	0.0587741	0.0617915	0.0579345	0.0593592	2	-0.0306595	-0.123705	-0.0334854	9.25889	1.1583	0.568799	1.1365e-12	1.4692e-12
ANAPC11	31919130	2.28513e-22	-0.277636	0.273085	0.29555	0.364091	0.246851	0.28295	2	-0.156147	-0.274267	-0.272309	9.44902	29.7365	8.05588e-07	1.7176e-22	0.161361
ANAPC13	33500790	3.45176e-13	-0.640206	0.638633	0.146935	0.133391	0.137699	0.12126	2	-0.0861051	0.0779485	0.0528715	9.30675	1.85125	0.393509	2.52606e-28	2.71638e-08
ANAPC15	30953730	3.0624e-29	-2.54149	2.52349	0.104114	0.150448	0.0957179	0.133375	2	-0.506044	-0.425624	-0.320098	9.31692	51.7758	1.48122e-07	3.67953e-29	6.37461e-14
ANAPC16	41283381	1.64028e-06	1.30813	-1.31697	1.20655	0.9439	0.675903	0.575817	2	0.187715	0.17983	0.259052	9.7691	42.4278	7.3871e-11	1.61788e-21	0.942319
ANAPC2	32741513	2.84077e-17	1.41908	-1.40958	0.038623	0.0247447	0.0361041	0.0242457	2	0.293441	0.340225	0.089226	9.2333	27.4995	0.0365603	1.94672e-08	5.52306e-05
ANAPC4	32484437	8.62798e-19	-0.474554	0.463712	0.0394626	0.0343962	0.0377834	0.0332892	2	-0.170135	-0.0244266	0.023432	9.24018	1.502	0.557393	4.13497e-10	0.00912765
ANAPC5	34714522	6.91772e-08	0.474907	-0.478268	0.252729	0.232494	0.220823	0.197209	2	0.058662	-0.0301575	-0.00652812	9.37088	0.00302343	0.978001	4.28018e-18	0.596682
ANAPC7	32154473	7.72973e-21	-0.488346	0.478809	0.0428212	0.0422702	0.0428212	0.0408046	2	-0.114075	-0.0127364	-0.0217774	9.24532	0.758372	0.677513	9.61878e-14	0.870014
ANG	32033888	1.29347e-21	1.53913	-1.53639	0.0151134	0.0102128	0.0142737	0.00969829	2	0.536119	0.530227	0.0438188	9.22257	45.0646	0.107464	1.48808e-17	0.127905
ANGEL2	32695888	1.54556e-17	0.345531	-0.343699	0.0570949	0.0454978	0.0562552	0.0440009	2	0.0491782	0.191496	0.0713537	9.24801	7.64147	0.169238	2.47286e-18	0.0646901
ANGPT2	32873115	1.59925e-16	0.998403	-1.00001	0.0461797	0.0313869	0.0445004	0.0302019	2	0.255504	0.308386	0.128609	9.23837	39.4389	0.00559121	3.20578e-22	0.856509
ANK1	33698119	3.18118e-12	3.03939	-3.04552	0.0445004	0.00700086	0.0419815	0.00678257	2	0.964295	1.88585	0.326096	9.22158	1474.05	1.90812e-22	5.92647e-19	0.0729956
ANK3	32455398	5.75712e-19	0.432856	-0.440965	0.0361041	0.0301863	0.0352645	0.0288766	2	0.181837	0.128906	0.0695434	9.23716	12.5882	0.133352	0.000127829	3.49177e-05
ANKAR	32497906	1.04018e-18	-0.123602	0.121795	0.0285474	0.0249474	0.0285474	0.0239807	2	-0.096148	-0.0685554	0.0248939	9.23356	2.93542	0.467317	4.68826e-19	0.802855
ANKDD1A	31646178	3.26245e-24	-1.00689	1.00553	0.00503778	0.0114602	0.00503778	0.0112263	2	-0.400177	-0.91361	-0.0653088	9.2237	65.2162	0.0213606	3.54545e-17	0.572843
ANKEF1	31864572	9.91331e-23	-1.05175	1.04138	0.00419815	0.00480237	0.00419815	0.00469323	2	-0.346198	-0.18144	-0.00396913	9.21915	1.51066	0.798958	1.02273e-18	0.0513749
ANKFY1	31887286	1.40473e-22	-1.464	1.45312	0.0302267	0.0367194	0.0293871	0.0353317	2	-0.354601	-0.30417	-0.0576752	9.24126	6.55748	0.252719	2.66144e-23	0.290882
ANKH	31124499	5.91644e-28	-1.91841	1.9269	0.0201511	0.0416309	0.0193115	0.0393545	2	-0.538283	-0.661153	-0.146023	9.24461	45.7556	0.00125641	2.06996e-22	0.0206968
ANKHD1	32112578	4.16984e-21	-0.291968	0.280537	0.0403023	0.038684	0.038623	0.0375458	2	-0.0325179	0.00419046	-0.0145077	9.24274	0.343912	0.741184	6.33535e-09	0.168176
ANKIB1	32107552	3.87116e-21	-0.389149	0.380042	0.0403023	0.0457161	0.0394626	0.0436423	2	-0.106396	-0.21212	-0.0682571	9.2473	6.50818	0.203237	9.3623e-24	0.0608542
ANKLE2	32541280	1.89376e-18	-0.341366	0.337432	0.0671704	0.0655336	0.0646516	0.0621969	2	-0.0660228	-0.0690549	-0.0136991	9.26186	0.126461	0.842658	2.05206e-24	0.00703017
ANKMY1	32015188	9.77256e-22	-0.342647	0.328592	0.0167926	0.0149684	0.0167926	0.014641	2	-0.0820617	0.122085	0.0242901	9.22641	4.17643	0.537852	2.69857e-06	0.904392
ANKMY2	32594900	3.94755e-18	1.16978	-1.17865	0.0268682	0.0164965	0.0260285	0.0160131	2	0.293887	0.341494	0.0808861	9.22756	40.648	0.0312195	1.23098e-09	9.02523e-22
ANKRA2	33046698	1.46728e-15	0.883112	-0.885878	0.0713686	0.0543697	0.0654912	0.0525766	2	0.206187	0.142115	0.114259	9.25445	17.2411	0.0220649	2.59092e-21	0.777052
ANKRD10	35645664	7.83703e-05	2.34796	-2.36823	0.157011	0.0901692	0.141058	0.0846652	2	0.47503	0.428949	0.324838	9.2789	87.6448	1.39738e-09	4.57741e-22	0.41723
ANKRD11	31052728	1.71894e-28	-0.913477	0.906228	0.163728	0.203695	0.13686	0.168769	2	-0.267404	-0.213021	-0.199909	9.35178	17.6337	0.000635206	9.64858e-12	0.504621
ANKRD12	37041465	0.0742944	0.404586	-0.408846	0.695214	0.635035	0.472712	0.427115	2	0.104489	0.00815663	0.145441	9.60877	10.284	0.00134256	2.54854e-10	2.23589e-06
ANKRD13A	36368304	0.00467377	3.26304	-3.25028	0.143577	0.0535745	0.135181	0.0509394	2	0.733004	0.931721	0.512774	9.25422	335.378	1.54698e-22	2.79968e-20	0.71541
[truncated: 9,871 more rows]

## Sheet: CD4
	stat	pvalue	bayes1	bayes2	mean1	mean2	nonz1	nonz2	clusters	scVI_logFC	norm_logFC	logFC	logCPM	F	PValue	fdr_wil	fdr_edgeR
[truncated: 10,266 more rows]

[truncated: 14 more sheets: CD8a, CD8na, Gran, MegaK, Mono1, NK1, NK2, Tdg, Tregs, mDC1, mDC2, Mono2, pDC, plasma]
