# Supplementary material for: Integrated single cell analysis of blood and cerebrospinal fluid leukocytes in multiple sclerosis
Source: Nat Commun. 2020 Jan 14;11:247. doi: 10.1038/s41467-019-14118-w (PMC6959356; doi:10.1038/s41467-019-14118-w)
Supplement: Supplementary file 3 — Dataset 2 [file 41467_2019_14118_MOESM3_ESM.xlsx]

## Sheet: (a) upregulated
	stat	pvalue	bayes1	bayes2	mean1	mean2	nonz1	nonz2	clusters	scVI_logFC	norm_logFC	logFC	logCPM	F	PValue	fdr_wil	fdr_edgeR
FBXW5	3666	0.7869	0.72993	-0.731549	0.12388	0.1146	0.12388	0.09984	B2	0.159385	0.246661	-0.910631	9.3258	1.64035	0.357668	0.010601	7.40346e-11
GATM	3952	0.731164	0.917096	-0.913104	0.08464	0.01496	0.08464	0.01496	B2	0.341941	1.78379	-1.70166	9.26032	31.4105	0.0222936	0.0240779	0.00258163
SAYSD1	3723	0.882694	1.13331	-1.12792	0.04188	0.02488	0.04188	0.02488	B2	0.236871	0.754297	-0.896644	9.26445	3.38597	0.363487	0.00649567	0.0349444
AAGAB	11664428	6.00937e-148	1.62887	-1.62254	0.03224	0.0246	0.03176	0.0244	CD4	0.349032	0.250558	-0.192553	9.25141	27.3716	0.0229245	2.41438e-12	6.14248e-06
ABCA5	11938070	6.41397e-131	1.21419	-1.20524	0.04904	0.02732	0.04692	0.02688	CD4	0.370896	0.530293	-0.0239163	9.2577	0.0268987	0.952335	1.4321e-83	1.5957e-11
ABCC10	11785085	2.61136e-140	0.947539	-0.950521	0.0246	0.00972	0.0244	0.00936	CD4	0.262536	0.915956	-0.245537	9.24436	73.7725	0.00171546	2.38419e-80	0.000779529
ABHD15	11592723	1.3889e-152	1.55535	-1.55184	0.01392	0.00436	0.01368	0.00436	CD4	0.429168	1.08409	-0.103662	9.23763	56.5533	0.0417845	5.58685e-153	0.0164752
ABHD6	11505566	2.57106e-158	0.949179	-0.947837	0.00996	0.00564	0.00992	0.00544	CD4	0.177174	0.4779	-0.0435646	9.2367	15.9764	0.3003	5.83908e-169	0.00929399
AC003075.4	11831686	2.05161e-137	0.576167	-0.576167	0.03448	0.02424	0.03336	0.02248	CD4	0.158472	0.30849	-0.146077	9.25124	15.7328	0.0825916	2.15765e-141	0.00296513
AC009948.5	11445066	2.33375e-162	0.847655	-0.847203	0.00764	0.00464	0.00732	0.00464	CD4	0.29214	0.549809	-0.0399792	9.23549	70.207	0.0449267	1.08816e-157	0.0275784
AC010287.1	11969411	4.90052e-129	1.29697	-1.29641	0.03168	0.00868	0.03152	0.0086	CD4	0.781774	1.18719	-0.224093	9.24649	43.5135	0.0121842	1.20345e-162	1.26439e-11
AC093627.10	11423581	8.32221e-164	3.4325	-3.41695	0.00416	0.00188	0.00416	0.00188	CD4	0.629812	1.05241	-0.0121658	9.23315	8.12236	0.616345	4.51741e-131	0.0046837
AC093673.5	12220708	1.9507e-114	3.10018	-3.09679	0.05236	0.01936	0.05112	0.01876	CD4	0.939178	0.937281	-0.0946632	9.25675	6.66812	0.223426	3.56588e-139	5.60758e-06
AC104820.2	12408614	4.23946e-104	2.55756	-2.54705	0.06588	0.02764	0.06212	0.02592	CD4	0.594379	0.767979	-0.126187	9.26499	6.28224	0.187084	3.29029e-184	2.64649e-23
AC133644.2	11657745	2.23763e-148	1.00913	-1.00701	0.02232	0.01072	0.02152	0.0102	CD4	0.42091	0.757452	-0.192086	9.2434	59.1023	0.00577524	7.65759e-134	0.0419179
AC144652.1	11465351	5.35856e-161	1.26943	-1.27578	0.00536	0.00236	0.00504	0.00204	CD4	0.673344	0.589694	-0.046216	9.23348	98.7644	0.0507138	5.84878e-136	0.0145955
AC240274.1	11459582	2.20077e-161	0.586427	-0.573867	0.00756	0.00512	0.00748	0.00512	CD4	0.206984	0.328889	-0.0323471	9.23555	7.06342	0.533898	1.09088e-140	5.77664e-16
ACAT2	13183242	1.01037e-66	2.9373	-2.9436	0.12884	0.0572	0.1156	0.05516	CD4	0.824196	0.758146	-0.256145	9.29873	15.0075	0.0104092	3.99524e-51	1.91086e-23
ACBD5	11617298	5.49206e-151	1.85254	-1.85301	0.02148	0.01484	0.02064	0.01468	CD4	0.415191	0.312192	-0.0568563	9.24472	6.1506	0.356821	5.32075e-155	0.0180203
ACOX1	11617347	5.53236e-151	1.62621	-1.61623	0.02196	0.01396	0.02188	0.01396	CD4	0.447084	0.472931	-0.108916	9.24423	15.5487	0.149404	1.38101e-142	0.00852585
ACSF3	12079758	1.62378e-122	0.910341	-0.899929	0.05732	0.0384	0.05456	0.03668	CD4	0.234546	0.313817	-0.0279301	9.26584	0.531473	0.696643	1.8209e-126	0.00180559
ACSL3	12013254	2.00156e-126	2.85935	-2.86512	0.04384	0.02016	0.042	0.01936	CD4	0.594999	0.76108	-0.295106	9.25437	59.1831	0.000452098	1.0941e-112	0.00390935
ACSL5	11703383	1.85011e-145	1.9429	-1.94477	0.0328	0.02104	0.03172	0.02104	CD4	0.487941	0.440313	-0.182339	9.24961	32.0115	0.0177437	1.90043e-164	1.63297e-14
ACTG1	19016903	2.39979e-57	0.895578	-0.888473	3.20056	2.3594	0.89156	0.80888	CD4	0.257267	0.247142	-0.158148	10.4953	8.21877	0.00415352	9.04283e-63	0.00600471
ACTL6A	12098870	2.10109e-121	1.18385	-1.18112	0.06296	0.03544	0.061	0.03416	CD4	0.415223	0.587901	-0.172194	9.26636	12.6068	0.0588782	8.32029e-92	7.38561e-07
ACTN4	12966150	2.39453e-76	1.99941	-1.99068	0.1138	0.04748	0.10828	0.0454	CD4	0.853754	0.891242	-0.507362	9.28787	64.0228	6.94882e-07	5.29361e-75	1.83539e-07
ACTR1A	11910264	1.33307e-132	1.13266	-1.13204	0.04784	0.0326	0.0466	0.03252	CD4	0.318408	0.412073	-0.156918	9.26016	19.5493	0.0293593	1.26399e-66	7.84269e-07
ACVR1	11641451	2.00032e-149	0.695233	-0.69161	0.01708	0.00952	0.01676	0.00948	CD4	0.194574	0.482293	-0.0339049	9.24054	34.3769	0.0622615	1.29798e-156	0.0356388
ADAM15	11619757	7.92632e-151	1.71053	-1.71947	0.01632	0.00592	0.01632	0.00592	CD4	0.618065	0.997713	-0.0993255	9.23852	63.4713	0.0230727	2.10147e-273	0.0156752
ADAM19	12174753	4.85952e-117	1.53708	-1.52134	0.0608	0.02384	0.05676	0.02224	CD4	0.720037	0.996477	-0.540839	9.26109	145.094	1.64824e-09	3.13541e-11	3.9048e-49
ADAMTSL4	11367597	1.30959e-167	1.74986	-1.75339	0.00084	0.00092	0.00084	0.00092	CD4	0.487704	0.0377902	-0.0289961	9.23159	139.317	0.162968	3.20867e-86	0.00333647
ADCK4	11626728	2.24032e-150	0.59327	-0.590087	0.02308	0.01748	0.02288	0.01704	CD4	0.131873	0.182396	-0.000525139	9.24529	0.0238753	0.963083	9.83517e-10	0.000109017
ADCY7	12327172	1.61409e-108	2.78573	-2.75216	0.05616	0.02184	0.05424	0.02176	CD4	0.671093	0.826321	-0.0705242	9.2601	3.59228	0.352367	1.44234e-58	0.0320226
ADNP2	11562582	1.48695e-154	0.892011	-0.888158	0.01608	0.01064	0.016	0.01064	CD4	0.302166	0.314773	-0.150411	9.2405	66.6413	0.00927441	3.7206e-20	6.38091e-08
ADPGK	12349068	2.54248e-107	1.0232	-1.01878	0.09892	0.08116	0.09416	0.07776	CD4	0.185076	0.186476	-0.244749	9.29453	12.3515	0.0220126	3.417e-106	2.47878e-05
ADPRHL2	12379015	1.07628e-105	2.6987	-2.70566	0.06192	0.027	0.061	0.0264	CD4	0.714755	0.81887	-0.247246	9.26294	29.2574	0.00600327	1.96669e-33	1.81505e-07
ADRBK1	12250484	9.1478e-113	1.50151	-1.49328	0.079	0.053	0.0754	0.05064	CD4	0.372974	0.40306	-0.159599	9.27679	7.75783	0.105641	1.70095e-138	0.0366016
AEN	11800049	2.2381e-139	0.971408	-0.9692	0.04444	0.03432	0.04276	0.03324	CD4	0.274037	0.249735	-0.206375	9.25994	23.6811	0.0161167	5.32166e-142	0.0439292
AFTPH	12289032	1.27717e-110	2.63275	-2.61814	0.0578	0.02704	0.05592	0.026	CD4	0.627814	0.710429	-0.577376	9.26182	138.021	3.56154e-09	2.14003e-87	0.000396415
AGFG2	11804895	4.48078e-139	2.40681	-2.4182	0.02992	0.01288	0.0296	0.0128	CD4	0.711591	0.844041	-0.12215	9.24623	19.2931	0.0906916	3.89629e-143	0.00771865
AGPAT2	12070425	4.631e-123	1.57461	-1.57433	0.04372	0.01988	0.04336	0.01964	CD4	0.618106	0.735123	-0.00105006	9.25382	1.87524e-05	0.999188	5.95084e-46	0.0420992
AGPAT4	11440715	1.18953e-162	0.835232	-0.829764	0.00916	0.00652	0.00872	0.00652	CD4	0.254748	0.37624	-0.0395057	9.2365	9.89563	0.417266	1.1676e-142	0.000403362
AHNAK	14872046	2.17355e-14	1.0125	-1.00622	0.34932	0.20932	0.28432	0.17156	CD4	0.322552	0.506731	-0.627081	9.42145	48.5716	5.43879e-10	1.47127e-115	0.0187596
AK1	11949625	3.18429e-130	1.61739	-1.60783	0.03848	0.01404	0.03812	0.01404	CD4	0.6169	1.06114	-0.14886	9.24925	52.3204	0.0034779	9.09208e-137	0.00527718
AK6	13132869	6.76113e-69	2.86257	-2.86679	0.12044	0.0618	0.1138	0.05924	CD4	0.564193	0.575481	-0.1471	9.29423	4.25708	0.182851	2.50972e-164	0.00118535
AKAP1	11753531	2.74881e-142	1.64681	-1.64534	0.02484	0.01232	0.02416	0.01232	CD4	0.464609	0.600477	-0.132889	9.24408	51.4568	0.00965079	2.88974e-109	0.00164336
AKAP11	11849315	2.50837e-136	1.8315	-1.82433	0.03436	0.01936	0.0336	0.0184	CD4	0.456395	0.525739	-0.138586	9.25114	13.8685	0.111409	5.35227e-22	0.000607723
AKAP17A	12889018	6.31107e-80	1.47226	-1.46709	0.10404	0.05628	0.09652	0.05368	CD4	0.460327	0.504231	-0.572819	9.29055	64.8372	2.69381e-07	1.15359e-31	1.38244e-14
AKIRIN1	14519840	5.14268e-22	2.05762	-2.04686	0.20524	0.07768	0.17952	0.07284	CD4	0.631863	0.868204	-0.391011	9.33116	28.871	9.35915e-05	1.30929e-16	1.10333e-10
AKTIP	12832301	1.30315e-82	0.958219	-0.957919	0.11488	0.0648	0.10516	0.06132	CD4	0.317331	0.536051	-0.0972267	9.29774	1.97453	0.345782	5.3388e-126	4.6254e-06
ALAD	11637586	1.12667e-149	0.926625	-0.924853	0.02648	0.02228	0.0258	0.0214	CD4	0.290369	0.187606	-0.0434187	9.24915	6.37849	0.305503	0.00184513	8.69357e-237
ALAS1	11756658	4.32277e-142	3.455	-3.45282	0.02204	0.00832	0.0218	0.00832	CD4	0.850138	0.867479	-0.0778905	9.24203	9.08147	0.307898	2.40205e-133	0.00126947
ALKBH2	11996830	2.12022e-127	1.92464	-1.92114	0.04068	0.02236	0.0404	0.0214	CD4	0.466934	0.450155	-0.00144166	9.25313	0.00976252	0.965414	0.000171487	5.82325e-17
ALKBH7	14735781	3.90195e-17	0.677834	-0.687385	0.45876	0.36164	0.36148	0.29708	CD4	0.108843	0.16113	-0.0279307	9.50151	0.133664	0.71467	6.55523e-151	0.00162928
AMMECR1	11887514	5.50027e-134	0.737916	-0.739653	0.04888	0.03856	0.0466	0.03764	CD4	0.235654	0.192984	-0.172193	9.26188	12.3256	0.0763513	3.89496e-146	0.0108209
AMPD2	11670218	1.41264e-147	1.70334	-1.70127	0.01912	0.00888	0.01888	0.00848	CD4	0.590154	0.742117	-0.0942434	9.24162	41.3779	0.032828	2.15987e-140	0.00622309
AMPD3	11484520	1.02294e-159	1.95278	-1.9418	0.00888	0.00384	0.00876	0.00384	CD4	0.455972	0.951392	-0.0732812	9.23607	36.4067	0.134311	4.99945e-143	8.77361e-15
AMPH	11668587	1.11049e-147	1.70695	-1.70096	0.01596	0.0034	0.01584	0.0034	CD4	0.714843	1.63704	-0.19128	9.23807	138.831	0.000927935	8.40928e-90	0.000567942
ANAPC4	11754551	3.18636e-142	1.00969	-1.00349	0.02788	0.01912	0.0266	0.01876	CD4	0.233351	0.301424	-0.0914085	9.24908	9.70198	0.200857	9.49877e-136	0.0029303
ANAPC5	13284372	1.83007e-62	1.05997	-1.05906	0.20824	0.16812	0.18436	0.15048	CD4	0.173265	0.174445	-0.532821	9.36163	39.5509	3.97441e-07	2.20728e-88	0.0027695
ANK1	11446523	2.92417e-162	0.996678	-0.995967	0.008	0.00448	0.00784	0.0044	CD4	0.39947	0.630986	-0.0134672	9.23519	3.61504	0.674558	3.61904e-46	0.0181043
ANKDD1A	11420544	5.18871e-164	1.00931	-1.01092	0.01064	0.00984	0.0104	0.00952	CD4	0.385654	0.149583	-0.124783	9.2377	63.0696	0.0289227	1.63202e-112	5.3496e-14
ANKRA2	12108583	7.68372e-121	0.692397	-0.694422	0.06536	0.0438	0.06288	0.04256	CD4	0.245817	0.39124	-0.287624	9.2707	42.8292	0.000302388	1.21935e-158	0.0383139
ANKRD12	17186899	3.01184e-08	2.19146	-2.18001	0.91276	0.64104	0.58036	0.43592	CD4	0.383324	0.315149	-0.924152	9.70643	112.47	3.72918e-26	3.27338e-14	0.00764911
ANKRD36C	12824929	5.78989e-83	1.49602	-1.49038	0.12652	0.06988	0.11244	0.06644	CD4	0.561361	0.616768	-1.00895	9.30216	179.568	3.10746e-19	0.00152464	0.0205752
ANKRD37	11890141	7.9547e-134	2.29967	-2.29017	0.0296	0.00728	0.02916	0.0072	CD4	0.725869	1.3278	-0.0443688	9.24433	13.46	0.192348	7.58419e-168	0.0146334
ANKRD46	11863475	1.86023e-135	1.9837	-1.98917	0.03556	0.02076	0.03516	0.02076	CD4	0.431974	0.430747	-0.152	9.25146	24.2176	0.0333441	4.13249e-68	0.0468709
ANO9	11885449	4.11488e-134	1.97915	-1.97106	0.03188	0.01492	0.0318	0.01468	CD4	0.491463	0.669185	-0.205293	9.24904	58.3964	0.00172056	6.02488e-109	0.00283668
ANTXR2	12080539	1.80329e-122	1.75022	-1.74689	0.05372	0.02644	0.052	0.02568	CD4	0.714446	0.72829	-0.309155	9.25951	56.2256	0.000264326	1.05857e-16	8.35078e-06
AP001055.6	11881267	2.28531e-134	1.45443	-1.45858	0.0382	0.02488	0.0374	0.02388	CD4	0.578637	0.365989	-0.235149	9.25315	31.4162	0.0123089	2.14993e-131	0.0194955
AP001258.4	11707040	3.16013e-145	4.16881	-4.12349	0.0222	0.0058	0.0216	0.0058	CD4	0.938489	1.3402	-0.137354	9.24135	39.0388	0.0404383	3.36891e-144	0.0182583
AP1G2	12455177	1.29461e-101	1.88619	-1.88837	0.08664	0.05288	0.0834	0.05068	CD4	0.368805	0.459621	-0.00223504	9.28004	0.118781	0.836022	1.90058e-164	2.27524e-05
AP2A1	12011080	1.48775e-126	1.48131	-1.47499	0.04844	0.03352	0.04676	0.03228	CD4	0.286415	0.275933	-0.126856	9.25961	7.40384	0.175634	1.10331e-146	0.00227658
AP2A2	11642147	2.21805e-149	0.711217	-0.711081	0.03036	0.02732	0.0298	0.02712	CD4	0.110406	0.0318913	-0.0648978	9.25147	2.61103	0.477703	4.64031e-65	0.000228184
AP2B1	12104695	4.57423e-121	0.645874	-0.643592	0.07252	0.06208	0.07072	0.05948	CD4	0.11401	0.0861586	-0.0612235	9.27854	1.04125	0.544571	1.08838e-124	0.000496444
AP3B1	11823520	6.41156e-138	0.641998	-0.627071	0.0498	0.04476	0.049	0.04264	CD4	0.148518	0.04723	-0.22676	9.26427	21.5623	0.0150783	2.30647e-62	0.0353961
AP3D1	12060692	1.24787e-123	1.68397	-1.67262	0.04996	0.02868	0.04816	0.02836	CD4	0.393463	0.444357	-0.0364337	9.25936	0.879349	0.637216	5.24615e-60	0.000233072
AP3S1	13939751	2.39998e-38	1.23731	-1.23247	0.25196	0.17708	0.2254	0.15972	CD4	0.260001	0.318245	-0.0335898	9.37977	0.257018	0.67686	1.87484e-116	0.000149461
APOL1	11602603	6.10615e-152	0.643061	-0.62987	0.01908	0.01172	0.01896	0.01172	CD4	0.211894	0.415102	-0.0673494	9.2419	7.62448	0.349194	1.51256e-55	0.000695545
AQP3	15136182	8.46559e-10	1.06089	-1.05717	0.45052	0.2922	0.32304	0.21744	CD4	0.440934	0.387165	-0.0781162	9.47827	0.939545	0.332415	3.19692e-06	3.00993e-09
AQR	11912896	1.92555e-132	0.99513	-0.988846	0.0538	0.04596	0.04992	0.04424	CD4	0.224141	0.0873866	-0.24554	9.26652	23.2113	0.00926466	2.00433e-140	0.0288754
ARFGAP1	11913761	2.1728e-132	2.17269	-2.1679	0.03144	0.011	0.03116	0.011	CD4	0.781112	1.04249	-0.263358	9.24681	104.986	8.2275e-05	5.78404e-94	0.000440601
ARFIP1	11588722	7.61823e-153	0.966343	-0.955102	0.01828	0.0132	0.01808	0.01288	CD4	0.253034	0.290084	-0.0306	9.24309	1.6014	0.657419	9.52672e-138	0.000225217
ARHGAP1	12159344	6.4113e-118	1.22015	-1.21018	0.06964	0.04624	0.06784	0.04372	CD4	0.228377	0.41144	-0.302389	9.2728	26.9563	0.00327018	7.92038e-81	1.40254e-21
ARHGAP10	11708119	3.70059e-145	0.585208	-0.582772	0.02	0.00716	0.0196	0.00688	CD4	0.194439	0.903504	-0.0846452	9.24032	16.3211	0.202871	6.10137e-125	0.0174777
ARHGAP11B	11746184	9.47644e-143	1.4112	-1.40879	0.02104	0.00724	0.02068	0.00724	CD4	0.618462	0.940018	-0.0565926	9.24172	6.11279	0.409636	1.98727e-111	0.00511223
ARHGAP12	11669041	1.18744e-147	1.62585	-1.63022	0.02368	0.0136	0.02312	0.01312	CD4	0.413694	0.537748	-0.142192	9.24427	26.4815	0.0635048	6.14885e-122	1.95231e-05
ARHGAP17	11668277	1.06083e-147	0.514689	-0.505453	0.02256	0.01096	0.0222	0.0108	CD4	0.145162	0.676806	-0.176931	9.24323	38.463	0.0284182	1.97687e-202	4.75166e-24
ARHGAP22	11362573	5.93869e-168	1.37443	-1.38083	0.00256	0.00248	0.00256	0.00248	CD4	0.418103	0.525938	-0.0381481	9.23253	110.866	0.102703	1.44586e-183	6.66523e-29
ARHGAP27	11780238	1.30011e-140	3.31767	-3.33741	0.02764	0.01424	0.02716	0.01424	CD4	0.580924	0.633891	-0.127306	9.24572	23.3496	0.0656382	1.66418e-148	0.0006955
ARHGAP35	11868355	3.70515e-135	1.97046	-1.96191	0.03104	0.0116	0.03032	0.01144	CD4	0.662155	0.950872	-0.328758	9.2463	111.875	4.86704e-05	2.7597e-158	0.0037492
ARHGEF7	11656630	1.89734e-148	2.19656	-2.17552	0.02048	0.01432	0.01988	0.01432	CD4	0.457267	0.241068	-0.0279212	9.2434	0.999345	0.718891	4.44279e-119	0.00105447
ARID1A	12755929	2.67921e-86	2.22788	-2.21598	0.10752	0.05976	0.09896	0.05812	CD4	0.484388	0.550028	-0.340146	9.2915	28.5216	0.00067243	2.25255e-145	0.0166082
ARID1B	11908318	1.01557e-132	0.847012	-0.839097	0.04792	0.03704	0.04644	0.03588	CD4	0.274728	0.225526	-0.413545	9.26146	79.4804	6.36347e-06	4.24438e-42	4.21076e-17
ARID4A	12750293	1.42126e-86	1.02744	-1.01793	0.15856	0.13296	0.14304	0.12248	CD4	0.229982	0.156686	-0.460734	9.33577	30.943	2.27132e-05	1.05576e-78	0.0290106
ARIH1	11893600	1.2926e-133	0.602115	-0.598749	0.0574	0.04624	0.05536	0.04496	CD4	0.162774	0.148495	-0.254976	9.26851	31.9091	0.00220819	4.8658e-155	0.0468864
ARIH2	12202106	1.73725e-115	0.665434	-0.662604	0.09468	0.08688	0.09044	0.0822	CD4	0.149834	0.0407172	-0.402698	9.29541	30.9023	0.000273993	7.05499e-154	0.00303733
ARL4C	15292767	1.56831e-07	1.78994	-1.79067	0.42156	0.2518	0.32884	0.20276	CD4	0.339846	0.475611	-0.155139	9.45766	3.45025	0.0853605	2.00019e-81	5.44576e-20
ARNT	11659284	2.80961e-148	1.76865	-1.7612	0.02516	0.0138	0.02352	0.0136	CD4	0.447897	0.596491	-0.189782	9.24521	61.0661	0.0032814	4.46525e-145	0.00178172
ARPC1A	13426219	9.84073e-57	6.67537	-6.8159	0.13728	0.06316	0.12968	0.05992	CD4	0.679859	0.735226	-0.351538	9.30286	24.9351	0.000815711	1.85393e-156	0.00467191
ARPC5L	15522953	8.36535e-05	2.68733	-2.68691	0.30784	0.1318	0.26988	0.12232	CD4	0.644685	0.767083	-0.294201	9.38589	12.3804	0.00358153	4.03252e-137	0.0469188
ARPP19	13154685	5.97209e-68	3.14295	-3.13278	0.13016	0.06428	0.12128	0.06104	CD4	0.554983	0.676038	-0.286237	9.30101	16.3578	0.00705395	4.46165e-128	0.00231935
ARRDC1	13031638	2.25144e-73	2.31083	-2.29726	0.11652	0.05768	0.11096	0.05532	CD4	0.528378	0.659379	-0.0522102	9.29422	0.564556	0.632021	7.71676e-153	0.0113813
ARRDC3	12667573	1.14885e-90	0.876782	-0.87553	0.09748	0.04068	0.09068	0.03876	CD4	0.452325	0.945797	-0.429062	9.28126	55.6118	1.15133e-05	4.9668e-161	0.000217323
ARSK	11576448	1.20318e-153	1.08986	-1.09004	0.02484	0.02216	0.02416	0.02132	CD4	0.230635	0.0617592	-0.0691867	9.24825	7.52458	0.262605	3.53513e-102	1.73377e-07
ASB6	11937626	6.03046e-131	3.73419	-3.7285	0.0328	0.01388	0.03244	0.0138	CD4	0.653424	0.723702	-0.12382	9.24821	19.8531	0.0711066	0.000866979	7.47669e-19
ASCC2	13224441	5.70755e-65	2.31865	-2.31467	0.15232	0.0996	0.1432	0.09712	CD4	0.377086	0.359324	-0.350884	9.32004	20.1864	0.00121243	7.03498e-148	0.0128871
ASF1A	13442421	4.26208e-56	2.01647	-2.02975	0.14232	0.06784	0.13236	0.06484	CD4	0.654283	0.687146	-0.574211	9.30595	74.2625	7.10653e-09	1.64978e-41	7.02607e-42
ASH1L	14054709	9.77944e-35	1.49589	-1.48539	0.25208	0.16124	0.21732	0.14336	CD4	0.375224	0.40963	-0.984081	9.37416	118.655	2.13982e-19	1.45122e-80	0.0461636
ASTE1	11915274	2.68388e-132	1.38598	-1.3843	0.04596	0.03112	0.0444	0.03096	CD4	0.316492	0.368429	-0.107744	9.25892	8.80793	0.147479	0	2.22659e-54
ASXL1	11851782	3.55794e-136	0.610194	-0.608265	0.04264	0.03628	0.04136	0.03464	CD4	0.112713	0.102695	-0.0163807	9.25953	0.214165	0.806907	0	2.12864e-30
ASXL2	12400757	1.60332e-104	2.93302	-2.93657	0.06472	0.03072	0.06152	0.02996	CD4	0.711166	0.638355	-0.396557	9.26586	58.7279	4.93932e-05	2.29275e-190	0.00508415
ATAD1	11910426	1.36359e-132	0.659286	-0.655328	0.04704	0.03392	0.04584	0.03312	CD4	0.250506	0.310281	-0.277234	9.26071	52.277	0.000326639	0	4.91181e-35
ATAD2B	11681636	7.59754e-147	1.1433	-1.1415	0.02992	0.02544	0.0296	0.02524	CD4	0.32241	0.114779	-0.285145	9.25104	60.5962	0.000755281	2.16643e-198	0.000232508
ATF1	12170734	2.86737e-117	0.587712	-0.59074	0.0902	0.06568	0.08504	0.06284	CD4	0.148068	0.335851	-0.241587	9.28658	17.9687	0.00883897	1.90237e-91	0.0149872
ATF4	14633611	2.3079e-19	2.17482	-2.17356	0.3546	0.25784	0.2902	0.21652	CD4	0.253319	0.255076	-0.217264	9.43762	6.03892	0.0229038	4.8275e-120	4.0731e-05
ATG101	12715605	2.80707e-88	4.94053	-4.97737	0.0818	0.02976	0.0786	0.02836	CD4	0.906374	1.02702	-0.410429	9.27262	53.2665	4.61168e-05	9.72123e-108	0.00794712
ATL3	11747077	1.0787e-142	0.9236	-0.922985	0.03404	0.02612	0.0336	0.02548	CD4	0.27856	0.264318	-0.26498	9.2525	52.0731	0.00146784	6.12667e-114	0.000456403
ATP10D	11520899	2.669e-157	0.503174	-0.496898	0.00844	0.00272	0.00828	0.00236	CD4	0.16023	0.825815	-0.0875392	9.23514	51.8934	0.100199	6.29573e-135	4.32545e-06
ATP11C	11651145	8.42285e-149	0.924853	-0.917267	0.02028	0.0136	0.02008	0.01288	CD4	0.200041	0.371321	-0.0776508	9.24339	9.46593	0.27355	1.0365e-34	8.85783e-18
ATP13A2	11546456	1.29677e-155	1.21944	-1.22206	0.01676	0.01316	0.01656	0.0128	CD4	0.225225	0.270317	-0.0449974	9.24159	3.05149	0.556382	2.37799e-131	0.00408898
ATP1A1	14108924	4.25303e-33	0.570961	-0.570116	0.25412	0.16716	0.22396	0.14976	CD4	0.154562	0.371245	-0.612531	9.37759	49.0644	6.37383e-09	2.93524e-78	0.0370613
ATP1B3	13315188	3.39954e-61	1.43182	-1.42535	0.15424	0.08316	0.1406	0.07916	CD4	0.434772	0.558362	-0.0808109	9.31504	2.11332	0.302873	9.42597e-134	0.0293277
ATP2B4	12488539	7.47767e-100	1.22436	-1.2216	0.06928	0.02352	0.06676	0.0226	CD4	0.39105	1.08995	-0.419862	9.26504	77.5151	5.97002e-06	7.55259e-156	0.0217086
ATP6V1B2	11779749	1.21173e-140	1.12181	-1.11672	0.034	0.02264	0.03388	0.0222	CD4	0.343711	0.391475	-0.178577	9.25196	37.3103	0.00770711	1.07131e-173	5.0788e-05
ATP6V1C1	11777604	8.897e-141	2.11789	-2.12061	0.02488	0.013	0.02468	0.01284	CD4	0.559087	0.528609	-0.110566	9.24517	15.0046	0.14637	8.54214e-64	0.00251829
ATP7A	11541625	6.23401e-156	1.34817	-1.33478	0.01204	0.00664	0.01204	0.00664	CD4	0.35817	0.449497	-0.0525131	9.23775	21.8808	0.199197	2.76556e-175	9.30205e-120
ATR	11634246	6.85792e-150	0.994699	-0.989403	0.022	0.01664	0.02092	0.01664	CD4	0.272888	0.239974	-0.188737	9.2446	53.1992	0.00691328	7.72807e-80	3.10138e-05
ATXN7L3	11696693	6.9402e-146	2.9818	-2.97626	0.02036	0.0078	0.0202	0.0078	CD4	0.728592	0.888163	-0.0652561	9.24108	8.34243	0.349729	2.5076e-35	0.00194534
AUH	11896840	2.03613e-133	1.24691	-1.24968	0.03236	0.0166	0.03156	0.01644	CD4	0.449078	0.596538	-0.0434241	9.24775	3.2628	0.469446	1.12133e-116	0.00392783
B3GALT2	11840354	7.03483e-137	1.9398	-1.93512	0.02416	0.00572	0.02268	0.00548	CD4	1.19354	1.43306	-0.18887	9.24256	106.882	0.000678593	1.72752e-75	2.99799e-06
B3GALT4	12589040	1.21915e-94	4.70373	-4.64958	0.07672	0.0264	0.07384	0.0264	CD4	1.04217	1.04632	-0.123721	9.26775	7.23781	0.153887	2.39759e-74	8.38491e-09
B4GALT7	11954788	6.50641e-130	2.12553	-2.12501	0.03848	0.01952	0.03848	0.01864	CD4	0.50258	0.617065	-0.0633739	9.25202	1.99544	0.54681	5.59086e-122	0.000220393
BARD1	11675867	3.24895e-147	1.55949	-1.55406	0.02264	0.00884	0.02212	0.00828	CD4	0.452218	0.973478	-0.173069	9.24157	53.8394	0.017176	3.99612e-137	0.00893833
BAZ1B	12251019	9.80006e-113	1.86893	-1.86561	0.05944	0.03304	0.0576	0.03192	CD4	0.509068	0.534925	-0.227274	9.26545	12.3856	0.0643241	1.02182e-99	0.0128997
BCL10	12039517	7.12124e-125	0.627622	-0.633334	0.05344	0.03108	0.0516	0.03056	CD4	0.220123	0.575889	-0.312534	9.26249	60.5387	7.41329e-05	7.49203e-124	0.0407954
BCOR	11845923	1.55069e-136	4.57165	-4.56036	0.02232	0.00428	0.02176	0.00428	CD4	1.05267	1.47552	-0.137306	9.24133	36.6673	0.0513407	4.5088e-92	0.000235181
BET1	12889884	6.93028e-80	4.89342	-4.83424	0.085	0.026	0.08312	0.02528	CD4	0.928356	1.08382	-0.239339	9.27094	18.6599	0.0180818	1.65245e-121	0.000499918
BET1L	11983447	3.38154e-128	0.573997	-0.573433	0.04836	0.03888	0.04736	0.0378	CD4	0.0942637	0.1117	-0.123568	9.26237	11.8415	0.0805179	1.28527e-136	0.0033638
BLMH	11793906	9.27344e-140	1.31966	-1.31924	0.04304	0.03368	0.04084	0.03312	CD4	0.33578	0.228603	-0.220482	9.25883	35.3496	0.00369197	5.77341e-106	0.0147712
BLOC1S6	12452669	9.52964e-102	2.00022	-2.01569	0.08108	0.047	0.0768	0.04428	CD4	0.374216	0.516319	-0.384901	9.27775	50.0729	3.52533e-05	9.47725e-100	5.32478e-05
BMI1	11972810	7.8278e-129	0.909877	-0.905483	0.04664	0.03112	0.04528	0.03	CD4	0.246978	0.402969	-0.172213	9.25996	28.6141	0.00811824	6.74008e-134	0.0478852
BOD1	12743409	6.54285e-87	0.631127	-0.630046	0.07948	0.03388	0.07824	0.0332	CD4	0.339519	0.732474	-0.135167	9.27271	6.00221	0.177723	6.01645e-150	0.0362509
BPGM	11994639	1.57047e-127	1.97148	-1.9526	0.04128	0.0194	0.04068	0.01916	CD4	0.463812	0.739295	-0.031884	9.25303	0.709735	0.706343	1.00358e-107	3.46264e-10
BRD3	12373130	5.16723e-106	2.90291	-2.89281	0.06736	0.034	0.06304	0.03224	CD4	0.683247	0.64807	-0.275427	9.26824	29.8415	0.00306496	3.53293e-83	1.65267e-06
BTBD7	11926897	1.35663e-131	0.527201	-0.526151	0.05268	0.04016	0.05076	0.03672	CD4	0.136313	0.205958	-0.16296	9.26416	10.7674	0.0843898	2.3237e-115	1.02548e-06
BTF3L4	13157420	7.83908e-68	1.6497	-1.65462	0.16168	0.11644	0.1476	0.10652	CD4	0.310742	0.254989	-0.504697	9.32896	43.4516	9.8531e-07	6.72022e-133	0.00890796
BTG2	21094397	5.74982e-170	1.9532	-1.95845	1.18044	0.19216	0.53404	0.16704	CD4	1.39661	1.76606	-2.08156	9.67212	372.104	1.28499e-81	2.38726e-95	5.08415e-05
BTN2A1	11943875	1.43536e-130	0.814652	-0.808759	0.04236	0.0292	0.04136	0.02872	CD4	0.1965	0.273985	-0.169163	9.2556	16.9765	0.0534438	4.06576e-49	9.29702e-08
BUD13	11861857	1.48006e-135	2.27571	-2.28665	0.03176	0.01508	0.03128	0.015	CD4	0.625098	0.64705	-0.0854518	9.24764	9.29167	0.225739	3.08565e-110	1.26773e-07
C10orf128	12161875	8.94667e-118	1.59455	-1.58142	0.05372	0.01952	0.04984	0.01768	CD4	0.760965	1.12801	-0.12984	9.25825	30.3783	0.0084081	8.14592e-22	2.19522e-05
C11orf21	12439405	1.8788e-102	1.42906	-1.42903	0.06164	0.01936	0.05816	0.01812	CD4	0.545136	1.06663	-0.159087	9.2605	20.2457	0.0271777	1.01023e-254	6.3998e-50
C11orf63	11492005	3.22527e-159	1.57852	-1.55991	0.01268	0.00728	0.01268	0.00728	CD4	0.455713	0.612166	-0.0308649	9.23809	3.8206	0.583166	3.47769e-149	0.00118293
C14orf159	11799114	1.95737e-139	0.705382	-0.697035	0.05572	0.04656	0.05272	0.04564	CD4	0.14812	0.193855	-0.10051	9.26757	3.74667	0.29926	5.69463e-124	0.0149208
C16orf70	11503619	1.90912e-158	1.18447	-1.17746	0.01204	0.01	0.01196	0.00976	CD4	0.254095	0.113337	-0.0702969	9.23921	16.0823	0.224393	4.25368e-125	0.00983705
C16orf91	12684929	8.45053e-90	5.21037	-5.18748	0.08124	0.03196	0.07772	0.03108	CD4	0.7544	0.813638	-0.310419	9.27086	31.963	0.00177582	1.24389e-152	7.6772e-05
C18orf8	11981354	2.5363e-128	2.07319	-2.07329	0.03892	0.01952	0.0378	0.01916	CD4	0.486736	0.577767	-0.145528	9.25265	13.274	0.10712	1.13687e-85	1.21729e-06
C19orf12	12158504	5.73981e-118	3.18826	-3.18721	0.04776	0.01928	0.046	0.01896	CD4	0.625978	0.841762	-0.128827	9.25603	8.88388	0.163409	5.36672e-108	0.0223392
C19orf66	14520499	5.33421e-22	4.36017	-4.28139	0.2584	0.13636	0.22792	0.12732	CD4	0.608393	0.600424	-0.229303	9.37154	7.12902	0.0294345	3.22528e-134	0.000548556
C1GALT1	12813482	1.63712e-83	2.52717	-2.52827	0.08964	0.036	0.08668	0.03424	CD4	0.568666	0.833774	-0.404718	9.2772	46.1716	8.39906e-05	5.44074e-155	0.00113516
C1QB	11743695	6.60372e-143	1.91907	-1.89849	0.01984	0.00036	0.01736	0.00036	CD4	1.04922	3.7856	-0.0967057	9.23825	100.56	0.00201395	1.18697e-141	0.000148857
C1orf123	12577061	2.96645e-95	1.02513	-1.02166	0.11416	0.08156	0.10652	0.07764	CD4	0.223649	0.317712	-0.0673265	9.29914	0.998053	0.497337	2.96909e-133	0.0370559
C1orf174	12657925	3.77301e-91	5.28729	-5.2833	0.08372	0.03748	0.0814	0.03632	CD4	0.875002	0.776999	-0.225889	9.27366	20.8369	0.00990276	1.24561e-36	2.42015e-15
C1orf21	11431462	2.83186e-163	1.15073	-1.13516	0.00432	0.00124	0.00432	0.00124	CD4	0.536672	1.23403	-0.0689283	9.23285	148.683	0.0294782	3.62185e-126	0.000751514
C1orf52	13221114	4.12909e-65	3.70648	-3.69902	0.1282	0.05472	0.12216	0.05188	CD4	0.704004	0.826876	-0.43883	9.29528	41.4162	3.09179e-05	4.85733e-48	0.00526299
C20orf194	11599674	3.93786e-152	0.719105	-0.717698	0.01972	0.01216	0.01904	0.01184	CD4	0.225698	0.445579	-0.214855	9.24282	64.3088	0.00567003	3.5414e-177	0.0129273
C21orf2	12023349	7.92069e-126	0.637486	-0.641932	0.05404	0.04244	0.05156	0.04144	CD4	0.195288	0.140008	-0.140809	9.26548	6.69025	0.172185	3.1945e-143	2.71255e-09
C21orf91	12076973	1.11704e-122	1.65782	-1.65425	0.0496	0.02824	0.04672	0.02784	CD4	0.518948	0.480941	-0.214515	9.25856	21.0899	0.0263175	2.8357e-143	0.0261447
C2orf42	11679853	5.84385e-147	1.68947	-1.69358	0.0208	0.00824	0.02032	0.008	CD4	0.545019	0.886149	-0.145804	9.24083	85.3688	0.00325597	4.52399e-132	9.35714e-08
C3orf17	12097599	1.7728e-121	3.51192	-3.49272	0.0506	0.02704	0.0484	0.02628	CD4	0.59806	0.585184	-0.240607	9.25913	39.8232	0.00211025	1.47174e-137	0.0329849
C4orf33	11443843	1.93114e-162	1.18486	-1.17896	0.00968	0.00824	0.00932	0.00824	CD4	0.273914	0.115254	-0.0427448	9.23683	8.11408	0.456075	1.84305e-152	0.00370894
C4orf46	11532051	1.45681e-156	1.3546	-1.35613	0.01124	0.0036	0.01092	0.0036	CD4	0.381638	1.06325	-0.0603665	9.23625	20.5587	0.230269	1.59277e-144	0.0209696
C5orf15	11755064	3.43204e-142	0.6148	-0.616139	0.03324	0.02264	0.03272	0.02264	CD4	0.232418	0.369489	-0.114374	9.25103	26.3347	0.0286362	2.70434e-71	2.23608e-05
C5orf30	11563212	1.63535e-154	1.55465	-1.55803	0.01156	0.00404	0.01156	0.0038	CD4	0.516041	1.03588	-0.0422511	9.23656	33.3015	0.144004	1.36249e-132	0.0404411
C6orf1	12825532	6.18754e-83	1.97648	-1.97774	0.10532	0.05296	0.09988	0.05144	CD4	0.52121	0.668884	-0.0368002	9.28861	0.358261	0.711864	7.84105e-76	0.00316052
C9orf69	11665102	6.63841e-148	1.86932	-1.86587	0.01776	0.00472	0.01776	0.00472	CD4	0.683039	1.30173	-0.035029	9.23869	10.3378	0.367871	1.51789e-149	0.000969078
CACNA2D3	11365878	9.99225e-168	0.750626	-0.752807	0.00056	0	0.00056	0	CD4	0.297352	inf	-0.00259832	9.23102	8.79007e-09	0.999988	5.09492e-110	0.00929399
CALM1	16891129	0.000114954	0.96747	-0.965942	2.36864	2.03248	0.84612	0.80208	CD4	0.240599	0.0923652	-0.142519	10.3009	5.67945	0.017181	5.6644e-119	0.0456601
CAMK2G	12455817	1.39985e-101	2.40286	-2.39663	0.09596	0.06136	0.09028	0.05908	CD4	0.403333	0.433666	-0.241335	9.28825	12.7793	0.0256846	4.02534e-72	3.4618e-25
CAMLG	13849178	2.5444e-41	1.79882	-1.80622	0.33852	0.30132	0.28616	0.25268	CD4	0.160772	0.0530747	-0.0687628	9.44659	0.703088	0.448753	3.05258e-120	0.0144851
CAP1	14760230	1.26745e-16	0.836251	-0.83239	0.4598	0.3634	0.3544	0.2856	CD4	0.279269	0.220676	-0.665814	9.50411	52.1544	4.61066e-12	0.0153314	3.22667e-07
CARD19	12603077	6.34988e-94	0.677386	-0.679132	0.1196	0.10064	0.11248	0.09388	CD4	0.147209	0.0787657	-0.0866024	9.30768	1.48918	0.391101	2.14579e-125	0.0247249
CARD8-AS1	11784133	2.27721e-140	2.10368	-2.10038	0.0314	0.01576	0.03052	0.01544	CD4	0.599919	0.618789	-0.057997	9.24853	1.88149	0.584351	3.34127e-139	0.00136519
CARKD	11794070	9.49431e-140	3.81465	-3.80333	0.02616	0.00648	0.02568	0.00648	CD4	0.708891	1.40634	-0.191815	9.24303	83.1076	0.00152337	3.91071e-91	0.00352471
CARM1	11629974	3.63241e-150	1.39548	-1.39306	0.01708	0.00652	0.017	0.00652	CD4	0.394856	0.851044	-0.0325014	9.2393	6.60882	0.438696	3.48807e-131	0.00252366
CASC3	11996389	1.99595e-127	1.24406	-1.23567	0.05112	0.03616	0.04944	0.03472	CD4	0.337969	0.26936	-0.236363	9.26306	26.5101	0.00780794	0.000157902	1.55523e-19
CASP7	11825355	8.32827e-138	1.65384	-1.6453	0.02816	0.01148	0.028	0.01096	CD4	0.677012	0.926004	-0.123061	9.24557	52.5205	0.006928	2.52878e-112	1.15348e-05
CBR1	12487201	6.3594e-100	1.72526	-1.7232	0.07464	0.03632	0.07336	0.03512	CD4	0.541065	0.654525	-0.179164	9.27094	8.59216	0.105897	3.47365e-47	8.13797e-09
CBX1	12395408	8.26093e-105	1.7359	-1.73241	0.08428	0.062	0.0804	0.05924	CD4	0.376527	0.274801	-0.191121	9.28539	8.04065	0.0788987	1.37427e-135	0.000142873
CCBL2	11909729	1.23702e-132	0.689092	-0.687879	0.06072	0.05764	0.0586	0.05572	CD4	0.103513	0.0369389	-0.0738464	9.27402	2.48919	0.370087	1.50439e-82	0.00725415
CCDC107	16686095	0.00716255	2.96162	-2.98006	0.39588	0.14204	0.32184	0.12736	CD4	0.957606	0.966104	-0.571089	9.41773	42.8189	1.49635e-08	1.32581e-59	0.0260954
CCDC112	11853182	4.33821e-136	0.651685	-0.651241	0.03288	0.01744	0.03096	0.01696	CD4	0.124431	0.55567	-0.119264	9.24997	8.3903	0.217166	7.98528e-105	0.000876153
CCDC127	11954531	6.27918e-130	1.80854	-1.81085	0.03756	0.01732	0.03676	0.01704	CD4	0.502635	0.692432	-0.0301398	9.251	1.25342	0.632885	6.86318e-18	0.000575112
CCDC142	11959613	1.2677e-129	2.91689	-2.8891	0.03428	0.01168	0.03388	0.01128	CD4	0.789536	1.04246	-0.169081	9.24775	28.5099	0.0345837	2.81288e-123	0.0317104
CCDC18	11973593	8.71911e-129	0.801943	-0.792114	0.04208	0.02776	0.04068	0.02544	CD4	0.137299	0.34075	-0.181353	9.25557	15.4056	0.0644852	5.59283e-44	0.0239893
CCDC189	11401621	2.7146e-165	1.14303	-1.13744	0.00192	0.00044	0.00192	0.00044	CD4	0.430259	1.27732	-0.00636648	9.23165	46.2413	0.37012	1.1992e-71	0.00893747
CCDC50	11594080	1.70248e-152	0.75074	-0.748813	0.01524	0.00432	0.01508	0.00424	CD4	0.245586	1.20194	-0.0825346	9.23822	28.2989	0.132734	2.76839e-49	0.0391671
CCDC66	13066880	8.46398e-72	0.549351	-0.545883	0.22648	0.20008	0.19992	0.17652	CD4	0.130117	0.0824487	-0.126291	9.37732	2.10761	0.221257	3.47833e-30	4.6737e-26
CCDC7	11685922	1.42713e-146	0.948235	-0.941066	0.0258	0.01792	0.02564	0.01748	CD4	0.273985	0.313204	-0.234981	9.24674	49.8276	0.00554416	1.56258e-59	3.93043e-08
CCDC88B	11950573	3.63096e-130	1.00813	-1.00026	0.04708	0.03052	0.04496	0.03028	CD4	0.243945	0.394335	-0.196683	9.25841	19.4357	0.0325908	1.69098e-63	0.00722346
CCDC97	12008232	1.00843e-126	1.50618	-1.50598	0.04528	0.02572	0.04468	0.02552	CD4	0.37704	0.551056	-0.101449	9.25667	8.2137	0.174582	1.04515e-109	1.61206e-05
CCL3	11581959	2.75724e-153	1.31774	-1.31058	0.01108	0.00068	0.01008	0.00068	CD4	0.858782	2.55923	-0.148013	9.23545	99.1413	0.0064335	5.62889e-148	0.0204023
CCL5	17939300	8.79733e-23	1.05138	-1.0311	1.39932	0.45272	0.42408	0.15288	CD4	0.646738	1.09029	-0.777585	9.79531	41.7193	1.09642e-10	9.46326e-114	0.0207254
CCNC	12667015	1.07728e-90	0.9692	-0.971458	0.13828	0.11492	0.12828	0.10884	CD4	0.23724	0.152414	-0.767701	9.31998	107.642	1.32602e-13	1.06238e-157	0.0483729
CCP110	11769890	2.92571e-141	1.5781	-1.56668	0.03416	0.0242	0.03328	0.02256	CD4	0.377851	0.297295	-0.18983	9.25232	39.6925	0.00529501	1.09206e-85	2.23238e-10
CCPG1	12083413	2.65197e-122	1.64467	-1.63508	0.0496	0.02996	0.0478	0.02864	CD4	0.467459	0.467734	-0.124579	9.25989	6.96015	0.188396	5.39174e-118	0.0476956
CCR2	12196642	8.51971e-116	3.46431	-3.46075	0.03788	0.00184	0.03624	0.00184	CD4	1.67623	3.02946	-0.214477	9.24587	86.6848	0.000436465	1.4593e-101	1.82979e-08
CCT6A	12892940	9.64071e-80	0.600125	-0.603427	0.19212	0.161	0.17496	0.14364	CD4	0.136793	0.166799	-0.0764704	9.35187	1.16447	0.38975	7.31792e-121	0.00368995
CCZ1	13637701	1.02998e-48	1.60589	-1.58989	0.1834	0.11356	0.16424	0.10552	CD4	0.33184	0.404384	-0.520785	9.3369	39.4138	1.73194e-06	4.91138e-57	5.41101e-31
CD1E	11376111	4.99287e-167	1.10374	-1.10858	0.00108	0	0.00108	0	CD4	0.56374	inf	-0.0103093	9.23115	74.8123	0.352737	8.84584e-165	0.0235531
CD200R1	11693550	4.37622e-146	1.41209	-1.40436	0.0222	0.00876	0.02152	0.00876	CD4	0.544164	0.953169	-0.0802415	9.2419	17.5338	0.141756	8.24386e-39	2.00284e-33
CD209	11358615	3.18323e-168	1.68435	-1.67642	0.00056	0.0006	0.00056	0.0006	CD4	0.397597	0.224666	-0.0134284	9.23127	89.3861	0.311338	1.24589e-116	0.0200884
CD2AP	11855194	5.76788e-136	1.38598	-1.37189	0.0378	0.02776	0.0372	0.0274	CD4	0.299529	0.230367	-0.132282	9.25504	9.75946	0.15206	2.41744e-85	2.92329e-05
CD2BP2	12798593	3.14617e-84	1.83562	-1.83929	0.11072	0.06076	0.10584	0.05892	CD4	0.400811	0.579092	-0.11741	9.29152	3.72633	0.217587	3.96575e-147	0.00393019
CD46	12587402	1.00518e-94	0.824237	-0.824119	0.11004	0.0766	0.10328	0.0688	CD4	0.265391	0.341756	-0.608916	9.2982	72.6381	2.09813e-08	9.05294e-26	0.0162221
CD48	18833811	2.50976e-50	1.93344	-1.93412	2.26668	1.66812	0.85888	0.76852	CD4	0.28283	0.256677	-0.552	10.2285	82.1461	1.46918e-19	2.22986e-52	0.00728878
CD83	11546013	1.21257e-155	0.664743	-0.663784	0.01288	0.00708	0.01272	0.00708	CD4	0.254216	0.462239	-0.0203285	9.23814	1.74948	0.701438	4.70459e-06	7.89047e-13
CDC23	11566598	2.72626e-154	0.95174	-0.953233	0.01764	0.01476	0.01744	0.01448	CD4	0.328826	0.104263	-0.0852808	9.24227	20.1681	0.121521	6.29366e-269	7.57253e-10
CDCA5	11362488	5.85972e-168	1.74065	-1.73546	0.00012	0	0.00012	0	CD4	0.609078	inf	-0.00521946	9.23089	11.4349	0.714289	1.97185e-80	6.41574e-05
CDK11A	12878560	2.0342e-80	0.857605	-0.852184	0.17288	0.15488	0.15696	0.13928	CD4	0.188033	0.0317721	-0.419514	9.34358	24.5249	0.000124303	9.27277e-137	0.000370955
CDK19	11873521	7.67743e-135	1.8462	-1.83083	0.02908	0.01	0.0284	0.01	CD4	0.561566	1.00707	-0.147582	9.24523	30.5727	0.0403604	1.48487e-70	7.78093e-07
CDK5RAP3	13303152	1.08989e-61	2.18231	-2.15715	0.15792	0.08924	0.14312	0.08388	CD4	0.45441	0.54104	-0.296104	9.31745	18.6339	0.00229855	5.22383e-176	0.036899
CDK9	12321569	7.9517e-109	2.81096	-2.82591	0.05832	0.02376	0.05604	0.0232	CD4	0.653017	0.81749	-0.151239	9.26171	9.2785	0.125599	8.18641e-26	0.019851
CDKN2A	12214026	8.1934e-115	1.64567	-1.63941	0.0376	0.00276	0.03476	0.00276	CD4	0.754021	2.39858	-0.0075165	9.24705	6.35651	0.344324	4.0567e-95	0.000316103
CEACAM21	12187460	2.56733e-116	2.98082	-2.99153	0.0516	0.0214	0.05068	0.02064	CD4	0.857949	0.891552	-0.303156	9.25852	55.4895	0.00036021	5.82272e-90	7.62113e-05
CECR6	11364656	8.24383e-168	3.33846	-3.32078	0.00044	0	0.00044	0	CD4	0.952148	inf	-0.000581811	9.23096	1.19507e-08	0.999972	2.06934e-146	0.0300703
CENPA	11372756	2.94741e-167	2.66091	-2.64715	0.00088	0	0.00088	0	CD4	0.836535	inf	-0.00912504	9.23109	74.4537	0.396667	3.83106e-125	0.034788
CENPE	11396429	1.20574e-165	1.41355	-1.40778	0.00188	0.00096	0.00188	0.00096	CD4	0.774162	0.690846	-0.0553928	9.23215	167.426	0.0538962	1.57492e-110	0.000225897
CENPJ	11482319	7.29539e-160	1.8756	-1.8711	0.00728	0.00256	0.00728	0.00256	CD4	0.48963	0.933414	-0.0912692	9.23487	57.5511	0.0944027	9.53574e-22	7.74158e-05
CENPQ	11720622	2.29923e-144	1.05571	-1.05485	0.02136	0.0098	0.02032	0.00976	CD4	0.266417	0.641185	-0.0494178	9.24262	6.05939	0.388604	5.55909e-148	0.00109112
CENPU	11403380	3.57295e-165	0.878542	-0.871559	0.00316	0.0024	0.00316	0.0024	CD4	0.371448	0.294758	-0.0751787	9.2326	216.59	0.0177192	2.27172e-97	0.0301256
CEP164	12304390	9.01571e-110	1.51469	-1.50417	0.08016	0.05124	0.07608	0.04864	CD4	0.342781	0.408386	-0.343165	9.27744	37.2653	0.000329343	1.97969e-168	9.51027e-10
CEP250	11819764	3.75242e-138	2.09105	-2.08676	0.02984	0.01588	0.02864	0.01568	CD4	0.569896	0.489645	-0.0831765	9.24739	7.16327	0.283535	1.97735e-27	3.45585e-14
CEP350	12600034	4.44252e-94	1.11799	-1.11145	0.10068	0.07236	0.0926	0.06504	CD4	0.289925	0.260229	-0.408882	9.29211	37.0687	8.53886e-05	1.04409e-34	3.6762e-19
CEP57L1	11605029	8.77945e-152	0.504686	-0.509311	0.01672	0.00808	0.01592	0.00808	CD4	0.140887	0.654971	-0.0404731	9.24032	4.20878	0.514678	9.11071e-150	0.0109878
CEP78	12018037	3.84231e-126	1.28474	-1.28188	0.0454	0.02124	0.04336	0.02072	CD4	0.406866	0.742191	-0.289074	9.25508	47.8354	0.00136665	3.37296e-49	1.33862e-05
CEP89	11594510	1.81589e-152	1.16876	-1.17127	0.02572	0.02284	0.02564	0.0222	CD4	0.197401	0.058148	-0.0687111	9.24855	4.67971	0.369984	3.82585e-126	4.62948e-07
CGGBP1	14270309	1.83025e-28	1.77183	-1.76232	0.22116	0.10592	0.1982	0.098	CD4	0.564584	0.698505	-0.419242	9.34429	27.5749	5.97624e-05	3.40455e-149	0.0407954
CH17-189H20.1	13825599	4.09593e-42	1.31516	-1.30476	0.23064	0.14832	0.205	0.13516	CD4	0.33588	0.405064	-0.601577	9.36127	47.3667	3.21576e-08	1.02346e-289	9.06939e-103
CH17-340M24.3	11602755	6.24669e-152	0.814746	-0.813877	0.01804	0.01308	0.01748	0.01244	CD4	0.146505	0.204762	-0.0797407	9.2424	11.9117	0.231732	7.15872e-61	9.12534e-05
CHCHD2	16400018	0.289017	0.716133	-0.709248	1.4152	1.24264	0.75616	0.70244	CD4	0.0992114	0.0780297	-0.13595	9.96925	4.47498	0.0344162	7.00866e-63	1.96196e-69
CHCHD5	13097423	1.89919e-70	2.22146	-2.21586	0.18056	0.1364	0.16348	0.12472	CD4	0.218568	0.2302	-0.187901	9.34018	5.22055	0.0776219	6.56727e-103	0.0027757
CHIC2	13431431	1.57839e-56	5.47566	-5.42861	0.13276	0.04884	0.12524	0.04832	CD4	0.86806	0.955736	-0.434621	9.29529	41.8905	3.28541e-05	2.40817e-07	2.16571e-124
CHMP4A	14762979	1.44525e-16	1.82408	-1.80866	0.47332	0.3774	0.36848	0.30156	CD4	0.242391	0.184687	-0.159294	9.51161	3.28967	0.0771531	1.71302e-133	0.0174576
CHORDC1	12920106	1.78942e-78	2.26915	-2.28414	0.10104	0.04372	0.09452	0.0428	CD4	0.658133	0.805808	-0.410019	9.28374	45.3467	4.56206e-05	5.81288e-150	0.0457407
CHP1	12228888	5.63016e-114	1.0216	-1.02017	0.06936	0.04024	0.06508	0.03824	CD4	0.355197	0.560919	-0.450572	9.26968	73.2514	2.65701e-06	1.04629e-108	0.00140763
CHST12	14454040	1.24466e-23	2.7779	-2.75446	0.22556	0.07748	0.19576	0.0722	CD4	0.940047	1.05748	-0.68015	9.33845	67.8929	4.86961e-10	2.70525e-148	0.00219366
CIAO1	12215235	9.58679e-115	2.05508	-2.06165	0.07248	0.04912	0.06896	0.04816	CD4	0.364882	0.308439	-0.135048	9.27462	5.60967	0.174221	3.25321e-108	0.000943893
CISH	17371893	4.27857e-11	2.76779	-2.76312	0.36184	0.0266	0.26968	0.02376	CD4	1.13006	2.4685	-0.466034	9.37189	39.86	1.50739e-06	1.1164e-138	0.000160596
CIZ1	11744510	7.43292e-143	0.571287	-0.569401	0.03352	0.02776	0.03352	0.02736	CD4	0.125191	0.123547	-0.127852	9.25325	15.2236	0.0785331	1.41425e-96	8.62118e-09
CKAP5	11518428	1.83147e-157	0.85426	-0.841305	0.0136	0.00872	0.01336	0.00824	CD4	0.223268	0.322013	-0.0573469	9.23883	12.3998	0.294334	8.91891e-126	0.00611599
CKS2	12331688	2.85382e-108	1.46362	-1.46873	0.0498	0.0102	0.04792	0.01008	CD4	0.467894	1.50709	-0.297353	9.25237	72.3633	0.000234636	6.241e-139	0.00489525
CLN6	11721142	2.48044e-144	0.954155	-0.944908	0.0286	0.02204	0.02828	0.02184	CD4	0.13387	0.163052	-0.0379539	9.24912	0.525461	0.770286	1.02375e-105	0.0108209
CMTR2	12144206	8.70002e-119	2.54016	-2.51772	0.04924	0.02024	0.04676	0.01964	CD4	0.605386	0.801041	-0.156974	9.25698	25.3826	0.0165548	3.96112e-141	0.0135119
CNEP1R1	11759024	6.08749e-142	2.19845	-2.19756	0.02716	0.01692	0.02712	0.01628	CD4	0.433053	0.377672	-0.120166	9.24726	24.4933	0.0502823	1.46931e-66	0.000143791
CNIH4	13249406	6.40452e-64	2.54972	-2.5527	0.13924	0.0752	0.12908	0.07036	CD4	0.527136	0.577466	-0.0999865	9.30721	2.25564	0.301567	3.67065e-125	0.000178199
CNKSR1	11497270	7.22594e-159	0.568535	-0.572804	0.00796	0.00332	0.00796	0.00332	CD4	0.429347	0.711422	-0.0945312	9.23531	39.3955	0.139846	6.45709e-135	0.00134164
CNOT11	11950480	3.58451e-130	2.13306	-2.13153	0.038	0.02308	0.0374	0.02276	CD4	0.508822	0.41847	-0.102842	9.25394	11.6659	0.122333	2.56195e-99	2.33509e-06
CNOT8	12084833	3.20838e-122	0.558196	-0.561134	0.07872	0.06676	0.077	0.064	CD4	0.123441	0.157618	-0.289415	9.28205	24.9258	0.0024328	3.58178e-134	0.0281276
CNTRL	13255017	1.09972e-63	1.7183	-1.70941	0.15496	0.09504	0.14016	0.08564	CD4	0.45666	0.432896	-0.498674	9.31727	38.8969	7.04924e-06	2.60289e-94	8.23794e-12
COA1	12721982	5.79241e-88	0.800096	-0.802084	0.12508	0.088	0.11548	0.0816	CD4	0.204713	0.304447	-0.217559	9.30452	9.1034	0.0406877	1.13614e-82	2.30319e-08
COA3	12898140	1.68944e-79	1.99523	-1.99016	0.10528	0.052	0.10128	0.05004	CD4	0.487123	0.612232	-0.100723	9.28694	2.49729	0.32465	1.40231e-111	7.01521e-05
COA5	12686625	1.02646e-89	2.85867	-2.8508	0.09964	0.05884	0.09588	0.05544	CD4	0.436489	0.486825	-0.211157	9.28732	12.0017	0.0311941	1.56369e-171	1.30054e-05
COLEC12	11747664	1.17456e-142	0.919352	-0.909926	0.03404	0.01976	0.0332	0.01976	CD4	0.265779	0.550629	-0.129611	9.25046	13.5683	0.11626	2.61212e-160	1.31998e-09
COQ9	11857582	8.08661e-136	0.724581	-0.729657	0.03648	0.02548	0.0362	0.02516	CD4	0.209405	0.277643	-0.00692775	9.25339	0.115971	0.86834	7.50541e-08	2.9761e-23
CREBL2	12347017	1.96512e-107	1.36068	-1.36694	0.073	0.04316	0.07124	0.0414	CD4	0.351308	0.422464	-0.169847	9.27184	10.6767	0.067895	1.81023e-104	0.0263677
CRYBG3	11414313	1.96648e-164	0.76095	-0.750511	0.00692	0.00592	0.00692	0.00556	CD4	0.25568	0.274296	-0.0714848	9.23526	54.7034	0.0874952	1.09342e-90	6.55541e-15
CSGALNACT2	11801296	2.67601e-139	0.733441	-0.726833	0.03524	0.02436	0.03396	0.02392	CD4	0.207992	0.309513	-0.192433	9.25271	20.8498	0.0412097	4.17075e-101	0.0122326
CSNK1D	12774017	2.03535e-85	1.37747	-1.37375	0.1186	0.0842	0.10928	0.07884	CD4	0.266897	0.268157	-0.128163	9.30387	3.23567	0.215667	4.6231e-27	0.00177938
CSNK1E	11768240	2.30573e-141	1.9188	-1.91487	0.03612	0.0278	0.035	0.027	CD4	0.431834	0.259391	-0.189737	9.25384	20.0928	0.041008	2.11298e-152	0.00862315
CTAGE5	11799995	2.22084e-139	2.2978	-2.28999	0.03092	0.02028	0.03036	0.02024	CD4	0.46397	0.35338	-0.169045	9.25041	25.339	0.0322533	3.17921e-297	2.45296e-32
CTC-459F4.3	11728796	7.5689e-144	1.74278	-1.73955	0.02128	0.00644	0.02048	0.00644	CD4	0.557838	1.13733	-0.0982956	9.24179	14.6565	0.200409	3.31061e-142	0.0438906
CTD-2547G23.4	11490780	2.673e-159	1.04013	-1.03371	0.01144	0.00968	0.01128	0.00964	CD4	0.254795	0.154816	-0.0406028	9.23988	6.84613	0.418354	6.36147e-105	0.00448402
CTD-3131K8.2	11658684	2.57104e-148	0.898373	-0.898543	0.0226	0.01708	0.02184	0.01584	CD4	0.191084	0.24873	-0.110941	9.2458	13.5888	0.152533	8.63074e-115	2.20642e-62
CTD-3222D19.8	11787811	3.86428e-140	1.41644	-1.41221	0.028	0.01348	0.02776	0.0132	CD4	0.548898	0.696805	-0.21056	9.24603	79.1544	0.000690554	1.68361e-130	0.00686752
CTR9	12064545	2.09787e-123	0.833502	-0.834237	0.0628	0.04544	0.06124	0.04228	CD4	0.257369	0.354207	-0.391838	9.26894	64.6907	1.25697e-05	4.45557e-114	0.000632006
CTSC	14977996	1.96922e-12	2.50777	-2.50183	0.25756	0.1146	0.223	0.10532	CD4	0.782476	0.753761	-0.43592	9.36425	27.6294	1.95052e-05	6.35487e-138	0.00189593
CUL1	11909245	1.1561e-132	0.558261	-0.561243	0.04712	0.03472	0.04544	0.0338	CD4	0.226272	0.291866	-0.469266	9.26072	114.528	9.28733e-08	6.44507e-132	0.000434001
CUL4A	12111391	1.11718e-120	1.09941	-1.09901	0.05356	0.0292	0.05188	0.02844	CD4	0.360048	0.56074	-0.214768	9.26062	25.0794	0.0131572	3.04911e-05	0.00843526
CUL5	12232722	9.24603e-114	1.21388	-1.21066	0.07608	0.06528	0.07124	0.06316	CD4	0.209313	0.0986355	-0.187874	9.28203	8.50192	0.074333	4.71255e-122	0.00931693
CUX1	12022500	7.05629e-126	0.551873	-0.544205	0.05304	0.0406	0.05148	0.03972	CD4	0.105952	0.179462	-0.157257	9.26463	8.25038	0.131691	1.63377e-164	3.58446e-15
CXCL13	11359450	3.63095e-168	1.73096	-1.74278	0.00024	0	0.00024	0	CD4	0.728746	inf	-0.00136265	9.2309	8.42428e-09	0.999987	3.34809e-147	0.0102656
CXCL16	11591519	1.15934e-152	1.42762	-1.42887	0.01224	0.00352	0.01188	0.00352	CD4	0.574683	1.13928	-0.0197717	9.23635	8.00066	0.519178	2.46063e-144	0.0444043
CXorf23	11515247	1.12754e-157	2.28904	-2.28844	0.0128	0.007	0.0126	0.007	CD4	0.527248	0.641393	-0.0152525	9.23788	0.00846946	0.970464	2.64804e-128	0.00027359
CYB561D2	13599944	4.23638e-50	2.22691	-2.23153	0.06552	0.03196	0.12	0.03132	CD4	0.564397	0.693743	-0.00526729	9.26686	0.0121653	0.95353	5.4703e-117	0.0336602
CYB5A	12949156	3.96123e-77	2.07213	-2.06907	0.1234	0.07484	0.11744	0.0706	CD4	0.407452	0.435134	-0.0630156	9.30159	0.826191	0.548611	4.17179e-152	0.000774256
CYB5B	13336182	2.44506e-60	3.40226	-3.3973	0.15756	0.08472	0.14412	0.08048	CD4	0.532378	0.58498	-0.118902	9.31623	2.95121	0.223701	3.59345e-122	0.0285326
CYB5R1	12464509	4.04088e-101	1.61844	-1.60985	0.08552	0.05404	0.08244	0.05188	CD4	0.379117	0.431764	-0.0502317	9.28016	0.807185	0.594519	3.3641e-151	0.0011834
CYFIP1	11493651	4.15079e-159	1.88204	-1.87058	0.00808	0.00168	0.00808	0.00168	CD4	0.624016	1.76297	-0.08103	9.23468	135.145	0.0107646	9.18585e-92	0.00504361
CYFIP2	13196302	3.65114e-66	1.13837	-1.13464	0.18224	0.13428	0.16232	0.12256	CD4	0.225136	0.264441	-0.52569	9.34202	41.0215	7.87376e-07	5.10012e-157	0.0135316
CYP3A5	12045131	1.52364e-124	2.29437	-2.3036	0.04308	0.01928	0.04288	0.01888	CD4	0.64632	0.793238	-0.348978	9.25374	104.026	4.85372e-06	2.57945e-151	0.0430086
CYTH2	12500111	3.02799e-99	1.85763	-1.85532	0.08616	0.05296	0.08224	0.05008	CD4	0.364254	0.432038	-0.0743923	9.28186	0.986515	0.552256	4.86429e-138	0.00927517
CYTH3	11421612	6.12672e-164	1.83562	-1.82508	0.00352	0.00296	0.00352	0.00296	CD4	0.76512	0.0125248	-0.0414827	9.23366	36.9658	0.244948	4.79637e-109	0.0462719
DAPP1	11677849	4.35056e-147	1.57363	-1.56651	0.02612	0.01928	0.02572	0.01864	CD4	0.437055	0.243518	-0.144671	9.24771	30.4675	0.0265006	8.58643e-150	0.0313104
DBF4	12100426	2.5867e-121	1.10125	-1.10497	0.0632	0.05172	0.05972	0.048	CD4	0.305976	0.161996	-0.417304	9.27319	69.3092	2.27815e-06	4.76169e-111	0.00247101
DBI	18057832	8.65611e-26	3.16782	-3.17428	0.70396	0.35636	0.505	0.29292	CD4	0.532639	0.615721	-0.236143	9.57458	8.24575	0.00435656	0.021704	0.000134127
DBR1	11533151	1.7219e-156	1.67206	-1.66158	0.01524	0.00964	0.01488	0.00908	CD4	0.486011	0.359396	-0.0168084	9.23977	1.68215	0.686444	1.96689e-124	0.0286805
DCAF7	12562110	5.05011e-96	2.85119	-2.83151	0.10136	0.05732	0.09432	0.0556	CD4	0.514961	0.550078	-0.212701	9.28879	10.8038	0.0388353	5.01791e-93	0.0193394
DCK	14192171	1.15989e-30	1.10508	-1.10486	0.23488	0.12336	0.21036	0.11612	CD4	0.466546	0.655853	-1.3264	9.35785	259.414	2.41917e-35	0.00354671	0.00190636
DCLRE1C	12462756	3.26369e-101	2.88032	-2.85206	0.07512	0.03268	0.0716	0.03028	CD4	0.726502	0.812863	-0.408197	9.26937	65.0628	1.03416e-05	5.74238e-164	1.14959e-21
DCUN1D4	11626463	2.15362e-150	1.53646	-1.52222	0.01972	0.01168	0.0194	0.01156	CD4	0.43107	0.547692	-0.0467594	9.24217	4.27563	0.477966	2.67188e-09	0.000670315
DDAH2	12445433	3.93253e-102	2.02556	-2.01791	0.06332	0.01928	0.06088	0.01916	CD4	0.694566	1.18052	-0.294298	9.26118	41.8094	0.00134141	2.10939e-149	0.00151043
DDHD2	12021496	6.15481e-126	1.98554	-1.97807	0.04732	0.03088	0.0468	0.03004	CD4	0.394487	0.382682	-0.275155	9.25918	35.5689	0.00332971	2.25132e-137	0.00785913
DDIT4	19252891	4.35666e-67	1.96363	-1.97722	1.32088	0.37768	0.52504	0.27944	CD4	1.02011	1.2449	-1.58662	9.74642	197.438	1.7743e-44	3.26338e-137	0.000573526
DDX17	16201467	0.943991	1.96391	-1.95896	0.5304	0.326	0.40464	0.26548	CD4	0.470771	0.430115	-0.868012	9.51505	88.5239	6.14884e-20	3.50015e-124	0.0246656
DDX26B	11513029	8.03816e-158	1.24732	-1.24556	0.01536	0.01184	0.01504	0.01184	CD4	0.318822	0.299622	-0.142926	9.24028	64.8705	0.0108427	8.84405e-28	0.0128883
DDX55	12063865	1.91415e-123	1.88239	-1.87825	0.05128	0.03192	0.05012	0.03108	CD4	0.449333	0.48201	-0.108873	9.26098	6.62081	0.196394	9.86679e-148	0.00101288
DEK	15547858	0.000149513	2.26639	-2.26651	0.41188	0.23504	0.32416	0.19976	CD4	0.487046	0.496637	-0.768034	9.45002	68.2149	2.6838e-14	8.53603e-129	0.0113814
DENND4B	12142888	7.30878e-119	2.186	-2.18056	0.04972	0.02456	0.04888	0.02432	CD4	0.520013	0.64906	-0.185183	9.25791	19.6074	0.0338943	2.78618e-171	1.00771e-09
DFFA	12138451	4.06356e-119	1.48316	-1.48905	0.06992	0.05004	0.06468	0.047	CD4	0.26504	0.238329	-0.216668	9.27336	14.5291	0.0285066	5.2815e-140	0.00392698
DGCR2	11668077	1.02997e-147	1.16892	-1.17343	0.0238	0.01596	0.0238	0.0154	CD4	0.368925	0.34862	-0.119388	9.24513	25.0147	0.0622449	4.64363e-41	0.0282518
DGKH	11570684	5.04888e-154	0.889079	-0.881124	0.0236	0.01924	0.02296	0.01728	CD4	0.280934	0.22794	-0.134519	9.24597	27.6569	0.0427062	1.29411e-153	0.0335407
DHDDS	11778902	1.07259e-140	1.63428	-1.63417	0.02788	0.01688	0.02744	0.01688	CD4	0.368081	0.37412	-0.000876758	9.24671	0.0348019	0.939998	1.40876e-95	0.00801694
DHRS7	14402255	6.03496e-25	1.56228	-1.5557	0.3164	0.19844	0.26772	0.178	CD4	0.44118	0.444849	-0.122724	9.40717	2.05368	0.196414	4.26648e-147	0.0431142
DHRS7B	12118661	2.94074e-120	2.21383	-2.21789	0.04992	0.02408	0.04884	0.02352	CD4	0.575212	0.690328	-0.0330851	9.25757	0.442556	0.75084	1.30837e-36	4.53759e-07
DHTKD1	11585408	4.63074e-153	0.618182	-0.609492	0.02008	0.01344	0.01972	0.01332	CD4	0.151376	0.33213	-0.0497152	9.24267	3.83865	0.495751	1.67119e-113	1.24012e-05
DHX29	12405562	2.90655e-104	0.577622	-0.580967	0.09992	0.0812	0.09456	0.075	CD4	0.108095	0.162349	-0.389523	9.29553	32.633	0.000184468	1.97433e-47	1.95214e-13
DHX36	14049443	6.74503e-35	1.80313	-1.80026	0.25708	0.17948	0.2224	0.15972	CD4	0.344755	0.291811	-0.697024	9.3814	60.7151	6.72063e-11	1.00218e-146	0.0308947
DHX58	11568813	3.80782e-154	0.909608	-0.907679	0.01888	0.01436	0.01848	0.01412	CD4	0.310444	0.248071	-0.0233895	9.24214	7.18125	0.369658	3.68131e-147	0.00703244
DIAPH1	12911519	7.12582e-79	1.31558	-1.30661	0.119	0.07036	0.1114	0.0672	CD4	0.3812	0.479057	-0.318511	9.29992	20.897	0.00247281	3.08929e-82	6.39692e-06
DIAPH2	11726572	5.4744e-144	0.76284	-0.749088	0.0306	0.02212	0.02992	0.02132	CD4	0.207218	0.237258	-0.162835	9.25061	24.6834	0.0322289	5.21238e-143	0.0202446
DIP2A	12134434	2.38705e-119	1.2347	-1.21984	0.066	0.04676	0.06356	0.04384	CD4	0.352035	0.280741	-0.303738	9.27215	25.2202	0.00456169	1.55175e-58	7.02013e-18
DKC1	12436188	1.26611e-102	1.85561	-1.84509	0.09304	0.05424	0.08756	0.05204	CD4	0.527743	0.54234	-0.491612	9.28225	66.9783	8.54371e-07	3.76405e-122	2.92304e-10
DLST	11916182	3.04652e-132	1.34973	-1.34991	0.04656	0.03212	0.04548	0.0314	CD4	0.371522	0.358853	-0.307876	9.25878	58.189	0.000200676	1.58774e-18	4.37986e-11
DMWD	11560198	1.0373e-154	2.1393	-2.11659	0.0114	0.00288	0.01112	0.00288	CD4	0.521737	1.05161	-0.000893286	9.23621	0.00338469	0.987163	4.96587e-26	0.000780109
DNAJA1	13764958	3.43975e-44	1.63824	-1.63132	0.20308	0.117	0.18132	0.10916	CD4	0.503864	0.510034	-0.389508	9.34325	21.987	0.000329433	1.85186e-157	6.81896e-23
DNAJB14	12796816	2.58276e-84	0.867403	-0.860691	0.1442	0.10784	0.13416	0.10112	CD4	0.218362	0.278403	-0.496684	9.31944	41.3553	3.91571e-06	1.00642e-82	0.00415786
DNAJC10	11672183	1.88757e-147	0.541086	-0.533633	0.03688	0.0334	0.03532	0.03236	CD4	0.0885528	0.083541	-0.0915435	9.2563	4.08122	0.339565	1.76187e-114	4.46283e-05
DNAJC14	11710642	5.35219e-145	1.82801	-1.82651	0.02016	0.00708	0.02016	0.00692	CD4	0.536746	0.970268	-0.193962	9.24117	92.7463	0.00164244	1.31008e-163	0.00133527
DNAJC19	14704494	8.40258e-18	2.78582	-2.79031	0.3384	0.23672	0.29276	0.20252	CD4	0.250876	0.31024	-0.198689	9.42873	5.16958	0.0414511	1.75267e-173	0.00145609
DNAJC21	12232517	9.00412e-114	1.53502	-1.53324	0.05976	0.029	0.0574	0.02804	CD4	0.345616	0.618071	-0.219463	9.26275	17.6439	0.0306176	2.71524e-161	0.0165307
DNAJC24	11599120	3.62421e-152	0.82386	-0.820276	0.02856	0.0258	0.0282	0.0246	CD4	0.173247	0.150977	-0.100466	9.25009	9.74532	0.192409	1.80335e-32	0.00629406
DNAJC25	11550438	2.37033e-155	0.771383	-0.779048	0.01176	0.00564	0.01156	0.00536	CD4	0.250648	0.59583	-0.0264863	9.23694	3.49009	0.62602	7.91972e-186	7.37951e-11
DOCK10	12674438	2.53252e-90	0.726765	-0.716904	0.11496	0.081	0.10944	0.07696	CD4	0.181871	0.313148	-0.313251	9.29989	18.0067	0.00456109	5.45306e-80	2.92781e-05
DOPEY1	11472405	1.58844e-160	0.802879	-0.795028	0.00952	0.0072	0.0094	0.0072	CD4	0.244226	0.229556	-0.0842728	9.23669	59.6014	0.0456773	6.98683e-130	0.00118293
DPP7	14268353	1.61632e-28	2.20229	-2.2149	0.33128	0.24276	0.28144	0.214	CD4	0.311419	0.282617	-0.335186	9.42502	14.2987	0.000757687	3.12721e-66	1.04129e-07
DPP8	11980337	2.20537e-128	0.594928	-0.590871	0.06436	0.05924	0.06084	0.05712	CD4	0.164999	0.0248357	-0.486815	9.27434	78.7075	3.81221e-07	5.63691e-126	0.000736173
DPP9	11724374	3.9739e-144	0.568015	-0.56834	0.0396	0.03276	0.03864	0.03192	CD4	0.127563	0.184925	-0.247004	9.25612	38.0527	0.00367871	4.11632e-125	0.0247049
DPY30	14168400	2.39214e-31	1.9608	-1.95979	0.26048	0.16644	0.2354	0.15384	CD4	0.328119	0.396458	-0.120358	9.37744	2.24543	0.223819	8.73167e-106	0.00141551
DSCR3	12610052	1.43837e-93	3.32734	-3.32824	0.08716	0.04052	0.08448	0.03856	CD4	0.571029	0.77434	-0.203522	9.27766	13.869	0.0295135	3.59691e-167	0.016148
DSN1	11481854	6.79244e-160	1.10869	-1.10909	0.0126	0.0102	0.0124	0.00976	CD4	0.31139	0.218967	-0.0295042	9.23853	5.81687	0.478716	5.52528e-91	0.000142944
DTNB	11745225	8.24554e-143	0.669495	-0.670991	0.03452	0.02672	0.03424	0.02572	CD4	0.169581	0.22666	-0.0112184	9.25259	0.330674	0.789145	2.99754e-121	0.0259131
DUSP14	11635475	8.23277e-150	1.37639	-1.36953	0.02144	0.0142	0.02108	0.0142	CD4	0.290113	0.391295	-0.0511021	9.24455	2.89769	0.528007	8.67655e-132	0.000447039
DUSP3	11545859	1.1846e-155	2.40885	-2.38985	0.01216	0.00488	0.01216	0.00472	CD4	0.613796	0.914972	-0.0548023	9.23694	79.4532	0.0184867	7.25934e-137	0.00440866
DVL2	11720179	2.15532e-144	0.998939	-0.991479	0.03284	0.02644	0.03264	0.02644	CD4	0.245349	0.175781	-0.198567	9.25176	34.9669	0.0102402	2.03341e-102	0.0241281
DYNLL1	18633748	3.40757e-43	3.48785	-3.50008	0.60288	0.19256	0.43336	0.16448	CD4	0.921274	1.07602	-0.711625	9.50187	65.13	2.52365e-14	4.56743e-39	0.00717212
DYNLT3	12815428	2.02988e-83	0.865507	-0.874928	0.1384	0.09696	0.12932	0.09008	CD4	0.275276	0.357512	-0.416493	9.31425	34.5469	3.65366e-05	1.19353e-166	0.0168468
E2F6	11732670	1.33029e-143	5.23853	-5.20575	0.02516	0.00628	0.02496	0.00628	CD4	0.928302	1.38735	-0.167462	9.24146	65.2314	0.00786176	3.25334e-55	0.00209694
EAF1-AS1	11525507	5.38408e-157	1.39963	-1.39049	0.01132	0.00552	0.0108	0.00552	CD4	0.573104	0.67675	-0.0416077	9.23705	11.5459	0.377394	9.91018e-13	0.0474205
EBAG9	13058495	3.58422e-72	2.97193	-2.96173	0.13688	0.08088	0.12524	0.07528	CD4	0.418831	0.458093	-0.30482	9.30603	17.7733	0.00372762	6.29456e-128	0.00501378
EBLN3	12662963	6.75094e-91	0.746429	-0.743886	0.15784	0.1304	0.13852	0.1198	CD4	0.159696	0.134313	-0.492353	9.32925	35.3265	7.83633e-06	1.72975e-146	0.0342219
EDEM1	11786316	3.11702e-140	1.03951	-1.04275	0.04048	0.02892	0.03884	0.02796	CD4	0.298007	0.33133	-0.246066	9.25662	32.555	0.00691171	4.55889e-105	0.0170949
EDRF1	11866876	3.00711e-135	0.806134	-0.787387	0.04508	0.03432	0.04352	0.03384	CD4	0.174141	0.258352	-0.325224	9.25825	57.1829	0.000243568	3.41287e-52	0.0120231
EEF1B2	19154466	6.26451e-63	1.14931	-1.15342	7.85808	6.29608	0.99504	0.98684	CD4	0.204441	0.148541	-0.650484	11.4126	324.916	1.20401e-71	7.60358e-196	0.0208355
EEF1E1	12749279	1.26791e-86	0.650109	-0.651596	0.11664	0.09104	0.1122	0.08568	CD4	0.132148	0.198562	-0.0286778	9.3045	0.242025	0.736385	6.70814e-131	0.000495108
EFNA4	11743938	6.84079e-143	5.05451	-4.99892	0.02272	0.0078	0.02252	0.00748	CD4	0.937084	1.08093	-0.10465	9.24227	19.0874	0.141706	6.47351e-14	7.73972e-05
EIF2AK1	12449605	6.55231e-102	0.78655	-0.782808	0.08952	0.0624	0.08376	0.05976	CD4	0.183794	0.293855	-0.3056	9.28427	23.6564	0.00289481	2.44235e-173	0.000753888
EIF2AK2	12247235	6.01974e-113	0.532303	-0.52279	0.10216	0.08984	0.09396	0.082	CD4	0.12135	0.0937379	-0.344787	9.29962	27.398	0.000457324	1.88198e-140	0.0226861
EIF3A	14413106	1.14601e-24	1.44246	-1.42996	0.32228	0.21144	0.26388	0.18292	CD4	0.391308	0.387281	-1.08821	9.41508	134.691	1.5148e-24	1.9075e-102	0.0189364
EIF4B	15509049	5.99892e-05	0.713708	-0.715589	0.76968	0.63056	0.51004	0.43268	CD4	0.125512	0.175975	-0.769732	9.66503	80.9502	2.67919e-19	1.08635e-115	0.00418506
EIF4E3	11877079	1.26742e-134	1.6511	-1.64896	0.0346	0.01956	0.03356	0.01904	CD4	0.617679	0.575555	-0.274067	9.25048	85.1697	9.79181e-05	2.59756e-155	0.0178889
EIF4G1	11970018	5.32816e-129	1.285	-1.28215	0.04868	0.03764	0.04764	0.03632	CD4	0.307257	0.198793	-0.303812	9.26335	33.4459	0.00284146	7.85776e-142	0.00085076
EIF4G3	11597022	2.64646e-152	1.48237	-1.46663	0.01648	0.00792	0.01624	0.00748	CD4	0.56855	0.707462	-0.278099	9.23908	169.012	0.000135148	1.56642e-92	0.000735181
ELOVL5	13247551	5.35507e-64	0.889321	-0.890581	0.1714	0.11416	0.15616	0.10288	CD4	0.270627	0.376641	-0.742986	9.33257	85.5807	3.67999e-12	9.01536e-41	2.65965e-22
ELOVL6	11543752	8.60715e-156	2.40463	-2.40727	0.0082	0.00168	0.008	0.00168	CD4	0.964616	1.39887	-0.065772	9.23486	56.1535	0.103009	1.96233e-146	0.005096
ELP6	12418917	1.5127e-103	1.96168	-1.96007	0.0862	0.05308	0.083	0.05136	CD4	0.365295	0.458474	-0.00795102	9.28028	0.0808012	0.857466	6.86251e-133	0.0149703
EMC9	11843263	1.06321e-136	1.86837	-1.86786	0.03068	0.01552	0.03016	0.01508	CD4	0.424731	0.739788	-0.130198	9.24877	26.6215	0.0344837	1.81579e-145	0.00220468
EMSY	11706661	2.98963e-145	1.66861	-1.67262	0.02996	0.02108	0.0292	0.0204	CD4	0.317842	0.317113	-0.108975	9.24974	11.1002	0.159367	1.22885e-127	0.0170223
ENTPD6	11780265	1.30517e-140	0.802364	-0.805642	0.03812	0.0242	0.0378	0.0238	CD4	0.20211	0.45656	-0.208214	9.25389	31.2673	0.0113098	7.1594e-58	0.0405134
EP300	12116572	2.22716e-120	1.34936	-1.34487	0.05736	0.03372	0.0558	0.03336	CD4	0.355132	0.502882	-0.302795	9.26502	41.9901	0.00071516	8.18066e-56	0.0495336
EP400	11992591	1.18611e-127	1.13747	-1.12781	0.0558	0.04164	0.05408	0.04088	CD4	0.246704	0.260576	-0.196995	9.26474	19.0672	0.0221977	7.73964e-131	0.0144297
EPG5	11747250	1.10611e-142	1.35708	-1.34988	0.02732	0.0174	0.02676	0.01672	CD4	0.32116	0.387913	-0.173147	9.24696	38.6922	0.0144619	3.00714e-133	0.00688152
EPHA4	11652708	1.0617e-148	0.794025	-0.789156	0.024	0.01456	0.02292	0.01368	CD4	0.265526	0.532536	-0.257243	9.24608	83.8048	0.000414116	1.94565e-109	0.00053978
ERCC6	11449384	4.55249e-162	0.833384	-0.828062	0.00664	0.0032	0.00644	0.0032	CD4	0.186176	0.724235	-0.0326415	9.23403	84.5134	0.0587278	1.80112e-67	0.0311018
ERO1A	12677272	3.50813e-90	1.39381	-1.39246	0.09476	0.04852	0.08796	0.04712	CD4	0.443108	0.578072	-0.402522	9.28323	40.9172	9.94119e-05	1.15654e-56	1.31564e-09
ESF1	13741556	5.26827e-45	0.54864	-0.552951	0.23996	0.165	0.203	0.14288	CD4	0.102288	0.340588	-0.469693	9.37002	27.2317	1.17319e-05	1.79024e-43	2.09072e-08
ETF1	11892893	1.17053e-133	0.745764	-0.748354	0.0564	0.04992	0.05492	0.04784	CD4	0.158557	0.0755834	-0.338766	9.2674	63.6	1.9561e-05	2.5904e-153	0.00374686
ETV3	12108084	7.18908e-121	1.76705	-1.76172	0.04032	0.01096	0.03848	0.01024	CD4	0.619034	1.20455	-0.268243	9.24975	71.6441	0.000496002	1.79145e-204	5.30346e-14
EVA1C	11714892	9.96067e-145	1.2436	-1.24657	0.0248	0.01192	0.02424	0.0118	CD4	0.366736	0.689819	-0.0174483	9.24377	0.407669	0.810567	2.54175e-28	2.1118e-10
EXOC1	12032315	2.68006e-125	1.10891	-1.10502	0.05516	0.03948	0.053	0.0378	CD4	0.24381	0.291896	-0.27296	9.26513	25.4584	0.00730847	1.28052e-81	0.00220875
EXOC5	11668555	1.10526e-147	1.05169	-1.04906	0.02936	0.02332	0.02904	0.02248	CD4	0.215753	0.187655	-0.199262	9.24921	36.9305	0.0116971	8.72419e-111	0.0394658
EXOSC3	12937489	1.14559e-77	4.12317	-4.10453	0.08344	0.0186	0.08036	0.01812	CD4	1.14659	1.43889	-0.290825	9.26804	40.6356	0.000853044	4.94166e-103	0.00177615
EYA3	11675124	2.91201e-147	1.18032	-1.16931	0.02648	0.0154	0.02612	0.01528	CD4	0.407597	0.546	-0.0287083	9.24606	0.927527	0.711388	2.18767e-43	0.0104118
F11R	11587850	6.68313e-153	1.20684	-1.20777	0.01544	0.00704	0.01544	0.00704	CD4	0.353265	0.805492	-0.0246431	9.23914	3.7541	0.563292	3.11901e-94	0.0167097
FAAP100	11491578	3.0209e-159	0.78541	-0.783784	0.01348	0.01024	0.01348	0.0098	CD4	0.243585	0.273372	-0.0898178	9.2387	37.7094	0.0728276	2.35547e-125	4.92962e-06
FABP3	11365098	8.83784e-168	2.38699	-2.37852	0.00044	0.00032	0.00044	0.00032	CD4	0.783254	0.189254	-0.00674575	9.23115	59.8917	0.468857	4.45193e-128	0.0117171
FADD	12509125	8.97378e-99	4.25823	-4.24954	0.05968	0.01776	0.05844	0.01696	CD4	1.14866	1.11241	-0.130224	9.25952	9.43101	0.136701	1.66508e-39	0.00167121
FADS1	11665129	6.66493e-148	4.93206	-4.94908	0.0162	0.00584	0.01548	0.00576	CD4	1.18493	0.862482	-0.153053	9.23965	131.174	0.000353678	1.12111e-120	0.00168031
FAF2	11786356	3.135e-140	1.45076	-1.44236	0.03696	0.03056	0.03596	0.02956	CD4	0.323356	0.178805	-0.147846	9.25446	15.1683	0.0743874	9.40897e-40	0.0141526
FAHD1	11669575	1.28479e-147	1.06091	-1.05344	0.03908	0.03016	0.03664	0.02988	CD4	0.240522	0.213973	-0.0977728	9.25582	5.52824	0.273143	2.57455e-135	0.00085161
FAM102A	12952033	5.37528e-77	1.02086	-1.01455	0.14028	0.10368	0.13268	0.09424	CD4	0.230598	0.252751	-0.358207	9.31835	21.5501	0.000867097	5.59387e-155	0.0274191
FAM103A1	13044143	8.19138e-73	0.934044	-0.932686	0.14	0.09864	0.13088	0.09244	CD4	0.175285	0.263875	-0.0306601	9.31362	0.348508	0.669175	9.9805e-87	0.0118616
FAM104A	12873548	1.18086e-80	2.7916	-2.78637	0.102	0.04908	0.09844	0.04628	CD4	0.630107	0.742774	-0.468933	9.28633	69.6254	3.49769e-07	6.36492e-148	0.0181606
FAM105A	12308150	1.45308e-109	1.59933	-1.59883	0.06732	0.03796	0.06512	0.03684	CD4	0.483767	0.53049	-0.375828	9.26933	51.7878	8.16033e-05	1.19501e-137	0.0444171
FAM109A	11443164	1.73838e-162	2.97388	-2.97615	0.00476	0.00024	0.00476	0.00024	CD4	0.82054	3.33532	-0.0662992	9.2326	161.562	0.0173359	1.76284e-143	0.00767377
FAM114A2	11686809	1.62589e-146	0.787503	-0.781926	0.027	0.01732	0.02592	0.01688	CD4	0.200625	0.419691	-0.197416	9.24635	48.9604	0.00657407	3.32758e-154	0.0130171
FAM117A	11906787	8.19838e-133	1.48496	-1.48645	0.043	0.03028	0.04252	0.02988	CD4	0.328062	0.270375	-0.173078	9.25739	17.0318	0.0470842	4.33401e-86	0.0084112
FAM127B	12363060	1.46841e-106	2.11617	-2.1104	0.051	0.01444	0.05032	0.01416	CD4	0.500446	1.13111	-0.0435219	9.25694	1.55377	0.558618	6.81748e-176	0.0138569
FAM131A	11560930	1.1586e-154	2.08671	-2.07768	0.01272	0.00572	0.01272	0.00544	CD4	0.661767	0.682327	-0.03128	9.23726	12.5068	0.344945	4.06998e-143	0.00772791
FAM136A	12418483	1.43388e-103	1.91961	-1.91804	0.08804	0.06008	0.08484	0.05784	CD4	0.263963	0.321164	-0.0425161	9.28244	1.24731	0.4972	1.39773e-90	9.51657e-05
FAM13A	11882844	2.85291e-134	0.583033	-0.590522	0.05108	0.02688	0.03852	0.02276	CD4	0.439677	0.557698	-0.25851	9.25747	67.6314	6.65196e-05	3.58178e-110	0.000356218
FAM177A1	13771449	5.77012e-44	1.97718	-1.9806	0.20768	0.12752	0.18724	0.11564	CD4	0.34394	0.450412	-0.290021	9.34849	12.5311	0.00522115	3.99556e-86	3.34895e-08
FAM193A	11707409	3.33546e-145	1.26084	-1.25356	0.02528	0.01804	0.02432	0.01712	CD4	0.340622	0.319366	-0.13892	9.24684	20.6207	0.0719175	3.24982e-149	0.0101712
FAM199X	11629847	3.56439e-150	0.947042	-0.949601	0.01736	0.00956	0.01672	0.0094	CD4	0.320128	0.489519	-0.158072	9.24131	56.8456	0.0134569	4.05782e-143	0.0100472
FAM200A	11693557	4.38071e-146	3.44845	-3.45382	0.0174	0.00368	0.01688	0.00368	CD4	0.898268	1.42528	-0.143357	9.23844	99.954	0.00503536	1.51582e-134	0.000175361
FAM213B	11615677	4.31174e-151	1.00385	-1.00484	0.02352	0.01656	0.02284	0.01656	CD4	0.29832	0.375189	-0.176342	9.24536	48.697	0.00830106	2.93285e-159	0.0182583
FAM214B	11702731	1.68161e-145	3.73529	-3.74877	0.01608	0.0044	0.01592	0.0044	CD4	0.978669	1.16279	-0.12773	9.23838	68.017	0.0195343	1.35513e-52	0.0100998
FAM219B	12132565	1.86331e-119	1.36194	-1.35871	0.05928	0.03824	0.0572	0.03752	CD4	0.298405	0.357726	-0.112298	9.26717	4.54301	0.248209	5.55695e-12	1.6504e-06
FAM50B	11899044	2.77307e-133	2.33426	-2.3264	0.0302	0.01044	0.02984	0.01036	CD4	0.860904	1.04174	-0.0174788	9.2462	1.9987	0.609421	1.09488e-115	0.019397
FAM53B	11621867	1.08574e-150	1.68454	-1.68272	0.02284	0.01324	0.0222	0.01276	CD4	0.444295	0.562911	-0.0950566	9.24334	22.9424	0.0861567	1.81838e-62	1.71479e-11
FAM63B	12246248	5.30077e-113	1.40965	-1.40373	0.07144	0.05264	0.0668	0.05044	CD4	0.319721	0.270269	-0.260094	9.27667	19.3948	0.0105459	1.73326e-24	0.00426951
FAM72A	11398021	1.54655e-165	1.84463	-1.83933	0.00308	0.00152	0.00308	0.00152	CD4	0.675532	0.915944	-0.000225387	9.23254	0.0480079	0.969174	3.11502e-144	0.00148427
FAM73B	11612038	2.50389e-151	1.50699	-1.50629	0.02036	0.01268	0.02032	0.01212	CD4	0.396591	0.471083	-0.142112	9.24282	46.9013	0.0175183	1.38237e-26	0.0187946
FAM76A	11992719	1.2071e-127	0.552973	-0.557872	0.05804	0.04104	0.05564	0.03984	CD4	0.235232	0.325451	-0.318417	9.26682	53.1744	9.54771e-05	1.8666e-48	0.0146448
FAM76B	11740352	4.06421e-143	0.667598	-0.668579	0.03152	0.02532	0.03004	0.02532	CD4	0.181897	0.0822811	-0.0595589	9.2515	1.7855	0.562805	1.73676e-100	1.29668e-20
FAM78A	12260827	3.45847e-112	2.54297	-2.52229	0.0572	0.02232	0.05568	0.02136	CD4	0.613027	0.878255	-0.131521	9.26003	8.11927	0.159602	6.50108e-124	2.9717e-05
FAM98A	11763051	1.0897e-141	2.20028	-2.19462	0.02444	0.01176	0.02408	0.01152	CD4	0.511299	0.639945	-0.264937	9.24416	105.912	0.000177854	1.6941e-56	6.39692e-06
FAR1	11780645	1.37856e-140	2.18001	-2.17008	0.0256	0.0094	0.02456	0.0094	CD4	0.608428	0.965543	-0.164363	9.2439	47.6389	0.0133033	1.07589e-114	5.07785e-07
FAS	12319110	5.82614e-109	1.59181	-1.58694	0.05912	0.02136	0.05708	0.01988	CD4	0.632791	1.00981	-0.43534	9.25991	100.291	8.79934e-07	2.01792e-133	0.000152826
FASLG	11608640	1.50676e-151	3.46244	-3.46908	0.01144	0	0.01124	0	CD4	1.91522	inf	-0.0994715	9.23539	86.4502	0.00549881	2.73722e-136	0.00919577
FASTKD1	11511442	6.30887e-158	0.9498	-0.950099	0.0128	0.00844	0.01248	0.00844	CD4	0.248049	0.434705	-0.117158	9.2389	45.7906	0.0443416	1.96448e-55	0.000538634
FBXL22	11559872	9.87443e-155	0.894389	-0.888231	0.01444	0.00776	0.01408	0.00776	CD4	0.434611	0.481256	-0.10522	9.23895	19.9189	0.185789	2.01653e-177	4.73586e-06
FBXL3	12343815	1.31409e-107	0.878952	-0.877361	0.073	0.04008	0.0698	0.03984	CD4	0.345362	0.569115	-0.281281	9.27262	32.9897	0.00129318	4.16617e-129	0.000331889
FBXO11	12027501	1.39332e-125	1.14934	-1.14587	0.0552	0.03884	0.05308	0.03764	CD4	0.27317	0.292958	-0.256522	9.26334	26.6822	0.00732402	1.87542e-47	1.57984e-06
FBXO30	11449567	4.68319e-162	3.48698	-3.43862	0.0048	0.0004	0.0048	0.0004	CD4	0.785576	2.70933	-0.0587843	9.23285	104.038	0.0336779	1.30549e-49	1.45652e-06
FBXO34	12128224	1.0477e-119	1.30509	-1.30321	0.0562	0.03112	0.05424	0.03056	CD4	0.449489	0.505788	-0.342657	9.26225	50.9975	0.000257189	3.52205e-100	0.0478178
FBXO38	11751503	2.04907e-142	1.4125	-1.4085	0.0242	0.01256	0.02344	0.01248	CD4	0.320505	0.539199	-0.0288135	9.2444	2.91234	0.532493	5.18097e-119	6.72431e-07
FBXO42	11851120	3.23945e-136	1.50706	-1.49605	0.04336	0.03016	0.04208	0.02972	CD4	0.325098	0.326585	-0.234104	9.25677	37.8026	0.00382944	1.38773e-124	6.46403e-05
FBXO5	11656243	1.79174e-148	1.69981	-1.68439	0.018	0.00424	0.0178	0.0042	CD4	0.385497	1.54713	-0.0770947	9.23903	21.2356	0.173452	4.17608e-91	2.26098e-05
FBXW5	14091869	1.31137e-33	2.60808	-2.5971	0.21404	0.10356	0.192	0.0956	CD4	0.668535	0.73259	-0.293937	9.34558	14.1617	0.00381507	7.19295e-191	1.70406e-104
FBXW7	12227626	4.78149e-114	1.70433	-1.69843	0.054	0.02948	0.05068	0.0278	CD4	0.377967	0.503278	-0.235686	9.26305	20.8938	0.0174031	4.88293e-07	3.03681e-06
FCGR1A	11397436	1.41138e-165	2.52062	-2.52842	0.00168	0.0002	0.00164	0.0002	CD4	0.949348	2.18908	-0.00163942	9.23165	24.7758	0.463034	7.05219e-144	0.0430945
FCGR1B	11389615	4.15068e-166	1.8542	-1.84947	0.00136	8e-05	0.00136	8e-05	CD4	0.738566	2.84877	-0.0031962	9.23146	32.5092	0.459914	3.13091e-115	2.98537e-06
FCHSD1	11527923	7.77643e-157	1.32595	-1.32104	0.01528	0.01108	0.01528	0.01108	CD4	0.301103	0.309846	-0.0938857	9.24008	35.8633	0.060583	6.33122e-106	0.000478384
FCHSD2	11502530	1.61622e-158	0.607039	-0.605681	0.01192	0.01056	0.01184	0.01028	CD4	0.197307	0.0278027	-0.0979198	9.23935	23.0679	0.14304	3.33589e-156	0.0342011
FDFT1	14148214	6.17101e-32	3.12507	-3.12333	0.2166	0.11456	0.18524	0.10772	CD4	0.652923	0.552203	-0.53799	9.34757	41.2859	4.87709e-07	6.86593e-117	2.82958e-08
FGD4	11425104	1.05459e-163	1.46355	-1.45652	0.00672	0.00508	0.00672	0.00508	CD4	0.468237	0.306468	-0.1099	9.23525	162.025	0.00285565	7.1326e-13	0.00138204
FGF9	11447686	3.50078e-162	1.2489	-1.2557	0.00548	0.00164	0.0052	0.00164	CD4	0.390715	1.24402	-0.105166	9.23361	207.092	0.00519402	7.51365e-174	3.33012e-118
FGFR1	11665996	7.57533e-148	1.69313	-1.67759	0.01824	0.009	0.0176	0.0082	CD4	0.710468	0.583758	-0.0455065	9.24096	4.09799	0.514147	1.49953e-122	1.8156e-06
FGFR1OP2	15614184	0.000639651	4.50989	-4.48737	0.31604	0.12696	0.27368	0.11556	CD4	0.821297	0.912434	-1.02771	9.38652	132.977	1.8396e-21	1.5877e-123	2.60963e-07
FICD	11537528	3.34769e-156	2.19989	-2.19451	0.01312	0.00676	0.01296	0.00656	CD4	0.603051	0.654214	-0.0295753	9.23839	7.97097	0.410203	9.13138e-114	1.05088e-35
FKBP15	11723746	3.62624e-144	1.62076	-1.61475	0.02936	0.02	0.0284	0.01984	CD4	0.329569	0.389999	-0.109739	9.24842	12.8555	0.143245	1.24079e-25	3.0365e-05
FKBP2	14331892	8.60582e-27	1.1661	-1.16646	0.26996	0.14636	0.22392	0.12984	CD4	0.313989	0.564584	-0.130277	9.37768	2.54944	0.171162	5.86496e-70	2.81418e-09
FKBP4	12399211	1.3238e-104	1.20696	-1.21717	0.06404	0.0298	0.06068	0.02816	CD4	0.475284	0.656518	-0.0496594	9.26548	0.593153	0.681406	4.2204e-110	0.0281022
FLII	11870056	4.71011e-135	1.11874	-1.11739	0.04384	0.028	0.04296	0.0272	CD4	0.296697	0.439456	-0.254177	9.25596	55.7899	0.000505231	8.97865e-70	1.40003e-05
FLYWCH2	12444894	3.68137e-102	1.24625	-1.25698	0.08528	0.0624	0.08388	0.05968	CD4	0.234934	0.259519	-0.0683265	9.28365	1.23608	0.495028	9.739e-68	0.0252586
FNBP1	14395983	4.15855e-25	1.00202	-0.98829	0.41188	0.3512	0.32568	0.28384	CD4	0.212175	0.0793217	-0.673266	9.48546	53.1361	2.84035e-12	3.6613e-159	0.000230916
FNBP4	13461277	2.32198e-55	0.740796	-0.744206	0.21468	0.1602	0.18516	0.14448	CD4	0.190898	0.222832	-0.770818	9.3616	75.8934	1.6077e-12	5.20447e-125	0.0335298
FNDC3A	11761329	8.49582e-142	0.503174	-0.501939	0.03676	0.03032	0.03576	0.0298	CD4	0.101287	0.106608	-0.0170003	9.2554	0.0801145	0.894824	4.04474e-185	3.35644e-22
FRY	11606919	1.16484e-151	1.14696	-1.15005	0.01804	0.00964	0.01772	0.0094	CD4	0.548952	0.590251	-0.07908	9.24061	36.1923	0.0548504	3.6448e-34	0.000225897
FSCN1	11416821	2.90642e-164	1.06021	-1.06574	0.003	0.00044	0.0028	0.00028	CD4	0.546662	2.05229	-0.0234951	9.23209	81.2212	0.155171	2.39711e-170	5.74056e-29
FTSJ2	12260861	3.4736e-112	3.5137	-3.50731	0.05476	0.02128	0.05292	0.02076	CD4	0.77491	0.889367	-0.0677251	9.25958	2.15486	0.470817	8.99269e-133	0.00195276
FUCA2	11569767	4.39696e-154	1.38895	-1.39281	0.02004	0.01332	0.0196	0.01252	CD4	0.482018	0.495685	-0.0257034	9.24244	3.08152	0.55026	7.69116e-121	0.000875731
FUT11	11935064	4.22461e-131	2.1044	-2.10993	0.03808	0.01688	0.03756	0.01572	CD4	0.545562	0.841921	-0.218108	9.25017	42.4312	0.00604946	0.000151446	7.69607e-13
FZR1	11830224	1.6662e-137	1.23272	-1.23421	0.02852	0.01408	0.02836	0.01408	CD4	0.38	0.665578	-0.122951	9.24627	26.071	0.0523025	2.81249e-08	9.14827e-05
G0S2	11579337	1.85857e-153	2.52768	-2.52666	0.00884	0.00116	0.0082	0.00116	CD4	1.33887	1.66904	-0.0274779	9.23497	25.6548	0.250416	2.0618e-149	0.0203796
GAB2	11405923	5.3144e-165	1.58815	-1.57965	0.00284	0.00116	0.00284	0.00116	CD4	0.557693	1.09687	-0.0432624	9.23241	110.021	0.0777166	6.21158e-64	0.000841042
GAK	11873124	7.25961e-135	1.64497	-1.62986	0.04224	0.02896	0.04068	0.02844	CD4	0.351374	0.345853	-0.237294	9.25621	36.5647	0.00434213	5.54033e-125	0.0102573
GALM	12949250	4.00095e-77	2.17078	-2.1691	0.11896	0.06016	0.11236	0.05648	CD4	0.668223	0.709603	-0.223942	9.29506	10.8759	0.0335808	6.93901e-147	0.0211535
GALNT10	11816568	2.37788e-138	1.02469	-1.01506	0.032	0.01776	0.03148	0.01704	CD4	0.321473	0.514805	-0.0797262	9.24884	7.70203	0.255616	6.91374e-157	8.04928e-43
GALNT11	11951830	4.32109e-130	1.25208	-1.24769	0.05052	0.03372	0.04964	0.03372	CD4	0.306061	0.385135	-0.273431	9.26128	49.2659	0.000453052	7.88151e-226	1.8919e-288
GALNT3	11450853	5.71367e-162	2.10125	-2.09776	0.0044	0.00048	0.00424	0.00048	CD4	1.01838	2.0042	-0.0536651	9.23259	121.403	0.0502732	2.45958e-29	4.1927e-06
GARS	11992863	1.23117e-127	1.63527	-1.63644	0.06036	0.0458	0.05808	0.04328	CD4	0.430198	0.282329	-0.0855367	9.26816	5.48727	0.201698	1.11582e-148	0.0245745
GATA3	13397908	7.44423e-58	1.31321	-1.31927	0.18204	0.10972	0.15388	0.09088	CD4	0.387955	0.497388	-0.361452	9.33218	20.5714	0.000457519	2.15324e-122	0.0127531
GBA	11649445	6.54731e-149	0.540548	-0.537712	0.02548	0.0198	0.02468	0.01884	CD4	0.137978	0.223007	-0.0274293	9.24734	0.811816	0.719528	0	0
GBP2	13408270	1.92085e-57	0.988366	-0.982127	0.22396	0.168	0.19384	0.14624	CD4	0.22239	0.261951	-0.189217	9.3685	5.28422	0.057205	1.21083e-47	0.000202434
GBP3	12382205	1.60125e-105	2.41117	-2.39755	0.06784	0.03684	0.0648	0.0354	CD4	0.647353	0.557217	-0.430823	9.26849	69.341	5.94434e-06	6.32837e-19	5.5014e-102
GCDH	11991996	1.09319e-127	0.883539	-0.886343	0.05396	0.03764	0.0528	0.03616	CD4	0.254565	0.349021	-0.0196481	9.26465	0.169798	0.821561	2.52389e-102	0.0325589
GCLC	11538430	3.83896e-156	0.990922	-0.98996	0.01448	0.0088	0.01424	0.0088	CD4	0.285388	0.435714	-0.109793	9.23944	48.1988	0.0358066	5.0439e-102	0.00602403
GCLM	11855286	5.84348e-136	1.44625	-1.43488	0.0348	0.01712	0.03356	0.01676	CD4	0.377805	0.645172	-0.0709307	9.25019	2.58899	0.500199	1.29967e-78	0.000926088
GCSH	12124716	6.57622e-120	0.924952	-0.934241	0.04328	0.02184	0.04256	0.02156	CD4	0.251096	0.522487	-0.162564	9.25466	17.1564	0.0585121	5.3501e-123	0.0326019
GDF11	12173208	3.96776e-117	2.70065	-2.69347	0.05804	0.02736	0.05572	0.0264	CD4	0.646349	0.706481	-0.506676	9.26255	107.054	1.15187e-07	5.81219e-111	0.0299926
GEMIN2	11666924	8.68777e-148	1.01655	-1.01637	0.02264	0.013	0.02236	0.013	CD4	0.264494	0.452408	-0.160736	9.24387	36.6746	0.0273547	6.11501e-141	0.0117037
GFM2	11566376	2.63645e-154	1.07589	-1.07668	0.01692	0.00812	0.01676	0.00812	CD4	0.383027	0.782756	-0.145576	9.23992	61.6483	0.015467	2.03702e-97	0.00300346
GFOD2	11921288	6.21026e-132	2.52615	-2.52893	0.03544	0.02092	0.03496	0.02028	CD4	0.65421	0.419795	-0.100548	9.25119	6.80042	0.254176	4.2913e-114	0.00196968
GGACT	11569944	4.51589e-154	1.99324	-1.98563	0.01492	0.00632	0.01492	0.00632	CD4	0.64631	0.930574	-0.119404	9.2387	114.406	0.00149861	3.36411e-17	3.24565e-06
GGPS1	13216404	2.60945e-65	2.35512	-2.34907	0.14644	0.09432	0.13784	0.0862	CD4	0.3965	0.371837	-0.23129	9.31528	8.88188	0.0330904	7.61507e-154	0.0235163
GHRL	11900343	3.32657e-133	2.73385	-2.72863	0.03752	0.02	0.03724	0.01988	CD4	0.685133	0.621225	-0.478036	9.25207	183.214	4.05883e-09	3.74461e-82	2.26952e-20
GIMAP4	18270779	1.1023e-31	1.6456	-1.63604	0.77704	0.3784	0.50724	0.27604	CD4	0.603329	0.664699	-0.127207	9.60185	2.41222	0.120419	9.27992e-145	0.01403
GIMAP6	12791271	1.39439e-84	0.780139	-0.777402	0.10984	0.06744	0.10436	0.0644	CD4	0.310946	0.454211	-0.623002	9.29543	100.303	1.12729e-10	2.14891e-117	2.34012e-06
GIMAP8	11759066	6.12458e-142	1.68431	-1.67326	0.02568	0.01148	0.02512	0.01148	CD4	0.5198	0.700032	-0.11004	9.2449	17.3088	0.121386	9.31444e-70	0.0401279
GK	11469127	9.5886e-161	1.60033	-1.59462	0.00964	0.00624	0.00964	0.00624	CD4	0.548632	0.39653	-0.109675	9.23662	80.6039	0.0217735	5.19485e-59	0.000430486
GLIPR1	13546086	4.12669e-52	1.0232	-1.01512	0.20336	0.12868	0.17656	0.11356	CD4	0.416724	0.441286	-0.267295	9.34633	11.4453	0.00761478	1.94675e-93	0.00140422
GLMN	12864454	4.39273e-81	1.6745	-1.65961	0.11844	0.0698	0.1128	0.06616	CD4	0.413316	0.519524	-0.425239	9.29725	36.1652	7.7796e-05	1.16288e-11	4.35284e-06
GLRX	14802060	9.10053e-16	1.7204	-1.71107	0.3792	0.26676	0.31128	0.22444	CD4	0.300376	0.320999	-0.0974989	9.45071	1.29467	0.282956	3.07576e-124	0.0295633
GLTP	12389063	3.75745e-105	1.18932	-1.17604	0.08784	0.06224	0.08132	0.059	CD4	0.330945	0.293775	-0.535837	9.28423	73.3894	1.3729e-07	3.00921e-125	0.00444982
GLUD1	11971817	6.82708e-129	1.07948	-1.07573	0.0488	0.02836	0.047	0.02836	CD4	0.266845	0.494403	-0.0942705	9.26005	7.73563	0.172842	3.34616e-78	1.46608e-30
GMCL1	12393001	6.12781e-105	1.25819	-1.25072	0.08176	0.052	0.07816	0.04916	CD4	0.26203	0.407435	-0.376664	9.28001	40.8718	0.000141929	2.56098e-82	4.02249e-06
GNB1	12259623	2.96298e-112	0.551097	-0.545862	0.09724	0.08008	0.0898	0.07396	CD4	0.161952	0.148476	-0.337179	9.29437	26.8596	0.000767577	4.81687e-170	0.0295365
GNG2	13378822	1.28709e-58	2.29485	-2.28874	0.14876	0.07152	0.135	0.06744	CD4	0.543843	0.708584	-0.0733756	9.31005	1.26337	0.440375	2.84765e-128	0.0021241
GNPAT	12275248	2.19615e-111	1.68928	-1.68269	0.08552	0.0598	0.0816	0.05708	CD4	0.265572	0.315738	-0.230722	9.28314	15.0965	0.0183557	5.77196e-101	0.0183097
GNPTAB	12181765	1.21837e-116	0.865987	-0.855406	0.05928	0.03276	0.0572	0.0322	CD4	0.251648	0.520488	-0.0422433	9.26421	1.55596	0.522938	4.86224e-134	0.0260868
GNS	11508902	4.28052e-158	0.870237	-0.865483	0.00972	0.00684	0.00964	0.00684	CD4	0.230897	0.282126	-0.0297944	9.23765	2.65937	0.656339	8.41328e-28	0.000651182
GOLGA2	11843767	1.14204e-136	1.03049	-1.03609	0.04296	0.02832	0.04212	0.02712	CD4	0.255532	0.413607	-0.259825	9.25648	46.7453	0.00124875	9.35009e-115	1.80709e-19
GOLGA7	13550820	6.22342e-52	0.877554	-0.878735	0.20436	0.13896	0.18704	0.1294	CD4	0.21997	0.371513	-0.0942083	9.35117	1.93107	0.273504	3.01852e-137	1.07885e-05
GORASP1	11401675	2.7376e-165	0.844847	-0.850467	0.00792	0.00648	0.00792	0.00648	CD4	0.179799	0.241578	-0.0187386	9.23607	11.5605	0.402904	5.50169e-122	0.0260787
GOSR2	11940394	8.85601e-131	1.10494	-1.10885	0.04776	0.0312	0.04736	0.03016	CD4	0.243804	0.435953	-0.0697014	9.25918	3.02433	0.395617	2.25488e-101	0.00268235
GPAT4	11828906	1.38113e-137	1.28993	-1.29712	0.0396	0.02504	0.03916	0.02468	CD4	0.450912	0.456898	-0.268707	9.25434	62.4412	0.000358267	5.88182e-136	0.000142397
GPATCH2L	12646162	9.66801e-92	2.40839	-2.39304	0.08392	0.04412	0.08036	0.04236	CD4	0.565435	0.56496	-0.451377	9.27787	57.3641	8.92195e-06	2.46184e-148	1.08579e-05
GPATCH4	12114330	1.65249e-120	0.735518	-0.734491	0.08992	0.07344	0.08496	0.06976	CD4	0.164742	0.169245	-0.0149075	9.28938	0.43363	0.666891	1.07568e-77	2.40098e-09
GPD1L	11584425	3.99475e-153	1.4043	-1.4036	0.0182	0.01048	0.01804	0.0102	CD4	0.375491	0.554482	-0.118746	9.24091	39.7705	0.039356	8.49797e-154	0.0426342
GPR107	11471940	1.47871e-160	1.0649	-1.05892	0.00836	0.00464	0.00816	0.00464	CD4	0.307312	0.571437	-0.00117627	9.23537	1.66092	0.75825	1.31868e-88	3.76064e-11
GPR132	11948986	2.9146e-130	1.23716	-1.24515	0.0452	0.02664	0.044	0.026	CD4	0.399717	0.532949	-0.124519	9.25663	15.0926	0.0692749	2.29146e-146	0.00276682
GPR65	14767939	1.83037e-16	2.29762	-2.30354	0.24788	0.0944	0.21372	0.08592	CD4	0.870439	0.957509	-0.846629	9.35405	98.5477	5.5316e-15	3.13787e-70	2.09402e-07
GPX4	16597666	0.0288391	1.58588	-1.58655	1.028	0.8326	0.63496	0.53952	CD4	0.188561	0.147935	-0.208125	9.78631	7.91906	0.00490002	5.51863e-119	4.61641e-07
GRIPAP1	12036049	4.44917e-125	1.03351	-1.02402	0.0622	0.04412	0.0594	0.04236	CD4	0.253127	0.310183	-0.328202	9.26906	36.8307	0.000891884	1.40417e-110	4.3049e-06
GRK5	11741056	4.50177e-143	0.573867	-0.572891	0.03088	0.02052	0.03056	0.01984	CD4	0.201579	0.362303	-0.209379	9.24875	43.9829	0.00635836	4.66364e-73	7.76849e-09
GSE1	11762853	1.05896e-141	1.91706	-1.89628	0.02244	0.00792	0.02184	0.00792	CD4	0.66887	0.987968	-0.152383	9.24209	54.8781	0.0121545	2.50031e-139	0.00372491
GTDC1	11625201	1.78454e-150	0.630399	-0.622206	0.01736	0.01088	0.01688	0.01088	CD4	0.156937	0.401299	-0.0873427	9.2412	27.2328	0.0842453	3.29251e-114	1.30567e-08
GTF2E1	11607567	1.28339e-151	1.0449	-1.04787	0.01588	0.00616	0.01588	0.00604	CD4	0.389903	1.02721	-0.152016	9.23908	66.1555	0.0164434	8.04114e-168	0.0316407
GTF2H2	12436587	1.32966e-102	0.584795	-0.582924	0.09256	0.06152	0.08608	0.05852	CD4	0.223334	0.395866	-0.456641	9.28747	50.5669	9.43705e-06	2.58926e-162	0.0146362
GTF3C6	13895603	8.80314e-40	2.38233	-2.38699	0.22532	0.13568	0.20236	0.12544	CD4	0.441246	0.457491	-0.175708	9.35754	4.70684	0.082869	2.6569e-154	0.0495257
GTPBP8	12224583	3.22384e-114	1.64188	-1.65125	0.06004	0.03876	0.05776	0.0372	CD4	0.34946	0.343955	-0.374717	9.26707	52.7399	9.82546e-05	5.12171e-83	0.000947258
GZMM	15236589	2.63314e-08	1.18486	-1.17418	0.41848	0.2874	0.3268	0.24556	CD4	0.343361	0.3002	-0.0643075	9.4699	0.522335	0.507602	2.00342e-156	0.0118449
H3F3A	17900184	7.82852e-22	0.833905	-0.830615	2.75964	2.25436	0.9074	0.85892	CD4	0.132005	0.143142	-0.253251	10.4076	22.4142	2.22387e-06	8.34228e-139	0.00794802
H3F3B	23828968	0	1.81375	-1.8066	5.67804	2.675	0.97568	0.87452	CD4	0.458347	0.713244	-0.504282	10.8734	95.1682	2.13861e-22	7.38137e-89	2.34127e-08
HAMP	11471929	1.47621e-160	0.758325	-0.75706	0.00748	0.0026	0.0058	0.0026	CD4	0.354347	0.905671	-0.0130246	9.23422	59.8097	0.1145	1.1465e-131	0.0149553
HAUS5	11697377	7.67252e-146	1.97027	-1.96247	0.02076	0.01276	0.02064	0.01276	CD4	0.392882	0.429403	-0.0987298	9.24336	21.6616	0.0983918	3.9039e-95	0.00709033
HAUS8	11656990	2.00114e-148	2.38608	-2.36762	0.01992	0.01152	0.0196	0.01124	CD4	0.446566	0.496119	-0.0746283	9.2424	13.0846	0.210578	1.34186e-121	4.30496e-06
HAVCR2	11798581	1.81337e-139	3.97076	-3.9436	0.02644	0.00568	0.02284	0.00552	CD4	1.16667	1.48812	-0.0500771	9.24256	12.2058	0.242372	1.35846e-166	0.0183561
HBEGF	11897497	2.23256e-133	3.94172	-3.97462	0.02688	0.00064	0.02364	0.00064	CD4	1.6373	3.47148	-0.0971313	9.2415	83.1278	0.00208192	1.87869e-125	4.0042e-05
HCST	18812145	1.58187e-49	1.01378	-0.997262	1.74228	1.14636	0.75808	0.61588	CD4	0.32219	0.365525	-0.61962	10.0208	66.7856	3.34583e-16	1.62503e-96	0.0121571
HDAC5	11834026	2.862e-137	0.640073	-0.64543	0.04052	0.02752	0.03956	0.02656	CD4	0.245663	0.433992	-0.408295	9.25538	99.782	3.59464e-06	1.72243e-132	5.64139e-05
HDAC7	12320120	6.62023e-109	1.03798	-1.03338	0.07292	0.04504	0.0712	0.04372	CD4	0.269178	0.414456	-0.191923	9.27323	9.91438	0.0733425	1.03e-160	0.00836191
HDAC8	11702378	1.59687e-145	1.55223	-1.5488	0.0236	0.01788	0.02348	0.01788	CD4	0.323714	0.157915	-0.0258408	9.2462	2.08137	0.59081	2.63561e-179	0.000269605
HDHD2	12053666	4.83313e-124	1.46489	-1.46489	0.05144	0.03252	0.05008	0.0314	CD4	0.483288	0.452231	-0.238832	9.26167	43.1489	0.00103197	8.84702e-123	5.98314e-05
HEATR5A	11530561	1.16152e-156	1.15438	-1.14254	0.01048	0.00596	0.01032	0.00596	CD4	0.281894	0.362337	-0.0502945	9.2365	13.1792	0.357174	8.69312e-170	0.0186989
HELQ	11930531	2.24951e-131	2.27731	-2.28671	0.04384	0.02436	0.04216	0.02256	CD4	0.47615	0.580879	-0.308073	9.25682	55.3051	0.000375613	0.0336706	2.22672e-06
HERC6	11781575	1.57602e-140	1.45567	-1.45222	0.0348	0.01984	0.03296	0.01976	CD4	0.455839	0.483459	-0.0838263	9.25031	11.1526	0.158054	2.72865e-157	0.00292008
HINT3	11715345	1.06421e-144	1.45868	-1.45528	0.0278	0.01692	0.02704	0.01688	CD4	0.286271	0.465861	-0.160931	9.24781	35.1723	0.0180731	1.26648e-135	4.56454e-05
HIPK3	11809947	9.23195e-139	1.71683	-1.71049	0.03328	0.01912	0.03216	0.01876	CD4	0.493537	0.566596	-0.163315	9.24964	17.9195	0.075999	1.12082e-48	1.72622e-05
HIST1H2AH	11408958	8.53339e-165	1.74614	-1.75061	0.00228	0	0.00228	0	CD4	0.864282	inf	-0.00331797	9.23172	22.0261	0.447514	2.07335e-160	0.0277216
HMG20A	11613165	2.96303e-151	1.31777	-1.2995	0.0198	0.01388	0.01916	0.01344	CD4	0.287494	0.369869	-0.0928371	9.24278	21.9169	0.103699	6.09619e-163	0.0396446
HMGCS1	12868927	7.14689e-81	4.79048	-4.82091	0.08364	0.01772	0.074	0.01772	CD4	1.31586	1.41264	-0.444653	9.26873	71.6028	6.54881e-06	2.84733e-167	0.00937443
HMGXB3	11901759	4.05626e-133	0.790553	-0.788411	0.04028	0.02736	0.03952	0.02676	CD4	0.265556	0.294799	-0.112293	9.25509	5.95997	0.250655	3.67074e-65	0.0281391
HSPA1B	11469525	1.01948e-160	2.69845	-2.69617	0.00568	0.00196	0.00568	0.00196	CD4	0.886323	1.05332	-0.0614412	9.2341	50.8822	0.152543	1.83359e-90	1.36114e-06
HSPBAP1	11984228	3.76453e-128	1.41899	-1.41412	0.03892	0.01208	0.03824	0.0116	CD4	0.610411	1.17307	-0.0770979	9.2493	26.9905	0.0368286	3.96658e-121	1.35109e-07
HYLS1	11935214	4.31359e-131	7.0347	-7.10537	0.0326	0.00612	0.03188	0.00612	CD4	1.04794	1.67692	-0.169728	9.24466	44.2299	0.0167529	5.63735e-125	6.66004e-12
HYOU1	11674090	2.50039e-147	0.737573	-0.737596	0.02896	0.02056	0.02812	0.0202	CD4	0.224565	0.311077	-0.244032	9.24913	49.9347	0.00330973	4.85164e-95	5.4244e-15
IBTK	12169685	2.49831e-117	0.778214	-0.77578	0.06664	0.043	0.06332	0.04136	CD4	0.273067	0.411424	-0.471043	9.27078	72.6669	2.50072e-06	5.31813e-150	0.00856719
IER3	11691895	3.4323e-146	0.800189	-0.798974	0.02452	0.01344	0.02248	0.0132	CD4	0.287284	0.516769	-0.0198617	9.24412	0.790219	0.741637	8.62964e-86	0.0177614
IER5	11834574	3.09397e-137	1.29271	-1.28212	0.02504	0.00412	0.0242	0.00392	CD4	0.444373	1.794	-0.0364622	9.24221	5.22468	0.452827	4.71447e-94	0.0281143
IFI16	14402471	6.11272e-25	1.25793	-1.25269	0.32924	0.22988	0.2732	0.19408	CD4	0.323174	0.317196	-0.586753	9.42156	41.3741	7.47602e-09	4.85486e-196	4.37686e-05
IFI27L2	14169787	2.62427e-31	1.1004	-1.09116	0.27136	0.188	0.23472	0.1622	CD4	0.222594	0.317393	-0.00142303	9.3894	0.00391773	0.950093	2.29087e-141	0.0394658
IFNAR2	12804389	5.98402e-84	1.33903	-1.34566	0.11992	0.07932	0.11216	0.07536	CD4	0.265817	0.364157	-0.183338	9.30201	7.04061	0.0737224	1.91463e-136	0.00417821
IFNG	11783920	2.2085e-140	1.45975	-1.46293	0.02544	0.00308	0.0226	0.003	CD4	0.933919	1.83656	-0.345014	9.24113	196.397	7.89143e-06	1.00993e-145	0.0182583
IFNG-AS1	11718077	1.58592e-144	1.52416	-1.52028	0.02144	0.00224	0.02084	0.00224	CD4	0.734805	2.22848	-0.0546917	9.23996	5.58854	0.456487	1.05477e-49	0.00111321
IFNGR1	12702220	6.11016e-89	2.36648	-2.35568	0.08448	0.03188	0.07984	0.03108	CD4	0.960329	0.987443	-0.571305	9.27352	115.902	1.34556e-09	2.32003e-124	4.44498e-05
IFRD1	13015542	4.23898e-74	2.11497	-2.11914	0.11512	0.05268	0.10812	0.05044	CD4	0.758287	0.785497	-0.575776	9.29099	76.224	4.65269e-08	1.30479e-75	8.39871e-06
IGFBP3	11469145	9.61522e-161	0.594055	-0.589912	0.00928	0.0046	0.00908	0.00444	CD4	0.255564	0.692837	-0.0251557	9.23606	5.22019	0.57126	1.09437e-16	0.0396271
IGIP	11495136	5.21131e-159	0.862487	-0.852303	0.00836	0.00612	0.00836	0.00612	CD4	0.226154	0.069505	-0.0441664	9.23599	12.2897	0.381935	5.46098e-58	0.00749975
IKBIP	11942989	1.2694e-130	2.12548	-2.10817	0.04044	0.01836	0.03896	0.0176	CD4	0.438605	0.79706	-0.244513	9.25184	45.1453	0.00331979	1.71455e-09	5.6588e-05
IKBKB	12244924	4.46908e-113	2.16087	-2.14985	0.07368	0.04688	0.06908	0.04516	CD4	0.435254	0.417622	-0.169168	9.27444	9.92534	0.069768	2.16085e-60	0.0271802
IKZF2	11407876	7.208e-165	0.7654	-0.764777	0.00448	0.00384	0.00428	0.00384	CD4	0.391585	0.0273193	-0.0587083	9.23375	40.3649	0.211669	7.69355e-148	0.00541681
IL11RA	11842248	9.20551e-137	1.7626	-1.77853	0.03284	0.01576	0.03216	0.01572	CD4	0.552821	0.753331	-0.0992901	9.24845	12.3316	0.152498	6.70672e-151	0.0146766
IL15	11731153	1.06676e-143	1.25785	-1.24861	0.02296	0.00724	0.02268	0.00724	CD4	0.312997	1.1394	-0.131242	9.24184	45.379	0.0243882	9.00455e-120	3.87735e-08
IL15RA	11620140	8.3923e-151	1.42202	-1.4181	0.01716	0.00776	0.01696	0.00752	CD4	0.34578	0.841685	-0.179605	9.24066	73.1473	0.0060263	2.44004e-110	0.00017899
IL1B	11386914	2.71867e-166	1.99979	-2.00992	0.00144	0	0.00144	0	CD4	1.05016	inf	-0.0192409	9.23134	83.3961	0.230954	4.87972e-74	6.32643e-07
IL6R	12777099	2.8723e-85	1.23167	-1.23167	0.09936	0.0568	0.09384	0.05452	CD4	0.419981	0.452092	-0.235799	9.2856	14.7958	0.0175988	5.46135e-110	3.44687e-05
IL7R	19710578	3.30219e-88	1.20538	-1.19865	3.1322	2.11264	0.87228	0.7684	CD4	0.380595	0.367499	-0.553925	10.4384	75.0062	5.32186e-18	2.21896e-102	0.000230916
IMP3	15287513	1.33286e-07	2.0184	-2.01757	0.36228	0.21472	0.30532	0.18984	CD4	0.341081	0.451381	-0.104263	9.42605	1.71218	0.236706	2.08487e-127	3.49849e-05
INF2	11699922	1.11424e-145	1.50585	-1.50272	0.02724	0.01552	0.02652	0.01524	CD4	0.455667	0.525005	-0.137985	9.24629	17.6677	0.100494	5.25526e-183	7.09876e-06
INIP	12105192	4.88791e-121	1.79911	-1.79837	0.06504	0.04212	0.06284	0.0404	CD4	0.307909	0.384342	-0.14218	9.26733	6.75874	0.161903	3.69895e-190	0.000498146
INO80	11727425	6.19881e-144	1.20732	-1.20079	0.02704	0.02228	0.02676	0.0212	CD4	0.250729	0.0749776	-0.043905	9.24875	2.13693	0.551365	9.71347e-158	0.00245705
INPP4B	15005519	5.98813e-12	2.64214	-2.62701	0.30808	0.14916	0.25604	0.13104	CD4	0.582037	0.69843	-1.02195	9.39068	122.827	2.9397e-21	2.00879e-119	0.00193541
INPP5F	11403509	3.64566e-165	0.51074	-0.515479	0.00488	0.0034	0.00476	0.0034	CD4	0.114961	0.346697	-0.0198161	9.23404	59.5963	0.113672	3.13198e-74	0.00775311
INTS10	12764912	7.3439e-86	1.01345	-1.01158	0.1592	0.12252	0.14756	0.11304	CD4	0.242322	0.237769	-0.580406	9.32741	55.5919	4.37663e-08	5.06141e-118	0.0122492
INTS2	11550988	2.57615e-155	1.00339	-0.992062	0.0132	0.00724	0.01276	0.0068	CD4	0.280398	0.50472	-0.08466	9.23856	27.7708	0.130731	3.07847e-66	1.35235e-13
INTS5	11711410	5.98821e-145	0.921143	-0.918199	0.02432	0.01248	0.02368	0.01228	CD4	0.300159	0.697389	-0.185262	9.24385	88.6427	0.000812541	2.63089e-96	5.33948e-10
IPO13	11430744	2.53311e-163	1.79796	-1.78917	0.00476	0.00292	0.00468	0.00292	CD4	0.434828	0.48115	-0.0431438	9.23392	37.6828	0.219533	0.0139339	0.0410502
IPO9	12011428	1.56012e-126	0.832532	-0.827991	0.0618	0.05116	0.05896	0.04988	CD4	0.157615	0.108797	-0.0721271	9.27125	1.43182	0.507094	1.41104e-149	0.0450536
IRAK2	11426643	1.3396e-163	1.21213	-1.20228	0.00576	0.00244	0.00552	0.00244	CD4	0.377404	0.911215	-0.0214645	9.23381	6.90054	0.596513	6.53272e-07	6.56121e-34
ISCA2	13873993	1.70605e-40	3.23664	-3.21932	0.18024	0.091	0.16792	0.08732	CD4	0.529475	0.637647	-0.121495	9.328	3.21786	0.192362	8.50106e-109	0.000263347
ITGA5	11926124	1.21821e-131	3.63244	-3.62331	0.03244	0.01184	0.03192	0.01184	CD4	0.950057	1.04515	-0.350241	9.24797	160.037	5.78018e-07	5.10881e-158	0.0408288
ITGAL	12568582	1.08779e-95	1.26561	-1.26057	0.10192	0.06808	0.09532	0.06316	CD4	0.403042	0.355985	-0.285123	9.29064	16.9246	0.00876502	3.89151e-102	1.42875e-12
ITPR2	12047500	2.09961e-124	0.638194	-0.635498	0.04372	0.02248	0.04232	0.02124	CD4	0.224686	0.541616	-0.204169	9.25541	15.5396	0.0674252	1.51055e-119	0.000149453
ITPRIPL1	11510360	5.34815e-158	1.39441	-1.40313	0.01516	0.00704	0.01464	0.00672	CD4	0.507294	0.875427	-0.0519006	9.23909	9.29983	0.363786	4.56066e-44	0.000907878
JADE1	12751465	1.62168e-86	2.30821	-2.30748	0.11036	0.0624	0.10104	0.05928	CD4	0.50056	0.526551	-0.347768	9.29208	29.8312	0.0004996	1.82646e-71	0.00272255
JAKMIP1	11896417	1.91889e-133	1.92586	-1.92667	0.0294	0.00544	0.02856	0.00544	CD4	0.999745	1.58538	-0.26804	9.24353	80.075	0.00190249	7.38762e-80	3.20448e-06
JARID2	12049294	2.67636e-124	0.866035	-0.864836	0.05424	0.03604	0.05168	0.03444	CD4	0.222731	0.357583	-0.213677	9.26513	19.2827	0.0205174	0.000139411	0.000181296
JMJD6	12276176	2.47299e-111	2.02454	-2.03982	0.07184	0.04288	0.06652	0.04228	CD4	0.538157	0.536193	-0.149674	9.27174	8.08698	0.110781	1.60522e-136	0.00150847
JRKL	11608941	1.57612e-151	1.15109	-1.14865	0.01544	0.00852	0.01484	0.00852	CD4	0.453628	0.482987	-0.0720654	9.24039	13.1003	0.246136	0	0.000593989
KANSL1L	11389203	3.89131e-166	0.788806	-0.788294	0.00476	0.00388	0.00464	0.00388	CD4	0.223443	0.340398	-0.0427894	9.23387	35.5612	0.237054	9.44839e-95	0.00353135
KAT2A	11645069	3.42198e-149	0.564054	-0.570961	0.02072	0.0134	0.02072	0.0134	CD4	0.149605	0.333694	-0.158942	9.24305	65.8938	0.00442722	4.0248e-149	0.0170224
KBTBD2	11804037	3.96279e-139	1.24415	-1.24925	0.02832	0.0156	0.02812	0.0156	CD4	0.323207	0.526145	-0.150695	9.24673	23.7238	0.0556999	2.2981e-08	0.00941775
KCNK6	12390208	4.33187e-105	2.45135	-2.42562	0.07332	0.03404	0.06732	0.03244	CD4	0.525039	0.707699	-0.0333952	9.26882	1.5757	0.495443	6.1964e-40	0.00145835
KCTD20	12047224	2.02264e-124	2.06661	-2.05598	0.05512	0.03824	0.05296	0.03692	CD4	0.369572	0.348096	-0.234378	9.26558	24.2199	0.00912874	2.62082e-133	0.0157477
KDM4A	11469485	1.01322e-160	1.04693	-1.03723	0.00948	0.00748	0.00948	0.00748	CD4	0.265865	0.230126	-0.0326551	9.23719	4.58087	0.564663	4.10143e-20	0.0273244
KDM5A	12640779	5.17695e-92	0.844086	-0.831632	0.12312	0.0908	0.11412	0.08404	CD4	0.231947	0.279331	-0.583699	9.30624	64.1279	4.42724e-08	0.0282056	0.00347923
KDM5C	11744910	7.87714e-143	0.811058	-0.80426	0.03388	0.02256	0.0328	0.02236	CD4	0.213731	0.404361	-0.0265383	9.2512	3.58841	0.416575	1.22198e-154	0.00237982
KDM6A	11769541	2.78201e-141	1.25359	-1.24187	0.02828	0.01352	0.0276	0.01352	CD4	0.303374	0.722777	-0.0751868	9.24565	9.22472	0.248984	7.04604e-38	7.99212e-05
KHSRP	12048067	2.26703e-124	1.55285	-1.5533	0.0504	0.02916	0.0492	0.02864	CD4	0.41684	0.49425	-0.2166	9.25977	26.4503	0.0110433	3.71091e-131	2.19888e-05
KIAA0100	11710875	5.53767e-145	1.36966	-1.36197	0.02816	0.01944	0.0272	0.01912	CD4	0.358015	0.27895	-0.140883	9.24814	13.3173	0.135172	1.21592e-65	0.00387068
KIAA0319L	11742526	5.57299e-143	0.597242	-0.586471	0.0428	0.03876	0.04116	0.0366	CD4	0.156784	0.100495	-0.330806	9.25925	66.8307	5.85829e-05	7.86825e-82	0.0431709
KIAA0368	11673424	2.26658e-147	2.31431	-2.31199	0.01896	0.01052	0.01896	0.01052	CD4	0.575429	0.453987	-0.175433	9.24164	64.2694	0.0073986	3.35825e-168	0.0329404
KIAA1109	12185126	1.89179e-116	1.81032	-1.79223	0.06032	0.0356	0.05768	0.0346	CD4	0.483991	0.464084	-0.400639	9.26703	59.7345	3.16722e-05	1.0172e-110	0.000141474
KIAA1551	14159751	1.34079e-31	1.87834	-1.86958	0.26408	0.1624	0.22348	0.14124	CD4	0.494656	0.450747	-0.983048	9.37555	118.749	1.62101e-19	5.85656e-48	0.0201857
KIAA1841	11483282	8.45836e-160	1.47959	-1.46545	0.01308	0.01104	0.01284	0.01076	CD4	0.51568	0.13523	-0.114802	9.23985	31.0066	0.0834059	1.60372e-103	3.35486e-05
KIF3A	11832618	2.34254e-137	1.07136	-1.06026	0.04384	0.03452	0.04276	0.03288	CD4	0.237558	0.181019	-0.180274	9.25886	15.6051	0.0510466	5.20244e-152	1.11251e-45
KLF11	11503553	1.88995e-158	1.11753	-1.12203	0.00736	0.0032	0.00728	0.0032	CD4	0.339466	0.723623	-0.0438113	9.23517	4.62016	0.623779	0.00609204	5.91363e-74
KLF6	16079239	0.443548	0.670879	-0.671683	0.66596	0.46572	0.43212	0.30052	CD4	0.230316	0.323527	-0.152499	9.59573	3.03977	0.0812746	1.63846e-55	6.42095e-32
KLHL42	11713608	8.2569e-145	2.74914	-2.73098	0.02264	0.01076	0.02232	0.01076	CD4	0.4924	0.647399	-0.0723363	9.2435	8.86971	0.28793	0	0
KLRB1	18855810	3.81128e-51	1.36855	-1.36016	2.79592	1.20456	0.52608	0.25416	CD4	0.610358	0.825085	-1.13814	10.2407	100.302	1.63585e-23	2.03543e-124	0.0331448
KMT5B	12335085	4.37934e-108	7.11149	-6.96337	0.06072	0.02436	0.05812	0.02436	CD4	0.818611	0.860871	-0.358131	9.26194	51.5166	0.000278183	9.60926e-150	0.0406082
KNSTRN	11422814	7.38639e-164	1.0845	-1.07956	0.00916	0.00912	0.00916	0.00912	CD4	0.255211	0.0256427	-0.032691	9.23725	5.37788	0.53556	1.9121e-150	0.0256138
KRAS	13186181	1.34973e-66	0.997974	-1.0102	0.15244	0.10824	0.13972	0.10096	CD4	0.248303	0.267	-0.375495	9.32371	21.8779	0.000687407	1.3192e-143	0.00488244
LACTB2	11950801	3.74741e-130	1.78562	-1.77542	0.04216	0.0264	0.04112	0.02484	CD4	0.492272	0.412703	-0.0853383	9.25599	6.02234	0.251702	2.27182e-62	0.00289398
LAMTOR5	15034221	1.86137e-11	2.23978	-2.2353	0.33992	0.21628	0.29548	0.193	CD4	0.364113	0.398158	-0.193537	9.42104	5.21779	0.0454255	1.92644e-133	0.000810045
LARP1	12372574	4.82088e-106	1.21125	-1.20456	0.0778	0.04712	0.074	0.04548	CD4	0.311862	0.41099	-0.392205	9.27616	47.3363	7.11565e-05	6.31129e-159	0.0187264
LARP1B	11689399	2.37893e-146	0.731617	-0.728313	0.02376	0.01516	0.02308	0.01496	CD4	0.163807	0.378525	-0.199702	9.24526	63.9876	0.00268128	1.26764e-126	0.0241567
LAX1	12115665	1.9739e-120	1.64515	-1.6382	0.05736	0.02676	0.05464	0.02552	CD4	0.564661	0.784612	-0.205571	9.26063	25.9081	0.0112797	6.74964e-74	0.000316103
LDB1	11558821	8.42433e-155	2.22157	-2.22254	0.01316	0.0078	0.01308	0.0078	CD4	0.423049	0.508432	-0.0125974	9.23876	1.11862	0.743824	3.61375e-169	6.10315e-05
LDLR	14040053	3.47014e-35	4.81337	-4.78926	0.14584	0.01552	0.12372	0.01516	CD4	1.85474	2.09387	-1.23793	9.29089	333.606	1.20662e-27	0.0366581	0.0208729
LENG8	12851711	1.09393e-81	1.46676	-1.45871	0.10292	0.05436	0.09672	0.05256	CD4	0.377042	0.610247	-0.51529	9.28832	59.658	1.26508e-06	9.49684e-130	0.00148427
LEO1	11732621	1.32084e-143	0.781183	-0.781554	0.03056	0.02408	0.03048	0.02352	CD4	0.19302	0.162396	-0.139825	9.25145	12.6233	0.125793	3.41164e-35	9.48424e-14
LETM1	11953696	5.59418e-130	0.946769	-0.943247	0.0406	0.02068	0.03936	0.02032	CD4	0.389257	0.654274	-0.193116	9.25298	26.7102	0.0221726	1.51832e-169	1.4594e-08
LFNG	12069023	3.83462e-123	5.40252	-5.39582	0.0366	0.00472	0.03468	0.00472	CD4	1.37434	2.04412	-0.293219	9.2462	146.411	6.69559e-06	8.84897e-128	1.34133e-06
LGALS1	17753466	1.83889e-18	1.19994	-1.202	0.9644	0.42216	0.4356	0.1992	CD4	0.534227	0.801897	-0.685511	9.67283	42.4723	7.4707e-11	1.63251e-141	0.00622309
LIG1	11647805	5.1344e-149	0.517316	-0.518235	0.02476	0.02104	0.02424	0.02076	CD4	0.134204	0.149297	-0.0627441	9.24754	5.91689	0.331407	2.88847e-172	0.0283781
LIMS1	13807006	9.57997e-43	0.646583	-0.648179	0.27576	0.19872	0.2166	0.16028	CD4	0.273121	0.273584	-0.22929	9.39401	6.14338	0.028548	4.46077e-169	3.6461e-08
LINC00116	13957284	8.76522e-38	2.58308	-2.58477	0.2198	0.13124	0.19904	0.11984	CD4	0.374738	0.451047	-0.208612	9.35409	6.14686	0.0480228	4.60302e-112	1.65597e-05
LINC00426	11823515	6.407e-138	1.32261	-1.31603	0.03836	0.02044	0.03644	0.01952	CD4	0.524292	0.683145	-0.12705	9.25209	15.3274	0.0831838	6.51832e-32	5.47193e-06
LINC00649	13534095	1.45294e-52	1.1047	-1.09944	0.18736	0.1128	0.16708	0.1054	CD4	0.379186	0.443666	-0.0273858	9.33573	0.360534	0.649641	3.88082e-149	0.0245707
LINC00662	11992193	1.12312e-127	0.830663	-0.828251	0.04744	0.02948	0.04516	0.0288	CD4	0.195696	0.384885	-0.135239	9.25901	8.2969	0.156679	1.34113e-125	0.00123466
LINC00667	12783284	5.72837e-85	2.22327	-2.2205	0.11052	0.0726	0.10476	0.0678	CD4	0.406224	0.377323	-0.118501	9.2967	2.64842	0.279557	3.4407e-53	9.03065e-09
LINC00969	13371910	6.79691e-59	1.19548	-1.19352	0.21028	0.16588	0.18948	0.1462	CD4	0.270063	0.200535	-0.839722	9.36278	90.4712	1.02038e-14	9.14997e-119	0.013459
LL22NC03-2H8.5	11582680	3.07299e-153	1.96595	-1.95937	0.01868	0.0112	0.01728	0.01092	CD4	0.970855	0.392412	-0.0961615	9.24146	14.467	0.204277	3.22856e-97	0.0498642
LMBR1L	12175133	5.10792e-117	1.37651	-1.36981	0.07432	0.05296	0.07148	0.05192	CD4	0.351259	0.327402	-0.0479552	9.27635	0.786047	0.606936	3.14792e-138	0.0170949
LMF2	12601496	5.27449e-94	3.40531	-3.41906	0.08636	0.03984	0.08364	0.03876	CD4	0.607143	0.796331	-0.235239	9.27666	19.2176	0.0110519	6.3833e-102	0.00137664
LMO4	12203701	2.13852e-115	1.02423	-1.01632	0.06028	0.0272	0.05636	0.0266	CD4	0.241196	0.773801	-0.138194	9.26305	10.6834	0.0902831	9.51442e-126	0.0130171
LONP1	11541188	5.83414e-156	0.827495	-0.821619	0.01684	0.01172	0.01628	0.01172	CD4	0.193438	0.350559	-0.0979232	9.24135	19.6929	0.144401	1.47407e-98	1.79138e-05
LOXL1-AS1	11665407	6.94427e-148	1.14248	-1.14401	0.02276	0.01544	0.02268	0.01524	CD4	0.380068	0.316183	-0.00279191	9.24475	0.00626777	0.976128	5.17059e-99	0.0213227
LPCAT2	11383937	1.7049e-166	1.30521	-1.29413	0.0012	0.00068	0.0012	0.00068	CD4	0.556452	0.528659	-0.0407105	9.23172	163.463	0.100571	2.55703e-137	0.00193381
LPCAT4	12200087	1.33528e-115	2.34205	-2.33787	0.06112	0.03728	0.05932	0.03616	CD4	0.60388	0.470893	-0.31769	9.26592	38.5296	0.00100915	2.55557e-123	4.50831e-06
LRCH1	11703447	1.86754e-145	1.10593	-1.10243	0.02048	0.01088	0.0204	0.01088	CD4	0.294168	0.502373	-0.0906295	9.24208	8.97977	0.307333	6.97909e-94	0.0182948
LRIG1	11552401	3.19049e-155	1.13196	-1.12343	0.01484	0.00912	0.01456	0.00896	CD4	0.412229	0.437745	-0.0893675	9.23964	36.7156	0.0636032	1.99448e-146	0.0188687
LRIG2	11722070	2.83998e-144	2.40846	-2.39148	0.02484	0.01312	0.02416	0.01312	CD4	0.509462	0.593474	-0.245929	9.24415	105.3	0.000202038	1.84917e-149	0.0450262
LRR1	11801640	2.81121e-139	2.36463	-2.36794	0.02504	0.01144	0.02504	0.01084	CD4	0.584435	0.768353	-0.0994375	9.24391	20.2507	0.104959	4.47197e-116	1.86396e-10
LRRC23	11700579	1.22687e-145	0.656105	-0.651041	0.0336	0.0246	0.03224	0.02412	CD4	0.140402	0.261141	-0.159271	9.25207	17.5025	0.0650475	2.47587e-41	1.28947e-15
LRRC59	12033499	3.14751e-125	1.51692	-1.52675	0.05332	0.03512	0.0522	0.03388	CD4	0.393759	0.395339	-0.179253	9.26272	15.8403	0.0409931	9.85961e-116	4.23955e-11
LRRC8C	11954435	6.19635e-130	0.773373	-0.766877	0.04732	0.0354	0.04548	0.03348	CD4	0.237194	0.253941	-0.275806	9.26126	54.0746	0.000231589	1.44971e-168	0.000436533
LRRFIP2	12019264	4.54147e-126	2.32936	-2.31963	0.05092	0.02832	0.04932	0.0272	CD4	0.46223	0.55371	-0.237952	9.25907	45.6566	0.000981367	8.76991e-99	0.0284504
LSM1	13659463	6.3461e-48	2.60589	-2.59532	0.20944	0.14204	0.19364	0.13168	CD4	0.317927	0.35528	-0.125646	9.35178	2.47924	0.212468	1.82979e-138	3.19918e-06
LSM6	15692710	0.00300628	3.46788	-3.45973	0.33256	0.17364	0.2946	0.16024	CD4	0.523621	0.604032	-0.334915	9.40949	15.3321	0.000780181	1.54209e-165	0.0108806
LSS	11646233	4.06685e-149	0.923206	-0.927609	0.0172	0.00812	0.0172	0.008	CD4	0.45872	0.670823	-0.106229	9.24025	20.3404	0.160962	4.04489e-44	1.53643e-108
LTN1	11880218	1.9717e-134	0.737368	-0.7365	0.04116	0.03004	0.04	0.02912	CD4	0.237419	0.243961	-0.215712	9.2568	18.2675	0.0426638	8.108e-90	0.0248504
LUC7L	12479550	2.51568e-100	1.98874	-1.98201	0.07184	0.03564	0.06896	0.03392	CD4	0.401423	0.649279	-0.261416	9.27014	23.5674	0.00724029	2.97794e-38	0.00016293
LUC7L2	12554745	2.10553e-96	1.09419	-1.0854	0.10768	0.07488	0.10044	0.07244	CD4	0.325778	0.32854	-0.686997	9.29604	104.399	2.43933e-11	1.07723e-148	0.0181849
LUC7L3	15496236	4.39233e-05	0.701747	-0.703508	0.63072	0.49884	0.45352	0.3742	CD4	0.186087	0.17011	-0.735199	9.58972	64.618	9.98654e-16	1.91952e-145	0.0206197
LZIC	12265058	5.95272e-112	2.17432	-2.16953	0.0722	0.04992	0.06896	0.04844	CD4	0.284521	0.282297	-0.167603	9.27434	7.83613	0.106898	3.46581e-126	0.024289
LZTFL1	11486540	1.39481e-159	0.725946	-0.719514	0.01252	0.01024	0.01208	0.01	CD4	0.180264	0.169142	-0.0031102	9.23863	0.0656895	0.938058	6.07726e-83	2.5426e-20
LZTS2	11549714	2.12422e-155	2.62542	-2.6294	0.0112	0.00416	0.0108	0.00392	CD4	0.620293	0.944223	-0.119913	9.23657	68.7197	0.033763	9.04256e-112	1.23122e-06
MACF1	14156701	1.09257e-31	2.25989	-2.24398	0.21316	0.1126	0.18908	0.10328	CD4	0.619303	0.573411	-0.903611	9.34658	111.207	4.20145e-16	3.95115e-157	0.00293971
MAD1L1	13102878	3.29974e-70	0.54014	-0.543559	0.17092	0.128	0.16004	0.117	CD4	0.147766	0.270739	-0.26752	9.33561	10.5654	0.0137751	1.59639e-148	9.96287e-05
MAF	13184469	1.14025e-66	0.731617	-0.730044	0.127	0.04948	0.11424	0.04348	CD4	0.263966	0.89881	-0.528726	9.29546	63.2445	2.12993e-07	2.33036e-213	2.05378e-15
MAK16	11814091	1.66932e-138	1.13562	-1.13666	0.0272	0.01272	0.02692	0.01252	CD4	0.302905	0.645172	-0.211785	9.24554	56.092	0.00464175	9.62651e-117	0.0187446
MAN2B1	11778856	1.06551e-140	1.00985	-0.994749	0.03264	0.02172	0.03244	0.02148	CD4	0.292531	0.318124	-0.0326917	9.24985	0.532886	0.748816	8.6452e-151	0.0312438
MAN2B2	11597203	2.71924e-152	0.665501	-0.670299	0.02536	0.0238	0.0248	0.02316	CD4	0.113211	0.0534008	-0.0724769	9.24917	5.2817	0.344407	3.34019e-99	0.0065431
MANEA	11604634	8.27554e-152	1.09177	-1.09246	0.01444	0.00532	0.01424	0.00516	CD4	0.540581	1.00447	-0.162008	9.23795	165.137	0.000275085	2.32384e-122	0.0385286
MANF	14492121	1.09076e-22	2.63491	-2.62781	0.23596	0.10688	0.20516	0.09808	CD4	0.702079	0.734281	-0.161747	9.35125	4.42576	0.0923813	2.39382e-100	0.00136675
MAP1S	11563834	1.79637e-154	1.21278	-1.2168	0.01316	0.00664	0.01316	0.00664	CD4	0.396158	0.762168	-0.120497	9.23832	78.8501	0.0119951	7.6934e-140	0.0193394
MAP2K1	12408093	3.97498e-104	1.13158	-1.13334	0.07028	0.03808	0.0684	0.03736	CD4	0.39784	0.578837	-0.173021	9.26908	22.6061	0.0105525	1.33335e-151	0.0337243
MAP2K4	11559843	9.83126e-155	0.836037	-0.833952	0.0132	0.00988	0.01304	0.00988	CD4	0.273915	0.162511	-0.130917	9.23978	35.6504	0.0647515	1.57056e-150	3.86134e-08
MAP2K6	11605147	8.93584e-152	1.07781	-1.06631	0.01968	0.01236	0.01968	0.01236	CD4	0.27521	0.41392	-0.0953671	9.24216	14.1838	0.199115	1.54779e-50	7.31788e-06
MAP3K1	12990424	3.07832e-75	1.43752	-1.4421	0.11064	0.05456	0.10072	0.05136	CD4	0.569909	0.611685	-0.372323	9.2895	30.5486	0.000473411	1.38203e-68	1.29133e-16
MAP3K14	11657143	2.04696e-148	1.81077	-1.80116	0.02316	0.01468	0.02268	0.01388	CD4	0.464723	0.48285	-0.150177	9.2448	33.8387	0.0306684	2.68136e-12	6.33073e-06
MAP3K4	11916222	3.06358e-132	1.24786	-1.23427	0.0382	0.0208	0.038	0.01968	CD4	0.491609	0.569499	-0.333371	9.25238	60.0308	0.000705137	1.99301e-81	0.0394829
MAP4	12427126	4.15766e-103	2.15591	-2.15387	0.08064	0.04456	0.0766	0.04308	CD4	0.542087	0.568814	-0.382433	9.27767	42.62	0.000130148	4.5918e-137	0.00208031
MAP4K2	12211158	5.64385e-115	1.61129	-1.60427	0.08004	0.06324	0.07668	0.05984	CD4	0.221517	0.176003	-0.0823072	9.2825	2.01655	0.387783	2.07454e-45	3.07506e-07
MAP4K5	11607934	1.3558e-151	1.04023	-1.03061	0.02308	0.02064	0.02208	0.01976	CD4	0.193747	0.077823	-0.133493	9.24671	21.4637	0.0675667	1.05983e-74	2.49247e-09
MAPK14	11981250	2.5003e-128	1.54631	-1.53911	0.04572	0.02888	0.04384	0.02836	CD4	0.308972	0.337376	-0.220597	9.25684	26.4149	0.0145365	1.28602e-102	1.6981e-05
MAPKAPK3	13912909	3.24065e-39	3.78613	-3.80287	0.1598	0.04468	0.14576	0.04312	CD4	1.032	1.27786	-0.395416	9.30316	39.6949	3.33274e-05	4.63523e-93	0.0248061
2019-03-05	12075610	9.30082e-123	1.86415	-1.86626	0.0488	0.03076	0.04824	0.03076	CD4	0.371436	0.378063	-0.0931171	9.26077	4.30174	0.293488	7.40516e-167	0.00138229
2019-03-06	12721724	5.62526e-88	0.760881	-0.75345	0.15008	0.11368	0.13848	0.105	CD4	0.196944	0.26333	-0.435055	9.32381	32.1455	3.3665e-05	2.14199e-169	4.1117e-05
MARK2	12086333	3.92313e-122	3.2257	-3.23143	0.04584	0.01684	0.0438	0.01656	CD4	0.835907	0.909945	-0.25864	9.25353	42.3693	0.00362884	1.85166e-158	0.000270745
MARK3	12894982	1.20179e-79	1.37828	-1.37226	0.12972	0.08144	0.12004	0.07712	CD4	0.285305	0.414872	-0.161373	9.30548	5.2851	0.119227	3.25166e-101	6.01739e-07
MARS	12004078	5.71631e-127	1.91295	-1.90947	0.0504	0.03208	0.04924	0.03028	CD4	0.346723	0.430371	-0.218544	9.26027	22.64	0.0173134	1.53933e-161	0.0153004
MAT2A	12984734	1.69463e-75	3.24589	-3.22679	0.10724	0.0414	0.10072	0.04028	CD4	0.789537	0.969963	-0.674276	9.28482	138.469	1.42427e-12	1.1368e-48	0.000758713
MAZ	12690256	1.55605e-89	3.58474	-3.56755	0.09704	0.046	0.08964	0.0446	CD4	0.602904	0.691101	-0.139618	9.28209	5.78122	0.149068	2.992e-33	0.000436352
MB21D1	12056747	7.32749e-124	2.00127	-1.99475	0.04924	0.02128	0.0474	0.01972	CD4	0.694984	0.827677	-0.299886	9.25609	50.21	0.000813248	3.63543e-168	0.009794
MBD1	12139548	4.69854e-119	3.32704	-3.34833	0.05612	0.03028	0.0546	0.02924	CD4	0.532878	0.553831	-0.213312	9.26213	22.7153	0.015251	4.57471e-103	0.000225897
MBD4	12643981	7.50724e-92	1.28698	-1.2694	0.13936	0.11876	0.12948	0.10624	CD4	0.207645	0.110393	-0.353342	9.32272	19.7533	0.00109411	2.97445e-128	0.0253392
MBD6	11814438	1.75416e-138	1.86721	-1.86063	0.02468	0.01136	0.02356	0.01136	CD4	0.532915	0.661987	-0.116314	9.24519	12.3412	0.206006	1.32993e-144	0.0299329
MBNL2	11660667	3.4471e-148	0.711624	-0.706331	0.02268	0.01336	0.02232	0.01288	CD4	0.274341	0.492208	-0.277227	9.2441	117.615	7.89921e-05	3.24386e-109	0.0095089
MBTPS1	11901755	4.05399e-133	0.897255	-0.889805	0.06372	0.0506	0.06024	0.04944	CD4	0.15879	0.232705	-0.260626	9.27216	21.5878	0.00917679	4.01659e-155	0.0204848
MCM8	11457669	1.63801e-161	0.94744	-0.940002	0.00888	0.0056	0.00824	0.0056	CD4	0.356829	0.453183	-0.0220793	9.23601	3.52022	0.643064	1.00775e-143	0.000955717
MCRS1	12606463	9.44573e-94	2.73298	-2.74077	0.08548	0.03984	0.08272	0.03896	CD4	0.496985	0.692902	-0.195778	9.27776	10.2742	0.0612447	5.05808e-148	0.0107387
MDC1	11619040	7.1223e-151	2.27228	-2.26387	0.0178	0.0092	0.0178	0.0092	CD4	0.57384	0.631119	-0.0965164	9.24021	19.2381	0.165556	9.25111e-140	0.000108277
MDM2	11758757	5.85685e-142	1.52716	-1.52641	0.03836	0.02956	0.03692	0.02872	CD4	0.437731	0.249547	-0.29013	9.25575	46.6097	0.00138825	4.00114e-153	0.0408596
MED13	11861049	1.32033e-135	0.665902	-0.663695	0.04148	0.03228	0.04016	0.03112	CD4	0.213442	0.206494	-0.301041	9.25769	56.0826	0.000317636	5.1687e-125	0.00196968
MED19	12658744	4.14752e-91	3.4297	-3.40001	0.10064	0.0492	0.09308	0.04648	CD4	0.587995	0.729235	-0.373489	9.28448	32.2568	0.000447424	1.10842e-123	0.0148642
MEGF11	11538914	4.13161e-156	2.47102	-2.47989	0.01144	0.00376	0.01128	0.00376	CD4	0.820003	1.24332	-0.128854	9.2367	149.561	0.00133433	4.86239e-94	0.0036959
MESDC2	13822710	3.27059e-42	2.26152	-2.25569	0.19788	0.119	0.18032	0.10772	CD4	0.490751	0.478119	-0.250327	9.34194	10.0581	0.0141495	8.22516e-91	6.77741e-05
METTL13	11597774	2.96221e-152	0.685612	-0.685926	0.02032	0.01504	0.02008	0.0142	CD4	0.168275	0.330117	-0.0705412	9.24359	8.48379	0.295907	2.10686e-165	2.77162e-07
METTL22	11740125	3.93238e-143	1.70756	-1.70614	0.0336	0.02324	0.03192	0.023	CD4	0.499082	0.346198	-0.125161	9.25017	11.836	0.148121	9.71894e-125	1.89721e-06
MEX3C	11766040	1.67823e-141	1.19206	-1.1908	0.02696	0.01544	0.02684	0.01524	CD4	0.396578	0.506509	-0.0720218	9.24648	9.76057	0.228727	5.86416e-99	0.00341553
MFAP1	12101313	2.9121e-121	2.54564	-2.55114	0.0466	0.02248	0.0444	0.02204	CD4	0.651003	0.676731	-0.356818	9.25627	67.4622	0.000103682	2.59914e-154	0.0473768
MFHAS1	12260650	3.38075e-112	1.32779	-1.33251	0.0544	0.02624	0.05164	0.02444	CD4	0.509319	0.688857	-0.464553	9.26121	91.9414	1.655e-06	5.95398e-126	0.00611599
MGA	12112627	1.31716e-120	1.38911	-1.38214	0.05608	0.03336	0.05408	0.03216	CD4	0.382101	0.477956	-0.335672	9.26347	45.8438	0.000460969	7.80097e-183	0.0273098
MGAT1	13537585	1.96972e-52	4.05979	-4.06039	0.15416	0.06928	0.14232	0.06464	CD4	0.753291	0.775041	-0.44939	9.30985	37.7381	2.38661e-05	3.79057e-108	0.00136089
MIEF1	12033007	2.94412e-125	2.85779	-2.84896	0.04676	0.02408	0.04472	0.02328	CD4	0.652317	0.656508	-0.350161	9.25605	89.4518	9.91466e-06	2.76131e-151	0.00508415
MIEN1	14936115	3.46125e-13	4.10265	-4.12222	0.25172	0.09976	0.22496	0.09396	CD4	0.710539	0.901534	-0.4455	9.35482	28.7873	2.89881e-05	4.04026e-127	0.00151783
MINPP1	11523548	3.99562e-157	1.06369	-1.06424	0.01124	0.00672	0.01124	0.00632	CD4	0.468381	0.581446	-0.111255	9.23764	116.047	0.00251063	2.07318e-112	0.0121415
MIR222HG	11435366	5.19041e-163	2.19096	-2.17263	0.00416	0.0024	0.00416	0.0024	CD4	0.723906	0.507158	-0.0238041	9.23336	68.0287	0.120579	4.75259e-165	0.0182241
MKKS	13167720	2.17888e-67	1.08469	-1.09321	0.14284	0.09392	0.13308	0.083	CD4	0.221268	0.346467	-0.0480141	9.31443	0.444578	0.629419	5.48014e-147	0.024903
MLKL	11679547	5.58643e-147	0.994724	-0.984701	0.031	0.02812	0.03048	0.02644	CD4	0.188917	0.0558665	-0.144004	9.25232	15.0414	0.0872267	1.9388e-144	0.0195621
MLX	13457739	1.69082e-55	3.1804	-3.16318	0.18272	0.1148	0.16484	0.10832	CD4	0.361899	0.407162	-0.213251	9.3359	7.06028	0.0440539	1.09865e-109	2.54803e-10
MMP2	11357596	2.71087e-168	3.46908	-3.44745	0.00012	0	0.00012	0	CD4	1.14376	inf	-0.0139475	9.2309	128.342	0.0620374	1.23197e-63	6.1747e-05
MMP23B	11381351	1.13646e-166	1.19638	-1.18687	0.00284	0.00252	0.00284	0.00232	CD4	0.356049	0.268336	-0.0107632	9.23273	42.1188	0.266827	2.60676e-100	1.94262e-07
MNT	11762194	9.62749e-142	0.787713	-0.774414	0.0336	0.02424	0.03292	0.02408	CD4	0.218824	0.273957	-0.141689	9.25182	14.9251	0.0912989	1.79561e-154	0.0138831
MOB3C	11779018	1.09066e-140	3.66479	-3.6495	0.01808	0.0038	0.01808	0.00352	CD4	1.20284	1.47651	-0.104289	9.23944	112.803	0.00139315	2.80108e-27	0.000999292
MOCS2	12381333	1.43652e-105	2.24687	-2.23943	0.08412	0.05472	0.08012	0.05172	CD4	0.37702	0.36283	-0.169456	9.28085	7.39011	0.100596	3.72711e-152	0.0377364
MON1B	11866010	2.66105e-135	1.81098	-1.79537	0.04456	0.02448	0.04268	0.02444	CD4	0.368919	0.630439	-0.282341	9.25702	41.6815	0.002234	1.11421e-117	0.0152274
MORC2-AS1	12050581	3.18517e-124	1.1223	-1.12441	0.05464	0.03548	0.0534	0.03392	CD4	0.343351	0.405004	-0.247655	9.26308	27.1352	0.0072275	3.67095e-138	0.0464446
MOSPD1	11625605	1.89524e-150	0.501088	-0.501833	0.0252	0.01912	0.02504	0.0186	CD4	0.139658	0.281655	-0.0846861	9.24691	9.49581	0.224249	2.0982e-08	7.55594e-07
MPLKIP	13984853	6.58605e-37	3.08131	-3.10358	0.20976	0.12688	0.19108	0.11696	CD4	0.441114	0.422965	-0.110581	9.34769	1.8394	0.28063	4.38506e-131	0.0172185
MPV17L2	11644210	3.01254e-149	3.37597	-3.39252	0.01712	0.008	0.01696	0.00764	CD4	0.758749	0.762474	-0.0817686	9.24008	20.129	0.160615	4.51306e-150	0.000620163
MPZL1	11600001	4.13556e-152	2.44541	-2.45856	0.01484	0.00508	0.01484	0.00508	CD4	0.563695	1.0308	-0.0566439	9.23795	16.6673	0.256156	5.16956e-82	0.029614
MRPL14	14293712	8.02154e-28	2.46879	-2.45162	0.21684	0.11288	0.19868	0.10676	CD4	0.465904	0.606624	-0.413617	9.34814	25.3492	0.00010168	1.49819e-58	2.51359e-05
MRPL30	11712655	7.18344e-145	0.885255	-0.893952	0.035	0.02916	0.0342	0.02852	CD4	0.136279	0.162066	-0.0135037	9.25367	0.131498	0.872094	3.66103e-103	5.61195e-06
MRPL32	13638905	1.13945e-48	3.47404	-3.46788	0.15212	0.066	0.14308	0.06464	CD4	0.612312	0.779628	-0.152888	9.30871	4.3026	0.158425	5.972e-73	0.0110339
MRPL33	14416644	1.41137e-24	1.81808	-1.82212	0.3518	0.27128	0.29784	0.23516	CD4	0.216396	0.180518	-0.019949	9.44196	0.0683971	0.812356	6.10333e-148	0.0344805
MRPL34	14056570	1.1149e-34	1.74251	-1.7359	0.27948	0.2006	0.24592	0.17968	CD4	0.242309	0.269516	-0.0365226	9.39423	0.29241	0.63771	4.3772e-148	0.0404198
MRPL35	12156623	4.47989e-118	2.02731	-2.03987	0.04988	0.02316	0.04776	0.02204	CD4	0.387969	0.706126	-0.158716	9.25785	12.1804	0.092314	1.88494e-118	0.0402867
MRPL4	12757233	3.10203e-86	2.15242	-2.15457	0.10856	0.0738	0.10172	0.0692	CD4	0.391321	0.314717	-0.00608591	9.29601	0.0798317	0.836638	0	3.82811e-147
MRPL42	12729096	1.29763e-87	1.56437	-1.56892	0.12936	0.0864	0.11948	0.08252	CD4	0.36435	0.370895	-0.28257	9.30723	16.3223	0.0056956	6.12892e-85	0.0478852
MRPS12	13713490	5.4236e-46	2.90088	-2.90362	0.18464	0.10684	0.17124	0.10076	CD4	0.430561	0.51294	-0.155655	9.33291	3.76495	0.146983	5.16414e-23	2.22713e-05
MRPS16	13012574	3.11273e-74	1.68776	-1.67748	0.1524	0.11696	0.13968	0.10872	CD4	0.208919	0.1891	-0.0102154	9.3244	0.0665416	0.847069	3.15535e-64	0.0096798
MRPS36	13787309	2.03061e-43	2.76635	-2.78036	0.19656	0.12164	0.17632	0.11032	CD4	0.407006	0.420273	-0.317306	9.34085	15.1818	0.00255882	4.73795e-49	1.20273e-05
MSANTD4	11691571	3.27284e-146	3.73682	-3.73287	0.01868	0.00572	0.01824	0.00564	CD4	0.688223	1.14674	-0.0951969	9.24002	30.4779	0.0873965	3.40479e-42	3.043e-20
MSH3	11997155	2.21672e-127	1.00304	-0.998456	0.05304	0.0366	0.05128	0.03532	CD4	0.29002	0.340936	-0.201561	9.26196	21.6773	0.0179549	7.14656e-134	0.00746544
MSMO1	13864747	8.41556e-41	7.2425	-7.29272	0.14216	0.025	0.12224	0.02404	CD4	1.6388	1.7136	-1.0247	9.29287	263.126	4.97422e-24	4.86024e-157	0.000191092
MT1E	12731725	1.74752e-87	1.68693	-1.69878	0.09204	0.01356	0.07036	0.01324	CD4	0.798589	1.82891	-0.0407365	9.26876	1.90594	0.46119	4.32698e-110	3.39454e-48
MTCH2	12266285	6.96723e-112	1.69473	-1.68982	0.0696	0.04192	0.06688	0.0402	CD4	0.389222	0.477959	-0.172804	9.27173	12.7115	0.0457167	1.6692e-143	0.00449412
MTDH	16321874	0.538336	1.30548	-1.30119	0.5008	0.29832	0.38072	0.25116	CD4	0.295474	0.423691	-0.283668	9.49934	10.629	0.00172723	1.50656e-84	0.0167383
MTF2	12871667	9.6264e-81	1.04021	-1.03276	0.17704	0.1526	0.16236	0.1384	CD4	0.131779	0.102334	-0.279979	9.34509	11.4358	0.00840811	2.05868e-144	0.0286201
MTFMT	11684911	1.22999e-146	1.09717	-1.0923	0.03332	0.02548	0.03296	0.02536	CD4	0.245077	0.248685	-0.0589429	9.25213	2.3138	0.505786	5.72801e-136	0.000448406
MTFR1	11563058	1.59776e-154	3.38698	-3.3835	0.01188	0.00516	0.01188	0.00516	CD4	0.705225	0.871876	-0.0771342	9.23681	54.9313	0.0574344	0	0
MTG1	12078624	1.39441e-122	1.48187	-1.48035	0.05596	0.03608	0.0544	0.03548	CD4	0.418565	0.332616	-0.11114	9.26252	4.96041	0.254254	2.57223e-81	0.0202611
MTIF2	11724481	4.03637e-144	1.15652	-1.15581	0.0368	0.02592	0.03528	0.0246	CD4	0.254257	0.410243	-0.261699	9.25329	42.688	0.0034994	3.70648e-162	2.04293e-07
MTMR1	11631801	4.76718e-150	2.07859	-2.07869	0.01784	0.00848	0.01712	0.00848	CD4	0.445351	0.701065	-0.0749556	9.24033	18.0054	0.180296	1.00809e-158	0.0413716
MTMR14	12441161	2.33014e-102	1.80318	-1.80796	0.07928	0.05076	0.07688	0.05028	CD4	0.380432	0.401464	-0.00833221	9.27911	0.0775655	0.871094	6.60098e-61	6.16837e-98
MTMR6	11667153	8.9865e-148	0.778608	-0.781624	0.02344	0.01756	0.0232	0.01708	CD4	0.222965	0.165132	-0.0637331	9.24597	6.11528	0.335199	5.23293e-118	0.0390679
MTMR9	12059291	1.03296e-123	1.42157	-1.41228	0.05048	0.0288	0.04872	0.02796	CD4	0.341431	0.482987	-0.0459595	9.26023	1.20799	0.580578	9.73689e-134	0.0483198
MTO1	12012075	1.70414e-126	1.23155	-1.22955	0.06328	0.04628	0.06076	0.04412	CD4	0.285237	0.281549	-0.242134	9.27014	24.8564	0.00626935	9.49189e-149	0.00343244
MTOR	11577563	1.42308e-153	0.965942	-0.968197	0.01888	0.01788	0.01812	0.01776	CD4	0.274685	0.0299053	-0.160961	9.24419	43.0632	0.017879	1.64185e-157	0.000620902
MTRF1	11538905	4.12597e-156	0.569228	-0.57352	0.01732	0.01292	0.0168	0.0124	CD4	0.158095	0.246424	-0.0971475	9.24167	18.0106	0.151181	1.06669e-12	1.03179e-17
MTRR	11755875	3.8596e-142	1.10476	-1.11293	0.03164	0.02248	0.03108	0.02228	CD4	0.380548	0.36432	-0.089981	9.25083	10.4701	0.171419	2.02114e-142	0.0159829
MVD	12431580	7.18945e-103	2.64271	-2.63299	0.07352	0.0322	0.06888	0.03084	CD4	0.545636	0.766589	-0.191974	9.26959	11.3416	0.0634851	1.5523e-239	5.24369e-11
MYD88	12301190	6.00381e-110	3.74744	-3.7481	0.05832	0.02272	0.05664	0.02236	CD4	0.767559	0.874646	-0.0495843	9.25978	2.69687	0.421612	2.72408e-140	0.011035
MYO1F	17254662	3.09296e-09	1.92329	-1.91755	0.47928	0.16916	0.3672	0.13792	CD4	0.928393	1.01034	-0.479469	9.45158	29.618	7.16081e-07	3.41729e-158	7.59555e-05
MZB1	11467375	7.32029e-161	0.905751	-0.901171	0.00804	0.00428	0.008	0.00428	CD4	0.323813	0.625479	-0.0350812	9.23524	12.8971	0.408037	1.44469e-138	0.00605748
NAA30	11756682	4.33781e-142	1.82927	-1.81941	0.02784	0.01464	0.0272	0.01428	CD4	0.383243	0.624053	-0.173157	9.24625	34.7391	0.022523	9.12245e-118	0.0128479
NAA50	12285077	7.71155e-111	1.70706	-1.7088	0.06528	0.0366	0.06324	0.03432	CD4	0.502098	0.536678	-0.332449	9.26873	46.5121	0.000200673	1.56122e-77	2.32862e-05
NABP1	14307383	1.88624e-27	4.46401	-4.40363	0.16712	0.03616	0.15088	0.03444	CD4	1.24177	1.4955	-0.856847	9.30614	148.78	1.08395e-15	4.49384e-115	0.000221138
NACA	18966707	2.24586e-55	1.24939	-1.26377	8.22212	6.81956	0.99644	0.9916	CD4	0.154876	0.118213	-0.525954	11.4767	268.014	1.46132e-59	5.15217e-106	0.0106537
NAIP	11720003	2.10068e-144	0.767732	-0.762909	0.03084	0.02	0.03004	0.01988	CD4	0.242536	0.381842	-0.173456	9.24955	25.9427	0.0332314	5.2298e-89	1.88392e-06
NBPF20	11403189	3.46795e-165	0.654394	-0.642684	0.00768	0.00628	0.0074	0.00628	CD4	0.216374	0.274168	-0.091236	9.23568	49.706	0.0945099	1.44977e-135	0.0490753
NCF4	12648193	1.22343e-91	1.88658	-1.88086	0.0728	0.01804	0.0692	0.01696	CD4	0.70351	1.29844	-0.0929548	9.26341	5.20793	0.244304	1.3312e-144	0.00391622
NCK1	13324469	8.1468e-61	2.06691	-2.05448	0.17416	0.11172	0.16252	0.10544	CD4	0.439321	0.412917	-0.497025	9.32984	38.1728	4.80007e-06	4.95645e-118	0.0221176
NCKAP5L	11667732	9.78836e-148	0.55017	-0.547585	0.0202	0.0148	0.0196	0.01464	CD4	0.152343	0.235938	-0.0819088	9.24441	7.22307	0.318564	1.42684e-155	4.60484e-07
NCOA6	11717311	1.41812e-144	1.70822	-1.70649	0.0252	0.0134	0.02484	0.01328	CD4	0.411343	0.575598	-0.0798734	9.24408	12.6196	0.198964	2.2151e-56	3.50996e-07
NCOR1	15392717	2.93606e-06	3.02159	-2.99681	0.4002	0.258	0.33012	0.22464	CD4	0.439053	0.374899	-0.305338	9.45528	12.0242	0.00146318	2.24214e-142	0.00650817
NCOR2	11659181	2.76713e-148	0.780023	-0.769418	0.02668	0.02052	0.02544	0.0204	CD4	0.245395	0.170376	-0.0918729	9.24721	5.02374	0.383672	2.29093e-101	0.00161482
NDC1	11490970	2.75202e-159	1.36719	-1.35776	0.00932	0.00636	0.00924	0.00636	CD4	0.422157	0.377267	-0.121859	9.23682	92.7273	0.0124989	0.00140946	0.00897903
NDUFAF4	12630419	1.55189e-92	1.19579	-1.20896	0.09708	0.05968	0.09248	0.0578	CD4	0.304369	0.377718	-0.253586	9.28705	14.0793	0.018074	4.97481e-100	0.00203489
NDUFAF5	11552976	3.48056e-155	1.51757	-1.50942	0.01736	0.01376	0.01696	0.01344	CD4	0.356205	0.258147	-0.159659	9.24177	65.9308	0.00632761	1.67881e-160	0.000675887
NDUFC1	14707552	9.77671e-18	1.56053	-1.57219	0.36888	0.28368	0.31008	0.24916	CD4	0.23068	0.174541	-0.165775	9.4515	3.642	0.0775539	9.71309e-15	2.24713e-23
NDUFS6	14290466	6.54191e-28	0.758993	-0.76201	0.3416	0.26136	0.2932	0.22992	CD4	0.117312	0.21188	-0.0730686	9.43347	0.796155	0.408015	1.23731e-145	2.03712e-10
NEAT1	17574319	9.43114e-15	1.16873	-1.16169	1.1476	0.74212	0.59384	0.44872	CD4	0.341126	0.398808	-0.921053	9.79257	107.774	3.89625e-25	0.013722	1.7938e-60
NEIL2	11737943	2.86394e-143	0.743359	-0.748171	0.03608	0.0314	0.03532	0.03084	CD4	0.111087	0.0681667	-0.0268408	9.25452	1.34724	0.588882	1.82014e-143	0.0086271
NEK4	11588008	6.84362e-153	0.725036	-0.713889	0.01828	0.01012	0.01792	0.00952	CD4	0.294595	0.598273	-0.195944	9.24072	92.9534	0.00204113	6.05624e-134	0.0476692
NEU1	12068497	3.57246e-123	4.26516	-4.25098	0.03904	0.01008	0.0378	0.01008	CD4	1.01906	1.31773	-0.211345	9.24889	40.0007	0.0102496	3.87899e-130	0.0363562
NFE2L1	11623214	1.32719e-150	2.04795	-2.03482	0.01888	0.0134	0.0184	0.0134	CD4	0.410635	0.264326	-0.0789812	9.24251	14.231	0.194016	4.55848e-08	6.28552e-10
NFKBID	12714841	2.57349e-88	5.1083	-5.11755	0.06996	0.0114	0.06512	0.0112	CD4	1.24015	1.72115	-0.576875	9.26141	155.305	1.24103e-09	3.3131e-133	0.0104615
NFS1	11614293	3.50674e-151	1.42884	-1.4314	0.01624	0.00952	0.01596	0.00936	CD4	0.378985	0.435518	-0.0031673	9.24094	0.140176	0.896388	4.79502e-62	0.0120315
NFX1	11807824	6.81413e-139	0.765008	-0.761019	0.05044	0.04012	0.04936	0.03836	CD4	0.200562	0.288861	-0.169829	9.26346	13.2683	0.0586709	5.81232e-108	0.00156227
NIFK-AS1	12195598	7.43452e-116	1.33787	-1.33057	0.06268	0.03832	0.0606	0.03692	CD4	0.363169	0.429561	-0.169314	9.268	9.43216	0.0940205	1.6675e-40	0.0018265
NIN	12017538	3.58971e-126	0.691655	-0.685612	0.058	0.04228	0.05584	0.0398	CD4	0.210853	0.319712	-0.232388	9.26642	23.0947	0.0103833	3.10367e-101	0.0406082
NIPAL3	13275814	8.08534e-63	2.34624	-2.34693	0.14228	0.08008	0.1314	0.07564	CD4	0.43725	0.501432	-0.346265	9.31027	21.2463	0.0013336	7.52671e-123	0.00601814
NISCH	11842534	9.58693e-137	1.22183	-1.21167	0.04148	0.02788	0.03996	0.0272	CD4	0.214255	0.390543	-0.213529	9.25563	28.7749	0.0118586	1.78109e-162	7.0129e-09
NIT1	11938232	6.55989e-131	2.82799	-2.82053	0.04496	0.03168	0.04352	0.02956	CD4	0.50651	0.341472	-0.219217	9.2589	25.6204	0.0129116	7.825e-58	4.16245e-06
NKIRAS1	11552027	3.01492e-155	1.04194	-1.0407	0.01296	0.006	0.01296	0.006	CD4	0.259949	0.707348	-0.034693	9.23764	3.75966	0.598002	1.09594e-16	3.16801e-42
NKTR	15268619	7.37236e-08	1.35552	-1.33736	0.45228	0.30916	0.35488	0.25276	CD4	0.320639	0.339375	-1.05252	9.48497	119.985	5.24717e-25	1.61785e-78	5.26786e-09
NLRC3	12247130	5.93885e-113	1.70833	-1.7096	0.0584	0.03312	0.05564	0.03204	CD4	0.538088	0.485221	-0.0539129	9.26331	0.738104	0.655433	1.92482e-103	0.00295655
NOM1	12128213	1.04617e-119	0.8044	-0.792883	0.06764	0.04972	0.06668	0.04852	CD4	0.261209	0.280378	-0.416992	9.27214	57.8602	1.9071e-05	2.08492e-78	0.000323216
NOP10	18828845	3.83242e-50	4.9759	-5.02095	0.59236	0.19404	0.45608	0.16912	CD4	0.845162	1.04203	-0.626958	9.49674	53.8283	1.52332e-11	3.27884e-145	0.0454685
NOP2	11668854	1.15512e-147	1.23315	-1.23218	0.0266	0.01912	0.0258	0.01912	CD4	0.33312	0.27491	-0.217651	9.24709	58.6761	0.00255573	1.03181e-146	0.00625923
NOTCH1	11486705	1.43059e-159	1.33205	-1.32846	0.00956	0.00616	0.00932	0.00616	CD4	0.413893	0.417543	-0.117948	9.23664	66.2507	0.029307	3.37001e-146	0.0372787
NPAT	12068414	3.53276e-123	0.594906	-0.589237	0.06844	0.05276	0.06552	0.05136	CD4	0.153424	0.258698	-0.252798	9.2746	19.4121	0.011374	1.93595e-95	0.000297702
NPC1	11569854	4.45502e-154	1.59633	-1.58836	0.01684	0.01052	0.01684	0.01028	CD4	0.51304	0.350817	-0.0764022	9.24047	10.0026	0.315624	7.51152e-154	0.042896
NPHP3	12068987	3.81608e-123	1.32833	-1.32577	0.05292	0.031	0.05108	0.03016	CD4	0.372055	0.433614	-0.130808	9.26035	9.3892	0.126735	4.83796e-97	0.000189788
NR1D2	11897486	2.22912e-133	0.8577	-0.852565	0.04116	0.02684	0.04064	0.02584	CD4	0.294858	0.391487	-0.353463	9.25489	91.9892	1.06834e-05	9.21458e-121	0.0474205
NR4A1	11585517	4.70721e-153	1.67529	-1.67695	0.01024	0.00084	0.01	0.00084	CD4	1.22674	2.49642	-0.120364	9.23517	150.364	0.00185806	5.29141e-123	0.0354371
NRBF2	12884535	3.88608e-80	2.9988	-2.97345	0.1028	0.0484	0.0972	0.04436	CD4	0.526101	0.706477	-0.109874	9.28576	3.25129	0.263654	1.03793e-104	0.0466792
NRP2	11383995	1.72047e-166	1.90437	-1.90725	0.00164	0.00096	0.00164	0.00096	CD4	0.567651	0.51237	-0.00246561	9.23184	0.998384	0.894194	1.39933e-203	3.03878e-08
NRROS	12568912	1.13115e-95	3.39109	-3.37785	0.06708	0.01516	0.06468	0.01516	CD4	0.856666	1.49754	-0.252496	9.26132	40.3534	0.0018789	4.86784e-117	0.00723112
NSUN4	11686970	1.66483e-146	2.02357	-2.01801	0.02284	0.01132	0.02232	0.01132	CD4	0.504587	0.693072	-0.203003	9.24265	75.6712	0.00268485	1.20829e-109	0.00180683
NSUN6	12302585	7.16836e-110	1.35355	-1.34728	0.07184	0.04944	0.06716	0.047	CD4	0.27894	0.218221	-0.381789	9.2728	42.6246	0.000184988	1.20783e-15	2.95304e-11
NT5C	13830166	5.84254e-42	2.30046	-2.2814	0.1626	0.05864	0.15064	0.05668	CD4	0.670235	0.951265	-0.369312	9.30921	25.3409	0.000596073	5.70493e-115	0.000804268
NTMT1	12990992	3.26713e-75	3.35031	-3.34422	0.11536	0.06716	0.1092	0.06492	CD4	0.473013	0.462948	-0.19348	9.29671	7.79865	0.0647209	2.54039e-51	2.86596e-08
NUAK1	11359734	3.79714e-168	1.0968	-1.08734	0.00032	0	0.00032	0	CD4	0.379181	inf	-0.00129064	9.23089	5.16897e-08	0.99998	1.62185e-126	0.00809501
NUDT19	11851832	3.58323e-136	1.50407	-1.50141	0.03212	0.0134	0.03184	0.0134	CD4	0.656069	0.878055	-0.449369	9.24744	177.162	1.51753e-07	9.82733e-151	0.00698553
NUFIP2	12135921	2.90681e-119	0.537196	-0.52658	0.06924	0.05532	0.06428	0.052	CD4	0.091702	0.141665	-0.418543	9.27679	55.7328	1.33941e-05	4.8541e-142	0.0476095
NUP50-AS1	11640040	1.62223e-149	3.10735	-3.10455	0.01416	0.00512	0.01384	0.00512	CD4	0.802078	0.854419	-0.0428418	9.23831	17.5236	0.239359	1.95477e-153	0.0222927
NUP58	12201366	1.57754e-115	1.02819	-1.03327	0.05832	0.04052	0.05732	0.03864	CD4	0.395945	0.288995	-0.298466	9.26735	28.6958	0.00395306	3.00092e-106	0.0268322
NUPL2	12201736	1.65548e-115	1.29727	-1.29662	0.07244	0.05588	0.06924	0.054	CD4	0.216633	0.202337	-0.0445661	9.27719	0.574413	0.662369	1.94173e-74	0.0236185
NUTF2	13472905	6.56737e-55	0.893563	-0.896769	0.23932	0.19724	0.214	0.176	CD4	0.182733	0.146607	-0.302983	9.38148	13.3571	0.00214187	1.3229e-118	0.0298559
OAS2	12005306	6.76115e-127	1.77114	-1.76576	0.0386	0.0158	0.03812	0.0158	CD4	0.572835	0.805617	-0.0983626	9.25163	8.9373	0.197588	7.77524e-163	0.0437976
ODF2	11800810	2.49599e-139	0.777588	-0.77724	0.03856	0.02768	0.03756	0.02712	CD4	0.238538	0.270063	-0.281645	9.2547	48.236	0.00143393	5.47563e-75	7.26143e-11
ODF2L	14318067	3.66426e-27	1.56284	-1.55143	0.30772	0.20924	0.25932	0.17992	CD4	0.453558	0.331692	-0.376098	9.40815	17.9949	0.000202529	3.02894e-171	0.0252098
OLA1	13060615	4.45492e-72	1.00171	-1.01819	0.18784	0.14708	0.17196	0.13612	CD4	0.171001	0.198815	-0.115034	9.34709	2.21539	0.248272	3.35885e-172	0.0130171
OLFM2	11962499	1.88853e-129	1.9159	-1.92033	0.03524	0.0068	0.03484	0.0068	CD4	0.90649	1.53613	-0.171507	9.24512	35.5453	0.0299651	5.31711e-60	0.00519689
OPTN	13888107	4.99089e-40	1.21578	-1.20958	0.28336	0.19636	0.2422	0.17304	CD4	0.389752	0.356791	-0.530096	9.3961	35.1506	3.27014e-07	4.95239e-138	4.50408e-05
ORAI2	12897903	1.64682e-79	3.193	-3.18485	0.11212	0.05156	0.1018	0.0492	CD4	0.621139	0.717013	-0.0580405	9.2902	0.909029	0.539452	1.77123e-105	0.0205752
ORMDL1	14932398	2.95834e-13	2.6157	-2.59401	0.41384	0.29792	0.339	0.25464	CD4	0.323829	0.295977	-0.47731	9.46721	28.5435	6.53451e-07	9.24424e-114	0.000297702
OSBPL3	11749171	1.46141e-142	1.54686	-1.54458	0.0234	0.00932	0.02312	0.00916	CD4	0.477005	0.843876	-0.220841	9.24253	96.2997	0.000757501	1.34205e-144	0.00260494
OSM	13850418	2.79954e-41	3.13993	-3.15793	0.19072	0.01392	0.11436	0.01272	CD4	2.00925	2.66639	-0.415885	9.30506	67.4769	4.33131e-08	6.96539e-149	0.0025512
OSTC	14807088	1.14905e-15	1.64947	-1.6428	0.3534	0.23536	0.29328	0.20724	CD4	0.313392	0.359394	-0.269624	9.43351	9.50232	0.00557834	2.33873e-160	0.0142947
OTUD4	11792426	7.49851e-140	0.552628	-0.547261	0.0324	0.02108	0.03216	0.021	CD4	0.183016	0.352535	-0.056647	9.25049	3.51847	0.422642	3.3503e-146	0.0197352
OXR1	11884712	3.70991e-134	0.932316	-0.926649	0.05668	0.04804	0.05552	0.04664	CD4	0.205149	0.145875	-0.234216	9.26756	28.7762	0.00399485	1.31511e-97	2.61144e-05
P4HB	15124576	5.57408e-10	2.16997	-2.17957	0.31684	0.16804	0.26892	0.14904	CD4	0.548281	0.593395	-0.389615	9.40002	20.4503	9.7437e-05	1.82364e-149	0.0481237
PAK2	13643971	1.74193e-48	1.07813	-1.06613	0.23872	0.19164	0.21192	0.17168	CD4	0.230676	0.136783	-0.570098	9.37945	41.1487	9.96668e-08	8.84033e-93	5.26254e-06
PAM	11535280	2.3795e-156	0.956024	-0.946049	0.0132	0.0064	0.01288	0.00616	CD4	0.330654	0.682578	-0.0603758	9.23726	26.3183	0.168813	5.81139e-117	0.00054386
PANK3	11807608	6.60676e-139	1.67997	-1.67522	0.02852	0.01276	0.02848	0.0124	CD4	0.452445	0.796899	-0.104358	9.24564	15.9641	0.132232	7.49036e-98	0.000171542
PAPOLG	11687282	1.74295e-146	1.11944	-1.12392	0.02472	0.01336	0.02436	0.01336	CD4	0.31754	0.557893	-0.0667156	9.24463	12.9429	0.187385	1.40203e-150	0.0120643
PARP16	11516140	1.29207e-157	0.76148	-0.759822	0.01856	0.01576	0.0184	0.01576	CD4	0.240716	0.174383	-0.122428	9.2434	43.49	0.0196031	4.92084e-67	1.8974e-42
PBDC1	12676433	3.18559e-90	0.977289	-0.982934	0.11056	0.07392	0.10376	0.06712	CD4	0.218587	0.331487	-0.0405086	9.29535	0.378979	0.677005	1.54791e-126	2.09954e-05
PBX2	11869889	4.60045e-135	1.97957	-1.97153	0.03628	0.01924	0.03528	0.01896	CD4	0.479212	0.619195	-0.230686	9.25054	48.9585	0.00280383	8.74278e-130	0.0042438
PCGF6	11764797	1.40241e-141	3.06592	-3.03957	0.02844	0.01064	0.02792	0.01064	CD4	0.759924	1.08331	-0.177391	9.24516	80.1236	0.000930031	1.66576e-121	2.65739e-18
PCID2	12706430	9.87658e-89	1.71927	-1.71722	0.10936	0.06596	0.10436	0.0622	CD4	0.43923	0.523982	-0.320468	9.29443	22.3847	0.00217087	2.86282e-45	2.69133e-14
PCMTD1	12424755	3.10544e-103	0.84235	-0.831041	0.1062	0.07912	0.09812	0.07432	CD4	0.204092	0.287116	-0.391914	9.29655	32.0973	0.000198341	7.8283e-129	0.00350099
PCNXL3	11615442	4.16308e-151	2.97086	-2.96709	0.0146	0.00596	0.01452	0.00596	CD4	0.719447	0.843445	-0.07026	9.23838	29.7356	0.128155	7.77576e-109	9.33203e-06
PDE4A	11487146	1.53076e-159	1.22849	-1.21972	0.008	0.00248	0.00784	0.00248	CD4	0.402911	1.12871	-0.067797	9.23487	56.0702	0.0898443	3.0841e-166	0.011722
PDGFB	11565658	2.36573e-154	2.72568	-2.70099	0.01104	0.00084	0.01076	0.00084	CD4	1.12591	2.6891	-0.0121953	9.235	11.0649	0.448145	1.68407e-151	0.00283668
PDPK1	12312355	2.47671e-109	4.1039	-4.06701	0.066	0.03764	0.06356	0.03552	CD4	0.670104	0.51497	-0.0455603	9.26784	1.12791	0.573234	4.10557e-150	0.0205752
PER2	11567175	2.97423e-154	0.976786	-0.968022	0.01584	0.007	0.0156	0.007	CD4	0.500914	0.838669	-0.0719466	9.23911	12.8644	0.288691	4.34354e-142	0.00828265
PEX13	12141325	5.94389e-119	4.23132	-4.21272	0.04708	0.01964	0.04652	0.01936	CD4	0.635777	0.802963	-0.0938935	9.25584	5.88928	0.258823	4.57866e-131	0.00062575
PEX2	12624189	7.50761e-93	2.7819	-2.77401	0.08892	0.04408	0.08472	0.04316	CD4	0.576379	0.663868	-0.0536487	9.27822	1.44007	0.488415	1.81995e-138	0.00370361
PEX26	11997286	2.25685e-127	0.820724	-0.811223	0.05972	0.05208	0.05556	0.05028	CD4	0.179815	0.0684126	-0.131166	9.26999	4.83283	0.227221	1.17913e-34	2.28264e-14
PFKFB3	11536037	2.66943e-156	1.44592	-1.44868	0.01208	0.00656	0.01192	0.00656	CD4	0.507412	0.586951	-0.154933	9.2378	147.192	0.000536816	3.7279e-122	1.20691e-05
PGAP1	11629482	3.37592e-150	0.715499	-0.719945	0.02212	0.015	0.02124	0.01484	CD4	0.232945	0.418882	-0.176179	9.24491	64.6249	0.00273143	1.54804e-137	0.0236652
PGM1	11937640	6.04219e-131	1.27051	-1.26444	0.03912	0.02624	0.03832	0.02612	CD4	0.245048	0.307223	-0.0835994	9.25446	6.43219	0.240947	9.54696e-139	0.0340174
PGM2L1	12917731	1.38745e-78	1.88877	-1.88282	0.093	0.02936	0.08644	0.02848	CD4	0.824526	1.10133	-0.70264	9.27534	128.483	2.67858e-10	1.10585e-104	0.000311804
PHF19	11944262	1.51449e-130	1.86381	-1.87443	0.04152	0.02392	0.04052	0.02344	CD4	0.413201	0.483457	-0.126239	9.25493	13.7623	0.0877262	2.1107e-168	0.000500018
PHF5A	13738740	4.19853e-45	3.84152	-3.84104	0.1688	0.09088	0.15692	0.0862	CD4	0.517446	0.542217	-0.330548	9.32249	18.6517	0.00169207	5.33086e-135	0.00140161
PHF8	11629209	3.24148e-150	2.42911	-2.42294	0.01732	0.01072	0.017	0.01044	CD4	0.524607	0.398564	-0.0337146	9.24133	6.6372	0.394514	4.77892e-166	0.0200786
PHLDA1	11638471	1.285e-149	2.18583	-2.17591	0.01508	0.00116	0.0142	0.00116	CD4	0.866884	2.53197	-0.145132	9.23685	110.604	0.00510903	6.00415e-167	0.000108329
PHLDA2	11728975	7.7688e-144	3.68135	-3.65396	0.0192	0.00048	0.01768	0.00048	CD4	1.51531	3.6633	-0.142512	9.2383	108.685	0.000956083	5.377e-66	0.000368756
PI4KB	11823430	6.32982e-138	0.665768	-0.667843	0.0432	0.03504	0.04128	0.03324	CD4	0.192631	0.176169	-0.205454	9.2589	25.0188	0.0142161	4.6151e-156	0.0408285
PIAS4	11702337	1.58731e-145	2.08143	-2.07067	0.02088	0.012	0.0202	0.012	CD4	0.399981	0.470407	-0.102922	9.24309	14.4739	0.175528	9.85665e-138	0.0200405
PIEZO1	12110717	1.02121e-120	1.18486	-1.18327	0.0424	0.01816	0.0414	0.01776	CD4	0.479754	0.740473	-0.262336	9.2546	39.37	0.00434102	5.3193e-149	0.0203124
PIGG	11725146	4.44721e-144	1.18291	-1.17954	0.02728	0.01444	0.02704	0.01428	CD4	0.405752	0.644498	-0.00672101	9.2457	0.0901248	0.899905	2.41452e-147	0.0326064
PIGM	11689295	2.34286e-146	1.86312	-1.86131	0.02476	0.01608	0.02388	0.01576	CD4	0.438712	0.465193	-0.125627	9.24623	19.431	0.0890841	1.92866e-22	3.55465e-13
PIGP	12586476	9.01247e-95	0.974874	-0.978649	0.12324	0.10428	0.11472	0.09376	CD4	0.142856	0.0997748	-0.309909	9.31101	16.1228	0.00452189	1.08671e-134	0.0107309
PIK3CA	11822187	5.30174e-138	0.942751	-0.944015	0.03524	0.02536	0.0346	0.02456	CD4	0.252001	0.209075	-0.205582	9.25225	40.2883	0.00520893	4.85732e-77	0.000329877
PITPNM1	11581116	2.42891e-153	1.89849	-1.89342	0.01672	0.01072	0.01672	0.01072	CD4	0.41808	0.383796	-0.0601028	9.24108	6.85483	0.388329	4.80047e-159	0.0240593
PKD1	11684807	1.21133e-146	1.97915	-1.98154	0.02172	0.0118	0.02116	0.01156	CD4	0.437417	0.477348	-0.152164	9.24332	31.1779	0.048179	0.000409083	4.07044e-20
PLAA	11789247	4.74991e-140	1.83794	-1.84399	0.027	0.01464	0.0262	0.01424	CD4	0.567296	0.519486	-0.306825	9.24702	123.222	1.32683e-05	8.4876e-163	0.00181108
PLCG1	11767863	2.1836e-141	1.4043	-1.3967	0.02944	0.0146	0.02884	0.01444	CD4	0.339573	0.721121	-0.0751313	9.24728	8.40093	0.260866	1.67956e-162	0.047766
PLD6	11760572	7.615e-142	0.720672	-0.725104	0.02048	0.00784	0.02024	0.00748	CD4	0.453983	0.857865	-0.0992168	9.24101	34.1431	0.0611117	2.65792e-96	7.98573e-118
PLEKHA5	11592627	1.36904e-152	0.99612	-0.985989	0.02304	0.01516	0.02212	0.01516	CD4	0.457093	0.404571	-0.267822	9.24378	63.7936	0.00412889	1.69284e-143	0.0186614
PLEKHB2	12307118	1.27472e-109	1.63472	-1.63479	0.0742	0.0496	0.07216	0.0466	CD4	0.328433	0.329148	-0.0735134	9.27519	1.93755	0.414966	2.11687e-132	0.0247249
PLEKHF1	12731363	1.67737e-87	4.16548	-4.16747	0.0702	0.01292	0.06712	0.01292	CD4	1.38069	1.59945	-0.165522	9.26151	17.0503	0.0439933	1.76647e-107	0.00904812
PLGRKT	12533985	1.77137e-97	0.56717	-0.573433	0.14172	0.13636	0.13276	0.12316	CD4	0.147953	0.00770126	-0.228891	9.32727	8.89356	0.0270218	1.52201e-66	0.00340585
PLOD3	11667757	9.82455e-148	1.98662	-1.98328	0.02848	0.01876	0.0276	0.01816	CD4	0.497909	0.40207	-0.107551	9.2478	13.7445	0.136329	0.000646834	8.50692e-20
PLP2	19580422	6.67184e-82	1.91719	-1.93399	1.1196	0.56508	0.63372	0.3864	CD4	0.609979	0.643053	-0.19219	9.74983	5.9684	0.0145795	4.95841e-116	0.0229985
PLXND1	11516143	1.29267e-157	1.16679	-1.1604	0.0076	0.00136	0.00744	0.00136	CD4	0.457783	1.59327	-0.126918	9.23442	192.399	0.003489	7.22154e-113	0.000139355
PMEPA1	11442615	1.59667e-162	0.941686	-0.935378	0.00676	0.00356	0.00636	0.0034	CD4	0.286826	0.555652	-0.00240618	9.23468	0.127055	0.940174	1.91998e-146	0.0330357
PML	11796442	1.33435e-139	1.3474	-1.3414	0.03048	0.01712	0.03012	0.01608	CD4	0.288736	0.539703	-0.0630275	9.24832	7.06171	0.281005	1.41538e-31	6.76473e-18
PMM2	11593324	1.51995e-152	0.55703	-0.545173	0.0226	0.01808	0.02252	0.01768	CD4	0.182588	0.204002	-0.286166	9.24635	112.336	4.25448e-05	6.47512e-163	0.0114293
PNP	12141936	6.4442e-119	1.3	-1.2984	0.04444	0.01548	0.04268	0.01472	CD4	0.438884	0.950012	-0.0103719	9.25253	0.187194	0.845638	1.54779e-87	1.26486e-06
PNPLA6	11682035	8.05698e-147	1.38551	-1.37962	0.02492	0.01628	0.02492	0.0158	CD4	0.413004	0.429375	-0.136945	9.24551	50.6387	0.00750211	1.71935e-151	0.00325513
POC5	11679502	5.54954e-147	1.37679	-1.37772	0.02092	0.01372	0.02044	0.01288	CD4	0.372986	0.33619	-0.16685	9.24341	37.3735	0.0282062	1.31047e-120	1.89071e-22
POLI	11600680	4.57831e-152	0.673069	-0.667531	0.01652	0.00848	0.01596	0.00848	CD4	0.233483	0.663452	-0.107318	9.2399	37.9398	0.0550006	2.68163e-142	0.000418804
POLK	12139176	4.47283e-119	0.638569	-0.634835	0.07768	0.05824	0.07276	0.05652	CD4	0.192013	0.257863	-0.461011	9.27938	60.219	3.73499e-06	1.98221e-46	0.00551285
POLL	11742332	5.4182e-143	0.587298	-0.582185	0.03588	0.0294	0.03568	0.02856	CD4	0.148803	0.208658	-0.0264311	9.25543	0.738905	0.690114	7.3885e-132	0.0044883
POLR1D	16586098	0.0340219	2.23221	-2.24294	0.6864	0.45808	0.488	0.35248	CD4	0.315141	0.378037	-0.311161	9.60019	12.8976	0.000330829	5.67007e-98	1.72203e-15
POMGNT1	11688893	2.2085e-146	0.614998	-0.607521	0.02588	0.02176	0.02576	0.02068	CD4	0.107237	0.117397	-0.126175	9.2491	14.9665	0.10783	3.38391e-88	0.000326282
POP7	13119956	1.8487e-69	3.88394	-3.89156	0.1146	0.05208	0.10916	0.05	CD4	0.699109	0.769948	-0.436114	9.29125	49.6557	8.14486e-06	6.08246e-05	1.0958e-17
PPAN	12938145	1.2285e-77	3.38729	-3.39874	0.09936	0.03468	0.09532	0.03348	CD4	0.811926	0.973367	-0.0243875	9.27927	0.173552	0.805974	2.72706e-96	0.0040687
PPAT	11490494	2.55831e-159	0.579381	-0.582489	0.01472	0.01148	0.0144	0.01128	CD4	0.163253	0.27139	-0.11963	9.24027	49.0677	0.026904	2.66017e-107	2.1703e-35
PPCS	13450475	8.80445e-56	1.73778	-1.73065	0.215	0.15264	0.1928	0.14112	CD4	0.242491	0.323833	-0.133433	9.35797	2.66288	0.20022	1.83426e-156	0.0404321
PPIAL4G	12249865	8.44702e-113	1.9591	-1.94957	0.05088	0.01492	0.04848	0.01448	CD4	0.840024	1.21978	-0.225052	9.25539	38.9809	0.00455033	7.48097e-35	0.0290851
PPIG	14368111	7.82677e-26	0.692307	-0.689924	0.47352	0.42976	0.37528	0.33308	CD4	0.11377	0.0513078	-0.248929	9.52428	7.87599	0.00558637	1.53589e-90	1.49313e-05
PPIL4	12026519	1.21916e-125	0.998584	-0.998126	0.06408	0.0498	0.06172	0.04728	CD4	0.339053	0.233115	-0.46425	9.27095	67.6803	4.3217e-06	5.61061e-117	1.46713e-06
PPM1B	12529646	1.05403e-97	1.00192	-1.00237	0.11	0.08572	0.1046	0.07992	CD4	0.185786	0.204133	-0.20351	9.29918	9.76293	0.036794	1.19239e-144	0.00717374
PPM1G	13662994	8.51158e-48	1.02608	-1.02716	0.18836	0.12396	0.17136	0.11432	CD4	0.282851	0.317859	-0.320206	9.34002	14.2196	0.00397247	2.00673e-108	0.0400463
PPM1K	13463973	2.95609e-55	2.54757	-2.53744	0.187	0.119	0.16952	0.10568	CD4	0.442533	0.423865	-0.381068	9.33804	21.481	0.000392998	3.57858e-62	0
PPM1N	12013416	2.04629e-126	1.44608	-1.44774	0.04708	0.029	0.04464	0.02716	CD4	0.3677	0.451027	-0.102554	9.25759	4.05335	0.33476	7.52801e-252	6.77708e-196
PPME1	11823599	6.48418e-138	1.69622	-1.69069	0.03044	0.0152	0.03008	0.0142	CD4	0.511486	0.640823	-0.144955	9.24706	24.1825	0.0518078	1.41113e-147	0.0435271
PPP1R10	13519487	4.04787e-53	4.63005	-4.60171	0.1442	0.05808	0.12944	0.05612	CD4	0.888106	0.839276	-0.635896	9.30428	73.7052	9.25869e-09	1.30081e-115	0.039577
PPP1R21	11798264	1.7328e-139	0.659664	-0.65655	0.04396	0.031	0.04216	0.02952	CD4	0.154758	0.341865	-0.291446	9.25765	58.1863	0.000235909	3.72948e-82	8.12154e-08
PPP1R37	11869471	4.33701e-135	3.44645	-3.44544	0.02732	0.00656	0.02716	0.00644	CD4	0.866834	1.39087	-0.0290684	9.24367	1.56516	0.663558	2.47249e-55	1.97393e-57
PPP2R2A	12916907	1.27017e-78	3.60453	-3.59815	0.11044	0.0658	0.10324	0.06276	CD4	0.539237	0.434224	-0.334791	9.29531	23.1679	0.00172188	2.33565e-127	0.0195222
PPP2R2B	11799791	2.15685e-139	1.93594	-1.93313	0.0266	0.00916	0.02592	0.00916	CD4	0.950761	1.08701	-0.0129353	9.24427	1.41391	0.671398	8.95797e-127	0.0495509
PPP2R5B	11622287	1.1559e-150	5.07536	-5.07051	0.01572	0.00592	0.01544	0.00592	CD4	0.830985	0.995704	-0.11913	9.23832	82.1822	0.010381	2.84979e-147	0.0314117
PPP4R1	11607427	1.2568e-151	1.87651	-1.86441	0.01636	0.0084	0.01616	0.00828	CD4	0.592495	0.675691	-0.0637866	9.2399	13.5275	0.255232	5.55785e-130	0.0139169
PPP4R3A	12166602	1.66608e-117	0.625507	-0.619435	0.07656	0.06216	0.0724	0.05956	CD4	0.14391	0.182666	-0.419303	9.28054	58.1241	5.14915e-06	2.65714e-98	7.99022e-07
PPTC7	11804876	4.46861e-139	1.26797	-1.25883	0.02884	0.01584	0.02864	0.0156	CD4	0.304637	0.534395	-0.246233	9.2472	63.5482	0.00171769	2.22049e-107	0.0130681
PRDX3	13049617	1.43945e-72	2.8318	-2.85051	0.1128	0.04952	0.10576	0.0486	CD4	0.67699	0.795685	-0.269386	9.29023	15.4646	0.0130623	4.48846e-305	0.00938402
PRDX4	12845155	5.33937e-82	2.43032	-2.4188	0.08948	0.04332	0.08532	0.04188	CD4	0.719173	0.6334	-0.0865013	9.27975	3.07361	0.292876	1.99235e-193	6.90541e-06
PRELID1	18390515	2.81338e-35	2.02551	-2.02707	0.56928	0.2064	0.4376	0.1806	CD4	0.588097	0.899406	-0.241449	9.49278	8.49254	0.00664509	1.61802e-170	0.00215977
PRKAB2	11562131	1.38904e-154	1.38143	-1.37462	0.02316	0.0176	0.02288	0.01716	CD4	0.370284	0.35598	-0.104695	9.24459	10.3546	0.238959	3.38424e-149	0.0184616
PRKACA	11678752	4.96934e-147	1.81147	-1.80722	0.0218	0.01212	0.02152	0.01184	CD4	0.361657	0.496394	-0.0657692	9.24331	12.1944	0.213912	0.00490969	2.04237e-38
PRKAG2-AS1	12146959	1.25173e-118	1.35926	-1.37235	0.05164	0.02788	0.05084	0.02696	CD4	0.308491	0.54428	-0.0678794	9.26003	2.25577	0.457045	6.89154e-73	2.22672e-06
PRKCQ	12016116	2.95719e-126	0.550515	-0.5478	0.05828	0.04616	0.05704	0.04456	CD4	0.136165	0.134566	-0.22159	9.2685	22.1399	0.010563	6.21426e-169	0.000880565
PROSC	13217494	2.90202e-65	3.40676	-3.40114	0.14656	0.08024	0.13488	0.07712	CD4	0.579324	0.544016	-0.334259	9.31191	21.1053	0.00139499	4.9661e-145	0.0474205
PROSER1	11622101	1.12429e-150	1.17632	-1.17194	0.017	0.01092	0.01684	0.01072	CD4	0.281838	0.331317	-0.0389549	9.24127	11.1299	0.276687	8.45033e-135	0.0476692
PROSER3	11899774	3.07171e-133	1.09669	-1.09068	0.04088	0.02548	0.03924	0.02524	CD4	0.23795	0.416899	-0.114286	9.25621	6.8693	0.216429	1.3122e-10	7.27254e-05
PRPF38B	15395215	3.14647e-06	2.51022	-2.48735	0.51988	0.36884	0.39024	0.29628	CD4	0.341679	0.298397	-0.594029	9.52364	42.0884	1.49529e-10	5.70784e-146	0.000381478
PRPF40A	12876805	1.68162e-80	1.18567	-1.17912	0.19536	0.1708	0.16688	0.15452	CD4	0.228769	0.0969101	-0.476349	9.35724	30.877	7.37442e-06	1.41664e-171	2.12415e-08
PRPSAP1	12289644	1.38081e-110	0.915112	-0.909144	0.08524	0.05864	0.0818	0.05636	CD4	0.215094	0.348763	-0.0899912	9.28265	2.44625	0.336412	9.46333e-87	1.22009e-05
PRR12	11660899	3.56738e-148	2.60902	-2.59602	0.01708	0.0086	0.017	0.0084	CD4	0.583857	0.545114	-0.0716103	9.24063	16.5361	0.193945	6.98317e-152	0.00989329
PRRT2	11457029	1.48387e-161	2.49648	-2.49308	0.00564	0.00304	0.0054	0.00284	CD4	0.48821	0.623951	-0.0309387	9.23481	9.36806	0.496993	2.59911e-150	0.03374
PSEN1	11926209	1.23271e-131	1.16945	-1.16945	0.0452	0.03236	0.04328	0.03096	CD4	0.286527	0.252112	-0.298564	9.25875	39.6606	0.00217074	2.5309e-70	6.20238e-05
PSMB5	12907671	4.7131e-79	1.75018	-1.75637	0.1218	0.07816	0.1142	0.07328	CD4	0.284257	0.377542	-0.0171276	9.30068	0.228175	0.757021	2.40266e-20	3.05841e-05
PSMB8-AS1	15231709	2.24449e-08	2.8856	-2.85419	0.36132	0.19984	0.29736	0.17524	CD4	0.493288	0.560625	-0.432911	9.42207	23.6241	1.80597e-05	8.52057e-139	0.00745617
PSMD11	12648658	1.29116e-91	1.89712	-1.88759	0.11336	0.07508	0.107	0.06972	CD4	0.458708	0.384166	-0.161286	9.29787	5.63719	0.113085	7.67972e-104	0.00353135
PSMD5	11691772	3.37087e-146	1.1263	-1.12449	0.02692	0.0168	0.02644	0.0166	CD4	0.307562	0.513861	-0.139991	9.24674	22.2984	0.0644438	8.7458e-08	0.000350303
PSMG2	14003995	2.63333e-36	2.0632	-2.06686	0.25548	0.17736	0.2244	0.1626	CD4	0.347402	0.320677	-0.150562	9.38132	3.38695	0.124021	1.90718e-147	0.0478008
PTBP2	11537819	3.4989e-156	0.550687	-0.547843	0.01292	0.00944	0.01292	0.00944	CD4	0.208499	0.304421	-0.00352919	9.23829	0.000943078	0.986106	7.22493e-101	0.00839764
PTGER2	19393610	2.87516e-73	4.14509	-4.11428	0.63828	0.102	0.42896	0.08504	CD4	1.20847	1.87453	-1.79392	9.48695	326.109	5.26609e-62	3.40486e-71	4.10917e-22
PTP4A2	14317347	3.5043e-27	1.3306	-1.32586	0.27516	0.17048	0.23488	0.15192	CD4	0.295729	0.39241	-0.181061	9.38556	4.45666	0.0810303	6.04801e-43	0.00753366
PTPN11	11780467	1.34369e-140	1.5354	-1.52907	0.03304	0.02308	0.032	0.0226	CD4	0.334549	0.295381	-0.21207	9.25122	30.4227	0.016728	7.32707e-201	3.00599e-10
PTPN13	11555408	5.02847e-155	1.59772	-1.59487	0.01028	0.00304	0.00952	0.00304	CD4	0.973315	1.06068	-0.0296049	9.2355	84.425	0.031999	2.87555e-129	0.00084585
PTPN4	13537963	2.03568e-52	1.23716	-1.2343	0.20144	0.12944	0.17732	0.11956	CD4	0.341446	0.388146	-0.324885	9.34699	16.2905	0.00167274	2.19222e-123	5.54838e-05
PTPN7	17306555	4.90659e-10	3.71657	-3.73419	0.47284	0.13924	0.35208	0.12648	CD4	0.975809	1.1499	-0.337142	9.44357	14.9608	0.000537783	5.02763e-38	5.88657e-10
PTPN9	11662540	4.54658e-148	0.988189	-0.981698	0.02524	0.0144	0.02484	0.01396	CD4	0.267143	0.564605	-0.041507	9.24496	3.3232	0.491049	6.08587e-115	1.28173e-05
PTPRO	11553483	3.75808e-155	0.763808	-0.771915	0.00928	0.0032	0.00928	0.0032	CD4	0.246896	1.00836	-0.0111585	9.23605	15.9548	0.32475	2.01883e-105	2.80634e-08
PURA	12768759	1.13011e-85	2.85186	-2.83322	0.0934	0.04796	0.0878	0.04436	CD4	0.443267	0.573537	-0.226501	9.28133	13.3333	0.0287346	0	3.23682e-125
PXN	12231408	7.80089e-114	1.62873	-1.62825	0.06916	0.04184	0.0654	0.03964	CD4	0.364162	0.50773	-0.161564	9.26955	13.9624	0.038367	1.06578e-149	0.0035024
PYCR1	11406946	6.23437e-165	0.943569	-0.945553	0.00256	0.00072	0.00256	0.00072	CD4	0.4536	1.18046	-0.0160725	9.23208	3.66752	0.812841	3.02664e-179	0.000120499
QARS	12966091	2.37965e-76	0.99899	-0.999499	0.16804	0.13344	0.15096	0.12188	CD4	0.250233	0.173594	-0.329256	9.33672	19.7595	0.000775494	4.84026e-155	0.0156019
RAB10	13076956	2.36979e-71	3.14826	-3.15818	0.11176	0.04988	0.10592	0.04844	CD4	0.69188	0.776004	-0.475511	9.28904	57.7525	2.27346e-06	2.2031e-115	0.0149703
RAB11FIP2	11805677	5.01155e-139	0.588474	-0.588649	0.02816	0.02112	0.02764	0.02076	CD4	0.186854	0.185632	-0.191537	9.24833	39.3399	0.0108222	4.28263e-183	6.24289e-98
RAB11FIP4	11642106	2.20459e-149	0.679692	-0.675327	0.02716	0.02064	0.02716	0.02052	CD4	0.175727	0.266655	-0.122437	9.24825	14.1191	0.123079	4.98683e-36	0.00296437
RAB13	11407260	6.54745e-165	1.05141	-1.05352	0.00292	0.00064	0.00292	0.00064	CD4	0.355814	1.54015	-0.00564868	9.23223	0.738446	0.894192	3.18102e-18	6.93648e-05
RAB14	12477867	2.05092e-100	0.502195	-0.500684	0.11184	0.0934	0.10692	0.0878	CD4	0.172383	0.179197	-0.591591	9.3037	71.0392	1.31892e-08	0.0342119	0.00181232
RAB15	11390177	4.53255e-166	1.12181	-1.11847	0.00152	0.00052	0.00152	0.00052	CD4	0.34316	1.02857	-0.0227583	9.23172	102.957	0.190048	2.78835e-202	9.74278e-31
RAB28	12553738	1.8679e-96	6.19031	-6.21762	0.07008	0.03028	0.06972	0.02972	CD4	0.911032	0.767975	-0.418588	9.26685	69.8733	1.02154e-05	0.00686366	3.97972e-05
RAB29	13141397	1.58728e-68	2.62328	-2.60239	0.1484	0.07868	0.133	0.07388	CD4	0.583924	0.589578	-0.417371	9.30968	33.7255	5.65629e-05	2.32112e-76	7.23526e-08
RAB33A	12339547	7.68161e-108	3.32689	-3.35092	0.04884	0.01032	0.04728	0.01004	CD4	1.12355	1.4185	-0.112073	9.25255	7.68458	0.234731	1.2707e-139	0.0408285
RAB3D	11426929	1.40048e-163	0.948284	-0.946025	0.0056	0.0042	0.0056	0.0042	CD4	0.283005	0.120407	-0.0420861	9.23443	21.671	0.308819	2.02618e-96	0.000107068
RAB3IP	11915777	2.87909e-132	1.56857	-1.57842	0.04764	0.0354	0.04492	0.03356	CD4	0.369009	0.256852	-0.362899	9.2614	59.0339	9.67982e-05	3.09463e-91	0.0375334
RAB4A	13932107	1.36019e-38	2.57431	-2.58171	0.18676	0.091	0.16712	0.08576	CD4	0.540418	0.645398	-0.414998	9.33086	27.7154	9.81221e-05	1.08804e-131	0.000717747
RAB5A	12829530	9.60842e-83	1.58566	-1.58655	0.1182	0.07608	0.11284	0.07344	CD4	0.40901	0.388572	-0.583163	9.30011	84.6724	1.31694e-09	2.28536e-166	0.00648613
RAB6A	13397340	7.06659e-58	2.92855	-2.9175	0.13612	0.05744	0.12672	0.05556	CD4	0.676559	0.818436	-0.517547	9.30192	58.8603	3.60453e-07	2.37201e-146	0.00696383
RABEP2	11755989	3.92382e-142	0.952611	-0.946794	0.02932	0.01932	0.02904	0.01932	CD4	0.242283	0.415553	-0.213399	9.2482	39.2389	0.0106759	3.84516e-59	0.0101065
RABIF	12371834	4.39557e-106	3.5137	-3.52767	0.0708	0.03392	0.06868	0.03304	CD4	0.69961	0.754313	-0.253344	9.2687	27.9904	0.00388487	0	0
RABL6	11722937	3.22276e-144	1.20732	-1.19472	0.02648	0.01628	0.02508	0.01576	CD4	0.323078	0.395509	-0.0634215	9.24579	3.1326	0.497229	1.29218e-62	0.000941102
RAD1	12102763	3.53433e-121	1.52378	-1.51842	0.06284	0.04548	0.06112	0.04396	CD4	0.245354	0.270522	-0.232393	9.26922	18.3184	0.0181576	2.23589e-129	0.00680239
RAF1	12425527	3.41502e-103	1.35674	-1.34713	0.09364	0.0624	0.08848	0.05856	CD4	0.359991	0.394777	-0.502951	9.28678	67.2649	3.23078e-07	2.03065e-134	0.0001599
RALB	12019223	4.51617e-126	2.09796	-2.09581	0.04916	0.0234	0.04784	0.0228	CD4	0.68804	0.760814	-0.21661	9.25706	45.4402	0.00150286	6.41541e-138	0.00215152
RALGDS	12147344	1.31703e-118	2.11014	-2.10719	0.05084	0.0208	0.04888	0.01992	CD4	0.707811	0.817025	-0.169079	9.25717	27.1528	0.0132995	2.27737e-91	0.00470662
RANBP2	12179312	8.8351e-117	1.29887	-1.29087	0.06312	0.03892	0.06044	0.03804	CD4	0.30148	0.408254	-0.27033	9.26733	26.5549	0.00566296	3.23556e-148	0.0390496
RAP2A	11532763	1.6233e-156	1.22405	-1.21657	0.00872	0.0024	0.00872	0.0024	CD4	0.376115	1.23513	-0.0741459	9.23498	124.129	0.0120633	2.34744e-68	0.00229337
RAP2B	12775968	2.53134e-85	1.29034	-1.28038	0.10088	0.04428	0.09348	0.0424	CD4	0.50248	0.744311	-0.276257	9.28197	26.3654	0.00233487	2.40553e-121	3.48907e-08
RAP2C	11933116	3.22258e-131	0.744939	-0.73586	0.0504	0.03716	0.0488	0.03676	CD4	0.221527	0.274357	-0.352652	9.26199	98.9279	5.32417e-07	6.27559e-141	0.0181606
RARS	12382839	1.73274e-105	2.79647	-2.79592	0.0766	0.04432	0.0734	0.04268	CD4	0.47653	0.532814	-0.23276	9.27622	18.0235	0.013914	1.74002e-107	0.00584324
RARS2	12138558	4.12153e-119	1.63703	-1.63699	0.06056	0.0406	0.05856	0.03856	CD4	0.391556	0.345692	-0.232909	9.26723	19.5103	0.0170337	9.17791e-72	0.00942989
RASGEF1B	11413516	1.73681e-164	0.508394	-0.496706	0.00608	0.00248	0.00608	0.00232	CD4	0.192493	1.08387	-0.0750984	9.23361	137.691	0.0145545	1.02132e-155	0.000981934
RASGRF2	11662325	4.4044e-148	1.21408	-1.20899	0.02492	0.01656	0.02472	0.01636	CD4	0.40723	0.398895	-0.139084	9.24571	26.1627	0.0512944	3.36452e-82	2.68683e-10
RASGRP1	14007177	3.31177e-36	1.47489	-1.46962	0.23532	0.154	0.2066	0.13832	CD4	0.371155	0.35828	-0.724427	9.36555	68.5045	1.75594e-11	8.60393e-148	0.000524536
RASSF5	14136055	2.71123e-32	1.01829	-1.01512	0.24716	0.1496	0.21912	0.13396	CD4	0.297081	0.460433	-0.733127	9.36856	76.0693	2.81828e-12	1.50281e-66	7.06781e-05
RASSF7	13398242	7.67561e-58	2.87388	-2.8858	0.14116	0.06336	0.12968	0.05912	CD4	0.570539	0.755029	-0.0640622	9.30388	1.054	0.48421	5.29844e-165	0.000855539
RBBP5	11978077	1.61622e-128	2.00255	-2.00791	0.04592	0.02392	0.04416	0.0234	CD4	0.655299	0.700754	-0.241081	9.25621	41.7418	0.0023455	1.09128e-129	0.00131241
RBM15	11545701	1.15657e-155	0.574171	-0.570918	0.01652	0.01016	0.01628	0.0098	CD4	0.167175	0.530042	-0.126993	9.24054	37.8147	0.0478103	1.19188e-88	0.00907047
RBM15B	11736661	2.37703e-143	1.61851	-1.61616	0.02472	0.0138	0.02448	0.0138	CD4	0.412453	0.446769	-0.0799731	9.24433	15.0671	0.155916	1.62703e-120	0.0399266
RBM17	14055500	1.03398e-34	2.16758	-2.16888	0.23864	0.14916	0.20904	0.13716	CD4	0.374408	0.399302	-0.285568	9.36529	10.994	0.00659811	5.05788e-141	0.0144297
RCOR1	11474103	2.06284e-160	1.29739	-1.28512	0.00652	0.00304	0.00632	0.00304	CD4	0.392069	0.756349	-0.0728911	9.23461	125.077	0.0135774	2.47569e-05	2.52657e-43
RCSD1	14170819	2.81137e-31	1.32303	-1.3067	0.30056	0.22836	0.25712	0.196	CD4	0.303369	0.198832	-0.224247	9.41462	6.26556	0.0268509	1.51147e-137	0.00227794
RDH13	11797652	1.58722e-139	1.12589	-1.12165	0.03468	0.02276	0.03396	0.022	CD4	0.327721	0.38022	-0.0273887	9.25127	1.30019	0.620792	5.61369e-115	4.90423e-09
REEP4	11945613	1.82645e-130	4.17248	-4.14313	0.03232	0.00848	0.03196	0.00848	CD4	1.08951	1.27271	-0.180651	9.24609	29.7664	0.0379318	1.18684e-112	0.0150943
REEP5	14816775	1.79665e-15	1.6811	-1.68178	0.27584	0.1346	0.23516	0.12068	CD4	0.558674	0.681909	-0.451358	9.37846	29.9331	5.5772e-06	1.64967e-37	0.00182151
RELA	11979134	1.86913e-128	0.655572	-0.660354	0.0654	0.0584	0.06348	0.05676	CD4	0.123977	0.0704235	-0.0162283	9.27409	0.0768448	0.869872	1.83724e-111	0.0146835
REPIN1	11871992	6.18879e-135	0.663316	-0.661223	0.03872	0.0262	0.03832	0.02596	CD4	0.190406	0.359941	-0.130361	9.2537	25.1553	0.0253366	6.14592e-129	0.0394787
RERE	11944436	1.55147e-130	1.14937	-1.14565	0.04196	0.029	0.04116	0.02836	CD4	0.33348	0.237873	-0.127313	9.25677	6.4629	0.230797	1.31686e-165	8.08104e-21
RETSAT	11656394	1.83222e-148	3.34452	-3.31871	0.01504	0.00592	0.01504	0.00592	CD4	0.678514	0.847969	-0.162324	9.23895	72.4673	0.0119186	2.10771e-143	0.000115795
REV1	12105368	5.00407e-121	0.766416	-0.773511	0.06652	0.05896	0.06376	0.05644	CD4	0.186937	0.0454499	-0.331201	9.27756	32.805	0.000757634	4.6103e-99	0.00358242
RFT1	11526128	5.91779e-157	0.738122	-0.738327	0.01268	0.00916	0.01252	0.00916	CD4	0.190605	0.204469	-0.0123927	9.23982	0.873908	0.758744	8.06999e-130	0.0462857
RFWD3	11653675	1.22515e-148	1.57796	-1.56994	0.02272	0.01488	0.02232	0.0146	CD4	0.352818	0.327799	-0.103629	9.24434	16.6579	0.13517	3.97578e-174	0.000509093
RFX5	11687300	1.74757e-146	2.22617	-2.21434	0.0224	0.01028	0.02176	0.00988	CD4	0.552594	0.841676	-0.0375124	9.24271	5.86744	0.403111	8.31832e-142	0.00389281
RGS16	12703318	6.92578e-89	2.50162	-2.51606	0.08652	0.00184	0.05784	0.00184	CD4	1.88308	3.5708	-0.509225	9.26387	125.786	2.71714e-08	6.13048e-39	6.34128e-05
RGS19	16220978	0.967428	3.16988	-3.17441	0.35536	0.12148	0.283	0.10764	CD4	0.80195	1.00243	-0.488498	9.39829	31.1904	1.75238e-06	6.22032e-44	0.0187873
RHBDF2	11907959	9.65854e-133	1.20515	-1.19775	0.0384	0.0204	0.03676	0.0198	CD4	0.352808	0.533596	-0.0689699	9.25241	5.23115	0.312768	2.70225e-107	0.00077504
RHEB	15612541	0.000618033	5.87712	-5.84708	0.28088	0.0904	0.25024	0.08548	CD4	0.964306	1.08269	-0.402723	9.36177	24.5845	0.000100792	1.47265e-126	0.0215581
RHOB	11905341	6.69694e-133	2.0975	-2.10301	0.029	0.00244	0.02576	0.00244	CD4	1.503	2.50959	-0.206357	9.24182	73.8788	0.00299699	8.40694e-96	1.17869e-05
RHOQ	11514511	1.00779e-157	0.986697	-0.972613	0.0082	0.00396	0.0082	0.00396	CD4	0.247577	0.767877	-0.134539	9.23582	181.801	0.000854328	1.12572e-147	0.0182589
RHOT1	12008421	1.0348e-126	1.34829	-1.34463	0.04852	0.03096	0.04804	0.0306	CD4	0.336667	0.387057	-0.301657	9.26045	44.968	0.000862056	1.61707e-123	0.0480487
RIC8B	11813848	1.61236e-138	1.74468	-1.73503	0.03088	0.01652	0.03084	0.01596	CD4	0.367486	0.635879	-0.166521	9.24804	32.1478	0.0230545	4.92638e-166	6.76017e-17
RIPK1	11798970	1.91738e-139	2.9581	-2.92627	0.02368	0.01136	0.02348	0.01096	CD4	0.604231	0.635688	-0.0883971	9.24377	10.07	0.254465	5.5676e-126	0.0329404
RIT1	11887431	5.43651e-134	1.55907	-1.56053	0.03784	0.0236	0.03692	0.02284	CD4	0.443667	0.496239	-0.218652	9.25384	32.9278	0.00903885	9.073e-107	0.000255307
RMDN3	11958793	1.1319e-129	2.09412	-2.1011	0.0416	0.0254	0.0416	0.02476	CD4	0.434763	0.43214	-0.137837	9.25516	9.44892	0.153678	8.61353e-74	8.88841e-09
RNASE1	11406420	5.74305e-165	7.43478	-7.3302	0.00236	0	0.00236	0	CD4	1.84192	inf	-0.0155951	9.23165	49.3989	0.266257	6.91773e-186	0.0103065
RNASEH1	12003376	5.19314e-127	0.767755	-0.761572	0.06736	0.06236	0.06528	0.06064	CD4	0.134379	0.0453214	-0.20823	9.27567	16.619	0.018375	2.35765e-61	0.00342835
RNF10	12667296	1.11275e-90	1.33681	-1.32912	0.09304	0.05464	0.08764	0.05252	CD4	0.329339	0.423084	-0.223139	9.28475	14.281	0.0197053	1.51254e-119	0.00146277
RNF115	12985086	1.75844e-75	1.30813	-1.29929	0.13092	0.09172	0.1224	0.0856	CD4	0.23411	0.279374	-0.112353	9.3093	2.15692	0.304834	2.70157e-147	0.0363116
RNF13	12618959	4.07699e-93	1.51469	-1.51303	0.11592	0.08768	0.11052	0.08076	CD4	0.301841	0.256852	-0.281627	9.30258	16.8217	0.00539907	3.57225e-91	0.000326252
RNF168	13429540	1.32988e-56	3.09497	-3.09184	0.13108	0.04592	0.12292	0.04344	CD4	0.941679	1.0752	-0.765736	9.29577	141.544	3.9121e-14	3.48524e-95	4.74939e-09
RNF2	11978741	1.77078e-128	1.29748	-1.30619	0.04348	0.02916	0.04308	0.029	CD4	0.336488	0.320268	-0.192979	9.25672	23.509	0.0221353	0.0153974	5.97116e-45
RNF5	13105345	4.23487e-70	1.48065	-1.48012	0.13896	0.08084	0.13076	0.07752	CD4	0.433149	0.506593	-0.150468	9.30799	4.19869	0.159246	2.18156e-19	0.00252366
RNF6	11800721	2.46436e-139	0.735221	-0.731663	0.04332	0.03256	0.04128	0.03164	CD4	0.20817	0.258886	-0.314742	9.25828	56.9036	0.000266952	4.13068e-211	0.0244534
RNF7	15810241	0.0215687	3.17623	-3.16151	0.40416	0.22272	0.33836	0.20168	CD4	0.449859	0.551438	-0.428926	9.44267	23.083	1.67888e-05	1.20563e-125	0.000660962
RNGTT	11760622	7.67025e-142	1.34731	-1.3435	0.03556	0.0264	0.03512	0.0254	CD4	0.252608	0.276494	-0.0556902	9.25369	2.36513	0.490876	1.45288e-140	0.0132064
ROCK1	14267041	1.48692e-28	2.09105	-2.07576	0.30148	0.2076	0.25624	0.18452	CD4	0.33815	0.328425	-0.71286	9.40774	61.4197	9.29252e-12	2.05572e-131	0.00907047
RP11-160E2.6	12705241	8.62445e-89	1.85446	-1.8525	0.0732	0.00436	0.05676	0.00436	CD4	1.59162	2.36418	-0.661971	9.26074	175.337	1.27622e-08	7.15073e-136	0.0104615
RP11-214O1.3	11792949	8.0832e-140	1.68072	-1.68227	0.02736	0.0124	0.0256	0.01216	CD4	0.450486	0.776759	-0.169607	9.24653	43.4127	0.0110617	0.000116463	0.0492407
RP11-23P13.6	11884285	3.49375e-134	2.89674	-2.87794	0.03332	0.0082	0.03156	0.00784	CD4	0.891805	1.44532	-0.117784	9.24524	31.1341	0.0403429	2.36406e-117	4.68627e-05
RP11-294J22.6	11887603	5.56948e-134	0.908192	-0.901317	0.04216	0.02088	0.04036	0.02088	CD4	0.524615	0.673432	-0.364415	9.25391	73.1485	0.000113069	4.48478e-146	0.00304387
RP11-296O14.3	11832068	2.16622e-137	1.44472	-1.44417	0.03224	0.01564	0.03168	0.01524	CD4	0.426414	0.673747	-0.245377	9.24829	57.8866	0.00213054	4.6558e-111	5.21246e-08
RP11-582E3.6	11528795	8.87951e-157	0.792323	-0.796172	0.0126	0.00852	0.01248	0.00852	CD4	0.254851	0.287987	-0.0976628	9.2382	32.5299	0.107932	5.47931e-72	1.00537e-06
RP11-708J19.1	11575439	1.03358e-153	1.35671	-1.34643	0.01936	0.01132	0.01892	0.01132	CD4	0.540498	0.567355	-0.0751385	9.24183	12.6099	0.238356	3.89286e-95	8.99416e-05
RP11-727F15.9	11702918	1.72831e-145	2.43079	-2.42897	0.02744	0.02188	0.02656	0.02176	CD4	0.462727	0.117581	-0.12532	9.24818	12.9043	0.141839	4.18282e-50	3.39966e-10
RP11-731C17.2	11417822	3.39666e-164	2.02014	-2.01757	0.00568	0.00328	0.00524	0.00328	CD4	0.426255	0.548067	-0.0253066	9.23373	18.511	0.399373	1.86604e-115	0.00470052
RP11-758H9.2	11963870	2.28201e-129	3.04878	-3.02884	0.03524	0.0094	0.0332	0.0094	CD4	1.52133	1.2914	-0.594474	9.24697	283.497	2.18748e-10	3.24967e-132	0.0299329
RP13-580F15.2	11878855	1.62751e-134	1.58871	-1.58531	0.03628	0.0176	0.03524	0.0174	CD4	0.460357	0.726232	-0.0980284	9.25087	8.74577	0.206414	7.76245e-114	2.56362e-05
RP4-575N6.4	12080349	1.75787e-122	3.18236	-3.18721	0.04752	0.01716	0.043	0.01656	CD4	0.875097	0.938074	-0.118175	9.25412	11.9175	0.11842	5.4825e-112	0.0359525
RP5-1042K10.10	11761966	9.31536e-142	1.26616	-1.26497	0.02628	0.00968	0.02564	0.00872	CD4	0.40684	1.04257	-0.260832	9.24368	116.68	0.000114889	4.29675e-139	0.0130284
RP5-1171I10.5	18772478	4.42537e-48	2.65951	-2.65006	0.63764	0.11332	0.3932	0.10056	CD4	1.22265	1.59449	-0.565194	9.4853	40.3797	1.35662e-09	1.08571e-157	0.0138092
RP5-821D11.7	12390061	4.25348e-105	1.97405	-1.98851	0.0616	0.023	0.05856	0.02272	CD4	0.785651	0.98895	-0.286625	9.26179	33.9828	0.00349235	3.311e-140	0.00224988
RP6-159A1.4	11439328	9.59448e-163	1.1363	-1.1315	0.00488	0.00324	0.00488	0.00324	CD4	0.534798	0.334489	-0.0175971	9.23367	4.14885	0.680463	2.52834e-148	0.0107689
RPE	11741886	5.07844e-143	1.57057	-1.55702	0.02472	0.0108	0.0246	0.01036	CD4	0.473229	0.827193	-0.0893469	9.24409	16.4965	0.141265	1.15829e-148	0.00532627
RPL10	18388630	3.21623e-35	0.577318	-0.576753	53.1282	47.4336	1	1	CD4	0.059538	0.0391258	-0.13209	13.9179	62.3834	3.08566e-15	1.12286e-162	0.0217086
RPL19	18610915	2.04574e-42	0.70019	-0.700281	26.283	23.321	1	1	CD4	0.0635781	0.0492957	-0.215454	12.9611	133.997	8.12785e-31	1.88539e-60	2.71338e-06
RPL29	19899716	8.54761e-98	1.15952	-1.16448	15.0218	12.2676	1	0.99888	CD4	0.126773	0.130169	-0.285632	12.189	139.745	4.65307e-32	3.89154e-87	0.0145953
RPL30	21391758	4.75089e-191	1.54482	-1.55008	31.3029	25.0603	1	0.99984	CD4	0.168398	0.156886	-0.630598	13.1405	1279.82	8.93583e-266	6.75586e-68	0.0240226
RPL7A	23184572	0	3.4761	-3.47661	14.0838	9.639	0.99988	0.99648	CD4	0.352581	0.317782	-0.687213	12.026	699.581	1.11868e-149	8.54437e-123	1.32426e-05
RPL8	18324610	2.82967e-33	0.80419	-0.79867	13.0342	11.5725	0.99976	0.99988	CD4	0.0822582	0.0578996	-0.101206	12.0587	15.9857	6.42245e-05	3.51392e-135	0.00755121
RPL9	19187821	2.52995e-64	0.820724	-0.826621	25.1282	21.5159	1	1	CD4	0.101833	0.0816818	-0.516147	12.882	674.783	1.36563e-144	1.86679e-05	3.07909e-10
RPP38	12560808	4.32703e-96	2.70201	-2.71679	0.08676	0.04848	0.08264	0.04648	CD4	0.48608	0.506256	-0.0639305	9.28002	1.21836	0.505891	4.56856e-171	0.0138092
RPRD2	12286198	8.89749e-111	0.591067	-0.592724	0.08896	0.0674	0.08468	0.06284	CD4	0.142974	0.260777	-0.373263	9.28741	29.1353	0.000692037	0.000536894	0.0145682
RPS19BP1	14434817	4.08799e-24	1.92006	-1.91612	0.33084	0.24324	0.28804	0.21464	CD4	0.251092	0.262065	-0.121796	9.42219	2.00187	0.211368	2.34469e-153	1.15466e-08
RPS21	18256585	2.85066e-31	0.562907	-0.567214	16.2218	14.4077	1	0.99964	CD4	0.0765759	0.0406819	-0.50092	12.3362	488.332	5.35898e-106	3.50741e-128	4.35815e-06
RPS3	19617867	1.0829e-83	1.02853	-1.03144	30.458	26.1955	1	1	CD4	0.100648	0.091034	-0.104691	13.1414	35.656	2.42425e-09	3.11774e-18	2.80821e-56
RPS6KA5	12822153	4.26385e-83	0.957545	-0.952113	0.16628	0.12884	0.1474	0.114	CD4	0.170993	0.220721	-0.364072	9.33231	20.3551	0.000628782	4.40607e-113	0.000430249
RPS7	18434823	1.1716e-36	0.98561	-0.989504	14.4318	12.8073	0.99988	0.99956	CD4	0.074752	0.0508553	-0.189917	12.1922	69.9085	6.93089e-17	5.6023e-137	0.0271708
RRM2B	11453034	8.00472e-162	0.831632	-0.824992	0.0078	0.00556	0.00756	0.00532	CD4	0.269058	0.288464	-0.0687487	9.23549	51.4707	0.0911803	4.15467e-115	0.00180324
RRN3	11816568	2.37788e-138	0.833526	-0.836109	0.03288	0.02572	0.03208	0.0254	CD4	0.188644	0.181422	-0.282258	9.25318	48.9594	0.00161436	1.03953e-85	0.0420536
RSPRY1	12001939	4.26654e-127	2.50548	-2.50663	0.04144	0.01884	0.04012	0.01868	CD4	0.638012	0.791306	-0.21431	9.25378	34.403	0.00827176	6.78774e-112	3.22805e-07
RTN3	12457843	1.79262e-101	0.956572	-0.956946	0.09796	0.07124	0.09356	0.06792	CD4	0.273355	0.298007	-0.349116	9.29206	32.1095	0.000289114	2.66682e-91	3.78298e-07
RUSC1	11782710	1.85565e-140	2.12474	-2.12055	0.02912	0.01832	0.02912	0.0182	CD4	0.518825	0.456429	-0.030667	9.24902	1.07512	0.672871	4.89638e-58	0.00449982
RYBP	11749812	1.60371e-142	0.92107	-0.91945	0.02632	0.0168	0.02552	0.0166	CD4	0.270931	0.326704	-0.203157	9.24637	39.2727	0.0148782	9.59114e-109	0.0383139
S100A13	11411361	1.24128e-164	1.34924	-1.35383	0.00324	0.00168	0.00324	0.00168	CD4	0.519817	0.634854	-0.0182037	9.23273	10.3857	0.584902	2.27885e-85	0.00050457
S100A4	21519088	1.85706e-200	0.91842	-0.921438	5.81672	4.00136	0.9426	0.72408	CD4	0.332556	0.341049	-0.263941	11.0258	17.3319	3.16172e-05	1.4656e-135	7.41844e-05
S1PR4	19254656	3.65894e-67	3.52551	-3.52479	0.65856	0.1886	0.47152	0.16464	CD4	0.939644	1.18137	-0.552584	9.5169	39.9364	2.41941e-09	1.85666e-173	0.0116474
SAT1	15231844	2.25445e-08	0.632495	-0.62467	0.56452	0.4058	0.39048	0.31076	CD4	0.129862	0.270889	-0.280067	9.54771	9.32111	0.0022705	2.848e-41	0.00121711
SAV1	11519208	2.0627e-157	0.600475	-0.600191	0.01068	0.00596	0.01052	0.00596	CD4	0.154877	0.427046	-0.0390407	9.23707	3.93618	0.598009	1.49374e-132	0.0400463
SAYSD1	11880772	2.13156e-134	0.959392	-0.965692	0.04236	0.02948	0.0416	0.02852	CD4	0.283958	0.325376	-0.0465371	9.25689	0.866227	0.658717	0	0
SBNO1	12381907	1.54294e-105	0.76817	-0.765423	0.13376	0.11728	0.11948	0.10808	CD4	0.187162	0.126505	-0.64612	9.31821	70.526	1.62924e-09	2.87766e-135	0.00725181
SCAF1	11686245	1.49653e-146	2.19318	-2.1734	0.01756	0.00636	0.01748	0.00636	CD4	0.513331	0.8741	-0.0367641	9.23965	2.97567	0.60136	1.42067e-102	0.00744506
SCAP	11695862	6.14375e-146	1.49913	-1.50922	0.02188	0.00908	0.02176	0.00908	CD4	0.396148	0.807706	-0.116611	9.2424	19.9181	0.125503	1.53695e-127	4.19897e-06
SCFD1	12317538	4.7751e-109	0.777032	-0.776939	0.10656	0.09092	0.10072	0.085	CD4	0.174123	0.154458	-0.373833	9.29838	26.7626	0.000592216	1.60174e-141	1.55619e-08
SCO2	12646872	1.04975e-91	3.84884	-3.85473	0.06976	0.01968	0.068	0.01896	CD4	1.02719	1.1248	-0.0953955	9.26341	5.28176	0.239711	1.86399e-13	0.0100852
SCOC	12620889	5.10782e-93	1.79476	-1.80285	0.10316	0.05844	0.09804	0.0564	CD4	0.425389	0.564441	-0.468164	9.28845	61.5431	9.85681e-07	9.38401e-15	0.00230909
SCRN1	11385198	2.07757e-166	0.79237	-0.784643	0.00156	0.00064	0.00156	0.00064	CD4	0.247096	0.551702	-0.0100261	9.23177	59.5276	0.329793	2.64917e-20	0.00252944
SCYL1	11914142	2.29153e-132	0.837531	-0.83765	0.04848	0.0336	0.0474	0.03292	CD4	0.192	0.346811	-0.144844	9.26083	8.02894	0.152422	4.80029e-155	0.0223563
SDF2	14216590	5.76118e-30	4.54727	-4.54246	0.1902	0.07304	0.17084	0.07156	CD4	0.811718	0.902381	-0.389849	9.32662	25.6632	0.000233245	5.9269e-163	1.78021e-06
SEC11A	14596768	3.34299e-20	1.37254	-1.36981	0.3792	0.29352	0.31352	0.25452	CD4	0.187519	0.192099	-0.0164892	9.45818	0.0609689	0.804975	7.64782e-130	0.0481237
SEC23B	11690706	2.88243e-146	1.1143	-1.11653	0.02796	0.01924	0.0276	0.01888	CD4	0.369708	0.357507	-0.207986	9.24746	56.8077	0.00276124	9.52948e-132	0.0168286
SEC24A	11522212	3.26001e-157	0.937404	-0.939012	0.01172	0.0062	0.01172	0.0062	CD4	0.284174	0.609263	-0.0611671	9.23726	26.7828	0.1626	9.66268e-142	0.0300713
SEC61A1	12173014	3.868e-117	1.77344	-1.77881	0.05964	0.03712	0.05864	0.03652	CD4	0.402101	0.482795	-0.231979	9.26598	23.2034	0.0106753	8.23834e-141	0.00906618
SEC61B	18187557	2.63973e-29	1.48622	-1.48831	0.9306	0.56004	0.5988	0.39876	CD4	0.415276	0.464399	-0.563368	9.69378	47.412	6.05447e-12	8.88492e-127	0.00628654
SECISBP2L	11966975	3.50244e-129	0.918273	-0.908265	0.04484	0.02768	0.04376	0.02688	CD4	0.211304	0.409765	-0.0343676	9.25723	0.596833	0.706588	2.54765e-72	0.000173028
SEL1L3	11841931	8.80042e-137	0.719151	-0.712349	0.04112	0.02388	0.04068	0.02336	CD4	0.244387	0.57818	-0.328506	9.2544	65.4838	0.000218361	1.17317e-116	0.00068459
SENP6	12760307	4.38102e-86	0.843943	-0.835066	0.10972	0.06956	0.10396	0.06692	CD4	0.233863	0.39585	-0.512504	9.29593	51.3505	2.97726e-06	9.57503e-128	0.0414388
SENP7	12053025	4.43212e-124	1.08125	-1.07544	0.05428	0.038	0.05152	0.03708	CD4	0.335037	0.265347	-0.489988	9.26397	87.7011	1.13854e-06	5.99187e-122	0.00665856
2019-09-11	12158968	6.10155e-118	0.594033	-0.588932	0.05288	0.02596	0.05044	0.0236	CD4	0.17856	0.700543	-0.277415	9.26012	31.6765	0.00490797	6.75943e-140	2.86458e-06
SERP1	19252136	4.69423e-67	1.83108	-1.82961	1.27008	0.73684	0.68972	0.48752	CD4	0.428223	0.476164	-1.44478	9.82079	272.242	1.83911e-60	4.49881e-67	0.010525
SETD6	11772479	4.25045e-141	2.34161	-2.34148	0.02484	0.01112	0.02464	0.01088	CD4	0.581325	0.714781	-0.255903	9.2436	84.2159	0.00102727	1.531e-81	0.0165367
SFT2D2	12077297	1.16674e-122	1.40171	-1.38433	0.05608	0.03932	0.05424	0.03784	CD4	0.328869	0.276467	-0.197274	9.26577	17.6077	0.0266194	3.01196e-134	3.93552e-05
SGK3	11850680	3.04367e-136	1.59501	-1.59715	0.03636	0.0184	0.03488	0.0184	CD4	0.413709	0.643885	-0.291092	9.25098	78.996	0.000135973	1.45254e-51	4.4614e-06
SGPL1	11701949	1.4996e-145	1.73248	-1.71269	0.02492	0.01416	0.02464	0.01396	CD4	0.481715	0.469852	-0.282297	9.24461	121.211	4.78668e-05	1.01715e-76	0.00276891
SGSH	11589631	8.73233e-153	0.842493	-0.839524	0.01548	0.01132	0.0152	0.01132	CD4	0.179369	0.251568	-0.0315075	9.24113	4.83329	0.458779	0.00434309	0.000802061
SH2B1	12005700	7.13522e-127	0.813148	-0.809369	0.04972	0.03428	0.04888	0.03328	CD4	0.221608	0.330792	-0.0787558	9.26176	3.27222	0.359436	4.65404e-11	5.44008e-33
SH2B3	11841240	7.97802e-137	1.92861	-1.91849	0.02276	0.007	0.02252	0.007	CD4	0.751687	1.06503	-0.126609	9.2424	35.0356	0.0468438	4.03831e-154	0.0292426
SH3BP2	11704118	2.06036e-145	2.06962	-2.06136	0.02744	0.01356	0.02696	0.01356	CD4	0.488752	0.692382	-0.111559	9.24563	23.1126	0.0698053	2.2219e-145	7.01521e-05
SH3BP4	11355916	2.08001e-168	1.65221	-1.65525	0.00024	0.00024	0.00024	0.00024	CD4	0.564943	0.360904	-0.00106534	9.23096	2.3726e-09	0.999988	5.12723e-100	6.40089e-36
SH3GLB1	13285638	2.06472e-62	2.00236	-2.00241	0.14992	0.08492	0.13804	0.07836	CD4	0.498037	0.519081	-0.245567	9.31306	12.7866	0.011347	0.000834751	9.94377e-36
SHFM1	16538827	0.0642195	3.54202	-3.54532	0.50504	0.28396	0.40324	0.24748	CD4	0.428483	0.510623	-0.317285	9.49647	13.621	0.000563607	1.35492e-95	0.0286201
SIRPA	11370590	2.09687e-167	1.00571	-1.01675	0.00048	0.00024	0.00048	0.00024	CD4	0.371091	0.288983	-0.00128268	9.23115	-4.53217e-10	1	4.54164e-78	1.57553e-08
SIRT1	11725776	4.87487e-144	2.05349	-2.04889	0.02204	0.00872	0.02176	0.00872	CD4	0.565057	0.893189	-0.148748	9.24196	43.5666	0.027157	1.48904e-98	0.00203965
SIVA1	14585487	1.83415e-20	1.48895	-1.49639	0.36536	0.2902	0.31884	0.25188	CD4	0.204348	0.16899	-0.217571	9.45122	6.12645	0.0257841	8.71242e-141	0.00160521
SKIL	12664197	7.78396e-91	4.71446	-4.69423	0.06568	0.0086	0.06176	0.00844	CD4	1.29482	1.91673	-0.656554	9.25917	218.737	3.19026e-12	4.41376e-44	1.03365e-09
SKP2	11694907	5.34053e-146	0.842041	-0.837816	0.02348	0.01316	0.02312	0.01276	CD4	0.27018	0.471513	-0.0220487	9.24383	1.56166	0.646852	9.97801e-152	0.0290359
SLAMF1	12889438	6.60417e-80	3.56232	-3.57734	0.08472	0.0198	0.0806	0.01952	CD4	1.35928	1.43623	-0.45275	9.2693	75.9501	3.27177e-06	1.85204e-160	0.0423102
SLAMF6	11992171	1.11974e-127	1.72304	-1.70579	0.04	0.01792	0.0388	0.01792	CD4	0.584473	0.82012	-0.171563	9.25202	43.1448	0.00455222	8.59225e-155	0.0235148
SLAMF7	11483555	8.82053e-160	0.704501	-0.694422	0.01432	0.01196	0.01416	0.0118	CD4	0.257662	0.186123	-0.0541675	9.2404	15.1759	0.21843	2.06077e-160	0.000174401
SLC12A9	11723220	3.35853e-144	0.73915	-0.741117	0.03876	0.03204	0.03824	0.03152	CD4	0.147082	0.199139	-0.183915	9.2567	19.8171	0.0341189	9.40404e-70	0.0409222
SLC16A1-AS1	12311655	2.26642e-109	0.812044	-0.811669	0.10096	0.0764	0.08864	0.07036	CD4	0.187401	0.242752	-0.0237852	9.2945	0.0706054	0.863442	6.69525e-127	0.0273244
SLC20A1	12182083	1.27018e-116	2.48643	-2.48558	0.05404	0.02892	0.05316	0.02816	CD4	0.689877	0.587508	-0.358748	9.26112	70.1286	2.71859e-05	4.11365e-158	0.0334702
SLC25A32	11868990	4.05246e-135	1.53725	-1.53938	0.02876	0.01288	0.02832	0.01252	CD4	0.572223	0.701025	-0.143807	9.24649	29.0633	0.036559	0.00120511	3.08341e-30
SLC25A44	11571606	5.80166e-154	1.65318	-1.6477	0.01532	0.00948	0.01484	0.00916	CD4	0.452584	0.444985	-0.103443	9.24047	31.8402	0.0721162	4.79396e-130	0.00437636
SLC30A4	11492661	3.56645e-159	0.741506	-0.735975	0.01164	0.008	0.01152	0.008	CD4	0.234491	0.439872	-0.182766	9.23794	181.992	0.000125173	2.79704e-99	0.0407954
SLC30A6	11592212	1.28639e-152	1.87235	-1.88487	0.01548	0.00676	0.01516	0.00676	CD4	0.520888	0.767671	-0.0872533	9.2389	21.8023	0.173938	3.60936e-122	0.00461836
SLC35A2	11658170	2.38282e-148	1.67914	-1.68564	0.01628	0.00596	0.01604	0.00596	CD4	0.504708	0.978219	-0.0753991	9.2395	18.8453	0.187658	3.55793e-149	0.000525773
SLC35C1	12110902	1.0467e-120	3.16936	-3.17454	0.0394	0.00964	0.03908	0.00964	CD4	0.988407	1.34427	-0.0584234	9.24863	7.75574	0.261415	1.24654e-118	0.0478737
SLC35E1	12141658	6.21155e-119	1.79439	-1.78148	0.06528	0.03744	0.0614	0.03608	CD4	0.430954	0.545761	-0.195454	9.2673	12.5172	0.0569365	2.69638e-138	7.07709e-06
SLC35E2	11634697	7.33356e-150	0.964991	-0.959017	0.01676	0.011	0.01676	0.011	CD4	0.388925	0.365287	-0.0461654	9.24145	8.0854	0.339114	5.38993e-130	4.84736e-05
SLC35E2B	12664369	7.93995e-91	3.45046	-3.44311	0.09204	0.05064	0.08784	0.04884	CD4	0.618467	0.518722	-0.383352	9.28177	37.5514	0.000218599	6.40735e-121	0.0436489
SLC35F5	11588318	7.16978e-153	1.83697	-1.84607	0.01148	0.00304	0.01148	0.00304	CD4	0.628785	1.41704	-0.0616537	9.23661	27.0413	0.202788	4.1808e-153	0.0237313
SLC37A1	11506556	2.99108e-158	1.14314	-1.13878	0.01372	0.01128	0.01352	0.01104	CD4	0.360424	0.0948012	-0.192844	9.23989	121.431	0.000625107	2.5424e-116	0.0438322
SLC41A3	11720706	2.32758e-144	0.949353	-0.946496	0.03456	0.02868	0.0338	0.0278	CD4	0.227445	0.134438	-0.0907896	9.25331	9.03739	0.175918	1.34715e-128	0.000763963
SLC44A1	11696149	6.40793e-146	1.22197	-1.21303	0.02064	0.0108	0.02024	0.01056	CD4	0.348466	0.618814	-0.0325042	9.24216	0.728336	0.77403	6.92023e-133	0.0297002
SLC4A10	11392078	6.1038e-166	0.899978	-0.885424	0.00304	0.00276	0.00304	0.00248	CD4	0.324531	0.115803	-0.0125815	9.23302	62.589	0.165614	7.93082e-54	6.82481e-83
SLC4A7	12350680	3.11271e-107	0.753404	-0.749409	0.07092	0.0398	0.0672	0.03704	CD4	0.297269	0.526943	-0.306453	9.27083	28.7813	0.00262102	1.57748e-151	0.0036189
SLC9B2	11594349	1.77257e-152	0.786992	-0.790366	0.01496	0.00844	0.01476	0.00844	CD4	0.218529	0.592545	-0.0603517	9.23939	12.5325	0.2821	1.48811e-120	0.0161944
SLFN12	11427519	1.53495e-163	1.78896	-1.77457	0.00544	0.00332	0.0052	0.00332	CD4	0.454984	0.507648	-0.104122	9.23393	196.386	0.00424417	1.3621e-71	1.07978e-08
SLFN5	14225535	1.03137e-29	1.56507	-1.55375	0.23748	0.12312	0.20564	0.114	CD4	0.43237	0.606498	-0.593411	9.35774	47.1885	4.56032e-08	2.87795e-16	0.0435707
SLIRP	14191142	1.08368e-30	1.18043	-1.18035	0.28396	0.20704	0.25544	0.18628	CD4	0.190835	0.240092	-0.0170049	9.4001	0.0382509	0.86603	1.35806e-156	0.0143415
SMAD2	12345491	1.62225e-107	0.742993	-0.742123	0.10688	0.0928	0.10208	0.0874	CD4	0.102863	0.107928	-0.297049	9.30172	16.6784	0.00580933	4.55557e-31	6.05518e-14
SMARCAD1	11681359	7.29406e-147	2.24982	-2.23645	0.02228	0.01176	0.02196	0.01176	CD4	0.558768	0.528279	-0.213863	9.24353	50.4786	0.0109006	3.53717e-121	0.0116616
SMARCAL1	11538746	4.02759e-156	0.844537	-0.841709	0.01248	0.00712	0.01216	0.007	CD4	0.304388	0.496169	-0.125367	9.23775	139.327	0.00108715	1.11681e-32	0.000769679
SMC3	13041489	6.23015e-73	0.835279	-0.830639	0.1942	0.1604	0.17456	0.1442	CD4	0.212225	0.14948	-0.578719	9.35318	44.0611	1.26292e-07	1.10248e-150	0.0409222
SMIM14	12404733	2.62317e-104	0.763209	-0.762102	0.07348	0.03992	0.07004	0.03788	CD4	0.169789	0.547964	-0.123114	9.27246	4.45447	0.2331	1.19351e-33	0.00736595
SMPD2	11686272	1.50248e-146	2.84684	-2.8538	0.02148	0.0072	0.02148	0.0072	CD4	0.672046	1.082	-0.0327471	9.24125	2.0339	0.639141	1.32675e-36	0.0124535
SMYD4	12112809	1.34948e-120	1.1276	-1.11734	0.07312	0.05248	0.06976	0.04996	CD4	0.27303	0.296833	-0.4116	9.27425	66.829	3.08731e-06	3.00787e-50	0.000175836
SNAI3	12507615	7.48199e-99	3.65539	-3.63523	0.06656	0.01728	0.06264	0.01668	CD4	1.30331	1.36061	-0.155956	9.2613	13.4289	0.0698691	8.89047e-57	6.2633e-120
SNAPC3	12054103	5.12708e-124	2.44248	-2.40371	0.0394	0.01404	0.0392	0.01344	CD4	0.694627	0.971838	-0.0749045	9.25048	9.81702	0.191689	4.57817e-99	2.84816e-05
SNHG12	14598083	3.58433e-20	5.86997	-5.96518	0.19884	0.05712	0.18112	0.05444	CD4	1.06501	1.19467	-0.643984	9.32229	68.9745	4.01526e-09	9.07529e-79	0.00108407
SNHG15	13683795	4.75971e-47	2.52397	-2.52871	0.1742	0.09056	0.15744	0.08528	CD4	0.518533	0.591402	-0.216792	9.32543	9.17162	0.0267488	6.83041e-50	0.000276058
SNRNP48	12046425	1.81534e-124	0.928742	-0.928668	0.05972	0.04592	0.05692	0.0432	CD4	0.166657	0.186018	-0.167283	9.26916	10.0249	0.0803474	7.44293e-121	1.69955e-06
SNX27	11798010	1.67083e-139	1.13397	-1.11686	0.04132	0.02836	0.03956	0.02784	CD4	0.224475	0.331045	-0.140293	9.25599	10.9795	0.116627	2.33386e-129	0.00274473
SNX4	11978282	1.66244e-128	1.67334	-1.66921	0.041	0.02292	0.04064	0.02236	CD4	0.379299	0.559726	-0.312494	9.25515	80.3703	3.8003e-05	1.83325e-168	0.0130312
SPAG4	11366819	1.15871e-167	1.6277	-1.62323	0.00104	0.00016	0.00104	0.00016	CD4	0.568531	1.8024	-0.000884299	9.23134	-2.38347e-09	1	8.31395e-135	0.00259205
SPATA7	11495073	5.16125e-159	1.02011	-1.00921	0.01148	0.00664	0.01108	0.0064	CD4	0.296681	0.556266	-0.085469	9.23675	60.4113	0.043691	1.04114e-88	1.89057e-07
SPEN	11885944	4.41136e-134	0.992771	-0.981925	0.03468	0.02116	0.03304	0.0208	CD4	0.363912	0.327949	-0.217227	9.25175	32.3463	0.0140094	4.60433e-72	0.0394658
SPN	14978165	1.98286e-12	2.75704	-2.76572	0.27228	0.1072	0.23188	0.09772	CD4	0.723852	0.842116	-0.183671	9.3651	4.87484	0.0714069	1.67457e-147	0.035314
SPRED1	11388511	3.49158e-166	2.24878	-2.23095	0.00152	0	0.00152	0	CD4	0.716466	inf	-0.0219125	9.23147	90.2618	0.192206	2.7476e-142	0.0123538
SPRTN	11738567	3.13579e-143	0.585905	-0.57949	0.05152	0.04836	0.04996	0.0468	CD4	0.163174	0.0510559	-0.0643671	9.26686	1.81496	0.475422	1.27124e-141	0.0010997
SPRYD3	11713739	8.41647e-145	1.36719	-1.36923	0.03704	0.02576	0.03656	0.02528	CD4	0.327862	0.359325	-0.0906506	9.25176	8.05576	0.214162	4.18414e-119	0.000109043
SPTY2D1	12124273	6.20044e-120	1.7701	-1.76196	0.05484	0.03524	0.0524	0.03472	CD4	0.5167	0.351594	-0.417799	9.26387	74.8406	7.5407e-06	6.31879e-155	0.0220857
SRF	11554041	4.08913e-155	1.32089	-1.32432	0.0116	0.00548	0.0114	0.00548	CD4	0.514738	0.58206	-0.0116477	9.23698	0.0053411	0.996736	1.42576e-161	0.00302915
SRPK1	12062600	1.61405e-123	0.7133	-0.714433	0.0766	0.06964	0.07252	0.06712	CD4	0.111878	0.0414167	-0.00778657	9.2826	0.0110287	0.941276	9.28715e-163	0.0158834
SRPK2	13333717	1.94089e-60	2.85099	-2.82081	0.18624	0.13608	0.16872	0.12532	CD4	0.427184	0.248786	-0.279119	9.34477	11.4657	0.00821547	2.44247e-148	0.0272457
SRSF1	13638566	1.1075e-48	1.56329	-1.56371	0.1924	0.11224	0.17812	0.1044	CD4	0.33316	0.51386	-0.212843	9.33882	7.58611	0.0367437	9.16422e-23	2.26022e-09
SRSF11	14755783	1.02444e-16	1.59915	-1.59862	0.45116	0.35244	0.35056	0.28084	CD4	0.253646	0.209437	-0.463484	9.49729	25.8051	7.76022e-07	8.65622e-153	0.0222603
SRSF4	14096918	1.8596e-33	2.05453	-2.04642	0.23868	0.1548	0.2128	0.14148	CD4	0.358204	0.376713	-0.609482	9.36858	48.895	1.21993e-08	3.26083e-158	0.0070031
SS18L2	15901076	0.0749666	3.37989	-3.40097	0.38104	0.19588	0.32888	0.17664	CD4	0.522025	0.625211	-0.475502	9.42794	29.7545	1.66327e-06	2.89398e-64	4.89614e-06
SSFA2	11591973	1.24108e-152	1.01235	-1.00617	0.01288	0.00628	0.01288	0.00628	CD4	0.357123	0.550756	-0.108791	9.23757	42.7492	0.0735655	7.76564e-140	6.83989e-15
SSR3	14963760	1.09738e-12	2.13153	-2.12511	0.31192	0.16856	0.25588	0.14812	CD4	0.616086	0.564382	-0.719586	9.39538	66.5253	4.39279e-12	2.19981e-42	5.67622e-29
SSRP1	12088406	5.17959e-122	0.903411	-0.903606	0.08812	0.0798	0.08252	0.07624	CD4	0.193562	0.0883004	-0.212052	9.29111	11.9864	0.0263045	7.79199e-134	0.00668261
ST3GAL1	13000876	9.19017e-75	0.834876	-0.82202	0.1734	0.13292	0.15456	0.11768	CD4	0.243008	0.271384	-0.684931	9.33686	71.496	1.22123e-10	8.92048e-141	0.0141113
ST3GAL5	11761134	8.25964e-142	2.01329	-2.00748	0.02504	0.0092	0.02412	0.009	CD4	0.627583	1.00264	-0.121974	9.24379	35.3931	0.0341466	3.13981e-127	0.0260079
ST6GAL1	12859617	2.59318e-81	2.14563	-2.12753	0.1	0.0422	0.09344	0.04144	CD4	0.664035	0.819621	-0.384452	9.28081	39.7182	0.000209244	2.37662e-166	0.0292616
ST7L	11621446	1.01968e-150	0.690733	-0.672019	0.02084	0.01728	0.02056	0.01704	CD4	0.17073	0.0385144	-0.0160249	9.24546	0.324693	0.842339	5.23371e-185	1.71575e-10
ST8SIA4	11814728	1.82836e-138	1.26899	-1.25353	0.03132	0.01656	0.0308	0.01632	CD4	0.411704	0.557847	-0.107274	9.24888	13.0529	0.135159	3.16529e-11	2.83013e-19
STARD13	11362128	5.53672e-168	2.10631	-2.09586	0.00068	0	0.00068	0	CD4	0.940604	inf	-0.00137844	9.23096	1.19159e-08	0.999994	1.82698e-92	2.42427e-07
STAT6	12460611	2.51269e-101	1.44443	-1.43823	0.0886	0.05516	0.0836	0.05388	CD4	0.286282	0.390414	-0.261816	9.28206	17.807	0.0108006	1.50207e-130	0.00014023
STAU1	12875446	1.45106e-80	2.14627	-2.14718	0.13104	0.08704	0.12276	0.08192	CD4	0.352349	0.380131	-0.419688	9.30924	29.8045	0.00014271	2.46914e-122	0.00175923
STK10	13283079	1.61783e-62	1.58379	-1.57746	0.16968	0.11388	0.15224	0.1056	CD4	0.414361	0.351164	-0.413399	9.3306	27.451	0.000103059	2.12836e-51	1.16424e-169
STK11	11704299	2.1157e-145	1.26084	-1.25654	0.0202	0.00704	0.02012	0.00704	CD4	0.316623	1.0383	-0.147939	9.24087	42.6441	0.0352189	4.45698e-137	0.00601035
STRAP	13725560	1.44634e-45	1.41673	-1.42221	0.24372	0.17624	0.21928	0.16296	CD4	0.228504	0.277397	-0.142495	9.37453	3.27015	0.132453	6.91026e-120	0.0384701
STT3B	12682704	6.54669e-90	0.511679	-0.513386	0.10112	0.06296	0.09556	0.0602	CD4	0.154467	0.426239	-0.0368878	9.28913	0.434927	0.666988	1.00617e-122	0.00333432
STX5	12675768	2.9511e-90	1.27889	-1.27751	0.10584	0.06144	0.10108	0.05888	CD4	0.336506	0.507571	-0.0411108	9.29073	0.377973	0.691256	1.07791e-74	1.35981e-13
SUB1	18948790	1.11283e-54	2.06641	-2.07128	1.51412	0.99584	0.7672	0.6014	CD4	0.303083	0.362031	-0.0992122	9.93935	2.29595	0.12974	3.67974e-122	0.000726123
SUCLA2	11960250	1.38431e-129	2.05319	-2.05424	0.04108	0.02096	0.0396	0.02036	CD4	0.512304	0.669776	-0.239194	9.25393	48.8115	0.00154455	6.71178e-157	0.0077221
SUCO	11774857	5.98875e-141	0.852327	-0.859303	0.03844	0.0302	0.03764	0.02972	CD4	0.274271	0.229391	-0.0801431	9.25526	3.9381	0.35933	1.21565e-61	0.00951874
SUMO2	19456898	3.87599e-76	2.68675	-2.69237	1.69424	1.12572	0.81656	0.67044	CD4	0.310505	0.363387	-0.325134	10.0066	26.1507	3.20902e-07	5.04999e-83	5.06077e-05
SUPT20H	12552542	1.62019e-96	1.42295	-1.41944	0.1082	0.07236	0.10372	0.069	CD4	0.344841	0.388582	-0.440903	9.29639	44.6384	1.31098e-05	1.7379e-62	1.77491e-07
SUSD6	11776240	7.30967e-141	1.46969	-1.46558	0.02588	0.0148	0.02536	0.0148	CD4	0.545262	0.443846	-0.223146	9.24572	58.7154	0.00339102	1.68578e-129	8.98509e-05
SVBP	12580746	4.58434e-95	1.11842	-1.11691	0.12392	0.10384	0.11776	0.09896	CD4	0.209551	0.118669	-0.143828	9.31247	3.68378	0.178243	4.45482e-05	3.20381e-14
SVIL-AS1	11584714	4.17209e-153	0.768032	-0.7645	0.01564	0.01084	0.0156	0.01084	CD4	0.121977	0.229348	-0.108683	9.24059	21.3155	0.135391	2.76407e-116	0.0259232
SYNCRIP	12569857	1.2651e-95	1.29203	-1.28636	0.11956	0.09616	0.10904	0.09064	CD4	0.240608	0.164133	-0.276068	9.30641	14.3664	0.00900952	1.16683e-126	0.0287434
SYNE2	15787874	0.0152984	1.65232	-1.64243	0.4288	0.21652	0.32832	0.17404	CD4	0.616581	0.702016	-1.49367	9.45288	239.585	5.35113e-47	5.64048e-142	0.0309416
SYNE3	12110321	9.68712e-121	1.7043	-1.70741	0.06036	0.03624	0.05664	0.03384	CD4	0.534187	0.502944	-0.301755	9.26681	35.6167	0.00134334	1.3402e-137	0.0359014
SYNRG	13239991	2.57938e-64	0.735176	-0.726264	0.1862	0.14992	0.1682	0.1346	CD4	0.1922	0.149575	-0.542197	9.34949	41.3833	4.32574e-07	8.0128e-150	0.0242476
SYT11	11514320	9.78843e-158	1.31708	-1.31219	0.013	0.00772	0.0128	0.00768	CD4	0.497684	0.50938	-0.0624623	9.23831	27.2582	0.133236	2.7896e-166	0.000130181
TAB2	12624254	7.56475e-93	1.07309	-1.06891	0.1024	0.06652	0.09468	0.06308	CD4	0.33417	0.346095	-0.189076	9.29049	10.2252	0.0419043	5.73988e-116	4.91473e-05
TACC1	12511327	1.16966e-98	1.45099	-1.43678	0.09592	0.05884	0.09012	0.05604	CD4	0.391079	0.459425	-0.493716	9.28536	60.6563	1.8008e-06	0.00752315	3.06025e-08
TAF11	12627760	1.13849e-92	0.955127	-0.953657	0.11988	0.09356	0.11152	0.08752	CD4	0.180551	0.177697	-0.13772	9.30666	3.11111	0.221556	5.7101e-210	2.79639e-26
TAF13	11603683	7.17764e-152	1.76661	-1.75948	0.01668	0.00672	0.0162	0.00672	CD4	0.607665	0.898977	-0.121059	9.23915	55.0844	0.0270417	2.35403e-135	0.00175504
TAF7	13671537	1.72891e-47	0.806204	-0.806907	0.36116	0.33608	0.2928	0.26972	CD4	0.182398	0.0431486	-0.52246	9.46343	32.023	1.24343e-07	1.88711e-29	6.41902e-14
TAGAP	13152095	4.61481e-68	0.510698	-0.50978	0.18604	0.13788	0.16584	0.12076	CD4	0.196573	0.320998	-0.796624	9.34445	97.6142	5.29582e-14	4.34949e-98	0.00530679
TANK	13230933	1.07238e-64	1.98681	-1.98027	0.15212	0.08444	0.14088	0.0802	CD4	0.475045	0.598453	-0.69591	9.31675	85.2263	6.30806e-11	2.10802e-39	9.76339e-45
TAOK1	12460224	2.39686e-101	2.14276	-2.13877	0.07752	0.0386	0.07364	0.038	CD4	0.518273	0.665498	-0.45629	9.27264	59.5776	1.53258e-05	2.66202e-142	0.0489097
TARDBP	12286254	8.9613e-111	0.602159	-0.603843	0.08352	0.06276	0.08128	0.05888	CD4	0.193062	0.267618	-0.435629	9.28339	55.2217	6.10778e-06	1.1443e-133	0.00627412
TARS	11850401	2.9257e-136	1.95794	-1.96034	0.03968	0.02296	0.03808	0.02216	CD4	0.451456	0.4724	-0.159184	9.25321	19.3009	0.0494786	2.69671e-60	1.42482e-06
TATDN2	11514539	1.0121e-157	1.32749	-1.32282	0.01412	0.01252	0.014	0.01216	CD4	0.272566	0.0546647	-0.0320296	9.24045	1.7538	0.667758	1.71336e-145	0.0131155
TBC1D24	11461434	2.92883e-161	1.72187	-1.70683	0.00908	0.0052	0.00884	0.0052	CD4	0.515751	0.569795	-0.0102294	9.23574	3.19547	0.67267	3.14255e-148	0.000971089
TBRG1	13061043	4.65478e-72	2.01878	-2.02936	0.15176	0.1106	0.1378	0.10132	CD4	0.234174	0.252957	-0.217538	9.32287	7.34322	0.0449512	9.26749e-130	0.0180645
TC2N	13624041	3.26407e-49	1.19795	-1.18966	0.22704	0.1506	0.195	0.13644	CD4	0.30229	0.389939	-0.537348	9.36185	39.8601	3.11433e-07	4.45255e-96	9.66627e-05
TCAF1	11629321	3.29597e-150	1.19832	-1.18477	0.02364	0.01592	0.02244	0.01576	CD4	0.342148	0.347601	-0.136983	9.24585	17.6277	0.107529	8.7011e-124	0.0145877
TCHH	11362500	5.8708e-168	5.0474	-5.14321	0.00028	0	0.00028	0	CD4	1.11018	inf	-0.00487269	9.23089	11.4552	0.717577	8.4743e-116	8.12154e-08
TCP11L1	11546712	1.34806e-155	2.16536	-2.16011	0.01152	0.00416	0.01152	0.00416	CD4	0.61528	1.00498	-0.0615625	9.23655	27.2284	0.184507	3.37599e-64	1.4995e-08
TEP1	11472364	1.57845e-160	0.539087	-0.53638	0.0104	0.00576	0.0104	0.00576	CD4	0.142062	0.708185	-0.0964727	9.23681	65.1352	0.0377994	7.39568e-41	1.11555e-07
TESK1	11525425	5.31729e-157	1.49478	-1.48855	0.01148	0.00712	0.01124	0.00712	CD4	0.413646	0.385835	-0.0671734	9.23763	11.4172	0.348306	6.30072e-26	0.0156102
TFRC	11618605	6.67476e-151	0.56533	-0.56899	0.02144	0.0182	0.02104	0.01756	CD4	0.237834	0.0778222	-0.138677	9.24484	35.4883	0.0251182	1.50968e-154	0.00529207
TGFBR1	11611507	2.31291e-151	2.01849	-2.01502	0.01632	0.00636	0.01624	0.00636	CD4	0.545015	1.00255	-0.0335617	9.23965	4.69986	0.51446	9.80679e-145	0.0176664
THAP3	12100301	2.54386e-121	7.43478	-7.52338	0.04332	0.01776	0.04268	0.01776	CD4	0.762337	0.802427	-0.143492	9.25288	13.7302	0.10073	2.9658e-107	2.48048e-07
THAP9-AS1	12334981	4.32232e-108	1.71389	-1.71003	0.06576	0.03288	0.06348	0.032	CD4	0.560627	0.630772	-0.0757375	9.26661	2.52099	0.39637	7.77277e-99	7.17545e-08
THOC3	12872624	1.06811e-80	1.12235	-1.12562	0.14632	0.11184	0.1322	0.10216	CD4	0.307364	0.243432	-0.258698	9.32109	9.93338	0.0202105	1.93481e-33	0.000194858
TIMM10B	13086935	6.54839e-71	6.43302	-6.44242	0.1026	0.032	0.09652	0.03088	CD4	0.940402	1.15129	-0.312301	9.28005	38.7885	0.000279732	2.02835e-157	0.0287351
TIMM8A	11736122	2.19787e-143	1.07969	-1.09629	0.03096	0.02444	0.03076	0.02336	CD4	0.174808	0.189007	-0.162569	9.25103	25.2251	0.0298039	1.31719e-90	3.30363e-08
TIMM9	13207208	1.06297e-65	1.03451	-1.04096	0.20944	0.16744	0.18968	0.15004	CD4	0.146879	0.136038	-0.0241287	9.35971	0.155175	0.757578	3.74796e-79	0.00116937
TINF2	13802585	6.77043e-43	3.24824	-3.25298	0.16988	0.06936	0.15456	0.0662	CD4	0.742892	0.868947	-0.0645137	9.316	1.26402	0.42889	7.33569e-148	0.00197036
TLR1	11570099	4.62267e-154	1.00704	-1.00293	0.01252	0.00616	0.01244	0.00572	CD4	0.461631	0.695487	-0.0648644	9.2377	26.5139	0.15853	1.66734e-144	0.0172651
TM2D1	13449794	8.28125e-56	2.4589	-2.45505	0.16844	0.09928	0.15316	0.09152	CD4	0.498913	0.538623	-0.563872	9.32699	54.213	6.15391e-08	1.1142e-66	3.21428e-09
TM9SF2	11965507	2.86038e-129	0.561675	-0.563881	0.05744	0.04988	0.05576	0.04936	CD4	0.129951	0.0935428	-0.368175	9.26899	62.3293	1.77225e-05	3.78759e-139	0.0122266
TMA16	12111031	1.06485e-120	0.76125	-0.770204	0.06388	0.05012	0.06096	0.04576	CD4	0.132019	0.159406	-0.0421208	9.27172	0.613289	0.66352	1.23664e-137	0.000409207
TMC6	13339953	3.47975e-60	1.33909	-1.3322	0.22296	0.18444	0.1988	0.16576	CD4	0.194645	0.127953	-0.304461	9.36983	12.2762	0.00398191	2.15724e-144	1.55215e-05
TMED3	12265838	6.57906e-112	1.55538	-1.55309	0.08564	0.07212	0.08256	0.06988	CD4	0.183809	0.115461	-0.0730772	9.28756	1.24084	0.485538	1.43021e-21	0.0248072
TMEM106A	11738670	3.18308e-143	1.42896	-1.42001	0.0252	0.01452	0.02476	0.01384	CD4	0.358556	0.501966	-0.00459589	9.2462	0.177865	0.890487	1.20134e-108	0.00274122
TMEM115	11959864	1.31243e-129	2.39715	-2.40161	0.03672	0.015	0.03604	0.015	CD4	0.594463	0.838574	-0.115498	9.25048	13.629	0.115529	1.4523e-100	0.0111343
TMEM126A	12766876	9.1521e-86	1.97195	-1.96776	0.13436	0.10656	0.12804	0.09872	CD4	0.183611	0.168611	-0.0809684	9.31497	1.33123	0.409164	4.4939e-136	0.0412191
TMEM127	11673511	2.29583e-147	0.916777	-0.912028	0.02196	0.01548	0.02184	0.01476	CD4	0.233278	0.154228	-0.00752335	9.24384	0.667453	0.765377	1.98954e-142	0.00137692
TMEM147	14292805	7.57755e-28	2.01459	-2.00968	0.26484	0.17848	0.2372	0.15872	CD4	0.331936	0.350772	-0.0770207	9.38329	0.938577	0.411314	1.34517e-95	0.000906887
TMEM170A	12985196	1.77886e-75	3.07453	-3.05995	0.12496	0.0676	0.11572	0.06256	CD4	0.504442	0.58393	-0.601642	9.30018	74.1689	8.77915e-09	1.14493e-116	1.55438e-08
TMEM181	12072255	5.92386e-123	1.94522	-1.93784	0.05472	0.0332	0.052	0.03252	CD4	0.588741	0.425596	-0.410514	9.26316	76.1011	6.79558e-06	2.12097e-166	0.0377835
TMEM184C	11648047	5.32194e-149	3.04555	-3.02611	0.01668	0.00468	0.01624	0.00468	CD4	0.762521	1.20269	-0.156682	9.23844	151.128	0.000353322	9.83856e-136	0.0215286
TMEM192	12073098	6.6351e-123	1.14647	-1.13608	0.07308	0.05936	0.06844	0.05788	CD4	0.232517	0.145945	-0.160343	9.27738	6.63129	0.127107	1.13182e-130	0.00733903
TMEM206	11671040	1.59475e-147	1.0867	-1.08141	0.01732	0.00964	0.0172	0.00948	CD4	0.381646	0.451057	-0.00885832	9.24122	0.295878	0.843685	1.48611e-137	0.00976896
TMEM208	13451857	9.96956e-56	2.52309	-2.53266	0.15088	0.0794	0.13976	0.074	CD4	0.494321	0.600912	-0.198848	9.31404	7.95436	0.0462142	8.50801e-15	1.0015e-06
TMEM223	13401965	1.07939e-57	4.84839	-4.86405	0.13432	0.06004	0.12356	0.05804	CD4	0.895339	0.713459	-0.360436	9.30078	28.5545	0.000381105	2.69435e-70	0.00121804
TMEM256	14119400	8.72058e-33	1.63472	-1.6501	0.32896	0.27252	0.27632	0.23288	CD4	0.15146	0.107168	-0.113315	9.4347	1.65774	0.236979	6.14931e-126	4.35986e-08
TMEM33	12165645	1.4691e-117	0.986116	-0.981194	0.05956	0.03256	0.05856	0.03192	CD4	0.325418	0.566247	-0.375213	9.26461	64.2884	3.07061e-05	6.68421e-146	0.011086
TMEM43	12031468	2.38882e-125	1.66962	-1.66685	0.04712	0.02532	0.04524	0.02408	CD4	0.502168	0.585601	-0.356623	9.25811	77.6246	2.32774e-05	5.01223e-76	1.09829e-05
TMEM55A	12022678	7.22935e-126	1.81745	-1.815	0.05312	0.03344	0.05136	0.03292	CD4	0.477249	0.396067	-0.177039	9.26084	13.4506	0.0648167	1.03987e-38	1.25018e-08
TMEM55B	13140573	1.46179e-68	3.24686	-3.23705	0.11916	0.05352	0.1132	0.0518	CD4	0.634213	0.746738	-0.078588	9.29297	1.72867	0.403411	5.58198e-136	0.0483298
TMEM57	11958734	1.12271e-129	1.75156	-1.75825	0.04244	0.02768	0.04088	0.02704	CD4	0.408834	0.278491	-0.281988	9.25569	34.9259	0.00548491	2.57969e-140	0.035312
TMEM60	12875751	1.4999e-80	3.24478	-3.2376	0.09556	0.03192	0.09092	0.03068	CD4	0.895432	1.0578	-0.245056	9.27806	16.788	0.0175741	1.14521e-152	0.00523924
TMEM87B	11749238	1.47567e-142	1.55462	-1.55476	0.0248	0.01332	0.02432	0.01312	CD4	0.406829	0.587055	-0.219171	9.24509	64.5649	0.00267895	1.82654e-121	0.0162017
TMEM8A	11800705	2.45872e-139	1.34957	-1.33657	0.0256	0.01008	0.02532	0.00992	CD4	0.475047	0.849329	-0.0548938	9.24419	5.31015	0.399172	8.594e-153	0.00405751
TMEM97	11806132	5.3488e-139	3.07548	-3.0892	0.02608	0.01048	0.02376	0.01008	CD4	0.707148	0.760724	-0.10111	9.24421	17.0937	0.127994	2.16885e-111	2.5175e-09
TMEM99	11969009	4.63634e-129	2.15076	-2.1329	0.03228	0.01172	0.0322	0.01132	CD4	0.591851	0.924243	-0.0536357	9.24741	2.9469	0.497241	3.58288e-39	1.90931e-07
TMEM9B	14365186	6.55891e-26	3.08369	-3.06816	0.22984	0.12	0.20868	0.11164	CD4	0.605768	0.633818	-0.236982	9.35606	8.90531	0.0189781	3.46341e-48	1.24292e-05
TMX2	12364670	1.79599e-106	0.820488	-0.82419	0.07964	0.0546	0.0768	0.05248	CD4	0.210106	0.360998	-0.216258	9.27834	13.6213	0.0295366	4.16767e-70	0.000205892
TNFAIP8	15003035	5.42162e-12	0.736568	-0.745168	0.5014	0.37772	0.38224	0.30236	CD4	0.162927	0.257429	-0.493623	9.51484	29.7862	1.30218e-07	2.55853e-112	0.000261271
TNFRSF10B	11531297	1.29905e-156	1.11583	-1.11041	0.015	0.00904	0.0148	0.00904	CD4	0.279477	0.543139	-0.0383251	9.24007	10.3419	0.31205	1.56315e-22	0.00136192
TNFRSF12A	11536175	2.72597e-156	4.90157	-4.88197	0.00792	0	0.00776	0	CD4	1.58859	inf	-0.0551256	9.23386	73.1245	0.0301124	9.44687e-164	2.1118e-10
TNFRSF1B	13149726	3.64463e-68	2.69887	-2.69642	0.11252	0.0426	0.10464	0.03992	CD4	0.888746	0.875679	-0.301379	9.28723	20.8774	0.00431163	1.19921e-96	0.0322142
TNFRSF4	14560115	4.68408e-21	1.73194	-1.74377	0.2134	0.05416	0.17132	0.04776	CD4	0.793391	1.34119	-0.649067	9.32832	75.6138	1.80064e-10	1.30013e-169	0.00596842
TNFSF13B	11944375	1.5384e-130	0.597111	-0.595801	0.06508	0.05268	0.05528	0.04476	CD4	0.198813	0.120196	-0.0137592	9.27175	6.32498	0.151897	7.52875e-131	0.00117704
TNFSF14	12530439	1.15898e-97	3.97933	-3.97711	0.06072	0.00688	0.05548	0.00668	CD4	1.80591	2.06617	-0.25215	9.25523	103.593	7.61142e-06	1.42866e-174	0.000972516
TNIK	12226477	4.1204e-114	0.527972	-0.526365	0.08456	0.07112	0.08016	0.06836	CD4	0.0933828	0.0875734	-0.0833846	9.28669	2.20874	0.349252	4.23067e-145	0.0438044
TNK2	11805264	4.72385e-139	1.88056	-1.88034	0.03576	0.0262	0.0344	0.0256	CD4	0.370975	0.331814	-0.0339029	9.25292	0.594332	0.732701	3.29713e-85	0.000104503
TNPO1	11982083	2.8036e-128	0.910537	-0.899954	0.06128	0.04344	0.05916	0.0428	CD4	0.21341	0.324282	-0.293352	9.26869	30.026	0.00293327	8.41189e-151	7.16426e-07
TNRC6A	12626398	9.71366e-93	1.42573	-1.41136	0.10664	0.07868	0.10056	0.07348	CD4	0.304271	0.23237	-0.0428087	9.29792	0.339645	0.703507	1.93866e-83	0.0363997
TOB2	12228142	5.11186e-114	2.95768	-2.96173	0.0518	0.01936	0.04996	0.01928	CD4	0.808269	0.96012	-0.183054	9.2573	16.027	0.057642	9.02193e-138	0.00019109
TOMM22	14388774	2.70626e-25	1.97994	-1.97755	0.3786	0.29668	0.31448	0.2494	CD4	0.20726	0.226748	-0.146523	9.45578	2.8848	0.119957	6.61567e-116	0.0252154
TOP2B	12053203	4.54002e-124	1.44793	-1.43597	0.05604	0.0364	0.0544	0.03536	CD4	0.274756	0.397263	-0.110916	9.2648	4.55141	0.260807	8.36581e-124	0.000763963
TOP3B	11582217	2.86632e-153	1.62	-1.61446	0.01804	0.0102	0.01804	0.01008	CD4	0.414023	0.630442	-0.11492	9.24101	62.5974	0.0106181	6.77016e-94	0.00182049
TP53	11883953	3.3344e-134	0.956697	-0.950123	0.04484	0.03288	0.0438	0.03244	CD4	0.264589	0.283698	-0.221667	9.25957	24.4955	0.0142856	3.78899e-164	3.63888e-17
TP53BP1	11782015	1.67905e-140	1.38458	-1.37527	0.03112	0.01604	0.03012	0.01604	CD4	0.426251	0.593275	-0.27731	9.24763	78.1711	0.000426043	1.33415e-115	3.53828e-05
TP53RK	12549130	1.07941e-96	3.77947	-3.80216	0.0614	0.02084	0.05984	0.02052	CD4	0.834894	0.96648	-0.00107714	9.26175	0.043156	0.927254	2.56811e-284	7.08032e-10
TPM2	11510826	5.74257e-158	1.22618	-1.21828	0.00988	0.00384	0.00968	0.00364	CD4	0.408028	1.02461	-0.0534015	9.23594	20.715	0.272735	1.31621e-116	0.0408563
TPRG1	11604378	7.96448e-152	1.39658	-1.38842	0.0182	0.00712	0.01676	0.00668	CD4	0.768901	0.918817	-0.157197	9.24016	52.2469	0.0214302	7.08712e-06	2.1065e-08
TPST2	12803671	5.52625e-84	1.90167	-1.88557	0.09892	0.0474	0.09468	0.04516	CD4	0.566907	0.652513	-0.00872943	9.28304	0.0949799	0.846951	1.97334e-103	0.0231974
TPT1-AS1	12442614	2.78431e-102	1.46906	-1.46054	0.09604	0.06332	0.08884	0.06016	CD4	0.338492	0.366497	-0.208956	9.28805	11.604	0.0315608	0.0219895	0.00130454
TRABD	15247078	3.70207e-08	3.63623	-3.64043	0.29864	0.13568	0.2592	0.12432	CD4	0.660324	0.729462	-0.124219	9.382	2.47251	0.195795	3.00707e-31	1.17054e-103
TRAF3IP2	11606860	1.15461e-151	0.554699	-0.558563	0.026	0.02112	0.02508	0.02088	CD4	0.100975	0.187298	-0.00324303	9.24762	0.0159051	0.956249	3.66272e-132	0.000543174
TRAF5	12818906	2.98024e-83	3.40579	-3.3989	0.0954	0.04108	0.09008	0.03892	CD4	0.735793	0.792997	-0.523182	9.28018	78.6545	1.30558e-07	3.82829e-233	6.9634e-13
TRAK2	11696149	6.40793e-146	0.923403	-0.926723	0.03104	0.02308	0.03032	0.023	CD4	0.26564	0.29446	-0.143092	9.25003	17.2391	0.079084	1.16405e-155	0.0172347
TRANK1	11796999	1.44532e-139	0.895603	-0.890145	0.02988	0.01744	0.02988	0.01656	CD4	0.272825	0.50337	-0.175266	9.24848	26.5824	0.0357304	8.95427e-134	5.25605e-05
TRAPPC8	11705924	2.68393e-145	1.5107	-1.50329	0.0232	0.01256	0.023	0.01224	CD4	0.413374	0.579571	-0.16184	9.24408	45.4849	0.0145027	6.94499e-129	0.00219366
TRAT1	16875508	0.000164758	2.14782	-2.14964	0.50756	0.22432	0.37052	0.19268	CD4	0.619327	0.751362	-0.4191	9.47539	22.5085	7.572e-06	1.44832e-85	1.43796e-22
TRAV13-2	11626378	2.12653e-150	0.946248	-0.949477	0.01928	0.01012	0.01688	0.00896	CD4	0.296196	0.506656	-0.15883	9.24089	51.2992	0.0184545	1.08761e-88	0.000254673
TRAV14DV4	11416016	2.56394e-164	0.538356	-0.531209	0.00644	0.005	0.00352	0.00304	CD4	0.309064	0.0169529	-0.140115	9.2345	154.34	0.00682172	9.30088e-107	0.00261938
TRAV29DV5	11361657	5.14083e-168	1.12273	-1.11817	0.00132	0.00104	0.001	0.00104	CD4	0.43611	0.349835	-0.0460918	9.23167	319.09	0.0233645	1.6775e-48	6.92614e-11
TRAV36DV7	11573240	7.42147e-154	0.862008	-0.85849	0.01156	0.004	0.01092	0.00372	CD4	0.285636	0.924599	-0.0197523	9.23681	3.01312	0.642273	2.2167e-133	4.00114e-08
TRBV20-1	11381794	1.21825e-166	0.904337	-0.907118	0.00424	0.00144	0.00224	0.00144	CD4	0.387262	0.986344	-0.0129634	9.23266	7.02028	0.643598	3.27147e-09	0.00737663
TRDMT1	11643597	2.75062e-149	1.3833	-1.37396	0.02	0.013	0.01964	0.01276	CD4	0.296157	0.326908	-0.0904574	9.24265	21.79	0.104696	1.03543e-157	0.0247249
TRGV5	11657353	2.11155e-148	4.48329	-4.4265	0.01612	0.00344	0.01596	0.00344	CD4	1.0469	1.59174	-0.163087	9.23814	94.5581	0.00690565	9.65803e-137	0.00115826
TRIM13	12587464	1.01255e-94	2.5635	-2.53736	0.09004	0.0474	0.08476	0.04604	CD4	0.693382	0.63118	-0.445216	9.28048	61.0896	3.17979e-06	3.35806e-137	0.00491059
TRIM26	11810682	1.0255e-138	1.99646	-1.98671	0.03224	0.01992	0.032	0.01928	CD4	0.442636	0.457775	-0.0619848	9.25043	9.98571	0.180685	4.13412e-67	3.99319e-08
TRIM47	12054968	5.76259e-124	3.07976	-3.07631	0.03392	0.00796	0.03384	0.00744	CD4	1.08901	1.34977	-0.215347	9.24643	57.9501	0.00382385	1.56566e-73	3.38882e-06
TRIM52	12173469	4.10603e-117	1.79956	-1.78441	0.0618	0.0388	0.05828	0.03688	CD4	0.448426	0.41154	-0.278682	9.26657	34.588	0.00160287	1.54551e-71	1.35611e-255
TRNT1	12348401	2.33821e-107	2.68909	-2.69061	0.06764	0.03832	0.06588	0.0378	CD4	0.529094	0.501753	-0.198851	9.26837	19.031	0.0192249	3.8394e-81	0.000555014
TRPM7	11930386	2.20459e-131	0.874831	-0.864164	0.05652	0.04032	0.0542	0.03876	CD4	0.287836	0.343516	-0.418851	9.26439	60.1154	5.4567e-05	1.50951e-147	0.0286892
TSEN34	12944214	2.34334e-77	3.99555	-3.98461	0.09268	0.03064	0.08944	0.02992	CD4	0.983628	1.09984	-0.163175	9.27547	9.24146	0.0841616	4.65921e-135	1.49339e-31
TSEN54	12690370	1.5765e-89	1.94185	-1.94472	0.088	0.0434	0.08604	0.04216	CD4	0.536768	0.638915	-0.123385	9.27819	4.25402	0.224893	7.09373e-131	0.00168031
TSHZ1	11746246	9.56206e-143	1.08075	-1.07602	0.03168	0.02168	0.03092	0.0214	CD4	0.332534	0.299319	-0.295282	9.24935	77.686	0.000238875	3.53464e-105	0.000198347
TSPAN14	13029295	1.76654e-73	1.31085	-1.31073	0.1654	0.12084	0.14796	0.11004	CD4	0.367175	0.261368	-0.580878	9.33272	54.7873	3.02233e-08	5.54075e-148	0.0107309
TSPAN15	11719642	1.99288e-144	1.24084	-1.23507	0.0198	0.007	0.01884	0.00676	CD4	0.679709	0.966326	-0.0461855	9.24066	11.3526	0.277859	6.21035e-05	0.0107491
TSPAN18	12253305	1.31521e-112	1.98205	-1.9806	0.05228	0.02004	0.05028	0.01924	CD4	0.689385	0.837543	-0.332473	9.25835	55.9431	0.000341054	2.67164e-101	4.045e-05
TSPAN2	11922751	7.61493e-132	1.01481	-1.01563	0.03744	0.01764	0.03556	0.01652	CD4	0.389492	0.690019	-0.188659	9.25068	23.2973	0.0390683	1.61992e-151	0.020643
TSR1	11892086	1.0452e-133	1.00739	-1.00558	0.0416	0.02996	0.04124	0.02996	CD4	0.199194	0.250133	-0.043142	9.25702	1.04314	0.622719	1.45808e-134	0.000555014
TTC7A	11514434	9.96017e-158	0.976056	-0.976383	0.0094	0.00296	0.00924	0.00296	CD4	0.229142	1.15489	-0.0295086	9.23555	6.14938	0.551048	1.74466e-103	0.0177743
TTF1	13039743	5.20296e-73	2.46021	-2.45636	0.12476	0.064	0.11412	0.06064	CD4	0.4939	0.608553	-0.328401	9.29922	20.2348	0.00274504	3.00649e-131	0.00104029
TTLL5	11560349	1.06124e-154	0.782274	-0.774924	0.0152	0.01072	0.01468	0.01048	CD4	0.173547	0.224402	-0.055211	9.24064	20.2394	0.15395	1.54811e-134	0.00211682
TUBA1C	12238193	1.87506e-113	1.63168	-1.63388	0.07304	0.04868	0.07016	0.04668	CD4	0.439131	0.382423	-0.101064	9.2745	2.91468	0.331227	1.46974e-132	1.77513e-08
TUBB4B	13627449	4.35028e-49	3.43779	-3.44244	0.1444	0.04108	0.13176	0.03928	CD4	1.05711	1.26317	-0.495549	9.29713	56.2241	1.16103e-06	2.55758e-154	0.0119409
TUBD1	11951468	4.1099e-130	1.48861	-1.48237	0.04444	0.02924	0.04236	0.028	CD4	0.332181	0.321564	-0.112005	9.25756	7.34112	0.190465	8.74803e-151	6.93984e-05
TUBE1	11883389	3.08017e-134	1.75085	-1.76108	0.0392	0.02292	0.03892	0.02292	CD4	0.413454	0.473272	-0.187998	9.25339	22.8064	0.0321013	3.68157e-74	0.0022454
TUG1	12227182	4.51433e-114	2.67053	-2.66238	0.0598	0.03584	0.05608	0.0338	CD4	0.494954	0.479318	-0.385023	9.26717	63.3856	1.74344e-05	6.75548e-152	0.00346857
TULP3	11641578	2.03839e-149	2.18556	-2.19873	0.01932	0.008	0.01828	0.008	CD4	0.52016	0.889667	-0.161547	9.24053	75.1804	0.00574193	2.62019e-31	0.000868226
TULP4	11951988	4.41662e-130	1.17435	-1.16266	0.0502	0.02808	0.0468	0.02736	CD4	0.426151	0.579624	-0.318485	9.25807	68.7974	6.03248e-05	1.17235e-132	0.00757937
TUSC2	13171268	3.09615e-67	3.3012	-3.28743	0.11944	0.05548	0.11428	0.05404	CD4	0.558347	0.699838	-0.183002	9.29564	7.42599	0.0745868	6.01938e-117	0.0335407
TWF1	11875518	1.01725e-134	0.849632	-0.842398	0.04284	0.02896	0.04208	0.02852	CD4	0.253193	0.340435	-0.298501	9.25629	74.1247	5.38095e-05	4.23863e-147	0.00654099
TXN	15705090	0.00377225	1.22932	-1.23441	0.46284	0.29948	0.36284	0.23912	CD4	0.389801	0.386349	-0.118624	9.48643	1.93434	0.164311	1.62495e-160	0.0148896
TXNDC15	12966346	2.4446e-76	4.4218	-4.41331	0.09232	0.03576	0.0886	0.0348	CD4	0.801015	0.84762	-0.147613	9.27908	6.08582	0.146761	0	1.27923e-40
TYK2	11748678	1.3606e-142	2.41269	-2.40437	0.0232	0.0086	0.02308	0.0086	CD4	0.542792	0.79294	-0.146126	9.2426	33.8809	0.043094	3.86107e-153	0.0104884
TYW3	12199272	1.20066e-115	2.0859	-2.08118	0.0656	0.05272	0.06216	0.04876	CD4	0.326578	0.124171	-0.229953	9.27275	15.6878	0.0246492	3.22697e-122	0.000158242
UBA6-AS1	11787598	3.74778e-140	2.18815	-2.19595	0.02492	0.00644	0.02452	0.0062	CD4	0.760754	1.28726	-0.122388	9.24218	25.7538	0.0876688	1.37888e-19	1.99279e-13
UBE2Q1	11765654	1.58723e-141	1.67022	-1.6602	0.02832	0.01576	0.02736	0.01532	CD4	0.360075	0.485014	-0.0248486	9.24679	0.648509	0.747814	1.65713e-128	0.00251829
UBE2Q2	12935702	9.46969e-78	2.45876	-2.45019	0.10092	0.03244	0.0948	0.03168	CD4	0.578873	1.06686	-0.186684	9.27837	15.7182	0.02149	2.4224e-154	0.0162221
UBE2Z	12095021	1.25582e-121	4.56919	-4.50248	0.04672	0.02448	0.04536	0.02432	CD4	0.649429	0.621592	-0.248474	9.25758	38.6602	0.00306738	5.10666e-39	5.05212e-05
UBL4A	12931619	6.12664e-78	4.84257	-4.82028	0.08796	0.02688	0.08488	0.02548	CD4	0.916963	1.16229	-0.382934	9.27332	50.1597	8.22125e-05	7.68204e-25	4.96532e-41
UBLCP1	12045130	1.52343e-124	0.780696	-0.775595	0.05024	0.03696	0.04856	0.03588	CD4	0.179821	0.213081	-0.154772	9.26299	9.24374	0.115655	5.04422e-70	3.03067e-06
UBR7	11579528	1.91276e-153	1.69001	-1.68174	0.0202	0.01472	0.02004	0.01456	CD4	0.361426	0.299276	-0.0460668	9.24316	4.7013	0.448481	1.66161e-188	3.38603e-33
UCK2	11415047	2.20472e-164	0.960441	-0.958144	0.00292	0.00052	0.00292	0.00052	CD4	0.28616	1.4899	-0.00214305	9.23197	0.23932	0.941595	2.03002e-92	1.25175e-05
UFM1	12993325	4.17165e-75	0.87293	-0.871295	0.1558	0.12436	0.141	0.11216	CD4	0.194504	0.207917	-0.481542	9.33056	35.7441	6.28436e-06	2.99548e-153	0.000115794
UFSP2	12084232	2.95992e-122	0.920873	-0.917047	0.07508	0.06312	0.07188	0.06088	CD4	0.212251	0.157369	-0.0497677	9.28124	0.554557	0.645466	3.24927e-114	0.000191996
UGCG	11929354	1.90974e-131	1.05709	-1.05318	0.042	0.02864	0.0414	0.02728	CD4	0.311138	0.304817	-0.140911	9.25561	12.1994	0.103924	8.14386e-149	0.00396664
ULK3	12206258	2.98346e-115	4.44203	-4.4556	0.05304	0.02216	0.05232	0.02072	CD4	0.824544	0.86126	-0.305636	9.25871	54.9045	0.000327767	1.00554e-148	0.000103538
ULK4	11687307	1.74937e-146	0.853233	-0.843919	0.02488	0.01368	0.02464	0.01292	CD4	0.283083	0.595654	-0.0767393	9.2454	13.7363	0.163291	4.86919e-20	0.00352688
UMAD1	12076915	1.10837e-122	0.873171	-0.876469	0.04956	0.03984	0.04892	0.03788	CD4	0.19412	0.131338	-0.135529	9.26312	9.35145	0.115141	1.30853e-142	0.0472435
UNC93B1	11701085	1.32129e-145	0.874422	-0.875337	0.01804	0.00572	0.0178	0.00572	CD4	0.285497	1.04928	-0.0795543	9.24021	14.287	0.237949	2.97679e-167	0.000179431
USE1	13175318	4.6215e-67	1.28185	-1.29448	0.16772	0.13896	0.1524	0.12544	CD4	0.172558	0.0929101	-0.136037	9.33882	2.74783	0.19692	3.3128e-169	5.50718e-05
USF2	12669754	1.47706e-90	1.12641	-1.1206	0.09108	0.04988	0.08748	0.047	CD4	0.309356	0.524394	-0.174997	9.28109	8.11183	0.088014	3.1027e-88	2.17413e-08
USO1	12215963	1.05375e-114	1.55977	-1.55431	0.08008	0.05744	0.0752	0.05468	CD4	0.347562	0.320331	-0.405795	9.28182	44.2973	5.68457e-05	5.20262e-70	0.0209976
USP19	11538836	4.08298e-156	1.79108	-1.79161	0.012	0.00576	0.01176	0.00576	CD4	0.482631	0.734962	-0.0808645	9.23771	33.5176	0.113912	3.27884e-145	0.0325249
USP28	11523298	3.84637e-157	0.993608	-0.972965	0.01084	0.0052	0.01044	0.0052	CD4	0.344007	0.745719	-0.0722054	9.23686	51.7953	0.0657587	9.33736e-155	0.0338861
USP32	11943270	1.31985e-130	1.30393	-1.30042	0.04096	0.02484	0.03988	0.02448	CD4	0.254412	0.412509	-0.11994	9.25559	7.68542	0.194782	7.25436e-122	0.00705992
USP37	11727788	6.53541e-144	3.0059	-2.97583	0.0218	0.01152	0.02172	0.01152	CD4	0.646388	0.504127	-0.137792	9.2429	31.6322	0.0499956	5.08048e-145	0.0169877
USP42	11626730	2.24099e-150	0.657173	-0.649576	0.0234	0.01688	0.023	0.0168	CD4	0.193873	0.270946	-0.112805	9.24585	25.0722	0.0550637	3.06643e-155	6.21249e-08
USP8	13332260	1.6931e-60	2.0886	-2.06571	0.18428	0.12436	0.16312	0.11336	CD4	0.414002	0.317046	-0.570658	9.33863	45.5345	2.23076e-07	2.77232e-76	7.50912e-06
UTP11L	11902776	4.67701e-133	1.50922	-1.51357	0.03788	0.02052	0.03708	0.02008	CD4	0.388379	0.463838	-0.0191751	9.25163	0.106596	0.871872	2.30396e-117	0.0381789
UTP6	12038226	5.97766e-125	1.28453	-1.2858	0.05012	0.03188	0.04752	0.03084	CD4	0.314371	0.395684	-0.045977	9.26053	0.76923	0.65987	8.44664e-143	0.000252832
UXS1	13862675	7.18029e-41	3.62114	-3.57244	0.18032	0.083	0.16188	0.0794	CD4	0.642793	0.708604	-0.242127	9.32404	10.3526	0.0188914	6.10253e-41	7.84849e-125
VAMP3	12411339	5.93703e-104	2.28623	-2.28348	0.0638	0.02824	0.0622	0.0274	CD4	0.602956	0.732812	-0.191969	9.26511	31.2699	0.00390844	1.8217e-104	1.69805e-14
VAMP4	12418132	1.37314e-103	3.76672	-3.74588	0.07096	0.03548	0.06936	0.03504	CD4	0.677655	0.663231	-0.125055	9.26929	5.32138	0.211024	5.62672e-162	0.0486912
VASP	13218169	3.09936e-65	0.92134	-0.922592	0.19084	0.13728	0.16944	0.12456	CD4	0.291916	0.30818	-0.257734	9.3446	10.4863	0.0119731	1.36087e-100	0.00245705
VDAC1	14338860	1.3203e-26	2.65462	-2.65976	0.25004	0.14556	0.22164	0.13268	CD4	0.505496	0.505033	-0.280938	9.36862	11.7263	0.00522499	1.53837e-47	4.76661e-05
VDAC2	14850562	8.34356e-15	1.62207	-1.62523	0.45576	0.34948	0.36392	0.2862	CD4	0.2881	0.206709	-0.0618523	9.49277	0.647689	0.420957	4.55786e-48	0.0121177
VEGFB	11824860	7.761e-138	1.21686	-1.21431	0.0318	0.01724	0.03132	0.01708	CD4	0.195188	0.486499	-0.146709	9.2481	16.5655	0.100356	2.11397e-128	0.0356194
VHL	12078576	1.38545e-122	0.659064	-0.646162	0.07964	0.06572	0.07636	0.06312	CD4	0.143825	0.185036	-0.20946	9.28286	12.8752	0.029164	3.60847e-116	0.00193913
VIM	21182046	4.72707e-176	1.75582	-1.7654	3.83332	2.35972	0.91928	0.78828	CD4	0.512394	0.442409	-0.404141	10.5939	49.9121	1.70144e-12	1.7852e-172	6.39437e-05
VIM-AS1	12380851	1.35283e-105	2.08047	-2.06475	0.07812	0.04064	0.0736	0.03856	CD4	0.444979	0.624434	-0.276265	9.27156	23.8998	0.00584559	2.17864e-87	0.00704676
VMP1	15743943	0.00746453	2.72906	-2.72351	0.33484	0.11268	0.26776	0.10712	CD4	0.739134	1.05774	-0.626094	9.38714	53.4874	1.80348e-09	2.53978e-163	0.00267271
VPS13D	11995690	1.8137e-127	1.3838	-1.36988	0.04392	0.02256	0.04288	0.02232	CD4	0.352003	0.580154	-0.128317	9.25474	9.83569	0.14605	3.48319e-124	0.0246494
VPS18	11478949	4.34658e-160	0.547821	-0.532195	0.00968	0.00588	0.00968	0.00588	CD4	0.165517	0.451373	-0.0612048	9.23663	27.1971	0.178489	2.75805e-145	0.0376452
VPS37A	12024028	8.68746e-126	2.05602	-2.06781	0.04548	0.02212	0.04352	0.0218	CD4	0.573494	0.704441	-0.283666	9.25481	66.1195	0.000210396	5.89083e-150	2.09862e-15
VPS37C	11461895	3.14472e-161	6.98478	-6.95283	0.00468	0.00132	0.00468	0.00132	CD4	1.04866	1.29241	-0.0301619	9.23309	89.3151	0.098825	9.51888e-153	0.0437855
VPS50	11568125	3.43251e-154	1.49308	-1.49128	0.01508	0.00848	0.01508	0.00848	CD4	0.34672	0.489573	-0.0172235	9.23895	1.42628	0.72392	2.03582e-108	0.0383431
WAC	13256600	1.28069e-63	1.42218	-1.408	0.18068	0.13396	0.1614	0.12236	CD4	0.286157	0.228343	-0.355863	9.34067	19.7505	0.000646572	8.74861e-56	3.38839e-23
WBP1L	11751708	2.11085e-142	1.55984	-1.55566	0.02732	0.01888	0.02648	0.0188	CD4	0.438022	0.21034	-0.21975	9.24746	60.8917	0.00194843	1.39589e-144	6.55842e-11
WBP2NL	11486392	1.36349e-159	2.2627	-2.24571	0.00836	0.0058	0.00824	0.00564	CD4	0.436426	0.284357	-0.102352	9.23586	79.0958	0.0318842	1.13079e-171	6.48829e-06
WDFY2	11949098	2.96016e-130	0.605659	-0.597154	0.06044	0.04856	0.05796	0.0464	CD4	0.123131	0.171152	-0.102197	9.26899	4.1023	0.26199	3.61425e-140	4.1498e-14
WDR44	11727332	6.11539e-144	2.33681	-2.32154	0.02264	0.0086	0.02196	0.0086	CD4	0.644055	0.955089	-0.205677	9.24136	99.2392	0.00105486	9.12675e-156	0.0299368
WDR5B	11551573	2.81469e-155	2.88131	-2.86777	0.01364	0.00536	0.01352	0.00536	CD4	0.846031	1.06526	-0.0791247	9.23745	35.9126	0.109279	2.95775e-126	9.28974e-65
WDR82	13229307	9.15802e-65	3.98657	-3.95573	0.14468	0.08672	0.1342	0.08196	CD4	0.508461	0.467872	-0.434433	9.3134	33.8246	4.05537e-05	3.36575e-171	0.0177614
WHSC1L1	15742216	0.00724841	1.25959	-1.25622	0.45236	0.30172	0.35852	0.25044	CD4	0.277346	0.299806	-0.306004	9.48324	11.9813	0.00100954	5.54373e-169	0.00866689
XBP1	18014810	1.12566e-24	1.16911	-1.16776	0.71396	0.31356	0.46364	0.2438	CD4	0.470256	0.755104	-0.0301951	9.56751	0.209247	0.647367	1.26635e-167	3.77758e-17
XIAP	12253767	1.39575e-112	0.701521	-0.699063	0.09304	0.07804	0.08576	0.07288	CD4	0.15649	0.126574	-0.126199	9.29143	2.70339	0.292051	2.82647e-122	1.51289e-05
XPO1	12702977	6.66148e-89	1.33951	-1.33696	0.09388	0.054	0.09024	0.05192	CD4	0.360524	0.477299	-0.221067	9.28561	11.5199	0.0363096	5.54301e-211	1.16599e-38
XPO6	11858539	9.2588e-136	0.721081	-0.724331	0.04168	0.03316	0.04108	0.0318	CD4	0.15354	0.133885	-0.185433	9.25805	20.6342	0.0280116	5.50824e-178	0.00231935
XPOT	11593306	1.51586e-152	0.744893	-0.73586	0.02948	0.02124	0.02816	0.0208	CD4	0.235387	0.361779	-0.0673835	9.24909	6.75113	0.285314	8.24113e-98	0.00317678
XRCC6BP1	11630949	4.1996e-150	0.987228	-0.983464	0.02728	0.02424	0.02704	0.02388	CD4	0.265732	0.0588211	-0.0768277	9.24854	6.58699	0.295874	4.41343e-64	0.00543961
XRRA1	12418773	1.48608e-103	0.547541	-0.549329	0.09696	0.07088	0.08924	0.06568	CD4	0.192942	0.248403	-0.328685	9.29192	28.6097	0.000585205	2.15947e-23	9.26e-98
YARS2	11935912	4.75287e-131	1.27883	-1.28592	0.05076	0.0394	0.04968	0.03808	CD4	0.207689	0.182594	-0.0483209	9.26195	0.920023	0.623269	1.28936e-81	1.29356e-05
YIPF6	12284762	7.40767e-111	1.86605	-1.86505	0.07092	0.04492	0.0686	0.0438	CD4	0.327834	0.407101	-0.00769313	9.27083	0.0622619	0.887554	2.7854e-158	0.000603
YWHAE	14122210	1.05665e-32	3.5331	-3.53382	0.20144	0.10364	0.18152	0.09612	CD4	0.666817	0.583949	-0.414516	9.33789	25.533	0.000122432	1.07226e-135	0.00985594
YWHAQ	14562448	5.31507e-21	1.09549	-1.10248	0.36664	0.27076	0.30344	0.228	CD4	0.292777	0.278865	-0.038201	9.44705	0.424451	0.526195	4.06891e-144	0.0336602
YY1	13405066	1.43338e-57	1.68997	-1.68651	0.16604	0.112	0.1472	0.10288	CD4	0.322291	0.272404	-0.350898	9.32962	18.403	0.00139406	1.07887e-133	0.00123466
YY1AP1	11927262	1.42735e-131	1.34835	-1.33608	0.04308	0.0292	0.04244	0.0284	CD4	0.267065	0.345061	-0.24002	9.25715	49.3222	0.000857547	8.92614e-143	0.00479604
ZBED5	12119588	3.3266e-120	1.58071	-1.57581	0.06112	0.03964	0.05928	0.03832	CD4	0.390315	0.409446	-0.372176	9.26755	59.1012	3.49325e-05	5.46448e-155	0.00800385
ZBTB17	11715261	1.05123e-144	2.77193	-2.74746	0.02336	0.01028	0.0232	0.01028	CD4	0.622355	0.709391	-0.115777	9.24335	28.8867	0.0569618	3.86536e-83	0.0360554
ZBTB2	11917194	3.50863e-132	2.10156	-2.10631	0.03276	0.01348	0.03188	0.0132	CD4	0.730647	0.850566	-0.261682	9.24853	95.6449	8.32204e-05	9.52403e-136	0.0039546
ZBTB38	12298726	4.38903e-110	0.529451	-0.522662	0.09708	0.081	0.08852	0.07628	CD4	0.161072	0.141657	-0.601593	9.2941	70.5407	4.21865e-08	1.0127e-167	4.95291e-07
ZBTB4	12164966	1.34361e-117	2.5681	-2.57873	0.04932	0.0202	0.0478	0.01812	CD4	0.644331	0.856929	-0.326102	9.25678	53.7506	0.00054175	7.36274e-182	4.06664e-14
ZBTB41	11527655	7.46573e-157	1.11869	-1.11707	0.01168	0.00536	0.01136	0.00504	CD4	0.373324	0.826972	-0.0386	9.23708	8.6177	0.411675	1.84801e-190	1.50629e-14
ZBTB43	11915208	2.65926e-132	1.01568	-1.01624	0.04844	0.03688	0.0468	0.03508	CD4	0.282394	0.267394	-0.261711	9.26291	30.7154	0.0044115	1.40036e-174	4.87194e-12
ZBTB44	12366584	2.28153e-106	1.06715	-1.05182	0.0834	0.05964	0.07952	0.05728	CD4	0.237454	0.281617	-0.237394	9.28224	19.2355	0.00808939	2.39382e-204	3.05167e-32
ZBTB7A	12274002	1.87248e-111	1.40341	-1.39268	0.07396	0.0474	0.07116	0.04488	CD4	0.276409	0.379262	-0.125233	9.27403	4.69897	0.218365	1.23747e-98	0.0172214
ZC2HC1A	11551650	2.84769e-155	0.777217	-0.779837	0.01284	0.00756	0.01232	0.00744	CD4	0.313948	0.472804	-0.0979613	9.23806	47.2551	0.0501446	5.56389e-130	5.06895e-06
ZCCHC2	11896382	1.90949e-133	2.66912	-2.67682	0.02836	0.00904	0.02724	0.00904	CD4	0.740197	0.874099	-0.1829	9.24494	35.2947	0.0304744	8.76009e-11	0.00117777
ZCCHC9	12273027	1.65278e-111	2.69153	-2.71173	0.08064	0.05716	0.07496	0.05324	CD4	0.344974	0.290022	-0.159576	9.27923	6.12818	0.134741	1.4349e-136	0.0182241
ZDHHC20	11640625	1.76945e-149	0.759637	-0.739424	0.0332	0.0308	0.03192	0.02912	CD4	0.15233	0.0602789	-0.051452	9.25364	1.37813	0.601825	9.28967e-157	0.0095346
ZFYVE21	12224039	3.00439e-114	4.92226	-4.84129	0.04612	0.01264	0.04524	0.01252	CD4	0.962655	1.26455	-0.0693642	9.25284	8.163	0.220855	5.72386e-119	2.53616e-05
ZMYM6	11631380	4.47774e-150	2.74262	-2.7143	0.01732	0.00772	0.01732	0.00772	CD4	0.670745	0.753336	-0.0914181	9.24026	37.649	0.0557998	6.41279e-65	0.0055172
ZNF106	12262018	4.0299e-112	0.800867	-0.793932	0.105	0.08772	0.09568	0.08256	CD4	0.166055	0.111519	-0.283526	9.29874	14.3591	0.0115624	2.18855e-165	0.0299882
ZNF107	11598326	3.21768e-152	1.15304	-1.14472	0.02004	0.0126	0.01912	0.01208	CD4	0.340614	0.399655	-0.130518	9.24369	18.9327	0.12091	1.70482e-168	4.72652e-05
ZNF12	11690364	2.74122e-146	1.52134	-1.51845	0.02492	0.01376	0.02468	0.0136	CD4	0.467417	0.577963	-0.123964	9.24484	29.5304	0.0454112	4.82998e-124	0.0244876
ZNF140	11852789	4.10337e-136	3.53382	-3.52443	0.03116	0.01264	0.0306	0.01244	CD4	0.733308	0.885584	-0.136287	9.24714	20.3508	0.0760636	9.17889e-153	0.00406898
ZNF160	11879548	1.79427e-134	0.920603	-0.914597	0.04168	0.02864	0.04104	0.0282	CD4	0.256624	0.337552	-0.209242	9.25558	25.4768	0.0182267	3.45627e-131	4.91288e-09
ZNF2	11505570	2.57264e-158	1.36851	-1.36253	0.01028	0.00308	0.01028	0.003	CD4	0.479605	1.34666	-0.114593	9.23588	88.7221	0.0168028	4.19393e-102	0.0250005
ZNF217	12011976	1.68127e-126	1.80701	-1.8035	0.0392	0.01996	0.0382	0.01944	CD4	0.517183	0.53777	-0.323483	9.25229	76.0187	0.000136453	1.88762e-75	0.00552434
ZNF22	12766517	8.79126e-86	1.11073	-1.10749	0.12896	0.09908	0.11872	0.09144	CD4	0.264359	0.202696	-0.447378	9.31218	39.8291	9.71261e-06	2.37944e-14	0.00435627
ZNF236	11700348	1.18603e-145	0.948632	-0.942949	0.02812	0.02164	0.0268	0.02072	CD4	0.156976	0.200852	-0.0431982	9.24915	2.70957	0.494477	5.49941e-121	0.0356388
ZNF250	11554986	4.71754e-155	0.995587	-0.986874	0.01652	0.01256	0.01644	0.01256	CD4	0.390735	0.262229	-0.0266673	9.2416	2.22228	0.613976	8.15493e-74	8.81609e-06
ZNF263	11920656	5.6865e-132	1.54655	-1.54831	0.03652	0.01708	0.0356	0.01672	CD4	0.509983	0.75622	-0.218838	9.25016	45.8426	0.00455101	1.90475e-18	1.562e-09
ZNF322	11734717	1.79173e-143	4.83041	-4.7997	0.01968	0.00712	0.01932	0.00712	CD4	1.00892	0.873487	-0.0640995	9.2412	11.0521	0.285484	3.04587e-57	5.11958e-10
ZNF324	11854594	5.29824e-136	1.22567	-1.22063	0.04144	0.026	0.04144	0.02588	CD4	0.462997	0.494516	-0.232123	9.25475	54.73	0.000823587	1.38831e-137	0.000250588
ZNF330	12011772	1.63511e-126	0.722081	-0.724035	0.05768	0.04292	0.0542	0.04076	CD4	0.18928	0.227636	-0.0141803	9.267	0.32789	0.759336	4.83647e-139	0.0326019
ZNF33A	12283771	6.52741e-111	0.800961	-0.794072	0.08824	0.07132	0.08064	0.06628	CD4	0.179934	0.116851	-0.408136	9.28749	41.3191	5.01675e-05	3.33478e-36	3.33422e-20
ZNF33B	12576137	2.65954e-95	2.44725	-2.44773	0.08748	0.04768	0.08348	0.04432	CD4	0.459885	0.558768	-0.189311	9.27854	12.794	0.0341876	1.59382e-168	0.00551164
ZNF362	11538451	3.85122e-156	0.968347	-0.953806	0.01272	0.0082	0.01272	0.0082	CD4	0.194747	0.340053	-0.0314334	9.23844	4.1927	0.563419	9.97126e-127	5.00635e-06
ZNF397	12291245	1.69338e-110	0.863158	-0.862415	0.08292	0.06556	0.07736	0.062	CD4	0.261579	0.158463	-0.0974136	9.28331	2.44956	0.334815	3.23579e-120	0.00351452
ZNF426	11868088	3.56814e-135	0.887214	-0.886997	0.04596	0.03072	0.04484	0.03028	CD4	0.240725	0.441068	-0.289989	9.25844	65.7537	9.27108e-05	4.53611e-45	0.00736595
ZNF546	11533119	1.71355e-156	0.613374	-0.61333	0.01356	0.01044	0.01296	0.01044	CD4	0.202968	0.119176	-0.0871236	9.23908	22.3931	0.160696	4.33008e-90	4.96389e-05
ZNF594	11468140	8.23607e-161	1.53561	-1.53698	0.00676	0.00324	0.00604	0.00324	CD4	0.43175	0.567395	-0.00793115	9.23449	2.31099	0.743897	6.51599e-94	0.0346006
ZNF595	11514397	9.9041e-158	0.658174	-0.65455	0.01696	0.01368	0.0164	0.01368	CD4	0.302241	0.210226	-0.260766	9.2415	139.444	8.08748e-05	1.00829e-159	0.0342011
ZNF600	12080953	1.90634e-122	1.69126	-1.69408	0.04316	0.01892	0.04132	0.01884	CD4	0.690018	0.785866	-0.378062	9.25451	114.185	1.50169e-06	2.37628e-95	0.0179206
ZNF611	11826313	9.54637e-138	1.20741	-1.1984	0.03712	0.02212	0.03644	0.02168	CD4	0.272978	0.521982	-0.303861	9.25315	63.4311	0.000362218	1.25263e-142	0.00855599
ZNF641	11988079	6.38766e-128	3.36183	-3.36059	0.04008	0.01828	0.03916	0.01752	CD4	0.628388	0.718527	-0.159015	9.25259	16.9591	0.0690985	7.1104e-110	0.0299329
ZNF675	11644477	3.13427e-149	0.965742	-0.969576	0.0246	0.01624	0.02396	0.01568	CD4	0.286112	0.436635	-0.205666	9.24626	75.3671	0.000826867	2.33707e-57	1.33064e-09
ZNF683	11511646	6.50844e-158	1.00699	-0.995333	0.0114	0.00404	0.00928	0.0038	CD4	0.658039	0.991035	-0.0210645	9.23659	3.63396	0.634374	2.89799e-42	0.0354129
ZNF708	11784667	2.45901e-140	0.507691	-0.501471	0.03792	0.0336	0.03644	0.03244	CD4	0.115293	0.0664255	-0.210007	9.2573	21.7608	0.0237918	5.43762e-98	6.86443e-05
ZNF71	11679487	5.5373e-147	3.59815	-3.6131	0.02076	0.00932	0.02036	0.00912	CD4	0.534211	0.735105	-0.119407	9.24162	33.3081	0.0547085	4.38066e-148	1.1302e-06
ZNF710	11403286	3.52089e-165	0.921904	-0.923845	0.00356	0.0018	0.00356	0.0018	CD4	0.287881	0.690616	-0.0217616	9.23273	15.3535	0.497617	2.44913e-39	1.13083e-05
ZNF720	12194340	6.30858e-116	2.09565	-2.06982	0.05784	0.031	0.05568	0.02956	CD4	0.46474	0.571463	-0.117435	9.26347	7.48519	0.157501	2.54e-172	0.0142947
ZNF790	11684938	1.23489e-146	0.695526	-0.686869	0.02792	0.0176	0.02724	0.01716	CD4	0.121519	0.455325	-0.131655	9.24746	20.555	0.0709044	9.06028e-47	0.00974341
ZNF829	11585088	4.41332e-153	1.4832	-1.46952	0.01976	0.01532	0.01884	0.01476	CD4	0.343464	0.249686	-0.16744	9.24337	41.0806	0.0219803	1.76125e-29	0.0013469
ZNF91	12222139	2.34849e-114	1.47351	-1.4608	0.08088	0.061	0.07668	0.05912	CD4	0.298813	0.25032	-0.426812	9.28001	49.9454	2.54348e-05	3.20951e-82	0.00109358
ZNFX1	12017861	3.75125e-126	0.764408	-0.749524	0.06608	0.05524	0.06324	0.05284	CD4	0.168158	0.121834	-0.166132	9.2738	8.50714	0.0960398	1.18411e-124	1.48701e-10
ZNHIT3	13659757	6.50324e-48	1.48788	-1.48509	0.22092	0.16472	0.1994	0.1478	CD4	0.197395	0.263141	-0.198067	9.36528	5.64119	0.0530711	1.67273e-159	0.00147509
ZNRF2	11494332	4.60734e-159	1.94623	-1.94235	0.00864	0.0028	0.00852	0.0028	CD4	0.601695	0.79599	-0.0690537	9.23468	120.381	0.0152752	1.29029e-133	0.00128787
ZSCAN29	11505720	2.6323e-158	0.593706	-0.590697	0.0094	0.0056	0.00928	0.0056	CD4	0.125067	0.522849	-0.104214	9.23664	121.367	0.00357672	0	7.19087e-25
ZSWIM7	12570993	1.44723e-95	0.95291	-0.951964	0.11564	0.09064	0.11004	0.08688	CD4	0.127057	0.182577	-0.0370225	9.30392	0.288931	0.711479	0	5.32019e-80
ZUFSP	11536575	2.89669e-156	0.510591	-0.518876	0.01456	0.01104	0.01432	0.01048	CD4	0.131213	0.313604	-0.0917935	9.23995	38.458	0.0565284	3.85431e-258	9.624e-32
AASDHPPT	2812076	7.9835e-27	1.50908	-1.51266	0.05488	0.029	0.05432	0.02848	CD8a	0.293439	0.474324	-0.18379	9.68844	8.97457	0.125433	6.58976e-34	0.000518225
ABCA5	2799620	6.78525e-28	1.09478	-1.10607	0.05244	0.03016	0.04744	0.02896	CD8a	0.33461	0.376211	-0.470207	9.68677	50.7735	0.000337378	4.10467e-25	1.53485e-06
AC002310.12	2717451	1.65596e-35	0.66051	-0.65744	0.0164	0.00408	0.01548	0.00408	CD8a	0.208661	1.2823	-0.00434636	9.66516	0.149575	0.906936	8.2929e-73	5.16518e-23
AC009948.5	2693149	6.08784e-38	0.610632	-0.614537	0.00932	0.00284	0.00932	0.00284	CD8a	0.236468	0.93528	-0.0177623	9.66174	1.49947	0.76074	7.02363e-38	0.0407758
AC010287.1	2782843	2.26397e-29	1.24231	-1.24366	0.03212	0.0084	0.03156	0.0078	CD8a	0.676259	1.19058	-0.295785	9.67341	61.1985	0.00189089	4.41754e-41	8.98242e-05
AC093627.10	2680577	3.1057e-39	1.23467	-1.23808	0.00504	0	0.00504	0	CD8a	0.290891	inf	-0.0699533	9.65875	62.0711	0.0927684	2.44321e-66	8.16418e-33
AC104820.2	2914095	7.0236e-19	3.34407	-3.35046	0.08824	0.03156	0.0794	0.03	CD8a	0.703668	0.925351	-0.175675	9.70373	5.07045	0.185092	1.01004e-46	1.52712e-07
ACOX1	2714165	7.84778e-36	0.943098	-0.94975	0.02128	0.01404	0.02096	0.01404	CD8a	0.242498	0.141972	-0.024856	9.66991	0.926912	0.718551	1.07192e-32	0.0131003
ACSL3	2742018	3.93711e-33	1.65255	-1.65931	0.03788	0.02364	0.03732	0.02304	CD8a	0.349825	0.379902	-0.280836	9.67895	33.0597	0.00979278	6.38201e-30	0.0143249
ACSL5	2748796	1.72072e-32	1.06587	-1.06978	0.04712	0.03172	0.04516	0.03076	CD8a	0.268491	0.320684	-0.00486755	9.68528	0.0067642	0.968066	2.32999e-41	4.58184e-10
ADAM19	2736412	1.14944e-33	1.48423	-1.49328	0.01852	0.00272	0.01796	0.00272	CD8a	0.707003	1.71721	-0.0496017	9.66587	5.91737	0.439776	1.33643e-57	2.4211e-81
ADAMTSL4	2658584	1.50518e-41	1.36938	-1.37375	0.0008	0.00036	0.0008	0.00036	CD8a	0.376406	1.37329	-0.00106624	9.65702	1.30359e-08	1	3.58268e-14	0.0466808
ADAT1	2778660	9.56064e-30	1.04316	-1.04355	0.04296	0.02404	0.04112	0.0234	CD8a	0.2439	0.445103	-0.280198	9.68164	35.6424	0.00533768	3.00155e-32	3.97365e-07
ADO	2680398	2.97576e-39	0.661802	-0.650264	0.00688	0.0048	0.00688	0.0048	CD8a	0.18148	0.0933021	-0.0358813	9.66079	25.9346	0.218272	4.28495e-14	0.0268926
ADPRHL2	2841603	2.25187e-24	3.30427	-3.31782	0.05052	0.0154	0.04952	0.0154	CD8a	0.70196	1.05301	-0.0627006	9.68344	2.46711	0.460866	4.74963e-14	0.0153052
AFTPH	2835983	7.86405e-25	2.12202	-2.13269	0.05604	0.02536	0.05424	0.02396	CD8a	0.451958	0.623289	-0.18955	9.68848	13.1532	0.0653631	7.6664e-15	0.0325177
AKAP1	2701628	4.39942e-37	1.45125	-1.45134	0.0182	0.00912	0.0182	0.00912	CD8a	0.348262	0.739852	-0.195822	9.667	49.1093	0.0195242	7.06963e-27	0.00519881
AKAP17A	2941428	5.31923e-17	1.7159	-1.72557	0.11256	0.06032	0.10392	0.05848	CD8a	0.481002	0.491379	-0.317551	9.72257	10.7779	0.03066	5.4163e-10	0.000154234
AKIRIN1	3138907	1.5685e-06	1.82546	-1.82994	0.17104	0.05924	0.15544	0.05688	CD8a	0.500132	0.925413	-0.292584	9.74231	9.37493	0.0317262	1.26258e-06	0.00610176
ALDH6A1	2687046	1.44517e-38	0.9029	-0.911123	0.0174	0.01288	0.01704	0.01288	CD8a	0.275994	0.320049	-0.133053	9.6685	19.4565	0.122256	5.62434e-31	0.0308921
AMPD3	2693440	6.51794e-38	3.04382	-3.03831	0.00736	0.00188	0.00736	0.00188	CD8a	0.554734	1.4144	-0.0439055	9.66088	8.72559	0.480592	5.65694e-39	0.00376983
ANK3	2743203	5.10072e-33	0.962915	-0.969125	0.03	0.01484	0.02808	0.01484	CD8a	0.329848	0.62551	-0.189654	9.67371	18.4079	0.0813174	9.41039e-17	3.11243e-05
ANKEF1	2672078	4.03497e-40	1.62254	-1.62687	0.00504	0.00316	0.00476	0.00268	CD8a	0.288764	0.348636	-0.0195357	9.66027	2.4258	0.726289	1.17774e-40	0.00179083
ANKRD12	3608352	0.00021463	2.77139	-2.77537	0.68888	0.43576	0.47076	0.34468	CD8a	0.415224	0.349995	-0.777908	10.0288	41.0468	1.61263e-10	3.84415e-13	3.64891e-09
ANKRD13D	2971136	4.45955e-15	2.6461	-2.63363	0.10736	0.04308	0.10084	0.0406	CD8a	0.496968	0.788231	-0.26278	9.71412	9.04371	0.0590608	8.59473e-51	0.000161327
ANKRD36C	2968088	2.86851e-15	1.4593	-1.47539	0.13424	0.07648	0.12128	0.0724	CD8a	0.547311	0.432295	-0.835146	9.73526	62.6097	3.32679e-08	1.15027e-05	4.88125e-12
ANXA2R	3430305	0.634058	2.70337	-2.69288	0.29736	0.11864	0.25	0.10724	CD8a	0.380972	0.823635	-0.42712	9.81488	12.4553	0.00304579	7.84465e-17	2.3943e-06
AP001055.6	2736415	1.1502e-33	1.87291	-1.8763	0.02556	0.01296	0.02528	0.01296	CD8a	0.573267	0.545859	-0.113641	9.67126	10.3978	0.219574	1.52651e-28	0.00637978
AP1G1	2781738	1.8039e-29	1.52753	-1.53269	0.03644	0.0156	0.036	0.0156	CD8a	0.533148	0.668172	-0.397586	9.67833	64.4697	0.000390383	8.44263e-17	0.0276052
APOC2	2660563	2.4472e-41	1.19601	-1.19486	0.00036	0	0.00036	0	CD8a	0.740003	inf	-0.000323583	9.65676	-2.12468e-10	1	1.10856e-36	0.00908273
APTX	2759007	1.54309e-31	0.935081	-0.944462	0.04292	0.02424	0.04176	0.02424	CD8a	0.185004	0.513702	-0.133407	9.6825	5.89492	0.24752	8.95172e-30	0.045896
ARFGAP1	2756915	9.87213e-32	2.32763	-2.3319	0.02788	0.00808	0.02724	0.00808	CD8a	0.751936	1.11582	-0.0792849	9.67111	5.86731	0.369271	3.35491e-27	0.0228519
ARHGAP11B	2841673	2.28142e-24	1.33099	-1.34091	0.04704	0.01304	0.04504	0.01252	CD8a	0.648846	1.09457	-0.296994	9.68167	27.9766	0.0126003	4.11121e-22	0.0283488
ARHGAP12	2712912	5.8977e-36	0.772632	-0.775688	0.02396	0.01544	0.02384	0.01524	CD8a	0.166852	0.347583	-0.162261	9.67253	15.1291	0.123379	6.70361e-27	0.000205072
ARID4A	3002583	3.55098e-13	1.44356	-1.45323	0.15784	0.10196	0.14096	0.09428	CD8a	0.271538	0.286703	-0.568442	9.75116	27.4609	0.000103151	1.12567e-22	0.0235854
ARID4B	3031476	1.49592e-11	0.507158	-0.520266	0.36476	0.3312	0.29388	0.27132	CD8a	0.0951616	0.000878766	-0.672267	9.88888	28.2562	8.63717e-07	1.29264e-09	0.000172653
ARIH1	2804950	1.96055e-27	0.677878	-0.68366	0.0586	0.03616	0.05552	0.03488	CD8a	0.165992	0.349444	-0.0217771	9.69277	0.229096	0.793981	1.69755e-35	0.00170663
ARL14EP	2879886	2.21958e-21	0.563967	-0.567647	0.10688	0.07148	0.10216	0.0692	CD8a	0.110379	0.360106	-0.392314	9.72151	19.7733	0.00387831	8.06974e-17	0.032384
ARMC1	2863021	1.12957e-22	1.50138	-1.50138	0.07576	0.03536	0.0718	0.03436	CD8a	0.431415	0.707294	-0.373527	9.69892	34.6286	0.00101757	3.43832e-39	0.00205872
ARPC1A	3066484	9.70639e-10	4.94195	-4.90294	0.13768	0.05328	0.12928	0.05116	CD8a	0.626062	0.813907	-0.15785	9.73026	2.65298	0.269597	2.21166e-39	0.0073214
ARRDC1	2970175	3.88161e-15	1.66767	-1.67183	0.11496	0.05352	0.10968	0.05204	CD8a	0.397394	0.659133	-0.192387	9.71924	4.5278	0.173237	8.73071e-42	0.0360453
ARRDC3	3215443	0.000635621	1.9646	-1.97713	0.16588	0.03064	0.1506	0.0288	CD8a	0.850175	1.61822	-0.748883	9.73592	64.1064	7.20363e-08	9.55226e-54	1.15552e-05
ASF1A	3078535	3.72702e-09	3.36461	-3.36538	0.12076	0.03648	0.11284	0.03612	CD8a	0.915487	1.12093	-0.581538	9.7209	42.4003	3.16239e-05	1.28443e-06	2.15325e-11
ASXL1	2768211	1.08263e-30	0.501194	-0.516163	0.04304	0.03096	0.04124	0.02924	CD8a	0.108322	0.169769	-0.126084	9.68436	4.49789	0.305424	7.88849e-131	1.45646e-14
ASXL2	2852298	1.62073e-23	2.89493	-2.9023	0.06248	0.02396	0.06044	0.02356	CD8a	0.691574	0.935987	-0.339913	9.69095	25.4486	0.00879409	1.13244e-45	0.0371237
ATAD1	2856007	3.18569e-23	0.6139	-0.614208	0.05964	0.02492	0.05856	0.02436	CD8a	0.234941	0.696798	-0.229246	9.68866	15.1958	0.0479136	6.3055e-106	1.72481e-16
ATF1	2806490	2.65934e-27	0.69895	-0.706851	0.07052	0.04644	0.06644	0.0442	CD8a	0.1492	0.338415	-0.0672969	9.7006	0.898496	0.588561	2.06379e-36	0.00462323
ATG101	2853353	1.96513e-23	2.24087	-2.24669	0.06404	0.0262	0.06292	0.02468	CD8a	0.508758	0.795965	-0.158892	9.6925	5.13187	0.230985	1.10883e-103	3.53812e-08
ATP11C	2698378	2.06714e-37	1.46155	-1.46299	0.01804	0.01352	0.017	0.01276	CD8a	0.328439	0.179766	-0.0676402	9.66766	5.50393	0.414813	0.0102243	3.73506e-10
ATP1A1	2984428	2.94951e-14	0.538528	-0.54014	0.17344	0.11464	0.15448	0.11252	CD8a	0.118608	0.250406	-0.220517	9.76274	4.29835	0.116589	1.17267e-12	0.000644899
ATP6V1C1	2742710	4.58006e-33	1.46571	-1.46926	0.02552	0.01192	0.02504	0.01192	CD8a	0.376437	0.588287	-0.183276	9.67016	29.4331	0.0461562	0.0330524	6.34213e-09
ATRX	3126802	5.12502e-07	0.703282	-0.714275	0.33656	0.24012	0.26508	0.2028	CD8a	0.213185	0.244934	-1.08704	9.856	71.5598	2.47403e-14	4.86302e-32	0.000209655
AZI2	2877458	1.45393e-21	2.54987	-2.5548	0.07752	0.03172	0.07456	0.03088	CD8a	0.517405	0.75803	-0.210105	9.6998	8.21339	0.104485	8.59097e-34	0.00299064
B3GALT2	2667643	1.37807e-40	1.05362	-1.0493	0.00128	0	0.00128	0	CD8a	0.495716	inf	-0.00965053	9.65726	34.7355	0.525298	5.30427e-40	5.6044e-09
B3GNT5	2660662	2.50734e-41	0.505645	-0.515842	0.00028	0	0.00028	0	CD8a	0.312393	inf	-0.0178981	9.65676	39.1707	0.371087	7.36474e-35	0.0279765
B4GALT3	2875194	9.78307e-22	1.56994	-1.57359	0.07724	0.03072	0.07204	0.0302	CD8a	0.384324	0.811045	-0.00721138	9.69902	0.0216271	0.931923	2.1438e-05	0.0304276
BCOR	2714051	7.6466e-36	1.81388	-1.83007	0.0208	0.01044	0.0208	0.01	CD8a	0.538195	0.558019	-0.117101	9.66927	15.5605	0.162518	8.58025e-15	0.000278848
BDP1	2984582	3.01377e-14	1.3735	-1.38745	0.18848	0.13792	0.15924	0.12236	CD8a	0.315387	0.178007	-0.632974	9.77414	29.073	1.84658e-05	5.99734e-60	0.00232952
BLOC1S5	2740903	3.0845e-33	0.72049	-0.721149	0.03948	0.02708	0.03948	0.02572	CD8a	0.168228	0.332996	-0.134308	9.68095	7.57662	0.215879	0.00351706	2.86414e-11
BMP2K	2675479	9.15678e-40	1.36592	-1.36385	0.00336	0	0.00336	0	CD8a	0.498418	inf	-0.0550497	9.65837	56.3035	0.135418	2.92735e-28	4.41825e-05
BRAT1	2723290	6.18786e-35	0.519603	-0.522598	0.02572	0.01136	0.02516	0.01048	CD8a	0.116811	0.677015	-0.0425493	9.67022	1.55669	0.647363	3.72773e-24	0.0134955
BRD3	2935394	2.0894e-17	4.09549	-4.1184	0.08376	0.02664	0.07724	0.02612	CD8a	0.868873	0.965823	-0.251037	9.70054	10.6008	0.0630164	2.97721e-17	0.037068
BTBD1	2699236	2.52414e-37	0.998304	-0.989656	0.01488	0.01128	0.01488	0.01128	CD8a	0.211363	0.0712233	-0.000148903	9.66615	5.29018e-07	0.99942	1.31451e-26	0.0013259
BTBD7	2807737	3.40199e-27	0.844276	-0.85555	0.06092	0.03468	0.058	0.03444	CD8a	0.190629	0.422284	-0.370545	9.69268	27.7466	0.00476791	5.71061e-28	0.0410735
BTG2	3565479	0.00344957	1.42749	-1.42317	0.4272	0.11632	0.27716	0.107	CD8a	0.856813	1.1224	-1.05064	9.8576	62.2038	7.64441e-13	2.34134e-26	0.0426018
BUD13	2736821	1.2579e-33	1.86174	-1.86751	0.02544	0.01232	0.02544	0.01232	CD8a	0.438985	0.61651	-0.137147	9.67068	26.8556	0.0539976	5.59998e-24	0.00371486
BZW2	2793491	1.98021e-28	0.999829	-1.00141	0.0524	0.03104	0.05096	0.0306	CD8a	0.235134	0.445231	-0.0700086	9.68875	1.26021	0.566566	1.59655e-25	0.0295828
C12orf10	2782385	2.06062e-29	0.957495	-0.965091	0.08632	0.07004	0.08176	0.0684	CD8a	0.130705	0.171447	-0.017718	9.71335	0.0277029	0.925572	8.55189e-14	0.00703454
C14orf119	3136402	1.24914e-06	2.09371	-2.09294	0.13592	0.0374	0.12696	0.03528	CD8a	0.821004	1.08193	-0.0814564	9.72621	1.11806	0.491935	3.1737e-38	0.0478663
C14orf159	2765583	6.22471e-31	0.575972	-0.575212	0.0648	0.04832	0.06136	0.0478	CD8a	0.113083	0.171515	-0.289209	9.69854	13.9707	0.0341255	1.98497e-30	0.0270098
C16orf54	3268448	0.0140565	0.814676	-0.826857	0.24872	0.0834	0.19184	0.07388	CD8a	0.348094	0.994604	-1.00518	9.78367	71.3933	1.02755e-11	1.87403e-33	0.0105008
C1orf174	2891430	1.61601e-20	1.21105	-1.21201	0.0984	0.06036	0.09384	0.05684	CD8a	0.294782	0.341429	-0.345274	9.7161	15.9709	0.0112905	6.2184e-99	1.37552e-49
C1orf52	2954202	3.69912e-16	2.78045	-2.77319	0.11692	0.06588	0.11244	0.06248	CD8a	0.517407	0.46438	-0.282717	9.725	9.08521	0.0455609	1.70538e-10	0.0304276
C2CD2L	2703300	6.4799e-37	0.738784	-0.740934	0.01568	0.00876	0.01568	0.00876	CD8a	0.235755	0.320582	-0.0812964	9.66613	11.9182	0.284876	2.61253e-35	0.0259269
C2orf42	2704747	9.05297e-37	0.945702	-0.949278	0.01616	0.01008	0.01584	0.01008	CD8a	0.253322	0.217801	-0.0828566	9.66611	15.1487	0.216301	5.87976e-29	0.00109636
C5orf51	2713975	7.51534e-36	2.34875	-2.33395	0.01556	0.00636	0.01556	0.00636	CD8a	0.585968	0.701587	-0.0930967	9.66501	10.6438	0.329178	3.39703e-18	2.16679e-06
C6orf203	2817325	2.22225e-26	1.66083	-1.66632	0.0542	0.02608	0.05356	0.02588	CD8a	0.31399	0.566644	-0.0734037	9.68791	1.78633	0.499156	2.88665e-26	0.000268395
CACNA2D3	2661450	3.04155e-41	0.726993	-0.724445	0.00048	0	0.00048	0	CD8a	0.333939	inf	-0.00116277	9.65689	3.69039e-09	0.999952	2.3329e-24	0.00409813
CAMK2G	2800881	8.72871e-28	1.43581	-1.42935	0.06804	0.04932	0.06392	0.0484	CD8a	0.229947	0.176558	-0.0718344	9.70028	1.2942	0.515784	2.13984e-12	0.00743286
CAPRIN1	2809203	4.54147e-27	0.963165	-0.966694	0.06132	0.04064	0.05828	0.03968	CD8a	0.19965	0.193985	-0.177459	9.69415	7.82199	0.132318	2.6675e-20	0.00743336
CATSPER2	2723383	6.31858e-35	1.88256	-1.88662	0.02756	0.01616	0.02684	0.01588	CD8a	0.387402	0.519227	-0.197416	9.67316	24.1812	0.0503624	3.22665e-14	0.0254185
CBX1	2803538	1.48147e-27	1.1966	-1.18664	0.05276	0.03004	0.05048	0.03004	CD8a	0.287457	0.457051	-0.204534	9.68863	9.1405	0.121618	3.10218e-25	0.0089962
CCDC66	3175937	3.60329e-05	2.02474	-2.02994	0.21572	0.11008	0.19024	0.10064	CD8a	0.42454	0.56961	-0.626495	9.77802	28.3891	2.39203e-05	6.68054e-15	1.39658e-62
CCDC84	2734919	8.26681e-34	0.885642	-0.899881	0.03736	0.02992	0.03692	0.02932	CD8a	0.149481	0.0791006	-0.0719291	9.68142	2.0858	0.492766	9.70761e-19	0.0404502
CCDC90B	3070980	1.61218e-09	3.64164	-3.67408	0.1576	0.07564	0.14516	0.071	CD8a	0.504093	0.656004	-0.0877098	9.74587	0.840103	0.5086	2.18357e-37	0.00500148
CCP110	2738335	1.7555e-33	0.974648	-0.983666	0.03	0.02136	0.02932	0.02136	CD8a	0.214767	0.151476	-0.144261	9.67592	10.9359	0.159544	4.65477e-20	0.000160141
CCR2	2753423	4.66912e-32	3.36957	-3.3356	0.02488	0.00268	0.02332	0.00268	CD8a	1.51201	2.07215	-0.237318	9.66751	58.7777	0.00746637	6.56362e-35	1.50208e-08
CD200R1	2709900	2.96172e-36	1.56777	-1.5781	0.0134	0.00564	0.013	0.00564	CD8a	0.599634	0.731991	-0.0154422	9.66515	0.899328	0.76172	0.00189807	1.6862e-20
CD84	3421104	0.757049	1.30992	-1.32249	0.3306	0.14028	0.27184	0.1242	CD8a	0.447428	0.799556	-0.954342	9.82956	55.501	1.08492e-10	1.57226e-26	0.000881186
CDC23	2740290	2.69674e-33	1.24325	-1.24596	0.0258	0.01088	0.02512	0.01088	CD8a	0.373803	0.725742	-0.214869	9.67114	44.0999	0.0120399	1.5083e-29	0.00158938
CDC37L1	2823811	7.7766e-26	2.50663	-2.52266	0.06276	0.0372	0.06184	0.03656	CD8a	0.447805	0.396209	-0.167872	9.69394	7.62623	0.13561	1.00644e-66	0.000695303
CDCA5	2662053	3.52553e-41	1.00365	-1.02196	0.00068	0	0.00068	0	CD8a	0.395253	inf	-0.000307412	9.6569	-3.83926e-10	1	4.87102e-24	0.0090002
CDK9	2808914	4.2903e-27	1.75594	-1.7561	0.04776	0.02656	0.04688	0.02656	CD8a	0.364434	0.402167	-0.0541756	9.68629	0.697948	0.670877	0.000575149	0.000282787
CEACAM21	2757361	1.08597e-31	1.42945	-1.42871	0.03084	0.01284	0.02996	0.01196	CD8a	0.502201	0.73421	-0.189821	9.67357	27.9915	0.0354607	8.89385e-12	0.000278959
CEBPG	2800581	8.22142e-28	3.45046	-3.46822	0.05044	0.02028	0.0488	0.01964	CD8a	0.513825	0.839964	-0.0906526	9.68421	2.32945	0.463181	7.40564e-22	0.00582647
CECR1	2748399	1.57896e-32	0.753083	-0.754507	0.04424	0.03432	0.04208	0.03396	CD8a	0.166275	0.0540805	-0.0885239	9.6852	2.5978	0.423123	1.04988e-44	0.00575106
CENPA	2659800	2.02933e-41	1.66076	-1.66692	0.0004	0.0004	0.0004	0.0004	CD8a	0.58497	0.0657929	-0.00066975	9.6569	-5.59052e-08	1	3.07478e-34	0.0367836
CENPBD1	2711928	4.71083e-36	2.58048	-2.56832	0.01504	0.00188	0.01504	0.00188	CD8a	0.519166	2.08241	-0.106192	9.66318	58.1319	0.0335676	1.12536e-33	0.00678211
CENPE	2675627	9.4884e-40	0.676625	-0.687026	0.00516	0.00416	0.00516	0.00416	CD8a	0.413297	0.00627149	-0.0387973	9.66024	9.28576	0.503642	1.28923e-26	0.00175674
CEP164	2801908	1.0712e-27	1.03338	-1.03521	0.06468	0.04888	0.06008	0.04632	CD8a	0.188989	0.119882	-0.345918	9.69807	20.2478	0.0101569	2.45987e-37	0.00121983
CEP57	2932452	1.31915e-17	2.40569	-2.39715	0.12356	0.07188	0.11588	0.06868	CD8a	0.353524	0.473743	-0.486399	9.72877	24.0736	0.000904756	4.14183e-38	0.00765034
CEP63	2720555	3.34184e-35	0.825747	-0.821902	0.03376	0.02416	0.03332	0.02384	CD8a	0.14294	0.369313	-0.0287773	9.67821	0.467663	0.760088	6.5632e-08	0.00553495
CEP68	2829793	2.4392e-25	1.54904	-1.55559	0.061	0.0232	0.05908	0.02272	CD8a	0.590445	0.887637	-0.366094	9.68915	40.1525	0.00124632	6.76449e-38	0.0150306
CEP89	2748709	1.68861e-32	0.982354	-0.98604	0.02624	0.0144	0.0258	0.01344	CD8a	0.162063	0.435619	-0.239938	9.67254	38.8236	0.0146416	4.097e-30	0.000712226
CETN3	2760785	2.25305e-31	1.91094	-1.91527	0.0314	0.00964	0.03084	0.00904	CD8a	0.561427	1.24241	-0.261014	9.67258	54.5564	0.00423042	1.11144e-18	0.0099133
CFAP36	2810378	5.72185e-27	1.50353	-1.50534	0.06168	0.0382	0.05956	0.03684	CD8a	0.311921	0.415991	-0.0620254	9.69446	0.816651	0.626953	1.10064e-19	0.00096984
CH17-189H20.1	3111261	1.13865e-07	0.81336	-0.816087	0.29508	0.2264	0.24884	0.19364	CD8a	0.158299	0.134925	-0.320344	9.83677	6.88559	0.0189182	1.40143e-23	7.07988e-14
CH17-340M24.3	2704510	8.57089e-37	1.49917	-1.4992	0.016	0.00716	0.016	0.00716	CD8a	0.27172	0.744626	-0.0208216	9.66576	0.537223	0.816858	3.61383e-12	0.00886446
CHAC1	2660160	2.21682e-41	2.22395	-2.21389	0.00036	0	0.00036	0	CD8a	0.770201	inf	-0.000604751	9.65676	2.0655e-09	1	1.1408e-22	0.00203712
CHIC2	3114456	1.56108e-07	4.88398	-4.92785	0.1554	0.05652	0.14436	0.0546	CD8a	0.799648	0.874366	-0.241144	9.7372	6.44141	0.0794424	1.08107e-30	6.57786e-78
CHMP7	2892970	2.09913e-20	2.28277	-2.28611	0.0706	0.01716	0.06736	0.0168	CD8a	0.859636	1.45497	-0.450447	9.69188	67.863	2.38806e-05	1.71736e-32	0.0241816
CLCN3	2756440	8.91826e-32	2.02838	-2.04213	0.03576	0.01892	0.035	0.01824	CD8a	0.479836	0.548865	-0.19354	9.67659	15.9916	0.0876647	4.44015e-36	0.0468329
CLCN7	2707807	1.83198e-36	1.27862	-1.2938	0.02036	0.0088	0.02036	0.0088	CD8a	0.354336	0.804095	-0.140885	9.66771	30.4032	0.0633575	3.65376e-38	0.00176911
CLTC	2832217	3.8635e-25	1.11966	-1.1302	0.06888	0.04016	0.06576	0.03984	CD8a	0.28367	0.382179	-0.36349	9.69746	24.5277	0.00579424	2.78384e-15	2.77591e-06
CNOT11	2800993	8.92595e-28	1.82391	-1.83621	0.04636	0.01568	0.0458	0.01568	CD8a	0.447796	0.978132	-0.309825	9.68059	38.8347	0.00495511	2.5298e-26	0.0466808
CNTRL	3033189	1.85166e-11	2.2009	-2.22384	0.13964	0.07088	0.12536	0.065	CD8a	0.548554	0.583948	-0.454311	9.73607	20.2572	0.00176775	3.30193e-29	0.00378695
COA1	3035672	2.51843e-11	2.32492	-2.32031	0.16212	0.0876	0.14708	0.08348	CD8a	0.485311	0.520259	-0.547677	9.74846	27.2054	0.000159757	4.83587e-28	0.0062336
CRIPT	2920427	1.95558e-18	0.787294	-0.794445	0.12584	0.0682	0.11504	0.06576	CD8a	0.192029	0.493353	-0.127276	9.72773	1.61042	0.393016	3.21106e-24	0.000216997
CTC-459F4.3	2737031	1.31748e-33	1.48509	-1.48805	0.02168	0.00716	0.0212	0.00664	CD8a	0.456825	1.05145	-0.0378662	9.6687	2.30949	0.598881	1.44677e-36	0.0371237
CTC1	2774290	3.86122e-30	0.912028	-0.919376	0.03872	0.01908	0.03652	0.01908	CD8a	0.237025	0.502816	-0.0852745	9.67946	2.95494	0.454925	8.62541e-36	0.00500148
CTD-2035E11.3	2771902	2.34644e-30	1.17036	-1.16967	0.06104	0.03828	0.0562	0.0378	CD8a	0.545747	0.376485	-0.24326	9.69271	9.88212	0.100885	0.00190605	1.94929e-10
CTR9	2807868	3.49106e-27	0.5101	-0.513173	0.06444	0.04768	0.06272	0.04648	CD8a	0.1455	0.126496	-0.404339	9.69876	26.2111	0.00365961	9.22396e-31	0.0371449
CUL1	2752856	4.13307e-32	0.610413	-0.614844	0.0404	0.02728	0.0392	0.02692	CD8a	0.20015	0.317418	-0.231218	9.68248	17.8998	0.0449537	2.35602e-30	0.0160981
CUL5	2822358	5.88084e-26	1.01778	-1.02379	0.07	0.05436	0.0658	0.051	CD8a	0.182253	0.0633708	-0.252075	9.70159	9.57224	0.0726679	3.91631e-32	0.0279765
CXCR5	2686291	1.20862e-38	1.05649	-1.06356	0.00604	0.0008	0.00576	0.0008	CD8a	0.472017	1.96873	-0.0843754	9.65982	65.0611	0.0581155	5.76926e-20	0.0203995
CXorf21	2668191	1.57425e-40	1.19005	-1.19444	0.00492	0.00244	0.00492	0.00244	CD8a	0.41968	0.666865	-0.028745	9.65942	5.97271	0.606613	2.20142e-25	0.00741246
CYB5R1	2791573	1.34352e-28	0.948632	-0.944437	0.06548	0.0498	0.06368	0.0498	CD8a	0.212736	0.0961201	-0.0519139	9.69825	0.507082	0.68184	2.71906e-54	1.03544e-06
CYTH2	2810282	5.61495e-27	1.05741	-1.05966	0.0636	0.04156	0.062	0.04156	CD8a	0.203913	0.241254	-0.0607324	9.69595	0.636539	0.659424	9.4233e-33	0.0151977
DALRD3	2859266	5.74759e-23	2.6605	-2.66394	0.07292	0.0334	0.06928	0.03176	CD8a	0.446103	0.730588	-0.00719269	9.69732	0.0369894	0.911024	0.00191418	0.00618462
DAP3	2980880	1.79132e-14	2.51425	-2.51526	0.18276	0.13388	0.1662	0.12408	CD8a	0.294943	0.224438	-0.316567	9.76961	7.99964	0.0289905	2.31221e-26	0.0316887
DCBLD1	2699030	2.40601e-37	0.695908	-0.692532	0.01588	0.00588	0.01588	0.00588	CD8a	0.181954	1.07644	-0.127728	9.66466	56.204	0.0203948	6.54442e-16	8.28942e-07
DCLRE1C	2898592	5.41875e-20	2.14665	-2.15532	0.08176	0.027	0.07772	0.027	CD8a	0.565665	1.0961	-0.473483	9.69976	49.3927	7.84745e-05	1.48015e-43	3.47066e-15
DDX26B	2718616	2.15605e-35	2.06596	-2.08011	0.01832	0.0106	0.01832	0.0106	CD8a	0.441179	0.399484	-0.11488	9.66765	12.8768	0.221276	1.36591e-17	0.0161767
DENND4B	2847398	6.59169e-24	1.46808	-1.4745	0.0604	0.031	0.0592	0.031	CD8a	0.310422	0.450348	-0.274878	9.69033	17.0106	0.0312064	1.56289e-47	0.00595801
DEPDC1	2660230	2.25523e-41	2.02902	-2.02867	0.00024	0	0.00024	0	CD8a	1.00575	inf	-0.0190203	9.65676	54.5224	0.288013	4.43541e-40	4.93817e-09
DGCR6L	2910003	3.59884e-19	0.612584	-0.617567	0.1776	0.1522	0.16164	0.14092	CD8a	0.0826596	0.0630691	-0.074981	9.77301	0.439579	0.614079	5.09731e-19	0.000112481
DHTKD1	2694685	8.72604e-38	0.578968	-0.581272	0.01752	0.01356	0.01692	0.0132	CD8a	0.120623	0.148658	-0.0952547	9.66824	8.87086	0.299425	1.63744e-23	0.00148536
DHX29	2851927	1.51442e-23	1.01699	-1.02518	0.1002	0.07584	0.09652	0.0714	CD8a	0.173511	0.205827	-0.488225	9.71927	27.2539	0.000742481	9.01946e-34	2.52719e-12
DKC1	2815539	1.57019e-26	1.15375	-1.1538	0.07744	0.056	0.07328	0.05312	CD8a	0.303358	0.155041	-0.153791	9.70509	3.78632	0.245736	1.2844e-24	0.00347451
DLST	2723000	5.79724e-35	0.917954	-0.927018	0.03904	0.0308	0.0374	0.0308	CD8a	0.254941	0.143473	-0.187492	9.68252	12.3554	0.0936867	7.57232e-06	0.0208362
DMWD	2737877	1.58725e-33	1.58914	-1.59715	0.02296	0.0106	0.02272	0.01004	CD8a	0.356987	0.55295	-0.0966519	9.66889	8.60485	0.302189	0.00478154	0.0144918
DNAJC19	3251099	0.00560438	3.17467	-3.18537	0.27636	0.16876	0.2466	0.15124	CD8a	0.331247	0.382021	-0.240301	9.81752	4.14637	0.083862	2.27926e-267	1.84585e-89
DNAJC24	2761170	2.44515e-31	1.47094	-1.46841	0.03536	0.0192	0.03428	0.0192	CD8a	0.270769	0.50408	-0.166211	9.67778	11.4432	0.136402	1.02206e-06	0.00189169
DNASE1L1	2690567	3.31803e-38	1.16089	-1.15765	0.0116	0.00744	0.0116	0.00744	CD8a	0.26666	0.329102	-0.1046	9.66408	53.6147	0.0294353	1.01325e-21	0.0086348
DNTTIP1	2761228	2.47546e-31	1.1023	-1.1066	0.03316	0.01284	0.03192	0.01284	CD8a	0.285556	0.809664	-0.0524318	9.67398	1.53827	0.624734	4.5244e-35	0.00538077
DPH5	2898129	5.01359e-20	1.29173	-1.28875	0.09852	0.06288	0.092	0.06224	CD8a	0.232932	0.275314	-0.230044	9.71563	6.83004	0.0964565	1.04912e-16	0.000466992
DPP7	3226880	0.00133303	1.08482	-1.09185	0.33012	0.21924	0.28208	0.19644	CD8a	0.176883	0.30109	-0.404256	9.84872	10.8388	0.00391843	1.16162e-19	1.09032e-15
DPY30	3144265	2.53555e-06	1.22487	-1.22829	0.21364	0.1328	0.2	0.12292	CD8a	0.220117	0.339921	-0.0602754	9.78	0.290612	0.672832	1.66578e-21	0.00699994
DRAM1	2667003	1.17954e-40	1.77263	-1.774	0.00428	0.00288	0.00408	0.00288	CD8a	0.528282	0.343945	-0.0853942	9.65929	83.8788	0.0587783	7.23888e-65	4.90211e-42
DSN1	2695563	1.07162e-37	1.5979	-1.60754	0.01108	0.00548	0.01072	0.00548	CD8a	0.358429	0.567032	-0.0463281	9.66319	4.92054	0.535883	2.05993e-20	0.0404154
ECI2	3053819	2.24491e-10	2.16249	-2.16758	0.13288	0.05168	0.12584	0.04796	CD8a	0.524337	0.881907	-0.098104	9.72656	1.1072	0.483664	7.32643e-16	1.86102e-07
EIF2S3	3254855	0.00689161	0.799815	-0.792836	0.34228	0.21356	0.27728	0.17756	CD8a	0.23355	0.430427	-0.423018	9.85174	11.4731	0.00289466	8.65105e-25	0.0263847
EIF4B	3450273	0.402187	1.43745	-1.43855	0.52964	0.31948	0.37944	0.25692	CD8a	0.308156	0.437804	-0.820132	9.94618	43.1833	2.1833e-10	2.27093e-29	0.0458099
ELOVL5	3005826	5.47662e-13	1.24905	-1.25304	0.15408	0.0906	0.13912	0.08044	CD8a	0.311778	0.459277	-0.447126	9.7465	18.6539	0.0016803	1.94157e-12	9.95138e-09
EMSY	2781334	1.65996e-29	1.57169	-1.57718	0.04684	0.02768	0.0462	0.02672	CD8a	0.324351	0.401011	-0.161606	9.68508	8.90263	0.142985	4.14818e-24	0.0121099
ENHO	2662275	3.72239e-41	0.578425	-0.5781	0.0008	0	0.0008	0	CD8a	0.333557	inf	-0.0182071	9.65689	86.3277	0.381922	6.69567e-29	0.029584
EP300	2826546	1.31341e-25	0.814511	-0.824119	0.06692	0.03816	0.0636	0.03776	CD8a	0.207107	0.420443	-0.305137	9.69546	19.2663	0.0155164	9.25615e-42	0.000197587
EP400	2805603	2.2313e-27	1.11804	-1.12603	0.05364	0.03172	0.05192	0.03172	CD8a	0.247188	0.333433	-0.389482	9.68833	35.0326	0.00257729	5.50764e-32	0.00251295
EPB41L2	2662793	4.22527e-41	0.951939	-0.954055	0.00296	0.00196	0.00296	0.00196	CD8a	0.270531	0.335448	-0.0437595	9.65849	16.4906	0.49287	1.86527e-32	0.00684023
ERAP1	2744002	6.07214e-33	0.685185	-0.694985	0.03736	0.02304	0.03548	0.02248	CD8a	0.153981	0.299969	-0.179263	9.67961	10.5967	0.139694	2.3807e-24	3.66653e-27
ESF1	3028700	1.05656e-11	1.10043	-1.10219	0.18064	0.10452	0.15504	0.09564	CD8a	0.18397	0.428502	-0.621384	9.7609	29.4611	2.92817e-05	6.62318e-18	0.0360113
ESM1	2695523	1.06164e-37	2.24577	-2.23656	0.00856	0	0.00856	0	CD8a	0.954829	inf	-0.0383751	9.66038	21.641	0.215066	9.31109e-26	0.0247417
ESYT1	2984630	3.03408e-14	1.11178	-1.11505	0.14132	0.08512	0.13156	0.0784	CD8a	0.22363	0.404584	-0.0180375	9.73991	0.0353514	0.896622	3.81823e-33	0.0369751
EXOC1	2788237	6.82316e-29	1.57775	-1.5891	0.0538	0.03504	0.053	0.0334	CD8a	0.320567	0.332478	-0.326873	9.68999	25.487	0.00910562	1.32644e-18	0.014916
FADD	2883878	4.43141e-21	5.58358	-5.56236	0.06024	0.01248	0.05908	0.01248	CD8a	1.14874	1.4929	-0.229977	9.6857	21.0888	0.026701	6.1362e-22	0.0209358
FAM109A	2670156	2.53505e-40	1.93784	-1.94331	0.003	0.00048	0.003	0.00048	CD8a	0.640005	1.76877	-0.0410687	9.65812	60.7659	0.173469	2.03087e-34	0.0253474
FAM120AOS	2827724	1.64478e-25	3.63144	-3.64526	0.07044	0.04184	0.06752	0.041	CD8a	0.482636	0.392167	-0.297467	9.69793	16.8436	0.0208446	1.11683e-37	0.0208749
FAM134C	2787975	6.46858e-29	0.668669	-0.677319	0.05832	0.0378	0.0554	0.03676	CD8a	0.178609	0.27594	-0.166667	9.69253	6.65714	0.169845	3.43988e-31	0.0243986
FAM136A	2812409	8.52147e-27	0.616754	-0.618072	0.07664	0.05256	0.07468	0.05168	CD8a	0.102574	0.270308	-0.00319731	9.70459	0.00275266	0.979325	0.000650966	1.58018e-06
FAM172A	2870035	3.94169e-22	1.13242	-1.13894	0.10984	0.08604	0.10532	0.07892	CD8a	0.229637	0.0921209	-0.306989	9.72776	9.5824	0.0356561	4.95634e-38	0.0147855
FAM200A	2706197	1.26479e-36	2.8862	-2.89533	0.01508	0.00524	0.01492	0.00524	CD8a	0.706913	0.940108	-0.0986271	9.66413	17.5507	0.226312	2.50802e-32	0.0158935
FAM216A	2683723	6.5712e-39	1.44081	-1.44521	0.0104	0.00432	0.0104	0.00432	CD8a	0.411288	0.709479	-0.0848202	9.66224	52.6292	0.0564155	4.70549e-35	0.00435722
FAM219B	2822801	6.40427e-26	0.734468	-0.7344	0.07084	0.04492	0.06808	0.04416	CD8a	0.161923	0.350081	-0.00343255	9.70058	0.0227724	0.92439	1.63431e-06	3.58866e-06
FAM50B	2694270	7.91783e-38	2.10357	-2.09868	0.01056	0.0044	0.01032	0.0044	CD8a	0.75616	0.776625	-0.0215432	9.66301	1.12693	0.776713	1.48505e-36	0.000504287
FAM63B	2771553	2.18137e-30	0.565763	-0.570745	0.07052	0.05208	0.0642	0.04988	CD8a	0.107119	0.237294	-0.0754686	9.70061	0.924241	0.577327	1.51664e-09	0.0250794
FAM98A	2708829	2.31669e-36	0.670857	-0.673114	0.02504	0.01464	0.02452	0.01432	CD8a	0.158431	0.493979	-0.0516705	9.67143	3.71121	0.455617	3.09478e-19	0.0128245
FASTKD1	2670871	3.01397e-40	0.51659	-0.523775	0.01412	0.01004	0.01412	0.01004	CD8a	0.103732	0.407913	-0.0590365	9.66544	6.139	0.442462	5.34235e-25	0.000491621
FBLN5	2895571	3.2594e-20	1.74235	-1.74183	0.0634	0.01296	0.05892	0.01164	CD8a	0.711483	1.42378	-0.233427	9.6865	21.0363	0.0255509	2.83827e-41	0.00943513
FBXL3	2834821	6.3186e-25	0.758026	-0.760213	0.0564	0.02224	0.05268	0.02176	CD8a	0.274364	0.716576	-0.2026	9.68671	21.9281	0.0207644	1.39903e-28	0.000747413
FBXO11	2785051	3.56033e-29	1.43958	-1.44891	0.05444	0.03524	0.05172	0.0342	CD8a	0.301495	0.327928	-0.0852091	9.68921	1.98735	0.468461	1.59749e-15	0.000377995
FBXO30	2704118	7.82889e-37	4.35218	-4.32118	0.01044	0.0012	0.01044	0.0012	CD8a	0.907534	1.38864	-0.00207593	9.66141	0.618892	0.84271	1.83989e-19	0.0432263
FBXO38	2740305	2.70562e-33	0.756577	-0.766092	0.02712	0.0148	0.0268	0.01448	CD8a	0.19234	0.463781	-0.241584	9.67288	33.2509	0.0217057	9.58587e-26	0.00225505
FBXO5	2729214	2.33041e-34	0.698026	-0.715159	0.02048	0.00908	0.02048	0.00908	CD8a	0.203646	0.639576	-0.134508	9.66836	28.0183	0.0680829	1.31508e-08	0.00917592
FBXW7	2768544	1.16109e-30	0.713459	-0.720536	0.05236	0.04472	0.05112	0.04272	CD8a	0.147162	0.0123583	-0.162067	9.69124	5.38073	0.221548	5.89731e-47	5.30405e-26
FCGR1B	2659417	1.84716e-41	1.86424	-1.87343	0.00104	0.00044	0.00072	0.00044	CD8a	0.691816	0.659158	-0.011987	9.65713	37.2843	0.496452	2.47687e-33	0.0486497
FDX1L	2716153	1.23347e-35	1.14458	-1.14655	0.02328	0.01428	0.02284	0.01428	CD8a	0.326652	0.400975	-0.0124164	9.67128	0.180505	0.873532	7.18524e-28	6.86512e-09
FGF9	2672065	4.02233e-40	1.75256	-1.75598	0.0036	0.00112	0.0036	0.00112	CD8a	0.794181	1.00254	-0.0362125	9.65862	40.4271	0.224931	8.23234e-51	4.79403e-39
FICD	2689170	2.38712e-38	0.759292	-0.765239	0.0162	0.00888	0.01596	0.00888	CD8a	0.205229	0.504195	-0.0975584	9.66542	43.0001	0.0383175	9.62534e-30	5.01376e-19
FKBP15	2752417	3.76042e-32	1.32568	-1.33818	0.02656	0.01064	0.026	0.01064	CD8a	0.289262	0.657978	-0.0916363	9.67124	10.258	0.22755	0.00102558	0.020541
FLYWCH2	2934594	1.8443e-17	2.37576	-2.37898	0.08732	0.04452	0.08488	0.04452	CD8a	0.388562	0.474848	-0.0225478	9.70702	0.182082	0.789516	7.86536e-26	0.00551238
FUT8	2735742	9.91486e-34	1.35638	-1.36805	0.0304	0.02292	0.03008	0.02236	CD8a	0.314268	0.0644298	-0.154236	9.67644	12.2896	0.130821	2.77403e-21	0.00434525
FYB	3335286	0.213088	0.841163	-0.856242	0.69212	0.59372	0.46416	0.39648	CD8a	0.17115	0.026062	-0.33047	10.0573	8.33695	0.00390014	0.000578885	0.00454649
GALK1	2759851	1.84704e-31	1.07597	-1.06962	0.0402	0.01872	0.0394	0.01872	CD8a	0.315606	0.787833	-0.00779502	9.67888	0.0152576	0.961742	3.7108e-34	0.0170159
GALNT11	2831892	3.63287e-25	0.762679	-0.770782	0.08228	0.06392	0.08028	0.06104	CD8a	0.221444	0.191786	-0.50674	9.71206	36.1411	0.000200551	1.32205e-217	1.68305e-214
GALT	2857393	4.09618e-23	1.38989	-1.40825	0.07468	0.04404	0.07248	0.0422	CD8a	0.26881	0.381563	-0.13688	9.70064	4.64614	0.215416	1.92671e-20	0.00389694
GAPT	2667638	1.3764e-40	1.64408	-1.65103	0.00184	0	0.00164	0	CD8a	0.563207	inf	-0.0151193	9.65741	32.0406	0.403379	5.73152e-13	0.0275323
GCSAM	2692604	5.3568e-38	0.571438	-0.571547	0.01216	0.00676	0.01216	0.00636	CD8a	0.180545	0.512121	-0.0167048	9.66408	1.03847	0.76638	0.0336544	0.00657958
GDAP2	2727371	1.54455e-34	1.36817	-1.37462	0.02396	0.01188	0.0236	0.01164	CD8a	0.485829	0.561137	-0.359048	9.67009	93.5262	0.000419184	1.75969e-29	0.00316638
GDE1	2804537	1.80641e-27	1.12165	-1.12927	0.06584	0.03936	0.06476	0.03816	CD8a	0.252629	0.401099	-0.31175	9.69566	23.0711	0.00860973	1.31406e-40	0.0164734
GDF11	2817445	2.27463e-26	1.52893	-1.53064	0.05152	0.02604	0.049	0.02516	CD8a	0.336179	0.420449	-0.138116	9.68608	5.38064	0.246952	2.86561e-36	0.014097
GDPGP1	2723764	6.88339e-35	0.846036	-0.854332	0.01652	0.00836	0.01612	0.00836	CD8a	0.305524	0.347177	-0.06105	9.66594	7.19914	0.390237	6.85922e-12	0.0139997
GGACT	2703261	6.4217e-37	0.765631	-0.774692	0.02216	0.0146	0.02128	0.0146	CD8a	0.248513	0.268721	-0.0219649	9.66961	0.621361	0.770768	7.66126e-07	5.26632e-06
GHRL	2744036	6.11733e-33	1.65793	-1.66595	0.02752	0.01276	0.02728	0.01216	CD8a	0.582818	0.720408	-0.36364	9.67296	83.0068	0.000348707	3.65943e-08	3.63593e-24
GIMAP1	3587488	0.00088986	2.73578	-2.73281	0.38488	0.14164	0.3028	0.12476	CD8a	0.816624	0.945067	-0.174676	9.85154	2.26752	0.189746	3.67077e-33	2.45594e-53
GIMAP6	3030791	1.37324e-11	1.64177	-1.64298	0.11804	0.03828	0.10888	0.03656	CD8a	0.609456	1.05818	-0.513676	9.71829	38.8184	9.51197e-05	9.30558e-24	0.0101561
GLMN	2960994	1.01528e-15	0.698477	-0.69467	0.13852	0.09204	0.13304	0.08704	CD8a	0.161796	0.291067	-0.0474537	9.74356	0.245306	0.718031	2.1752e-81	1.20855e-10
GLYR1	2761545	2.64787e-31	1.14505	-1.15949	0.0452	0.02592	0.0436	0.02544	CD8a	0.229864	0.456424	-0.296253	9.68345	32.8066	0.00599982	2.55775e-12	0.0290068
GOLGA4	3284497	0.0303796	2.64295	-2.64602	0.2624	0.12488	0.22076	0.11156	CD8a	0.556931	0.602517	-1.14336	9.80219	84.2478	2.11662e-14	1.37268e-38	0.005442
GPAT4	2712055	4.84953e-36	0.57734	-0.579294	0.03204	0.0256	0.03128	0.0256	CD8a	0.163567	0.104237	-0.238336	9.67783	31.9864	0.0135475	2.20613e-31	0.0225552
GPBP1L1	2888045	9.0694e-21	0.825323	-0.821619	0.09772	0.05288	0.09304	0.0518	CD8a	0.231835	0.563997	-0.411137	9.71426	22.2865	0.00317818	1.68961e-37	0.0445947
GPR107	2700807	3.63641e-37	1.29715	-1.30789	0.01168	0.00336	0.01168	0.00264	CD8a	0.301188	1.17581	-0.0997901	9.66248	60.8994	0.0380001	3.0461e-12	2.35497e-06
GPRIN3	2773063	2.99005e-30	0.692172	-0.707778	0.05016	0.03556	0.0468	0.03472	CD8a	0.161848	0.13067	-0.229565	9.68812	13.709	0.0578357	5.5782e-33	0.0090909
GUCD1	2753949	5.22789e-32	1.76064	-1.76088	0.03168	0.0158	0.03128	0.0154	CD8a	0.478591	0.599087	-0.124857	9.67478	8.47014	0.233407	5.25293e-28	0.00485329
H1F0	2668562	1.72259e-40	0.723922	-0.735313	0.002	0	0.002	0	CD8a	0.204414	inf	-0.054344	9.65756	98.6452	0.121089	2.40672e-225	2.97028e-155
HADHA	3022398	4.75405e-12	0.535865	-0.536101	0.18832	0.12664	0.17176	0.1182	CD8a	0.166653	0.301061	-0.621528	9.77078	30.4151	2.26562e-05	2.05891e-35	1.84877e-06
HAUS5	2701628	4.39942e-37	1.41969	-1.42487	0.0172	0.00904	0.01684	0.00904	CD8a	0.359641	0.547867	-0.070641	9.66675	12.5758	0.247243	8.82721e-19	0.000802358
HAUS8	2691470	4.10365e-38	1.65789	-1.64748	0.0156	0.01024	0.01536	0.01024	CD8a	0.281178	0.38901	-0.131954	9.66627	21.5081	0.134115	7.10711e-26	0.00284214
HDAC2	2772611	2.72094e-30	0.779744	-0.785317	0.06048	0.04536	0.05736	0.04364	CD8a	0.182319	0.171804	-0.241025	9.69537	11.305	0.0639927	6.8922e-19	0.00367464
HDAC5	2757770	1.18513e-31	1.1309	-1.13044	0.035	0.01644	0.03328	0.01644	CD8a	0.365049	0.629064	-0.2531	9.67698	34.6024	0.011356	1.22098e-32	0.00021857
HDLBP	2752955	4.22205e-32	0.611641	-0.620578	0.04396	0.03264	0.0426	0.03196	CD8a	0.147472	0.19548	-0.194624	9.68542	10.7061	0.104956	7.07194e-56	0.00435722
HELQ	2783203	2.43767e-29	4.23238	-4.2338	0.04216	0.0148	0.04168	0.0148	CD8a	0.624843	0.960735	-0.195544	9.67882	15.1228	0.0822673	0.0008794	0.00620663
HINT3	2727395	1.55285e-34	1.44599	-1.44213	0.02816	0.01804	0.02788	0.01804	CD8a	0.322552	0.259437	-0.0437236	9.67407	1.39739	0.619999	1.508e-31	0.00549926
HIPK3	2726460	1.25987e-34	0.903046	-0.907411	0.03004	0.02196	0.02932	0.0216	CD8a	0.233751	0.154245	-0.167498	9.67644	15.0933	0.0935529	3.28217e-17	0.00330433
HLA-DOA	2693960	7.36307e-38	0.566716	-0.566759	0.00972	0.00516	0.00972	0.00516	CD8a	0.248496	0.418655	-0.0060843	9.66263	0.0835484	0.934361	2.34408e-35	0.0237222
HMBOX1	2874190	8.20235e-22	1.11677	-1.1247	0.06416	0.03188	0.06248	0.03072	CD8a	0.212181	0.481876	-0.210627	9.69389	11.6888	0.0649316	2.05e-63	3.89123e-17
HNRNPA1	3976317	3.52506e-25	1.4781	-1.46739	2.73036	2.06224	0.889	0.80848	CD8a	0.158086	0.167854	-0.451823	10.8049	34.8868	3.70837e-09	3.61799e-33	0.0418077
HNRNPLL	2833569	4.9891e-25	1.22499	-1.23207	0.06764	0.03192	0.06424	0.03104	CD8a	0.491541	0.626311	-0.238702	9.69329	10.6961	0.0779735	2.68448e-11	0.00158461
HNRNPU-AS1	2785798	4.14814e-29	2.22776	-2.23633	0.04364	0.02276	0.0426	0.0224	CD8a	0.482269	0.532467	-0.200533	9.68159	16.0054	0.0615948	4.34677e-33	0.000114129
HNRNPUL1	2947929	1.43667e-16	1.22812	-1.23209	0.18644	0.15452	0.16808	0.14224	CD8a	0.26496	0.0890509	-0.438332	9.77618	14.6446	0.00278656	1.19643e-35	9.81941e-06
HOOK3	2794851	2.60526e-28	0.533847	-0.54257	0.0752	0.05332	0.06936	0.05064	CD8a	0.100783	0.240317	-0.301089	9.70347	13.4694	0.0300477	5.75725e-17	0.00131767
HOXB-AS1	2728969	2.20655e-34	1.07217	-1.07494	0.02732	0.0148	0.0264	0.01424	CD8a	0.221432	0.410675	-0.0306821	9.67241	1.80316	0.595017	0.00233383	0.0404393
HSPBAP1	2777951	8.2563e-30	1.92208	-1.91688	0.03476	0.00996	0.03388	0.00996	CD8a	0.772835	1.06143	-0.0640598	9.67371	4.1893	0.417445	3.54149e-30	0.00538159
HYLS1	2739269	2.15545e-33	3.28815	-3.27696	0.02684	0.01252	0.02592	0.01252	CD8a	0.671941	0.548533	-0.261655	9.67158	39.7763	0.0150255	1.46258e-40	1.37933e-07
ICE2	2804864	1.92741e-27	1.1509	-1.14898	0.0592	0.0294	0.05448	0.02868	CD8a	0.262816	0.628099	-0.266911	9.69039	17.7499	0.0269559	5.24135e-29	0.00464284
ID3	2750497	2.48563e-32	4.14606	-4.17181	0.0202	0.00228	0.0186	0.00152	CD8a	1.9422	2.28132	-0.102575	9.66631	50.8777	0.0221627	2.16899e-17	0.0062689
IDI1	3370741	0.54658	2.30494	-2.31363	0.30588	0.12836	0.25212	0.1184	CD8a	0.647412	0.7556	-0.692605	9.81914	31.1983	2.59299e-06	2.81082e-35	0.00492638
IFI16	3375677	0.607614	1.33124	-1.34719	0.37828	0.22428	0.30528	0.18588	CD8a	0.296049	0.396808	-0.628956	9.86966	25.5382	3.71507e-06	9.25764e-55	0.000663817
IFNGR1	2925851	4.65299e-18	1.23347	-1.24222	0.10484	0.0544	0.09788	0.0514	CD8a	0.506365	0.534261	-0.619481	9.71582	57.7747	2.07321e-06	4.12993e-25	0.00155042
IFRD1	2897913	4.83496e-20	1.13128	-1.12938	0.0862	0.04492	0.082	0.04104	CD8a	0.388422	0.532781	-0.263257	9.70643	11.4234	0.0426015	1.32106e-29	9.16045e-09
IKBKB	2824425	8.74943e-26	1.52712	-1.53177	0.07272	0.0428	0.07032	0.04092	CD8a	0.321383	0.449088	-0.390006	9.70139	23.4437	0.00548152	1.54252e-13	0.0467003
IL16	3261751	0.00996263	1.94998	-1.9621	0.23904	0.0976	0.20904	0.09224	CD8a	0.38277	0.839005	-0.307192	9.78358	7.49343	0.0317974	1.2494e-15	0.00535096
IMP4	2900803	7.84611e-20	1.09627	-1.09265	0.1098	0.07216	0.10468	0.07012	CD8a	0.185146	0.343549	-0.0218993	9.72281	0.0673956	0.864043	3.79731e-17	0.00150525
INPP4B	3133734	9.78036e-07	2.7779	-2.77509	0.1494	0.04504	0.1344	0.0424	CD8a	0.701176	1.12945	-0.69984	9.73151	55.2635	6.92819e-07	6.4159e-27	0.0207508
IPO13	2673212	5.30508e-40	1.05629	-1.06259	0.00756	0.0048	0.00756	0.0048	CD8a	0.249122	0.345469	-0.00756695	9.66118	0.179818	0.919827	2.07744e-06	0.0101561
ITPKB	2770355	1.69764e-30	0.802973	-0.807282	0.05672	0.049	0.05504	0.04496	CD8a	0.150775	0.0875659	-0.240681	9.69588	9.90416	0.0807992	2.97346e-23	0.000749228
IZUMO4	2713830	7.27108e-36	1.64165	-1.65132	0.01448	0.00448	0.01424	0.00448	CD8a	0.567034	0.862944	-0.0851529	9.66394	46.9849	0.0430708	2.51986e-37	2.9171e-05
JADE1	2918117	1.34801e-18	1.91393	-1.92298	0.10344	0.05	0.09396	0.04892	CD8a	0.397837	0.58632	-0.220141	9.71473	7.02961	0.0946948	3.18767e-17	0.0021882
JRKL	2691526	4.15806e-38	1.5469	-1.55483	0.01068	0.00364	0.01044	0.00308	CD8a	0.569488	1.03461	-0.0455792	9.66248	30.9405	0.144002	1.47854e-262	0.000456119
JUND	2926785	5.39684e-18	0.607608	-0.614537	0.14864	0.11672	0.1348	0.11232	CD8a	0.222379	0.0821585	-0.323195	9.75145	8.77799	0.0291272	4.13966e-23	0.0182877
KANSL1L	2675292	8.7542e-40	1.23012	-1.2335	0.00556	0.0026	0.00556	0.0026	CD8a	0.332953	0.820552	-0.0629569	9.65983	19.9676	0.327346	6.84095e-26	0.00486001
KAT2A	2672473	4.43874e-40	0.92692	-0.919646	0.01496	0.0116	0.01496	0.0116	CD8a	0.263053	0.252413	-0.0723327	9.66635	8.41422	0.347716	5.1507e-40	2.78444e-05
KCNK6	2849908	1.04607e-23	2.32831	-2.32104	0.05268	0.01156	0.04952	0.01096	CD8a	0.539166	1.3902	-0.346603	9.68331	41.1174	0.00210054	1.12438e-13	0.00137749
KCNQ1	2660365	2.33118e-41	1.39441	-1.40269	0.00172	0.0012	0.00172	0.0012	CD8a	0.356494	0.508629	-0.0194385	9.65756	39.7816	0.369423	5.97402e-38	0.0425323
KDM7A	2749840	2.15671e-32	1.06497	-1.07246	0.03312	0.015	0.03256	0.015	CD8a	0.390629	0.675214	-0.110065	9.67447	7.26375	0.269455	4.95587e-69	1.20935e-16
KHSRP	2809243	4.57737e-27	1.22758	-1.23138	0.04692	0.01972	0.04492	0.01972	CD8a	0.31574	0.710246	-0.369038	9.68259	43.0924	0.00203389	9.64703e-38	0.0115995
KIAA0232	2717558	1.69662e-35	0.526237	-0.531059	0.02588	0.01772	0.02436	0.01772	CD8a	0.143595	0.283265	-0.0866704	9.67318	3.23933	0.4903	1.34709e-31	0.0324822
KIAA1429	2747605	1.32932e-32	0.803324	-0.816087	0.04448	0.03588	0.04416	0.03508	CD8a	0.22649	0.0385873	-0.294696	9.68588	21.2835	0.0206402	4.1223e-44	0.000312216
KLF6	3659370	3.74098e-06	0.813548	-0.814159	0.7018	0.40456	0.45004	0.284	CD8a	0.282583	0.436364	-0.474884	10.0272	18.4263	1.79704e-05	5.33713e-07	1.02827e-12
KLHDC1	2682791	5.26461e-39	1.28568	-1.2899	0.00752	0.00348	0.00752	0.00348	CD8a	0.350436	0.740691	-0.104133	9.6612	74.4452	0.0342623	4.96119e-89	6.72346e-09
KLHL42	2689714	2.71391e-38	1.70234	-1.70714	0.01656	0.01364	0.01632	0.01364	CD8a	0.356193	0.116726	-0.0185667	9.66807	0.452974	0.813505	6.68254e-101	1.9285e-51
KMT2A	3146344	3.04752e-06	1.47575	-1.48808	0.20812	0.124	0.18112	0.10884	CD8a	0.323611	0.357056	-0.717279	9.77912	37.0206	1.28047e-06	3.74173e-35	0.0024749
KNOP1	2814811	1.3625e-26	1.33369	-1.33809	0.07512	0.0538	0.07088	0.0516	CD8a	0.232566	0.231989	-0.122947	9.70375	3.06827	0.303697	7.07035e-34	0.00412971
KNSTRN	2692861	5.68997e-38	1.10254	-1.10778	0.01048	0.00576	0.01036	0.00576	CD8a	0.233229	0.407853	-0.0517175	9.66258	10.8938	0.370399	4.37648e-39	0.010375
KRAS	3061047	5.20984e-10	1.79023	-1.80165	0.16496	0.09056	0.14996	0.08648	CD8a	0.395757	0.447288	-0.324529	9.75061	9.34877	0.0244625	4.72375e-35	0.00802713
KTN1	3219687	0.000840607	1.16142	-1.15674	0.3336	0.2332	0.27304	0.20412	CD8a	0.25162	0.217345	-0.799997	9.85501	41.8097	6.08413e-09	3.61948e-29	0.0238175
LACTB2	2765233	5.78142e-31	1.5479	-1.55278	0.0326	0.01476	0.03172	0.01476	CD8a	0.445651	0.653538	-0.106314	9.67555	9.05475	0.206776	4.85267e-10	1.4408e-08
LENG8	2995966	1.45161e-13	1.73386	-1.73327	0.12152	0.06152	0.11504	0.05708	CD8a	0.432388	0.543369	-0.26738	9.72591	7.81934	0.0610843	3.80958e-39	6.26146e-05
LFNG	2738934	2.00254e-33	3.47232	-3.47455	0.01908	0.00356	0.01872	0.00356	CD8a	1.05113	1.54312	-0.0621647	9.66621	9.18158	0.311312	3.29253e-40	8.6467e-16
LGALS8	2833229	4.67867e-25	1.55803	-1.57134	0.07472	0.04992	0.06992	0.04844	CD8a	0.314798	0.235995	-0.324196	9.70272	18.7154	0.0115335	1.62648e-34	0.0267013
LILRA4	2667984	1.49708e-40	1.05545	-1.05683	0.00252	0.00068	0.00252	0.00068	CD8a	0.541334	1.21257	-0.02206	9.65784	35.1435	0.34693	5.80045e-46	0.000852569
LIMA1	2742200	4.09696e-33	0.675529	-0.675059	0.0306	0.0184	0.02924	0.01792	CD8a	0.241202	0.374107	-0.0906575	9.6752	3.22664	0.452047	3.17035e-08	6.03597e-05
LIMS1	3004938	4.8656e-13	1.05532	-1.06026	0.1438	0.08412	0.12516	0.0764	CD8a	0.355211	0.371945	-0.258681	9.74039	6.81759	0.0622816	8.6798e-50	1.7974e-50
LINC00116	3044558	7.44885e-11	2.18826	-2.17662	0.17588	0.1048	0.15608	0.09868	CD8a	0.314857	0.410131	-0.340823	9.76082	9.28442	0.0196115	3.15087e-33	0.00340144
LINC00667	2868662	3.09016e-22	3.12606	-3.15372	0.09532	0.0632	0.0918	0.06028	CD8a	0.451431	0.297414	-0.219912	9.71378	5.95168	0.12943	5.97194e-07	1.0983e-07
LINC00847	2809083	4.43546e-27	2.64763	-2.65592	0.03892	0.00776	0.03812	0.00756	CD8a	0.649521	1.43591	-0.250323	9.67599	32.1165	0.0178706	4.25528e-25	0.00331427
LINC01137	2727794	1.69763e-34	2.04297	-2.03928	0.0194	0.00504	0.0194	0.00504	CD8a	0.600275	1.23789	-0.0147515	9.66666	0.268872	0.866066	3.82696e-43	0.046061
LIPT1	2782984	2.33048e-29	1.3359	-1.33888	0.04244	0.02032	0.04192	0.02032	CD8a	0.328496	0.598602	-0.000472694	9.68137	0.00515895	0.972811	3.08765e-14	0.00319781
LPCAT4	2796753	3.81974e-28	0.689317	-0.697711	0.05564	0.03112	0.05516	0.03112	CD8a	0.150394	0.404401	-0.070943	9.68945	1.21771	0.568252	7.02998e-22	0.000471661
LPIN1	3054062	2.30998e-10	2.38693	-2.3793	0.17372	0.09416	0.15624	0.09048	CD8a	0.452188	0.482151	-0.24593	9.75604	5.95309	0.0724659	1.12221e-25	0.0301088
LRR1	2692316	5.00645e-38	1.26087	-1.26639	0.02092	0.01352	0.0206	0.01264	CD8a	0.263277	0.468243	-0.187324	9.66988	28.5671	0.0473339	5.05956e-21	0.000245376
LRRFIP2	2812853	9.29506e-27	1.16337	-1.18099	0.052	0.02552	0.05052	0.02492	CD8a	0.292327	0.576869	-0.271637	9.68692	18.3766	0.0322343	1.36201e-22	0.00758079
LRSAM1	2670882	3.022e-40	0.929235	-0.939061	0.00636	0.0052	0.00636	0.0052	CD8a	0.194851	0.0891647	-0.0565188	9.66093	40.8758	0.126602	6.83852e-31	0.0392635
LUC7L3	3584978	0.00104638	1.50336	-1.50413	0.62328	0.39772	0.44996	0.31384	CD8a	0.325786	0.324644	-0.887572	9.9974	48.7117	3.32286e-12	3.02865e-32	0.0283529
LYRM4	2778084	8.48673e-30	0.548123	-0.543559	0.0904	0.07812	0.08468	0.07428	CD8a	0.130442	0.0407344	-0.186873	9.71672	4.53239	0.175575	1.25574e-34	0.0144918
MAD1L1	3143425	2.35305e-06	1.70606	-1.70937	0.20572	0.1012	0.18272	0.0938	CD8a	0.433128	0.629001	-0.201578	9.77181	3.18494	0.164924	5.62263e-37	0.000381221
MAK16	2728260	1.88376e-34	1.24631	-1.25084	0.02424	0.01248	0.02344	0.01248	CD8a	0.291969	0.566551	-0.136583	9.6716	17.7805	0.107909	2.35739e-25	0.00431029
MAP2K6	2721206	3.87049e-35	1.27894	-1.28653	0.02532	0.01436	0.02512	0.01436	CD8a	0.348466	0.461223	-0.170268	9.67125	25.38	0.0562231	1.51587e-17	0.000667123
MAP2K7	2821732	5.21274e-26	1.11809	-1.12268	0.09332	0.07164	0.0874	0.06924	CD8a	0.230453	0.192686	-0.117412	9.71646	1.77298	0.392104	5.07208e-48	0.00589665
MAP3K1	2791118	1.22518e-28	0.950347	-0.9498	0.03992	0.01684	0.03808	0.01612	CD8a	0.382972	0.700544	-0.256548	9.67835	32.8361	0.0129426	1.21006e-19	0.00200959
MAP4K2	2794167	2.26967e-28	1.56196	-1.57264	0.05148	0.02388	0.04896	0.02352	CD8a	0.318773	0.718427	-0.315322	9.68601	24.2531	0.0138898	5.8512e-15	0.00356988
2019-03-06	2938390	3.32784e-17	0.854451	-0.871391	0.13732	0.08612	0.12472	0.08132	CD8a	0.212767	0.378776	-0.292164	9.73864	8.56321	0.0395599	2.3545e-38	0.0260257
MARK2	2787262	5.59354e-29	1.90872	-1.91733	0.04384	0.02452	0.04228	0.02452	CD8a	0.4545	0.356052	-0.0177163	9.68467	0.122686	0.874959	7.72794e-41	0.000409649
MARVELD1	2660512	2.41677e-41	2.0477	-2.05314	0.00052	0	0.00052	0	CD8a	0.595318	inf	-0.00183145	9.6569	2.11431e-07	0.999945	9.60411e-30	0.0192726
MAT2A	2915292	8.53222e-19	3.38698	-3.3791	0.08544	0.04264	0.0822	0.03968	CD8a	0.603311	0.58855	-0.343998	9.70623	20.0666	0.00796711	2.31081e-08	0.00296976
MAZ	2958576	7.09946e-16	2.27021	-2.27873	0.11912	0.05696	0.10948	0.05556	CD8a	0.461876	0.637458	-0.274793	9.72511	8.93321	0.0471267	1.6551e-96	5.13598e-19
MCM3AP-AS1	2724782	8.65069e-35	1.80062	-1.8005	0.02412	0.00968	0.02228	0.00912	CD8a	0.613515	0.906339	-0.141531	9.66963	28.6995	0.0526782	6.55842e-32	0.000144514
MCOLN2	2796296	3.48459e-28	0.989074	-0.997288	0.04312	0.02052	0.04232	0.02052	CD8a	0.378107	0.609116	-0.308118	9.68174	27.4743	0.0139578	9.87896e-25	0.0438881
MDP1	2714603	8.67086e-36	0.548468	-0.555044	0.01888	0.0078	0.01816	0.0078	CD8a	0.161042	0.741975	-0.00893373	9.66689	0.0495386	0.945808	6.84064e-45	0.0121044
MED28	3133786	9.82732e-07	3.00179	-3.01945	0.2128	0.12296	0.19272	0.11632	CD8a	0.321914	0.466967	-0.550594	9.78254	21.9992	0.000196429	8.6506e-19	0.0162094
MEMO1	2767816	9.96354e-31	1.02628	-1.02204	0.0416	0.02284	0.04028	0.02184	CD8a	0.212354	0.493893	-0.16859	9.68044	20.1096	0.0436989	1.42813e-15	0.00284561
METTL13	2710714	3.56873e-36	0.990947	-0.993988	0.01972	0.01172	0.01972	0.01172	CD8a	0.278147	0.428425	-0.0321486	9.66825	0.746786	0.758601	1.81325e-42	9.52961e-05
METTL22	2782723	2.20884e-29	0.761618	-0.766646	0.03224	0.0112	0.03168	0.0112	CD8a	0.191893	0.801041	-0.149034	9.67468	11.1932	0.167889	2.15143e-28	0.000166488
METTL4	2780505	1.39933e-29	2.56984	-2.57325	0.04288	0.02088	0.04216	0.01972	CD8a	0.34788	0.717896	-0.153163	9.68216	8.23344	0.178732	4.07089e-33	0.0310828
MGA	2814993	1.41172e-26	1.4001	-1.40493	0.05476	0.02592	0.05376	0.02496	CD8a	0.358941	0.687493	-0.379662	9.68715	43.3956	0.00103038	4.33951e-45	0.0280936
MGAT2	2941713	5.55764e-17	3.37753	-3.35628	0.09148	0.0336	0.08908	0.03244	CD8a	0.670016	0.973375	-0.562494	9.70653	54.5188	1.43272e-05	6.68794e-13	0.00819059
MKI67	2663194	4.66047e-41	2.05667	-2.05082	0.00076	0.0006	0.00076	0.0006	CD8a	0.751352	0.0745219	-0.0368998	9.65717	126.563	0.206976	3.72374e-09	0.000333037
MOB3A	2927693	6.23212e-18	1.32797	-1.32867	0.09628	0.04832	0.08924	0.0468	CD8a	0.321227	0.506658	-0.182642	9.71059	4.78823	0.174415	4.04503e-27	0.039549
MOB3C	2704786	9.13484e-37	2.30052	-2.30761	0.01404	0.00512	0.01364	0.00512	CD8a	0.818341	0.939056	-0.0606548	9.66437	11.7133	0.321799	5.77424e-39	3.8091e-05
MOSPD1	2721759	4.38429e-35	0.700168	-0.706535	0.02056	0.00952	0.02016	0.00952	CD8a	0.18297	0.56703	-0.128471	9.66766	16.3291	0.162394	4.68473e-24	9.12297e-20
MRPL14	3187741	8.93863e-05	2.47863	-2.48565	0.2108	0.1138	0.1914	0.10636	CD8a	0.393697	0.47041	-0.19114	9.77419	3.08352	0.174304	1.31145e-28	3.99157e-06
MRPL32	2901362	8.61368e-20	3.37331	-3.40708	0.09668	0.05308	0.093	0.05252	CD8a	0.563677	0.534452	-0.383133	9.7128	18.965	0.00677169	1.54177e-22	0.00166662
MRPL4	2869544	3.61338e-22	1.29436	-1.30553	0.10276	0.06204	0.098	0.05832	CD8a	0.207754	0.446591	-0.0892973	9.71616	1.00613	0.518291	1.42638e-254	1.19052e-101
MRPS18C	3228606	0.00148547	2.00317	-2.01074	0.20968	0.0984	0.19124	0.09472	CD8a	0.347759	0.651619	-0.211923	9.77152	3.63029	0.143283	1.35172e-48	1.91756e-07
MRPS27	2749414	1.96693e-32	1.22778	-1.23607	0.03928	0.025	0.03724	0.02456	CD8a	0.340839	0.322835	-0.232911	9.68122	21.3103	0.0313122	1.44656e-31	2.12211e-05
MSANTD4	2727182	1.48066e-34	4.55647	-4.56526	0.01684	0.0048	0.01684	0.0048	CD8a	0.608338	0.961722	-0.144974	9.66501	63.6917	0.0116921	1.62064e-100	3.31217e-68
MSC-AS1	2712074	4.87063e-36	1.07628	-1.09206	0.01536	0.00604	0.0148	0.00604	CD8a	0.483289	0.803765	-0.123433	9.66524	28.9204	0.0958872	4.51152e-49	4.82902e-09
MSH6	2732596	4.94288e-34	0.57899	-0.583577	0.02836	0.01256	0.02756	0.01256	CD8a	0.173874	0.707709	-0.230413	9.67073	39.6012	0.018823	4.76168e-27	0.000964135
MTFR1	2693745	7.00118e-38	1.37217	-1.38883	0.01008	0.0064	0.01008	0.0064	CD8a	0.35997	0.250811	-0.0893608	9.6633	14.7766	0.271892	0	0
MTIF2	2757054	1.017e-31	2.17705	-2.18017	0.03484	0.01756	0.03368	0.01756	CD8a	0.478463	0.523941	-0.291149	9.67668	54.6668	0.00172909	2.86699e-40	0.000516484
MTIF3	3189402	0.000101222	3.80146	-3.7889	0.21916	0.0998	0.18812	0.08876	CD8a	0.467005	0.64532	-0.28339	9.77402	6.52284	0.0478867	7.13968e-33	0.0479149
MTMR14	2789023	8.00677e-29	1.0293	-1.03984	0.06648	0.04924	0.065	0.0478	CD8a	0.21928	0.230196	-0.0753969	9.69892	0.955548	0.576003	2.40881e-180	4.03432e-125
MTMR9	2793929	2.16326e-28	0.564378	-0.568816	0.05556	0.0336	0.05284	0.03288	CD8a	0.114789	0.341846	-0.0381231	9.69031	0.411713	0.738428	5.1278e-28	0.0466342
MTRF1	2698184	1.9758e-37	1.73456	-1.73782	0.0164	0.01068	0.0164	0.01028	CD8a	0.480959	0.315515	-0.0868863	9.66682	11.451	0.26204	1.72408e-06	1.55451e-07
MTRR	2746871	1.13359e-32	1.12303	-1.12144	0.02824	0.01288	0.02824	0.01236	CD8a	0.408377	0.672642	-0.238318	9.67211	68.7553	0.000894174	6.62462e-31	0.0149438
MUM1	2832138	3.80614e-25	2.55054	-2.55382	0.05372	0.02132	0.05124	0.02068	CD8a	0.603718	0.842049	-0.276142	9.6866	22.5887	0.0188317	2.10263e-23	5.08009e-05
MYCBP2	3073885	2.22995e-09	0.920849	-0.929678	0.2374	0.17312	0.20616	0.15396	CD8a	0.19858	0.200334	-0.626816	9.8043	26.6719	1.61008e-05	4.47052e-29	0.0307553
NABP1	3037271	3.06684e-11	3.63403	-3.63743	0.11292	0.0286	0.10576	0.02584	CD8a	0.90093	1.28728	-0.295507	9.71332	14.3089	0.0207828	1.85474e-47	3.62404e-05
NARFL	2756891	9.82159e-32	1.97624	-1.98351	0.03788	0.02072	0.03724	0.02044	CD8a	0.357311	0.504003	-0.0998677	9.6792	4.86958	0.32196	7.00021e-35	0.00124743
NCAPG2	2668213	1.58268e-40	0.866659	-0.856625	0.00564	0.00256	0.0052	0.00256	CD8a	0.0874665	0.802776	-0.0244451	9.65946	6.00802	0.626586	4.26421e-37	0.0206493
NCOA5	2718165	1.94676e-35	1.79386	-1.80313	0.01836	0.00692	0.01836	0.00692	CD8a	0.331733	0.877021	-0.0650191	9.66679	9.97844	0.303145	2.3803e-49	0.000386426
NDUFAF5	2718162	1.94544e-35	1.55705	-1.56102	0.02148	0.00936	0.02148	0.00936	CD8a	0.30431	0.791493	-0.109624	9.66885	14.7362	0.177035	2.87204e-40	0.0291284
NDUFC1	3405281	0.981856	2.63876	-2.63339	0.35004	0.198	0.29892	0.17924	CD8a	0.401556	0.453206	-0.299223	9.85439	6.13869	0.0294092	1.69072e-09	0.0179062
NEK4	2703243	6.39502e-37	0.668557	-0.667107	0.01764	0.01132	0.01764	0.01056	CD8a	0.230589	0.330099	-0.195997	9.66687	48.7578	0.0201787	3.45324e-69	0.000578438
NFE2L1	2692784	5.58804e-38	1.30664	-1.31468	0.01836	0.0126	0.0178	0.0126	CD8a	0.285608	0.230008	-0.147522	9.66844	23.5797	0.0873353	1.60406e-32	3.7776e-25
NFKB1	2751335	2.97835e-32	0.791834	-0.789621	0.03732	0.02648	0.036	0.02532	CD8a	0.252184	0.149076	-0.0916985	9.68025	3.93222	0.359176	1.7298e-18	0.000747434
NFKBID	2840408	1.80204e-24	3.88242	-3.89745	0.04972	0.01296	0.04848	0.01296	CD8a	0.935945	1.2079	-0.26224	9.68222	26.2387	0.0177029	5.4724e-39	5.79427e-05
NFRKB	2720888	3.60262e-35	0.516761	-0.521357	0.02736	0.02088	0.02668	0.0206	CD8a	0.178228	0.108675	-0.271207	9.67462	52.4155	0.00301036	1.65375e-43	0.0428695
NFS1	2718309	2.01129e-35	1.92487	-1.92361	0.01484	0.00324	0.01484	0.00324	CD8a	0.46373	1.41644	-0.0823755	9.66433	11.2707	0.288644	4.17501e-19	0.0423258
NFX1	2809620	4.9298e-27	2.34167	-2.34436	0.05072	0.019	0.0506	0.019	CD8a	0.529064	0.923733	-0.280789	9.68428	22.1946	0.0227519	1.99108e-22	0.0189528
NIFK-AS1	2857844	4.44474e-23	2.34198	-2.35095	0.06184	0.02032	0.05996	0.01992	CD8a	0.564335	1.02277	-0.0978081	9.68857	3.00194	0.381782	2.00986e-19	0.00159081
NIPAL3	2951751	2.56018e-16	4.01088	-3.9995	0.10044	0.04168	0.09336	0.03808	CD8a	0.651305	0.848387	-0.431064	9.71265	27.2267	0.00124217	4.02626e-31	0.00445336
NKIRAS1	2688863	2.2203e-38	0.98195	-0.985181	0.01268	0.00748	0.01228	0.00748	CD8a	0.266717	0.412519	-0.045703	9.66437	2.68403	0.626771	2.62636e-10	2.78943e-43
NKTR	3389349	0.79037	1.82137	-1.83259	0.4104	0.25152	0.32188	0.22244	CD8a	0.327991	0.340872	-0.890519	9.89053	47.9442	1.4252e-10	3.86911e-24	3.97429e-05
NLRC3	2859470	5.96318e-23	1.43697	-1.45144	0.0674	0.03304	0.06604	0.03192	CD8a	0.453818	0.536411	-0.185574	9.69545	5.68929	0.193719	9.15585e-17	8.38983e-05
NLRC5	2924405	3.69638e-18	0.744184	-0.759845	0.13252	0.08676	0.12532	0.08404	CD8a	0.214139	0.320439	-0.272449	9.738	7.21254	0.0585046	6.06716e-16	0.0409157
NLRP3	2681539	3.90694e-39	1.88557	-1.88365	0.00584	0.00084	0.00584	0.00084	CD8a	0.67401	1.89481	-0.0664415	9.65942	51.8022	0.0949417	3.2498e-41	0.0117122
NOL9	2722180	4.82038e-35	0.614493	-0.619809	0.03244	0.02316	0.03224	0.0228	CD8a	0.159596	0.237073	-0.150895	9.67797	9.70723	0.17283	2.77684e-74	2.15849e-15
NOP16	2730305	2.97133e-34	1.54389	-1.53629	0.03696	0.021	0.03648	0.02052	CD8a	0.343458	0.545052	-0.122097	9.67812	9.29202	0.178059	9.56623e-38	0.0214692
NPAT	2879662	2.13479e-21	1.50908	-1.51398	0.07272	0.0392	0.06844	0.03684	CD8a	0.350191	0.401915	-0.211419	9.69979	7.74046	0.113709	1.48182e-17	0.00689549
NPHP3	2834743	6.22638e-25	2.43868	-2.44473	0.0514	0.01912	0.04964	0.01868	CD8a	0.580098	0.837445	-0.0214091	9.68521	0.790571	0.673043	2.58666e-21	0.00791405
NR3C1	2988153	4.95715e-14	0.538614	-0.552757	0.15576	0.09616	0.1372	0.0896	CD8a	0.1139	0.353616	-0.276612	9.74938	6.6948	0.0573643	5.66573e-25	0.00675541
NT5C	3090381	1.33677e-08	1.40746	-1.4093	0.19376	0.10268	0.17464	0.09488	CD8a	0.382366	0.500723	-0.108348	9.76347	1.01467	0.441016	7.58563e-12	0.000160141
NUDT4	2755941	8.01466e-32	1.0325	-1.0393	0.05552	0.04648	0.0526	0.0456	CD8a	0.264922	0.0367062	-0.133832	9.69253	3.57431	0.305812	5.91476e-54	0.0114178
NUP50	2876368	1.20169e-21	2.04701	-2.04819	0.07656	0.04164	0.07392	0.03776	CD8a	0.523192	0.459445	-0.315724	9.69993	16.8714	0.0203602	7.19123e-35	0.0186466
OMA1	2812428	8.55323e-27	0.588278	-0.592375	0.0556	0.02664	0.0542	0.0254	CD8a	0.199835	0.69104	-0.299759	9.68905	22.1593	0.0154688	6.26311e-20	0.000861625
OPTN	3077599	3.36281e-09	0.533826	-0.552714	0.30316	0.25164	0.25244	0.21968	CD8a	0.125897	0.0232429	-0.101824	9.84647	0.753238	0.438125	9.01664e-41	3.56611e-06
ORAI3	2713379	6.56067e-36	1.2449	-1.25121	0.02428	0.01564	0.02408	0.0154	CD8a	0.271089	0.246298	-0.0693044	9.67159	3.31983	0.482256	9.507e-64	1.99509e-05
ORMDL1	3316197	0.111633	1.9014	-1.92199	0.39208	0.26588	0.32508	0.22748	CD8a	0.266536	0.27952	-0.557301	9.88712	20.6918	2.84722e-05	3.64714e-21	6.23945e-12
OSBPL3	2706511	1.35965e-36	0.564443	-0.561718	0.01792	0.01056	0.01772	0.01056	CD8a	0.143087	0.449453	-0.0277365	9.66739	0.939921	0.745542	6.15397e-30	0.000474199
OXR1	2753622	4.87318e-32	0.863445	-0.873483	0.04424	0.025	0.043	0.025	CD8a	0.179059	0.532395	-0.0930077	9.68228	2.55055	0.450768	2.69733e-22	0.0390786
PAIP1	2884763	5.16185e-21	2.20469	-2.1975	0.08328	0.04092	0.07992	0.03888	CD8a	0.345016	0.625643	-0.124665	9.70388	2.84478	0.320065	4.58949e-16	0.00969081
PBX2	2777070	6.87909e-30	1.45711	-1.46165	0.03424	0.01388	0.03256	0.01332	CD8a	0.347556	0.614927	-0.0813108	9.6751	5.55053	0.308839	1.53998e-32	0.028605
PCGF6	2754907	6.4215e-32	1.00905	-1.00834	0.0308	0.01036	0.03008	0.0098	CD8a	0.247495	1.06821	-0.186808	9.67288	25.7744	0.0452053	1.85592e-63	1.96476e-07
PCID2	2856614	3.55673e-23	0.719174	-0.724649	0.0956	0.06564	0.09172	0.06192	CD8a	0.166127	0.255086	-0.103308	9.71639	1.4585	0.434264	1.60643e-07	1.64816e-10
PCSK7	3358680	0.411439	0.753979	-0.753795	0.64484	0.50464	0.44888	0.37932	CD8a	0.18103	0.108042	-0.804367	10.0291	43.0753	5.76108e-11	1.15765e-40	0.0232852
PDE4DIP	2740170	2.6267e-33	0.839833	-0.846417	0.0298	0.01488	0.02964	0.01428	CD8a	0.24859	0.617096	-0.120602	9.6735	10.7203	0.191586	2.16859e-41	0.0414094
PECAM1	2860064	6.63759e-23	1.04867	-1.05775	0.06864	0.03304	0.06412	0.03216	CD8a	0.369295	0.616772	-0.44864	9.69705	39.4914	0.000472771	6.11344e-08	3.02819e-06
PEX13	2807881	3.50002e-27	2.39958	-2.39728	0.05152	0.02312	0.0498	0.02264	CD8a	0.474673	0.674875	-0.00216188	9.68427	0.0826077	0.890827	3.59599e-31	0.0301288
PHIP	3018388	2.84107e-12	1.18204	-1.19145	0.2164	0.14628	0.18368	0.12856	CD8a	0.295198	0.302842	-0.786391	9.78665	42.1227	1.11715e-07	3.45368e-27	0.00351752
PHLDA1	2720145	3.04639e-35	1.02294	-1.02569	0.01708	0.00364	0.0168	0.00364	CD8a	0.3588	1.44216	-0.0713388	9.66493	30.9393	0.0844285	8.458e-41	3.26288e-05
PHLDA2	2675327	8.82818e-40	1.72631	-1.70483	0.0034	0	0.00308	0	CD8a	0.917833	inf	-0.0335128	9.65849	32.5042	0.235315	1.13502e-11	0.000781993
PIAS2	2745385	8.20687e-33	0.501046	-0.506646	0.04564	0.03132	0.04368	0.03132	CD8a	0.125243	0.28846	-0.29378	9.68602	24.1795	0.0142432	4.23696e-09	0.000389884
PIGG	2753020	4.28151e-32	1.08104	-1.08389	0.02776	0.00936	0.02652	0.00936	CD8a	0.33763	1.05616	-0.353055	9.67202	81.656	0.000474898	1.33042e-47	0.000229804
PIGM	2698390	2.07293e-37	1.72912	-1.72936	0.01472	0.00812	0.01472	0.00812	CD8a	0.419343	0.473739	-0.133718	9.66543	57.8794	0.0162149	6.72948e-21	5.84378e-10
PIGP	2865195	1.66682e-22	2.76599	-2.75571	0.0976	0.07236	0.09084	0.06748	CD8a	0.377332	0.166376	-0.281465	9.72011	8.94714	0.0540076	2.57648e-37	0.0068632
PIK3CA	2745557	8.51982e-33	1.17208	-1.17224	0.02976	0.01868	0.02944	0.0178	CD8a	0.325564	0.325069	-0.217612	9.67434	32.7891	0.0207762	1.70028e-20	0.000464642
PIK3CB	2740507	2.82813e-33	2.64901	-2.67135	0.02084	0.00872	0.02064	0.00872	CD8a	0.620932	0.502328	-0.223599	9.66792	44.8515	0.0216756	6.09262e-42	2.30045e-06
PKD1	2698932	2.35175e-37	1.7939	-1.79019	0.01856	0.00976	0.01768	0.00976	CD8a	0.33811	0.603202	-0.170651	9.66727	40.2407	0.0342643	1.88312e-28	6.65338e-13
PLA2G6	2703857	7.37063e-37	1.48343	-1.49201	0.01264	0.0044	0.01264	0.0044	CD8a	0.486924	0.879393	-0.146119	9.66342	74.9597	0.0114063	8.48914e-35	0.000359338
PLAA	2710678	3.53944e-36	0.845774	-0.84825	0.02236	0.01496	0.02236	0.01444	CD8a	0.215963	0.277906	-0.14629	9.6711	27.0922	0.0498664	6.00391e-40	0.00714686
PLCD1	2725181	9.46043e-35	1.24455	-1.24815	0.02468	0.01428	0.02468	0.01428	CD8a	0.428154	0.484387	-0.0706577	9.67089	6.3177	0.34623	1.94704e-26	0.0393654
PMS2	2778128	8.56436e-30	0.776568	-0.774021	0.0504	0.03024	0.04956	0.03024	CD8a	0.23614	0.435773	-0.087548	9.68742	1.67656	0.517898	2.67821e-20	0.0471633
POLR1D	3461885	0.294611	1.99219	-1.98097	0.51844	0.32456	0.3876	0.26728	CD8a	0.293087	0.366117	-0.438459	9.94161	11.958	0.000946734	1.56697e-16	0.00882647
POLR3K	3024834	6.48316e-12	2.29449	-2.29449	0.11628	0.04424	0.1114	0.04176	CD8a	0.57107	0.827778	-0.296895	9.71973	11.3595	0.0312886	2.25116e-19	2.29327e-06
POU5F2	2680443	3.00791e-39	0.676558	-0.674902	0.01276	0.0108	0.01276	0.0108	CD8a	0.139779	0.134538	-0.111945	9.6654	18.6383	0.183513	1.76174e-50	0.00031355
PPAT	2711500	4.27178e-36	1.09851	-1.11006	0.01508	0.00588	0.01508	0.00588	CD8a	0.322605	0.812035	-0.0987103	9.66491	21.3604	0.157085	1.31793e-36	6.91718e-12
PPIAL4G	2949235	1.75116e-16	2.7534	-2.74914	0.07956	0.012	0.07432	0.01156	CD8a	1.03433	1.83268	-0.273473	9.69507	29.87	0.00433504	4.46493e-25	9.51754e-08
PPIG	3213579	0.000561199	1.93426	-1.94714	0.41396	0.31216	0.3232	0.26104	CD8a	0.245802	0.188533	-0.57996	9.89884	20.5214	2.19498e-05	5.20472e-24	0.00703558
PPIL1	2701680	4.45278e-37	0.501365	-0.504708	0.01872	0.01392	0.01872	0.01392	CD8a	0.0645495	0.176032	-0.0684522	9.66855	4.38627	0.462714	2.54942e-10	0.0441887
PPIL3	2844426	3.80509e-24	2.44779	-2.43801	0.0766	0.04844	0.07324	0.04676	CD8a	0.348491	0.324066	-0.0296874	9.7033	0.254098	0.758753	4.81579e-67	1.17503e-15
PPM1K	3128395	5.95358e-07	4.68646	-4.67329	0.19372	0.08564	0.17168	0.08048	CD8a	0.629631	0.758617	-0.465011	9.76053	17.5605	0.00159847	4.32349e-117	0
PPM1N	2755568	7.39916e-32	0.62912	-0.62412	0.04028	0.02688	0.0394	0.02632	CD8a	0.178073	0.268231	-0.0598128	9.68169	1.30691	0.591452	2.64415e-50	0.00127673
PPP1R14B	2701965	4.75689e-37	1.07557	-1.06734	0.01056	0.00392	0.01032	0.00392	CD8a	0.327793	0.844643	-0.139336	9.66276	45.6028	0.06661	1.14752e-11	0.0205185
PPP1R21	2755492	7.27963e-32	1.14513	-1.14969	0.0354	0.02092	0.03404	0.02008	CD8a	0.220383	0.425847	-0.109569	9.67772	6.7682	0.254609	8.42615e-39	1.28671e-08
PRDX3	2899790	6.6235e-20	1.67525	-1.68114	0.07792	0.0336	0.0736	0.03236	CD8a	0.450154	0.701014	-0.127005	9.70023	2.55395	0.365502	4.77973e-78	0.000592132
PRKACA	2708410	2.10421e-36	2.10957	-2.11274	0.02212	0.01444	0.02096	0.01444	CD8a	0.388663	0.315206	-0.0763199	9.6712	3.31056	0.515535	1.17492e-41	1.7947e-20
PRMT6	2728010	1.78152e-34	1.31666	-1.3157	0.0198	0.00576	0.01916	0.00576	CD8a	0.35714	1.07929	-0.0401818	9.66685	18.8748	0.147541	1.23918e-30	0.00504211
PRPF38B	3413022	0.870549	2.03404	-2.05602	0.4966	0.32752	0.37448	0.27404	CD8a	0.317523	0.282797	-0.782742	9.93858	37.9117	3.41017e-09	1.92662e-34	0.0069404
PRR4	3231057	0.00172964	2.92451	-2.95088	0.2084	0.08508	0.1908	0.08176	CD8a	0.57801	0.812381	-0.234442	9.7672	4.71347	0.101139	2.40042e-29	0.00332967
PSEN1	2776714	6.38961e-30	1.03459	-1.04132	0.04328	0.02476	0.04168	0.02372	CD8a	0.233302	0.395032	-0.112268	9.68357	4.6919	0.297646	9.58876e-27	0.00124654
PSMB5	2813053	9.66589e-27	1.95573	-1.93385	0.0718	0.04404	0.06828	0.04368	CD8a	0.296832	0.420127	-0.29459	9.69909	18.752	0.0146998	2.18501e-37	1.92886e-20
PSMD5	2722340	4.99719e-35	0.720014	-0.727744	0.02404	0.01696	0.02404	0.01696	CD8a	0.182769	0.188649	-0.199027	9.67149	39.701	0.0160363	4.42188e-58	6.04552e-15
PTGER2	3235367	0.0022503	1.31432	-1.30491	0.26852	0.11884	0.2092	0.10708	CD8a	0.45107	0.671366	-0.205618	9.80133	3.31718	0.125786	6.18699e-15	1.66044e-19
PTN	2662171	3.62884e-41	2.0335	-2.03277	0.0004	0	0.0004	0	CD8a	1.06881	inf	-4.5852e-05	9.65689	-1.3958e-10	1	1.83796e-21	0.0402754
PURA	2877134	1.37392e-21	2.73516	-2.74994	0.08404	0.03788	0.07856	0.0366	CD8a	0.472403	0.667859	-0.0373558	9.70247	0.260999	0.758307	0	9.26287e-115
PWWP2A	2838983	1.38069e-24	1.91103	-1.90814	0.0478	0.01416	0.04552	0.01416	CD8a	0.636945	0.997026	-0.232332	9.68219	16.2471	0.0584598	2.97333e-27	0.0164338
RAB10	2945504	9.93323e-17	2.6683	-2.68298	0.08784	0.03712	0.08344	0.03712	CD8a	0.579653	0.674009	-0.104332	9.70518	2.19695	0.377406	2.56776e-34	0.0247379
RAB15	2666257	9.83765e-41	1.98676	-1.99689	0.00156	0.00044	0.00156	0.00044	CD8a	0.579848	1.11652	-0.0155565	9.65742	33.0827	0.41229	3.12283e-53	4.09761e-22
RAB5A	2796391	3.55177e-28	0.746681	-0.749914	0.09908	0.0816	0.09248	0.0796	CD8a	0.196216	0.132567	-0.460287	9.72075	26.5009	0.000800261	1.74717e-22	1.44649e-05
RAB7B	2659803	2.03083e-41	1.2962	-1.29161	0.00024	0	0.00024	0	CD8a	0.379103	inf	-0.00102067	9.65676	1.97176e-06	0.999853	1.76322e-26	0.0335368
RABEP1	2919834	1.77774e-18	2.41263	-2.41269	0.08332	0.03808	0.07832	0.03644	CD8a	0.584334	0.601157	-0.554866	9.70441	42.7482	0.000129333	4.93702e-35	0.0153002
RABGGTB	2776929	6.68093e-30	0.704976	-0.712485	0.07156	0.05748	0.0684	0.05504	CD8a	0.130882	0.155857	-0.262605	9.70296	9.83054	0.0673657	9.25516e-26	0.00191866
RABL6	2737470	1.45124e-33	0.962815	-0.970002	0.02964	0.01628	0.02752	0.01628	CD8a	0.251878	0.401289	-0.00962611	9.67335	0.168477	0.849081	2.16809e-35	0.0174723
RAD50	2870690	4.42603e-22	1.1629	-1.16721	0.10512	0.06852	0.09312	0.06188	CD8a	0.278974	0.332612	-0.386265	9.71874	17.4389	0.00669023	1.3151e-42	0.0100686
RASA1	2718586	2.14146e-35	1.36746	-1.37918	0.01764	0.00752	0.01764	0.00752	CD8a	0.310383	0.734367	-0.135451	9.66621	18.6441	0.164933	6.68212e-32	0.0117552
RASGRP1	3262580	0.0104039	1.57746	-1.58907	0.25836	0.1338	0.22096	0.12088	CD8a	0.428655	0.511635	-0.923089	9.8003	57.2662	5.6513e-10	1.29104e-35	0.00712376
RASSF3	2882462	3.46968e-21	0.519945	-0.532581	0.07304	0.0308	0.07012	0.03024	CD8a	0.174833	0.685312	-0.227618	9.69602	11.0639	0.0692921	1.05029e-15	0.0208749
RASSF5	3132712	8.90005e-07	0.834142	-0.837152	0.22652	0.13592	0.20164	0.12608	CD8a	0.247811	0.417967	-0.755675	9.79058	39.9114	3.86637e-07	2.839e-06	7.54081e-09
RBM17	2979107	1.39406e-14	1.07631	-1.07763	0.18688	0.14032	0.17248	0.12844	CD8a	0.213225	0.170559	-0.34767	9.77234	9.31751	0.0171324	9.72334e-37	0.0291735
RBM28	2761245	2.48442e-31	0.714433	-0.724831	0.05524	0.0414	0.05224	0.03956	CD8a	0.187604	0.173564	-0.490528	9.69188	55.6173	7.20994e-05	1.47631e-35	0.00880113
RBMS1	2910898	4.16754e-19	0.973869	-0.985459	0.13588	0.09748	0.1244	0.09368	CD8a	0.224208	0.198699	-0.326712	9.73928	9.86457	0.0272818	1.11425e-85	1.50054e-09
RDH13	2717796	1.79064e-35	1.27894	-1.28038	0.02664	0.01592	0.02604	0.01536	CD8a	0.347188	0.471932	-0.0857693	9.67263	5.90907	0.338288	2.20347e-32	0.000300143
RERE	2777453	7.44731e-30	1.80182	-1.80895	0.0392	0.01924	0.03848	0.01848	CD8a	0.523213	0.628544	-0.269824	9.67911	25.4103	0.0233637	8.35081e-131	2.38586e-16
RFK	2802614	1.23285e-27	2.17804	-2.18067	0.043	0.016	0.04212	0.01576	CD8a	0.572933	0.845109	-0.127378	9.68039	9.21712	0.170535	1.45723e-38	0.0403218
RFWD3	2740164	2.62324e-33	1.63168	-1.64037	0.02696	0.01544	0.02648	0.01488	CD8a	0.328453	0.341132	-0.140976	9.67295	14.3619	0.128263	1.06316e-300	3.97213e-136
RGS16	2686414	1.24435e-38	1.12249	-1.12757	0.00628	0.00036	0.00552	0.00036	CD8a	1.11972	2.05405	-0.0374929	9.6592	53.9899	0.143072	4.42113e-06	0.0178981
RHOB	2816883	2.03941e-26	1.86114	-1.86153	0.03904	0.00484	0.03516	0.00484	CD8a	1.14589	1.93774	-0.211523	9.67594	24.9876	0.0319199	3.75826e-15	2.246e-06
RHOT1	2784474	3.16356e-29	1.04896	-1.05378	0.04676	0.02064	0.04604	0.01972	CD8a	0.253475	0.843243	-0.147207	9.68343	5.69693	0.259529	4.17851e-29	0.00903253
RIC8B	2753736	4.99404e-32	1.7616	-1.75972	0.03176	0.01404	0.03092	0.01404	CD8a	0.359309	0.63654	-0.208435	9.67395	24.8844	0.0422003	5.05675e-79	1.55516e-19
RNF114	2947200	1.28607e-16	0.749249	-0.762125	0.13408	0.08656	0.12672	0.08292	CD8a	0.132652	0.313867	-0.107841	9.7376	1.24526	0.426536	1.94142e-32	0.00673263
RNF13	2846143	5.22855e-24	0.512063	-0.522191	0.09524	0.06556	0.08848	0.0642	CD8a	0.0942032	0.261039	-0.27888	9.71668	10.1591	0.0404672	1.15885e-12	0.000100857
RNF146	2796808	3.86218e-28	2.24837	-2.24438	0.04392	0.01864	0.04308	0.01864	CD8a	0.581333	0.71628	-0.33686	9.68065	57.1842	0.000590942	6.28715e-36	3.52797e-08
RNF168	3045574	8.41851e-11	2.23021	-2.2349	0.13348	0.05532	0.1194	0.053	CD8a	0.579985	0.744732	-0.631602	9.72996	45.1162	6.7315e-06	9.00102e-08	2.00669e-05
RNF170	2835471	7.14167e-25	1.39218	-1.39988	0.05892	0.02828	0.05632	0.02664	CD8a	0.349779	0.537398	-0.191915	9.69075	9.59456	0.105132	3.49636e-28	0.0320403
RNF216	2904328	1.41098e-19	1.17862	-1.18271	0.1506	0.11032	0.13916	0.1038	CD8a	0.20749	0.219037	-0.47269	9.75114	19.2342	0.00142252	1.1773e-42	0.00129278
RP11-108M9.6	2709878	2.94682e-36	2.4043	-2.41097	0.01252	0.00324	0.01252	0.00324	CD8a	1.12968	1.16382	-0.148089	9.66244	34.9398	0.120098	3.66464e-32	0.00435722
RP11-214O1.3	2697063	1.52132e-37	0.754369	-0.750832	0.01692	0.01048	0.01604	0.00904	CD8a	0.218769	0.330061	-0.187489	9.66647	71.5215	0.00389336	2.96683e-49	1.3466e-14
RP11-296O14.3	2736226	1.10324e-33	1.11699	-1.12238	0.02676	0.01236	0.02648	0.01236	CD8a	0.296936	0.603643	-0.201117	9.67172	26.4668	0.0494285	4.15885e-34	0.00346255
RP11-356I2.4	2774190	3.78166e-30	1.61215	-1.62516	0.08056	0.06248	0.06632	0.05908	CD8a	0.588379	0.127907	-0.313315	9.70847	18.3335	0.00816189	3.51901e-40	0.0327354
RP11-582E3.6	2685287	9.52651e-39	0.823624	-0.830331	0.01148	0.0084	0.0112	0.0084	CD8a	0.225726	0.150422	-0.073738	9.66356	17.3814	0.237375	1.79073e-22	0.0216551
RP11-763B22.4	2732170	4.49714e-34	1.31444	-1.31339	0.028	0.01652	0.02772	0.01568	CD8a	0.472079	0.473769	-0.108973	9.67407	5.62556	0.33486	7.39443e-24	0.00903718
RPAIN	2960904	1.00189e-15	1.93322	-1.95049	0.14732	0.10096	0.13992	0.09596	CD8a	0.23955	0.268836	-0.247639	9.74646	5.54984	0.0883643	3.54254e-33	1.93182e-05
RPE	2749488	1.99866e-32	1.24896	-1.25564	0.03324	0.01572	0.03324	0.01572	CD8a	0.370436	0.671745	-0.058839	9.6748	2.93534	0.481976	3.11412e-34	0.0107002
RPL10A	4471965	2.26716e-83	1.16216	-1.16563	9.5228	7.06928	0.99764	0.99312	CD8a	0.185672	0.188331	-0.298493	12.0336	48.6513	3.42576e-12	0.000154786	0.00208103
RPL11	4426913	1.2174e-76	1.01243	-1.01389	16.5874	12.8607	1	0.99944	CD8a	0.159228	0.142069	-0.515443	12.7214	207.427	3.57447e-46	3.16857e-80	7.97074e-06
RPL18	4548895	1.57275e-95	1.48207	-1.48423	9.33664	6.732	0.99928	0.99288	CD8a	0.203753	0.215582	-0.508469	12.0001	143.035	1.48798e-32	1.15095e-28	3.25918e-08
RPL18A	4781348	2.20914e-137	1.32994	-1.33951	17.1939	12.2568	1	0.999	CD8a	0.201374	0.224173	-0.413744	12.7374	147.55	1.62716e-33	1.82385e-18	0.000163906
RPL29	4803532	8.87774e-142	2.02076	-2.0244	9.27124	6.23496	0.99936	0.99544	CD8a	0.256899	0.284579	-0.550227	11.9717	162.257	1.22248e-36	3.53988e-17	0.00689549
RPL38	4881224	1.00241e-157	2.51094	-2.52157	11.4193	7.68276	1	0.9954	CD8a	0.366017	0.27945	-0.875568	12.2161	466.822	2.34666e-99	3.62195e-38	0.00178121
RPL4	4222829	9.13884e-50	0.643193	-0.634393	4.717	3.53188	0.97744	0.9214	CD8a	0.0991419	0.199918	-0.136788	11.2876	5.87877	0.0153572	1.34206e-32	0.0285651
RPL7A	5295274	3.33461e-257	4.0565	-4.0452	9.49116	5.36068	0.99924	0.9768	CD8a	0.440075	0.469922	-0.991933	11.9413	490.917	3.59498e-104	1.94015e-38	0.0216822
RPL7L1	3012864	1.38613e-12	1.45284	-1.45691	0.17512	0.10636	0.1598	0.10052	CD8a	0.229611	0.412788	-0.294697	9.75989	7.30043	0.0425409	2.91337e-09	2.2154e-11
RPL9	5069563	5.98385e-200	1.8312	-1.83777	14.4531	9.14932	1	0.99412	CD8a	0.344222	0.356551	-0.939105	12.4703	516.223	3.31453e-109	1.81062e-08	0.0453495
RPP38	2851492	1.39854e-23	3.18367	-3.18629	0.07204	0.044	0.06644	0.04092	CD8a	0.491649	0.317436	-0.157852	9.69967	6.19194	0.15707	3.27654e-41	0.00389087
RPS18	4068832	2.13145e-33	1.12624	-1.12508	25.1106	21.478	1	1	CD8a	0.219992	0.0379164	-0.510929	13.3079	252.06	1.65069e-55	2.56161e-32	1.28315e-07
RPS25	4911244	4.06447e-164	1.6276	-1.6341	16.1913	11.3231	1	0.99784	CD8a	0.265845	0.262731	-0.623738	12.6576	293.478	4.22746e-64	5.72514e-26	0.00493463
RPSA	4038914	1.31476e-30	0.834166	-0.835777	7.01916	5.7088	0.99356	0.9816	CD8a	0.134165	0.1059	-0.311836	11.7179	39.0734	4.39564e-10	4.12519e-40	9.18908e-16
RRN3	2728935	2.18988e-34	0.716768	-0.711353	0.03432	0.02568	0.03244	0.02568	CD8a	0.119549	0.122826	-0.0701711	9.67811	2.18245	0.507208	2.57173e-22	0.00435722
RSPRY1	2788908	7.82165e-29	2.06696	-2.07541	0.04252	0.01728	0.04216	0.0168	CD8a	0.463404	0.843652	-0.211453	9.67961	16.7901	0.0641467	1.26453e-16	1.62425e-09
RTP4	2767551	9.42336e-31	1.20831	-1.21555	0.03	0.01188	0.03	0.01188	CD8a	0.403396	0.695978	-0.124717	9.67294	16.2266	0.11276	2.35931e-38	0.00963875
RXRB	2765232	5.7802e-31	1.22154	-1.22507	0.04504	0.02228	0.04424	0.02228	CD8a	0.313033	0.701484	-0.0444258	9.68178	0.951696	0.649832	2.83827e-41	0.0234588
RYR1	2677579	1.51594e-39	1.43356	-1.4479	0.00444	0.0012	0.00444	0.0012	CD8a	0.545757	1.22999	-0.0123801	9.65902	18.1099	0.408132	2.3293e-14	1.56207e-06
SACM1L	2812922	9.42137e-27	0.718107	-0.71965	0.06316	0.03896	0.0584	0.03852	CD8a	0.163498	0.285481	-0.172828	9.69342	6.2667	0.16971	2.994e-18	1.14092e-06
SARAF	4266257	5.46008e-55	1.38158	-1.38905	2.07496	1.34208	0.83068	0.67092	CD8a	0.317693	0.375913	-0.832193	10.5719	75.7929	4.13151e-18	3.99935e-13	0.00179753
SAYSD1	2769115	1.30898e-30	1.80808	-1.81533	0.03764	0.01756	0.03684	0.01692	CD8a	0.445643	0.691471	-0.140968	9.67769	7.90074	0.21779	1.65402e-305	0
SBF1	2729614	2.54764e-34	1.3717	-1.36947	0.02584	0.01508	0.02548	0.01508	CD8a	0.333924	0.338488	-0.051287	9.67187	1.34429	0.654324	1.48771e-20	0.00942102
SENP5	2802818	1.28391e-27	0.628591	-0.640715	0.05808	0.03232	0.05444	0.03168	CD8a	0.213965	0.473384	-0.236346	9.69066	14.7349	0.044816	1.36845e-08	0.0360113
SESN2	2697309	1.6112e-37	0.777518	-0.78239	0.01836	0.01176	0.01816	0.01176	CD8a	0.252947	0.389033	-0.130995	9.66838	19.0475	0.127378	2.41246e-27	0.0427737
SETD6	2718202	1.96315e-35	2.80611	-2.79307	0.01808	0.00524	0.01808	0.00524	CD8a	0.69545	0.975036	-0.0798253	9.66624	7.93082	0.364599	2.86673e-23	0.00929417
SFMBT2	2750789	2.64737e-32	1.88466	-1.87973	0.03156	0.01464	0.0308	0.01412	CD8a	0.498413	0.771934	-0.282481	9.67481	44.5036	0.0063408	1.73593e-27	0.00490749
SGK3	2714973	9.43261e-36	1.28931	-1.29135	0.026	0.0164	0.02524	0.0164	CD8a	0.326575	0.373389	-0.0239803	9.67187	0.610135	0.758602	6.50558e-23	0.000644427
SH3TC1	2715699	1.11258e-35	0.522427	-0.528079	0.01476	0.00292	0.01452	0.00292	CD8a	0.169443	1.60854	-0.056828	9.66395	11.6267	0.334992	1.06171e-42	7.45626e-07
SIKE1	2785266	3.72048e-29	0.585644	-0.593728	0.05964	0.0338	0.05708	0.03244	CD8a	0.10855	0.480828	-0.0850389	9.69147	1.65672	0.490222	3.21305e-47	0.000139458
SIRT1	2680588	3.11386e-39	0.788108	-0.781206	0.01364	0.00924	0.01348	0.00924	CD8a	0.16102	0.379404	-0.074947	9.66512	14.4382	0.238957	1.41454e-25	0.0118925
SKIL	2865303	1.69928e-22	5.0561	-5.0778	0.05144	0.00636	0.04876	0.00636	CD8a	1.06613	1.95955	-0.517276	9.68099	115.58	4.64906e-07	2.17893e-17	0.0127172
SKIV2L	2759457	1.69839e-31	0.85173	-0.85142	0.03152	0.0122	0.03092	0.0122	CD8a	0.254864	0.769605	-0.0471345	9.67324	1.23353	0.662281	2.79786e-15	7.67502e-05
SLAMF1	2822446	5.98133e-26	1.9085	-1.9125	0.04472	0.00924	0.04176	0.00924	CD8a	0.746175	1.52549	-0.096044	9.67909	7.02914	0.24693	2.44778e-57	4.18526e-19
SLC16A7	2812585	8.82017e-27	1.41412	-1.41985	0.06224	0.0392	0.05844	0.03836	CD8a	0.29274	0.322396	-0.108145	9.69398	2.08496	0.430364	4.20466e-41	0.0027466
SLC25A22	2710973	3.78667e-36	0.751705	-0.751636	0.02164	0.01348	0.02164	0.01288	CD8a	0.207231	0.335179	-0.0763051	9.67025	4.59118	0.418148	6.96939e-19	6.01689e-13
SLC25A32	2761748	2.76448e-31	1.40996	-1.4194	0.03588	0.01812	0.03516	0.01812	CD8a	0.421076	0.574903	-0.199947	9.67715	26.0995	0.0270653	5.22243e-08	3.9529e-07
SLC27A5	2745564	8.5328e-33	1.16715	-1.16106	0.04168	0.02864	0.03932	0.02768	CD8a	0.319964	0.310973	-0.0209958	9.68202	0.163575	0.850629	4.06785e-10	3.61586e-05
SLC30A6	2694983	9.35648e-38	1.79636	-1.80289	0.01264	0.0046	0.01264	0.0046	CD8a	0.409913	1.05179	-0.0431481	9.66341	26.9583	0.144743	4.36811e-21	0.00302115
SLC35E1	2774900	4.3838e-30	1.38055	-1.38583	0.0498	0.03288	0.04916	0.03212	CD8a	0.324635	0.310943	-0.0137642	9.6867	0.0402634	0.922972	2.55749e-29	0.00344894
SLC35F6	2728458	1.96886e-34	0.677699	-0.680633	0.04	0.0276	0.03896	0.02516	CD8a	0.257886	0.302717	-0.0889134	9.68132	2.7317	0.434762	4.40103e-38	0.00248614
SLC37A1	2700366	3.28245e-37	0.829055	-0.829977	0.01416	0.00564	0.014	0.00564	CD8a	0.259787	0.890083	-0.205831	9.66477	59.59	0.016463	7.49175e-47	2.95403e-05
SLC38A6	2756737	9.50336e-32	1.75737	-1.75873	0.02504	0.00952	0.02504	0.00904	CD8a	0.368115	0.73864	-0.0168845	9.67073	0.243385	0.848428	1.36813e-29	0.0294447
SLC39A10	2814888	1.38312e-26	1.3713	-1.3713	0.0696	0.04408	0.06524	0.04228	CD8a	0.423106	0.306626	-0.362656	9.69718	21.0207	0.00940733	1.48928e-41	0.0184816
SLC7A6	2814581	1.30274e-26	2.24872	-2.24317	0.0426	0.01104	0.04172	0.0106	CD8a	0.844238	1.31974	-0.313457	9.6773	60.8385	0.00104379	7.49163e-38	0.0234636
SLFN12	2685348	9.66535e-39	1.12516	-1.13293	0.00824	0.00512	0.00824	0.00512	CD8a	0.298117	0.205606	-0.00320068	9.66145	0.152807	0.915031	2.52309e-14	5.72645e-05
SLFN5	3324487	0.14966	2.09699	-2.10161	0.27768	0.11984	0.23224	0.11056	CD8a	0.554803	0.729798	-0.602132	9.80645	25.1198	3.03398e-05	8.82275e-257	1.58928e-62
SMYD4	2868679	3.0995e-22	1.11366	-1.11014	0.0744	0.03392	0.07168	0.03328	CD8a	0.276515	0.727794	-0.263893	9.69819	15.0914	0.0305996	3.11131e-12	3.26776e-11
SNAI3	2737070	1.32885e-33	1.57602	-1.5705	0.03496	0.01808	0.0342	0.01732	CD8a	0.543622	0.711298	-0.000872943	9.67662	3.22933e-05	0.998197	4.9092e-32	3.72509e-183
SNAPC3	2810020	5.33317e-27	3.12185	-3.13391	0.04516	0.01528	0.04448	0.01464	CD8a	0.7354	0.991616	-0.181758	9.68076	11.4478	0.120648	2.01549e-18	0.00131767
SNHG12	3218704	0.000788297	18.4207	-18.4207	0.1608	0.02492	0.148	0.0246	CD8a	1.43587	1.82973	-0.696889	9.73312	55.1013	9.16302e-07	1.62147e-24	0.0417905
SNRNP25	2805130	2.03175e-27	1.34027	-1.34146	0.04976	0.02288	0.04784	0.02288	CD8a	0.243913	0.642928	-0.124404	9.68541	4.8695	0.277394	1.49715e-50	0.000338517
SNRNP48	2765549	6.18021e-31	1.30607	-1.31037	0.05056	0.03076	0.04808	0.02792	CD8a	0.209521	0.460215	-0.0547372	9.68686	1.03341	0.60007	8.69705e-32	1.60396e-05
SNX11	2732960	5.35833e-34	1.25582	-1.25924	0.02936	0.01652	0.02936	0.01652	CD8a	0.274482	0.421946	-0.0832235	9.67399	3.99814	0.413254	0.000187575	4.37604e-05
SRBD1	2727957	1.76056e-34	0.53003	-0.535629	0.02452	0.01328	0.02372	0.01288	CD8a	0.128264	0.454743	-0.111337	9.67075	5.345	0.37614	0.000408628	0.000272826
SRSF3	3781829	7.72902e-12	1.35567	-1.36243	0.80996	0.51172	0.54076	0.3738	CD8a	0.202533	0.34614	-0.1539	10.0792	1.92128	0.165773	3.55859e-43	1.50591e-25
SRSF4	2987249	4.3721e-14	1.04327	-1.05568	0.19488	0.16032	0.17652	0.14072	CD8a	0.182191	0.0463085	-0.443382	9.78292	14.2991	0.00237643	1.36402e-16	2.34949e-13
SS18L2	3315793	0.109995	1.69023	-1.68129	0.33464	0.22096	0.29324	0.19956	CD8a	0.245522	0.281384	-0.106219	9.85287	0.842438	0.421796	4.66546e-11	0.00164185
SSFA2	2718857	2.2769e-35	1.06008	-1.06899	0.0172	0.0102	0.01652	0.0102	CD8a	0.304131	0.171366	-0.143068	9.6674	32.7987	0.0538894	1.32781e-65	8.68827e-19
SSR3	3103015	4.96814e-08	1.40158	-1.39727	0.21148	0.13108	0.18572	0.1186	CD8a	0.30013	0.346053	-0.679467	9.77912	33.6623	4.24106e-06	2.34863e-129	5.208e-45
ST3GAL5	2795588	3.02208e-28	1.53475	-1.54631	0.0384	0.01384	0.03792	0.01384	CD8a	0.453974	0.88032	-0.202596	9.67709	18.9912	0.0616111	7.56825e-33	0.0240656
STK11	2701453	4.22445e-37	1.03984	-1.04207	0.01268	0.00704	0.0124	0.00636	CD8a	0.285515	0.482932	-0.0549671	9.66423	6.44075	0.451201	1.8697e-35	0.000677043
STX17	2736953	1.29503e-33	2.36501	-2.36884	0.05404	0.04076	0.0506	0.03952	CD8a	0.413006	0.182643	-0.0295915	9.68985	0.294596	0.785287	6.5181e-31	0.0154293
STYX	2779689	1.18253e-29	0.680185	-0.687408	0.05592	0.04168	0.05392	0.04	CD8a	0.125462	0.183604	-0.181396	9.69254	6.45338	0.170841	6.74885e-42	0.000881246
SUN1	2704205	7.98785e-37	0.712145	-0.712757	0.02636	0.019	0.02588	0.0186	CD8a	0.164552	0.291368	-0.0788111	9.67233	3.99474	0.438779	5.10641e-40	0.0435593
SVBP	2828354	1.85474e-25	0.802434	-0.799722	0.10404	0.0862	0.0986	0.08164	CD8a	0.136504	0.0596254	-0.0353046	9.72446	0.159888	0.789023	0.00107025	1.17629e-10
TAB2	2818418	2.74714e-26	1.22664	-1.23823	0.05012	0.02308	0.04836	0.0226	CD8a	0.348307	0.604945	-0.114794	9.68544	5.49123	0.250464	4.88758e-25	0.031423
TAGAP	3089390	1.20337e-08	0.978875	-0.979505	0.16436	0.06676	0.14628	0.05848	CD8a	0.389368	0.867586	-0.89597	9.74421	80.8136	2.00542e-10	1.07263e-41	0.024319
TANK	2909401	3.26018e-19	0.738282	-0.749226	0.13848	0.099	0.12664	0.0948	CD8a	0.137732	0.212341	-0.33205	9.74151	10.3148	0.0207271	0.00793383	5.70169e-21
TAOK1	2815876	1.67667e-26	1.57092	-1.57877	0.06604	0.04352	0.06196	0.04204	CD8a	0.363099	0.271496	-0.153912	9.69692	5.13409	0.20765	5.5718e-33	0.0127203
TARS	2749490	1.99953e-32	0.743657	-0.750603	0.03228	0.02028	0.03168	0.01928	CD8a	0.163306	0.312076	-0.0279995	9.6755	0.36385	0.794405	3.18445e-16	5.22041e-05
TAZ	2841104	2.0519e-24	1.59533	-1.60101	0.06672	0.03532	0.06508	0.03444	CD8a	0.39776	0.496498	-0.0608605	9.69454	0.787102	0.629133	9.16665e-28	0.00306778
TBC1D2B	2795073	2.72442e-28	0.786061	-0.791275	0.0472	0.02836	0.04652	0.02764	CD8a	0.24834	0.362245	-0.246596	9.6853	19.1921	0.0322004	1.84377e-20	7.12842e-15
TBL1XR1	2955087	4.2228e-16	1.63296	-1.6356	0.1166	0.06828	0.10692	0.0636	CD8a	0.431077	0.389724	-0.619153	9.7234	43.9665	1.55189e-05	1.05121e-18	0.0173692
TBRG1	2939017	3.66697e-17	0.796755	-0.793676	0.13704	0.10656	0.12712	0.09848	CD8a	0.127764	0.0974793	-0.430354	9.74404	16.5123	0.0034572	2.90456e-37	0.000570789
TC2N	3298960	0.0570243	2.2407	-2.25365	0.26256	0.11816	0.23044	0.111	CD8a	0.521358	0.684458	-0.663816	9.79687	30.7922	6.57713e-06	2.06146e-24	0.00462241
TCF12	2697159	1.55579e-37	0.560529	-0.564725	0.01656	0.01084	0.01628	0.01084	CD8a	0.101082	0.371332	-0.0543424	9.66747	3.37682	0.528893	8.43121e-15	0.0174737
TESPA1	2832698	4.23171e-25	0.953881	-0.957794	0.06504	0.04032	0.06156	0.03792	CD8a	0.355576	0.342002	-0.416603	9.69543	35.3178	0.00137381	7.51294e-07	1.35133e-15
TGFBI	2706491	1.3534e-36	0.971583	-0.978044	0.0128	0.00608	0.012	0.0056	CD8a	0.259799	0.608149	-0.0872409	9.66446	44.1511	0.0427641	3.72291e-08	2.95259e-09
THAP3	2781975	1.89403e-29	3.17766	-3.18458	0.03596	0.01416	0.03576	0.01336	CD8a	0.494789	0.867653	-0.0895221	9.67665	4.48577	0.364263	3.24098e-32	0.0334531
THEM4	2928258	6.815e-18	1.17512	-1.17646	0.10052	0.04324	0.08784	0.0412	CD8a	0.421198	0.72927	-0.141155	9.71048	3.24315	0.265843	5.32014e-42	0.000276049
THEM6	2797223	4.19779e-28	1.55684	-1.54973	0.04164	0.00668	0.04048	0.00668	CD8a	0.753478	1.89692	-0.0936054	9.67589	6.04182	0.278641	2.24371e-40	0.00796797
THOC3	2768510	1.15282e-30	1.00301	-1.00962	0.05624	0.03964	0.05444	0.03924	CD8a	0.245785	0.261258	-0.156225	9.69347	5.15117	0.22866	2.47441e-07	0.00464649
THUMPD2	2747074	1.18466e-32	1.44566	-1.45251	0.0354	0.01788	0.03424	0.01748	CD8a	0.257269	0.578949	-0.0286082	9.67673	0.475985	0.766927	3.27914e-34	0.0124134
TIA1	2790277	1.03303e-28	0.58112	-0.584773	0.0554	0.0332	0.05364	0.03216	CD8a	0.183553	0.428071	-0.278522	9.6901	21.1909	0.0167246	0.000220449	4.82902e-09
TLK1	2921633	2.37322e-18	1.10963	-1.12227	0.114	0.0556	0.10436	0.05376	CD8a	0.361679	0.632062	-0.606496	9.72088	40.2982	3.14145e-05	5.6528e-31	0.0251905
TM2D1	3136132	1.21872e-06	2.23696	-2.2411	0.18576	0.08528	0.16632	0.08152	CD8a	0.468027	0.653433	-0.553285	9.75957	25.5229	0.000157166	4.67656e-26	5.1482e-06
TM7SF3	2793784	2.10088e-28	2.31565	-2.32597	0.04336	0.01608	0.04248	0.01608	CD8a	0.669887	0.872076	-0.0289644	9.67984	0.683152	0.715103	4.47124e-16	0.00376391
TMA16	2795397	2.9081e-28	0.992873	-0.990492	0.06184	0.03456	0.05804	0.03244	CD8a	0.170063	0.491953	-0.0276441	9.692	0.168119	0.835394	1.56611e-39	5.06e-05
TMEM170A	2930085	9.09324e-18	2.65576	-2.64788	0.1202	0.07248	0.11284	0.06516	CD8a	0.334336	0.413796	-0.20904	9.72864	4.78426	0.138913	1.24463e-89	2.20953e-11
TMEM175	2721085	3.76631e-35	0.552628	-0.554612	0.02596	0.01536	0.02552	0.01496	CD8a	0.138541	0.420627	-0.107934	9.67225	7.33608	0.277341	2.46436e-40	0.0218715
TMEM184C	2708421	2.10953e-36	1.97139	-1.98051	0.01556	0.00552	0.01556	0.00552	CD8a	0.519241	0.969948	-0.0454976	9.66452	7.19205	0.419089	7.82903e-41	1.22599e-07
TMEM245	2852116	1.56769e-23	2.52004	-2.53803	0.06244	0.02156	0.0586	0.02104	CD8a	0.540709	1.04578	-0.474834	9.68976	54.4525	0.000162097	1.47074e-32	0.0169041
TMEM256	3008569	7.87982e-13	0.705766	-0.693297	0.26924	0.22772	0.22944	0.20524	CD8a	0.0743409	0.0539661	-0.0479847	9.82924	0.17535	0.707907	1.06881e-48	8.6698e-07
TMEM43	2791441	1.30807e-28	1.03666	-1.03995	0.04984	0.02592	0.0492	0.02592	CD8a	0.278921	0.45039	-0.218414	9.68487	16.4915	0.0483313	2.65113e-20	0.0242626
TMEM55A	2766965	8.3299e-31	2.76842	-2.78026	0.03464	0.01556	0.03404	0.01556	CD8a	0.610598	0.67522	-0.155239	9.67585	11.4994	0.149755	3.96398e-05	7.00636e-14
TMEM55B	2905074	1.59674e-19	1.94445	-1.95421	0.09112	0.04352	0.08908	0.04352	CD8a	0.453489	0.679987	-0.0839746	9.70882	1.42354	0.474841	2.15346e-64	5.86085e-06
TMEM60	2896351	3.71758e-20	2.81376	-2.81846	0.06128	0.01396	0.06036	0.01352	CD8a	0.906441	1.32929	-0.404599	9.68716	64.7003	8.36065e-05	1.266e-40	6.65208e-05
TMEM63A	2999045	2.2049e-13	2.14707	-2.15693	0.1192	0.04556	0.10892	0.04216	CD8a	0.642928	0.932662	-0.661123	9.72003	52.4669	3.49835e-06	3.48032e-23	0.0458058
TMEM99	2807541	3.27293e-27	3.81607	-3.84933	0.043	0.01276	0.04268	0.01176	CD8a	0.801392	1.10801	-0.272209	9.67817	29.5535	0.0172673	2.87889e-16	2.61387e-11
TMX2	2851420	1.38023e-23	1.32438	-1.33266	0.0748	0.03508	0.069	0.03508	CD8a	0.276739	0.663662	-0.0517331	9.69759	0.720483	0.633009	1.65926e-24	0.00127673
TNFAIP8	3669109	1.57334e-06	2.56546	-2.56011	0.40712	0.16108	0.32428	0.14036	CD8a	0.604106	0.827733	-0.732704	9.86469	33.8167	1.78979e-07	4.61655e-39	0.0467101
TNFRSF1A	3127211	5.32646e-07	2.08707	-2.09294	0.14308	0.03644	0.13364	0.03644	CD8a	0.717316	1.19878	-0.0529862	9.72582	0.473354	0.650529	2.61165e-37	3.04169e-05
TNFSF14	3019114	3.11981e-12	3.04867	-3.02918	0.09992	0.0184	0.08996	0.01804	CD8a	1.22192	1.55621	-0.310665	9.70541	18.6383	0.0124493	3.22754e-43	0.0433275
TNK2	2755817	7.8046e-32	1.70491	-1.71524	0.0402	0.01876	0.03964	0.01876	CD8a	0.387488	0.661996	-0.120407	9.67896	5.3308	0.299252	2.40285e-17	1.3879e-05
TNS3	2667542	1.34467e-40	1.18293	-1.18871	0.00132	0	0.00132	0	CD8a	0.420316	inf	-0.0157539	9.65729	36.2768	0.410725	0.00531545	0.000612007
TOP2B	2851371	1.3679e-23	0.834995	-0.839144	0.07472	0.04256	0.07084	0.04036	CD8a	0.186609	0.33596	-0.120915	9.69914	2.59166	0.350047	2.98412e-22	0.0341292
TP53I3	2664880	7.03382e-41	0.552757	-0.562367	0.00108	0	0.00108	0	CD8a	0.162497	inf	-0.0158587	9.65702	55.0047	0.412829	2.06094e-36	0.0316765
TPT1-AS1	2907945	2.56579e-19	1.82462	-1.83133	0.10132	0.05092	0.09316	0.04816	CD8a	0.408433	0.572877	-0.317533	9.7122	13.8285	0.0211856	0.00248645	4.65125e-06
TRABD	3190256	0.000107869	2.71885	-2.72334	0.24384	0.12512	0.20724	0.11684	CD8a	0.483934	0.531508	-0.240054	9.79294	4.28699	0.090673	9.40086e-63	2.74267e-69
TRAPPC8	2715998	1.1908e-35	1.3058	-1.31756	0.02248	0.01064	0.0222	0.01	CD8a	0.336034	0.629464	-0.0989047	9.66906	11.8775	0.212508	1.86975e-34	0.0255185
TRAT1	3949406	5.13675e-23	3.97379	-3.96281	0.441	0.07764	0.33644	0.07164	CD8a	1.07395	1.65741	-1.08825	9.85845	72.8232	2.96393e-13	2.2505e-14	0.000245439
TRAV14DV4	2683131	5.70825e-39	0.957096	-0.960615	0.00944	0.00092	0.00584	0.00092	CD8a	0.47347	2.30287	-0.0497519	9.66078	31.8893	0.141567	1.09437e-41	0.000155978
TRAV29DV5	2664002	5.67741e-41	1.59394	-1.60503	0.00144	0.00096	0.00144	0.00096	CD8a	0.532905	0.147031	-0.0158463	9.65757	34.5193	0.396296	5.41267e-18	0.0371237
TRAV8-6	2680711	3.20665e-39	1.16437	-1.1761	0.0074	0.0014	0.00692	0.0014	CD8a	0.354868	1.48865	-0.0286763	9.66008	28.3061	0.243647	2.69653e-88	1.82512e-08
TRDMT1	2725853	1.09979e-34	2.73709	-2.72915	0.01968	0.01	0.01968	0.01	CD8a	0.484072	0.444364	-0.130352	9.66795	20.0661	0.124274	5.98771e-38	0.0316887
TRIM13	2974722	7.46589e-15	2.09289	-2.10316	0.10492	0.03868	0.09692	0.0366	CD8a	0.64262	0.892458	-0.0452303	9.71387	0.391155	0.690469	2.26737e-48	1.68253e-08
TRIM23	2711686	4.45735e-36	0.633245	-0.644699	0.02296	0.01732	0.02216	0.01696	CD8a	0.167432	0.211239	-0.109159	9.67192	9.48683	0.231175	3.00132e-43	0.0255084
TRIM52	2767322	8.98005e-31	0.783389	-0.793256	0.05212	0.03648	0.05124	0.03536	CD8a	0.171412	0.249981	-0.12588	9.68981	3.92893	0.306938	1.47152e-68	2.60608e-70
TRIP6	2685906	1.10325e-38	1.79443	-1.79443	0.00712	0.00392	0.00692	0.00392	CD8a	0.428733	0.300959	-0.0245476	9.6605	4.15884	0.612983	4.0381e-35	0.000370896
TRMT13	3066938	1.02197e-09	5.47085	-5.5162	0.12676	0.0424	0.1208	0.0402	CD8a	0.912971	1.06046	-0.413406	9.72411	19.5712	0.00401158	3.13436e-135	3.48095e-29
TRNT1	2790943	1.18248e-28	1.47147	-1.47767	0.05512	0.03292	0.05332	0.03196	CD8a	0.306093	0.428977	-0.161847	9.6905	6.80805	0.172659	3.50426e-23	0.000379078
TSEN34	2916228	9.93111e-19	3.2103	-3.19962	0.08336	0.02944	0.0792	0.02852	CD8a	0.728122	0.874851	-0.303621	9.70096	15.5985	0.0239647	6.62373e-62	3.08101e-26
TSPAN14	3054491	2.4294e-10	1.97139	-1.97797	0.15976	0.07616	0.1416	0.07336	CD8a	0.483779	0.655243	-0.56853	9.74711	27.9226	0.000129367	1.15148e-42	0.00293873
TSPAN18	2675287	8.74368e-40	0.684579	-0.688194	0.00648	0.00468	0.00624	0.00468	CD8a	0.293862	0.057185	-0.103034	9.66064	90.5709	0.0338913	1.17294e-20	0.00163595
TTC39B	2752852	4.12952e-32	1.5245	-1.53088	0.04008	0.02188	0.03936	0.02156	CD8a	0.383919	0.606016	-0.408859	9.68036	88.7504	1.01073e-05	7.28183e-30	0.000203297
TTN	2733686	6.29331e-34	1.65916	-1.66651	0.02236	0.00468	0.02108	0.0038	CD8a	0.870361	1.45253	-0.250869	9.66802	88.9129	0.000884594	1.18483e-14	0.00132557
TUT1	2732874	5.25714e-34	1.11263	-1.11742	0.02204	0.00772	0.02204	0.00772	CD8a	0.409757	0.971057	-0.0419015	9.66809	2.96656	0.559265	6.37181e-06	1.61312e-27
TVP23B	2784905	3.4555e-29	1.22026	-1.21643	0.04028	0.01492	0.03944	0.01436	CD8a	0.303534	0.878409	-0.0952056	9.67775	4.14239	0.376085	1.28923e-35	0.020151
UBAC2	2960560	9.52275e-16	2.52012	-2.51137	0.14296	0.08304	0.13012	0.07924	CD8a	0.398879	0.438913	-0.422558	9.73768	17.4496	0.00346377	3.33167e-26	0.0120974
UBASH3B	2679973	2.68849e-39	1.07758	-1.08156	0.01092	0.00868	0.01092	0.00868	CD8a	0.306423	0.137582	-0.00502906	9.66397	0.150447	0.910367	1.4196e-36	0.0107464
UBE2D1	2823859	7.84863e-26	1.35481	-1.36228	0.07656	0.0502	0.07496	0.04776	CD8a	0.280211	0.367948	-0.077103	9.70373	1.04237	0.555385	4.24027e-14	0.00153232
UCKL1-AS1	2673998	6.41155e-40	0.861649	-0.865651	0.00516	0.00348	0.00516	0.00348	CD8a	0.302879	0.144642	-0.0365789	9.66009	9.08458	0.51443	4.56466e-23	0.00422489
UFSP2	2819528	3.40589e-26	0.802013	-0.810894	0.06976	0.046	0.0666	0.04336	CD8a	0.176322	0.226662	-0.216843	9.69956	7.23717	0.121148	4.70385e-22	0.00704022
UGCG	2732777	5.1453e-34	0.971759	-0.980085	0.0264	0.012	0.02556	0.012	CD8a	0.257798	0.657105	-0.143419	9.67121	15.8307	0.130641	1.82946e-35	0.00425624
UNC93B1	2701232	4.01335e-37	0.801873	-0.80309	0.01256	0.00476	0.01256	0.00476	CD8a	0.31015	1.01903	-0.0692128	9.66377	14.0838	0.260781	3.27714e-59	9.98614e-11
USE1	2986428	3.89992e-14	3.10796	-3.11041	0.13392	0.06776	0.12484	0.06148	CD8a	0.353002	0.631929	-0.552074	9.73219	30.4151	0.00015359	2.1567e-51	2.45053e-06
USP48	2868037	2.76552e-22	1.62483	-1.63238	0.0888	0.04732	0.08412	0.04528	CD8a	0.308519	0.551386	-0.421768	9.70742	24.6183	0.00273025	7.68396e-28	0.000266526
UTP14C	2716884	1.45613e-35	2.70754	-2.70498	0.01928	0.0086	0.01836	0.0086	CD8a	0.616296	0.687941	-0.0863175	9.66738	11.6269	0.255807	1.31713e-37	0.0425698
UXS1	2869855	3.81804e-22	2.35221	-2.35822	0.08832	0.05284	0.08348	0.05124	CD8a	0.656528	0.478413	-0.257919	9.7084	10.4114	0.0501631	4.72115e-151	9.04357e-85
VASH1	2670872	3.0147e-40	0.63868	-0.639255	0.00336	0.00196	0.00336	0.00196	CD8a	0.210454	0.151081	-0.0101532	9.65861	20.8841	0.417738	6.16571e-42	3.00605e-06
VDAC2	3167264	1.79763e-05	1.49258	-1.50497	0.30324	0.21828	0.25676	0.19092	CD8a	0.285029	0.216182	-0.0859817	9.83914	0.564319	0.513372	2.19266e-33	1.73267e-13
VPS13A	2914827	7.91151e-19	1.23067	-1.24001	0.10772	0.06576	0.10016	0.06316	CD8a	0.319635	0.321284	-0.346906	9.7191	12.9468	0.018799	2.08904e-26	0.0302128
VPS37A	2770365	1.7012e-30	1.00773	-1.01606	0.04372	0.0218	0.04236	0.0218	CD8a	0.245614	0.529099	-0.107238	9.68195	4.61804	0.3124	1.70385e-38	0.000201422
VPS45	2720472	3.27981e-35	0.733099	-0.729816	0.02608	0.01704	0.02568	0.0164	CD8a	0.136301	0.318045	-0.12795	9.67289	8.72659	0.23794	3.35882e-44	0.000341591
[truncated: 440 more rows]

## Sheet: (b) downregulated
	stat	pvalue	bayes1	bayes2	mean1	mean2	nonz1	nonz2	clusters	scVI_logFC	norm_logFC	logFC	logCPM	F	PValue	fdr_wil	fdr_edgeR
2019-03-02	11601940	5.52911e-152	-0.708389	0.712032	0.02028	0.02424	0.02	0.02384	CD4	-0.305267	-0.257952	0.219053	9.24687	49.1766	0.0058776	2.51523e-157	0.000418932
2019-03-03	11307823	1.01841e-171	-0.98834	0.987556	0.00316	0.0082	0.003	0.0082	CD4	-0.428656	-0.949131	0.0756127	9.23507	56.5991	0.0935367	1.05044e-82	0.00679991
2019-09-06	13494912	4.64265e-54	-0.550019	0.550084	0.49092	0.51112	0.3742	0.3836	CD4	-0.113802	-0.0847466	0.393428	9.55423	19.3938	1.07318e-05	4.01964e-67	0.000291338
2019-09-07	11697914	8.30112e-146	-1.51371	1.51757	0.46336	0.65952	0.35764	0.45968	CD4	-0.320936	-0.378787	0.0261856	9.58566	0.0629919	0.830972	8.01558e-36	0.0129732
AAK1	13353156	1.19279e-59	-1.0905	1.09533	0.41868	0.4862	0.33308	0.372	CD4	-0.263731	-0.275269	0.231803	9.52491	7.24042	0.00784438	2.93485e-65	2.35255e-08
AAMP	11738714	3.2035e-143	-0.696224	0.6944	0.06088	0.067	0.05916	0.06556	CD4	-0.216613	-0.148217	0.231102	9.27608	15.6489	0.0210551	4.16162e-137	6.76473e-18
ABCB9	11358269	3.01427e-168	-0.705631	0.707823	0.00668	0.01268	0.00668	0.01268	CD4	-0.266534	-0.691361	0.111773	9.23772	38.6472	0.0837601	9.66922e-91	0.0012758
AC004069.2	10942801	6.66591e-198	-0.518791	0.523753	0.02224	0.05156	0.0218	0.04968	CD4	-0.664565	-0.851914	0.244169	9.25734	37.1181	0.00594257	1.59059e-163	0.00149673
AC005540.3	11335497	8.25353e-170	-0.743932	0.740362	0.08668	0.13208	0.08268	0.11596	CD4	-0.451855	-0.443786	0.693911	9.306	98.7417	4.44665e-11	2.99898e-159	0.0386573
AC008079.10	11509714	4.84573e-158	-0.69395	0.703914	0.01804	0.0234	0.01764	0.0234	CD4	-0.187962	-0.389422	0.0485937	9.24584	3.09012	0.502155	5.993e-150	0.00246917
ACAA2	11823764	6.63851e-138	-0.686105	0.685791	0.05456	0.05508	0.05312	0.05164	CD4	-0.184889	-0.0719639	0.404362	9.26883	54.2153	5.94718e-05	7.20675e-123	0.000381881
ACPP	11325495	1.69055e-170	-1.47443	1.47008	0	0.00176	0	0.00176	CD4	-0.531029	#NAME?	0.0492696	9.23134	254.178	0.014285	4.46441e-182	4.42978e-08
ACSS2	11387224	2.854e-166	-0.995536	0.993278	0.00708	0.01216	0.00708	0.01152	CD4	-0.330749	-0.678092	0.00570805	9.23821	0.203413	0.902388	4.12414e-73	2.96143e-07
ACTN1	10739535	2.69585e-213	-2.02105	2.02105	0.02468	0.09532	0.024	0.08884	CD4	-1.28295	-1.46321	0.24752	9.27108	24.9759	0.00721501	1.4823e-235	0.0240593
ACTR2	12919316	1.64425e-78	-1.06608	1.07049	0.26612	0.28288	0.2284	0.2426	CD4	-0.213541	-0.13598	0.119171	9.41641	1.5638	0.274682	6.37669e-12	0.000353557
ADGRE1	11478742	4.21045e-160	-1.27101	1.27519	0.01232	0.0116	0.01216	0.0116	CD4	-0.476631	-0.027551	0.145722	9.2397	56.3081	0.0220021	1.90472e-127	0.000619184
ADGRE2	11371277	2.33603e-167	-0.782529	0.781717	0.00428	0.00588	0.00428	0.00568	CD4	-0.223688	-0.303805	0.100137	9.23454	124.533	0.0175694	3.90606e-118	0.00799969
ADGRG1	11357927	2.85608e-168	-0.561588	0.572501	0.00112	0.00232	0.00112	0.00232	CD4	-0.195221	-1.09666	0.0519204	9.23203	118.936	0.139052	1.00635e-92	0.0311998
ADI1	12367736	2.63481e-106	-0.726355	0.728017	0.14872	0.15408	0.13032	0.13632	CD4	-0.209882	-0.112206	0.662936	9.33581	69.3399	1.41249e-10	1.68697e-110	0.0011834
ADRBK2	11381437	1.1519e-166	-0.811669	0.807165	0.0026	0.00276	0.0026	0.00276	CD4	-0.233567	-0.0568464	0.0162117	9.23304	5.34451	0.680838	1.40951e-111	2.21509e-06
ADTRP	11305453	6.98164e-172	-1.04073	1.02322	0.05648	0.1182	0.04988	0.10028	CD4	-0.630498	-0.857794	1.16198	9.2901	331.944	8.27589e-31	3.71817e-75	4.72386e-05
AFF3	11302750	4.53796e-172	-1.74669	1.7459	0.00112	0.00648	0.00112	0.00648	CD4	-0.80705	-2.0394	0.0411786	9.23311	46.5671	0.22154	8.91927e-52	0.00537799
AFG3L2	11509915	4.99678e-158	-0.993633	0.998787	0.01572	0.01832	0.01508	0.01812	CD4	-0.346694	-0.277305	0.204866	9.24393	51.6899	0.00880863	9.43586e-126	0.00237583
AIFM1	11459651	2.22433e-161	-0.694085	0.69206	0.02224	0.02612	0.02224	0.02488	CD4	-0.160985	-0.171276	0.0130819	9.2476	0.245985	0.844557	1.64511e-168	0.0258545
AKAP8	11491956	3.20113e-159	-1.03299	1.03575	0.0342	0.0414	0.03348	0.04048	CD4	-0.19312	-0.22312	0.0369459	9.25749	0.807028	0.665452	1.47378e-122	7.05283e-05
ANKRD42	10872347	3.58296e-203	-1.54169	1.53931	0.08272	0.15996	0.07656	0.1422	CD4	-0.908977	-0.739148	1.45093	9.31476	433.377	5.10203e-47	9.12965e-56	8.18342e-07
ANXA7	11928784	1.76412e-131	-0.722808	0.722171	0.16076	0.1916	0.14644	0.17344	CD4	-0.208004	-0.187985	0.236574	9.35232	6.3246	0.0536596	2.14523e-125	0.00123466
AP003774.6	11324550	1.45511e-170	-1.3151	1.31834	0.00072	0.00384	0.00072	0.00384	CD4	-0.398481	-1.64449	0.0251824	9.2321	35.5389	0.401757	1.10631e-170	0.000936226
APBA2	10993063	3.47171e-194	-1.43732	1.43507	0.03368	0.0898	0.03272	0.08224	CD4	-0.98986	-1.01872	0.10433	9.27382	5.13203	0.21108	1.00715e-129	0.0013455
APEH	11641426	1.99291e-149	-0.768887	0.769927	0.04592	0.04936	0.0432	0.04584	CD4	-0.129113	-0.15431	0.353337	9.2646	47.5485	0.00030731	2.07627e-106	0.000143411
APOLD1	11431491	2.84464e-163	-0.945429	0.946298	0.02944	0.04856	0.02848	0.04744	CD4	-0.229628	-0.627362	0.228332	9.25886	23.8336	0.016499	1.95105e-128	0.014391
APP	11548675	1.81494e-155	-2.04351	2.0381	0.05928	0.08608	0.05664	0.07988	CD4	-0.650264	-0.480286	0.575243	9.2808	84.2703	3.15311e-08	9.25921e-69	1.14202e-06
ARPIN	11415605	2.40495e-164	-0.558628	0.557591	0.00776	0.00936	0.00776	0.00936	CD4	-0.243544	-0.235792	0.0598322	9.23664	9.82062	0.41796	4.40209e-42	4.49769e-07
ASCC1	11435738	5.49874e-163	-0.880713	0.879772	0.02308	0.03028	0.02244	0.02968	CD4	-0.29246	-0.401936	0.134021	9.24866	15.5515	0.107321	5.52935e-161	1.40177e-06
ATF7IP2	10681940	9.19203e-218	-2.35974	2.35184	0.139	0.31372	0.12364	0.25272	CD4	-0.639776	-0.908221	0.728562	9.38239	74.2771	4.16912e-13	6.96994e-75	1.05962e-12
ATP5G1	12822150	4.26244e-83	-1.52348	1.51374	0.24816	0.27384	0.22508	0.24248	CD4	-0.203523	-0.167049	0.446953	9.40723	27.4704	5.63459e-06	5.22611e-81	1.6242e-07
ATP5I	13672159	1.82029e-47	-1.05532	1.05866	0.58644	0.64716	0.43564	0.46052	CD4	-0.211037	-0.190069	0.617305	9.61999	60.8901	6.56038e-15	9.67914e-86	0.00916808
ATP5O	13275633	7.94665e-63	-2.01584	1.99115	0.78564	0.92844	0.5284	0.58436	CD4	-0.229301	-0.246303	0.346262	9.74341	20.207	7.01816e-06	3.73274e-82	6.07805e-05
ATPAF2	11537897	3.54058e-156	-1.4609	1.45333	0.02224	0.02644	0.02192	0.02568	CD4	-0.249207	-0.242716	0.0659578	9.24811	3.76721	0.431595	1.76877e-127	0.0168286
ATPIF1	13227570	7.73635e-65	-1.15946	1.15941	0.52784	0.6148	0.40576	0.444	CD4	-0.175004	-0.228471	0.323767	9.59224	14.6646	0.00012912	9.70417e-111	0.00346857
B2M	12809490	1.05277e-83	-1.2187	1.22636	39.7169	46.1884	1	0.9998	CD4	-0.244833	-0.199267	0.82395	13.7107	1568.43	1.56e-321	1.39115e-112	5.05212e-05
BAG3	11329338	3.11011e-170	-1.80318	1.80309	0.0108	0.02204	0.01072	0.02132	CD4	-0.698964	-0.838798	0.0342434	9.24235	2.38547	0.608423	5.11813e-203	3.16725e-06
BAIAP2	11397619	1.45234e-165	-0.96727	0.965266	0.0046	0.00536	0.0046	0.00536	CD4	-0.281105	-0.363098	0.0795546	9.23436	62.5706	0.0858599	6.81073e-23	1.39399e-07
BCO2	10838880	1.0632e-205	-1.42605	1.4224	0.03152	0.07248	0.0308	0.06764	CD4	-0.864305	-0.835516	0.567906	9.26671	136.598	1.78787e-09	1.58435e-96	0.00151253
BRCC3	11442685	1.61408e-162	-1.33445	1.33272	0.0316	0.048	0.03112	0.04576	CD4	-0.302927	-0.492568	0.0631905	9.25897	1.8021	0.51161	4.03141e-10	5.03517e-13
BTG1	14577565	1.20034e-20	-0.627842	0.624935	1.15996	1.2934	0.62304	0.63092	CD4	-0.541467	-0.219891	1.97021	9.92312	1053.44	3.94319e-221	1.87995e-115	9.39253e-05
BZW2	11913251	2.02343e-132	-0.497748	0.501812	0.07712	0.08152	0.07284	0.07748	CD4	-0.1183	-0.11447	0.123149	9.28648	3.58277	0.234336	1.93915e-124	2.25014e-07
C12orf54	11375603	4.60999e-167	-1.04886	1.04917	0.03184	0.05172	0.03056	0.05036	CD4	-0.374696	-0.614093	0.293763	9.26016	40.135	0.00178047	5.99545e-131	4.58098e-05
C14orf2	13931061	1.25832e-38	-1.96883	1.95808	0.92816	0.9894	0.58192	0.62688	CD4	-0.190654	-0.139665	0.458419	9.79524	39.5244	3.35798e-10	2.33929e-158	0.00641208
C15orf39	11411952	1.36108e-164	-0.565633	0.573108	0.00736	0.01148	0.00736	0.01148	CD4	-0.124786	-0.559778	0.0601163	9.23713	14.7939	0.310162	0.0283505	1.06265e-13
C19orf38	11313948	2.6996e-171	-2.87853	2.86404	0.00036	0.0036	0.00036	0.0034	CD4	-0.714706	-2.65141	0.00719408	9.23235	-1.3963e-07	1	3.80464e-70	2.71338e-06
C1orf131	11882420	2.68775e-134	-0.931305	0.928323	0.08588	0.08972	0.08092	0.08184	CD4	-0.167545	-0.0863844	0.127899	9.2926	3.03212	0.25125	3.46471e-106	2.84884e-09
C1orf54	11351857	1.09635e-168	-0.696562	0.690194	0.00896	0.01372	0.0086	0.01332	CD4	-0.169416	-0.44658	0.0403266	9.23938	3.18224	0.591368	2.24361e-123	0.000706729
C1RL	11394004	8.25099e-166	-0.658619	0.66169	0.02416	0.03272	0.02384	0.03204	CD4	-0.136537	-0.342811	0.104825	9.2509	8.56175	0.204044	1.14604e-88	0.00137664
C21orf62-AS1	11472840	1.69844e-160	-1.17318	1.16776	0.01632	0.01576	0.01616	0.01548	CD4	-0.246119	-0.0397048	0.0473129	9.24178	4.06607	0.497068	2.79681e-147	0.0202446
C4orf27	11870119	4.75215e-135	-1.72916	1.71683	0.07356	0.08948	0.06908	0.07872	CD4	-0.41314	-0.238811	0.163362	9.28748	6.29136	0.114571	2.20793e-29	3.01769e-10
C5AR2	11285426	2.85286e-173	-2.29011	2.3087	0.01644	0.03464	0.0162	0.0342	CD4	-0.693923	-0.763093	0.415088	9.24759	156.704	5.92832e-07	2.08614e-104	0.000346833
C5orf56	12195986	7.8207e-116	-0.507712	0.510378	0.0984	0.09688	0.09164	0.09028	CD4	-0.132913	-0.0666507	0.302863	9.29956	17.1204	0.00541702	2.97211e-170	0.000997964
C6orf226	11159853	4.16347e-182	-4.95266	4.95195	0.04564	0.09548	0.04456	0.08844	CD4	-0.771497	-0.821767	0.513443	9.28063	74.3676	2.71618e-07	9.23873e-48	0.0150263
C7orf55	11779334	1.14144e-140	-0.79018	0.788876	0.06692	0.07692	0.0656	0.07388	CD4	-0.189131	-0.210169	0.162088	9.28095	6.66855	0.120892	4.8675e-162	0.00109257
C8orf44	11483355	8.55373e-160	-0.934809	0.933921	0.02092	0.02876	0.02092	0.02876	CD4	-0.26697	-0.360116	0.131801	9.24823	16.542	0.099197	7.15423e-83	3.76774e-14
CA11	11602178	5.7297e-152	-0.649865	0.650664	0.02236	0.0198	0.02184	0.01944	CD4	-0.129835	-0.01558	0.0344142	9.24604	1.62936	0.610427	8.0625e-78	0.00124045
CA5A	11275631	5.94344e-174	-1.66565	1.67631	0.01072	0.02164	0.0106	0.02132	CD4	-0.542016	-0.677428	0.102402	9.2428	17.5391	0.145262	4.47027e-109	0.000140438
CALM3	13449319	7.93477e-56	-0.652306	0.645962	0.4052	0.41256	0.32248	0.32376	CD4	-0.176393	-0.0813697	0.925406	9.49771	114.627	6.04008e-25	1.1071e-144	0.0309925
CCDC124	11974860	1.03809e-128	-0.991935	0.995612	0.08676	0.09612	0.08408	0.09108	CD4	-0.180464	-0.171207	0.372208	9.29584	28.3773	0.000487086	1.38873e-146	0.012797
CCDC125	11353359	1.3896e-168	-0.681081	0.676893	0.00632	0.00936	0.00632	0.00936	CD4	-0.244229	-0.427376	0.0485089	9.23627	9.11278	0.444065	1.31253e-136	0.00807478
CCDC146	11482693	7.72677e-160	-1.21018	1.21493	0.01368	0.01424	0.01352	0.01308	CD4	-0.392921	-0.0646408	0.165847	9.24077	71.9836	0.00608226	1.20718e-110	0.00368388
CCDC59	11935390	4.42038e-131	-1.29745	1.28795	0.24672	0.338	0.20712	0.28088	CD4	-0.264256	-0.387516	0.160971	9.4266	2.86422	0.128283	2.39122e-94	0.0231003
CCND3	13622968	2.98158e-49	-0.548145	0.55252	0.60708	0.65816	0.44616	0.46256	CD4	-0.140897	-0.119825	0.509419	9.62369	38.0598	7.0931e-10	6.85492e-83	1.26592e-17
CCNH	11735184	1.91764e-143	-1.0867	1.0902	0.1112	0.138	0.10348	0.1246	CD4	-0.313323	-0.211739	0.337061	9.31721	18.7643	0.00179761	2.52447e-121	3.65442e-05
CD300E	11343955	3.14668e-169	-1.91715	1.91531	0.00044	0.0012	0.00044	0.0012	CD4	-0.632477	-1.06267	0.00176821	9.23146	3.22447e-09	0.999983	1.78945e-116	0.000204163
CD3G	12337069	5.62284e-108	-1.25814	1.25246	0.74388	0.9982	0.49844	0.58588	CD4	-0.292236	-0.340047	0.0678142	9.74286	0.657999	0.417284	4.60233e-141	0.000127256
CD68	11363901	7.31995e-168	-0.521549	0.518086	0.00864	0.01532	0.00864	0.01472	CD4	-0.187218	-0.63299	0.0678001	9.23884	15.9507	0.23817	8.78301e-138	0.0205529
CD7	12877364	1.78675e-80	-0.747506	0.742901	0.63208	0.81468	0.42036	0.48724	CD4	-0.26338	-0.320263	0.930907	9.67547	120.427	7.02675e-28	7.82098e-107	0.0217127
CHEK1	11360394	4.21329e-168	-0.879193	0.890581	0.00616	0.00928	0.00616	0.00928	CD4	-0.307274	-0.327022	0.0626976	9.23576	31.2425	0.172504	7.80386e-147	0.04924
CHI3L2	10854227	1.54052e-204	-2.08275	2.08331	0.00828	0.05516	0.008	0.04636	CD4	-2.05074	-1.96223	0.96277	9.25308	622.481	8.00738e-26	1.46569e-155	0.00501378
CHMP1B	11618405	6.47852e-151	-2.33345	2.3277	0.11964	0.16948	0.11288	0.154	CD4	-0.428831	-0.401178	0.211262	9.3308	6.66223	0.0545682	6.8405e-95	0.0285326
CHST2	11331157	4.14969e-170	-1.95366	1.9634	0.00036	0.00188	0.00036	0.00188	CD4	-0.57034	-1.53115	0.00313837	9.23159	-7.38024e-09	1	3.11334e-126	0.00236557
CLN5	11731896	1.18859e-143	-0.830592	0.819593	0.05128	0.05536	0.04996	0.05308	CD4	-0.18718	-0.130811	0.0588686	9.26855	0.98949	0.59511	5.52334e-156	0.013719
CMSS1	11937419	5.85957e-131	-0.577361	0.569293	0.0778	0.07548	0.06804	0.06552	CD4	-0.138157	-0.00664741	0.153567	9.28454	5.40819	0.139286	5.68987e-133	6.44018e-08
CNBD2	11352903	1.29313e-168	-0.985585	0.991834	0.01792	0.03224	0.01764	0.03088	CD4	-0.361328	-0.642094	0.0435444	9.24884	1.50516	0.614409	4.41433e-103	3.78621e-06
CNN2	12769388	1.21257e-85	-0.574735	0.575408	0.28236	0.32832	0.24268	0.26336	CD4	-0.190473	-0.233221	0.917447	9.43692	124.103	2.66133e-24	3.27983e-123	5.9904e-06
CNR2	11334743	7.3245e-170	-0.682449	0.68761	0.00284	0.005	0.00284	0.005	CD4	-0.32624	-0.428017	0.0454806	9.23386	29.8294	0.278527	1.07243e-38	0.0252004
COMMD1	11700339	1.18447e-145	-0.79846	0.793536	0.20632	0.28724	0.18316	0.23644	CD4	-0.333538	-0.36211	0.773996	9.39589	84.5876	7.52429e-15	1.78697e-26	6.25338e-05
COQ6	11580604	2.24887e-153	-0.546206	0.538743	0.02952	0.03376	0.0292	0.03232	CD4	-0.0995226	-0.170487	0.00747911	9.25292	0.000483109	0.985598	6.62584e-98	0.0325589
COX4I1	13143408	1.94046e-68	-3.34088	3.31338	2.83776	3.38796	0.9188	0.94772	CD4	-0.22867	-0.24949	0.329315	10.5763	53.8289	2.33545e-13	2.19294e-158	0.0198812
COX6C	10710213	1.45279e-215	-3.80521	3.78245	1.0028	1.5456	0.61632	0.78032	CD4	-0.46705	-0.507015	0.556501	9.93396	70.2615	5.80164e-17	6.83768e-147	0.000143411
CPPED1	11409178	8.83131e-165	-1.00979	1.00686	0.01084	0.01308	0.01084	0.01284	CD4	-0.324656	-0.263477	0.0859683	9.23976	17.124	0.208396	1.34785e-156	1.74784e-17
CPVL	11354730	1.72515e-168	-1.63626	1.62297	0.00176	0.00476	0.00176	0.0042	CD4	-0.887054	-1.19942	0.105963	9.2331	286.564	0.00225731	2.75542e-76	0.00375884
CSF2RB	11348701	6.66109e-169	-0.630046	0.622382	0.00076	0.002	0.00076	0.002	CD4	-0.232596	-1.04645	0.0166741	9.23178	106.669	0.179829	1.74844e-136	0.036691
CTD-2378E12.1	11426204	1.25125e-163	-0.96059	0.954529	0.0134	0.01456	0.01312	0.01456	CD4	-0.209758	-0.15481	0.109076	9.24083	25.2974	0.100661	6.70698e-124	1.18182e-05
CTD-3074O7.5	11312631	2.18932e-171	-3.51851	3.54367	0.0176	0.03772	0.01736	0.03636	CD4	-0.553216	-0.844204	0.258858	9.25054	61.3802	0.000858606	5.93254e-30	3.61095e-17
CTD-3076O17.2	11245645	4.78768e-176	-0.936292	0.937651	0.01852	0.03144	0.018	0.0306	CD4	-0.44018	-0.554482	0.0390213	9.24839	1.20165	0.659211	9.80335e-142	0.000562487
CWF19L2	11918374	4.13651e-132	-0.949179	0.95067	0.10312	0.13616	0.09576	0.12428	CD4	-0.2236	-0.354093	0.0227923	9.3145	0.151386	0.775785	3.79257e-79	0.00917076
DAD1	12117579	2.54651e-120	-2.11695	2.10636	0.45752	0.59704	0.3572	0.45012	CD4	-0.394363	-0.346271	1.04058	9.56435	177.408	3.71946e-40	1.37537e-137	0.00230821
DAPK2	11294694	1.25495e-172	-0.781926	0.787108	0.00436	0.00964	0.00436	0.00936	CD4	-0.360512	-0.864223	0.131211	9.23549	163.205	0.00357658	4.03172e-157	0.00623608
DAZAP2	11597900	3.01868e-152	-5.10663	5.01712	0.42632	0.63736	0.34456	0.46824	CD4	-0.498837	-0.464694	0.700203	9.5652	69.4187	1.24094e-16	5.89144e-110	5.78992e-07
DCP1A	11787218	3.54857e-140	-0.829858	0.838788	0.07532	0.08732	0.07132	0.08308	CD4	-0.12875	-0.184022	0.125565	9.28762	3.37923	0.243919	2.96767e-05	6.98638e-08
DCTN3	12602785	6.13599e-94	-0.63742	0.630443	0.19552	0.2022	0.18064	0.18464	CD4	-0.102462	-0.0760718	0.293316	9.3673	10.8604	0.00735534	1.11795e-130	0.00331926
DCTN6	11427415	1.51035e-163	-1.79964	1.81259	0.05744	0.09628	0.05628	0.08956	CD4	-0.442634	-0.562555	0.2039	9.28393	10.222	0.0491303	1.12635e-12	1.05365e-10
DDX19B	11722830	3.17286e-144	-1.1283	1.13516	0.05632	0.06488	0.05416	0.06316	CD4	-0.230173	-0.242101	0.154751	9.27378	6.97751	0.130955	9.48038e-91	7.72435e-11
DEAF1	11515812	1.22903e-157	-0.91171	0.915871	0.01696	0.01732	0.01688	0.01696	CD4	-0.344774	-0.157062	0.314648	9.24235	150.542	2.52965e-05	6.24938e-104	0.00645646
DHODH	11521150	2.77305e-157	-1.07154	1.0622	0.01972	0.02188	0.01908	0.02152	CD4	-0.36096	-0.166423	0.0356898	9.24641	1.17421	0.686516	1.89395e-48	1.28379e-06
DMPK	11430585	2.47134e-163	-0.544678	0.534706	0.031	0.03612	0.0306	0.03532	CD4	-0.23956	-0.150477	0.496599	9.25494	196.698	2.40192e-10	3.29475e-133	0.00810076
DMXL1	11376895	5.64702e-167	-2.25989	2.2634	0.02028	0.03168	0.0196	0.0308	CD4	-0.561194	-0.540212	0.190943	9.24951	29.9222	0.024105	6.05495e-147	0.0478303
DMXL2	11369235	1.69447e-167	-0.618863	0.620666	0.00296	0.00412	0.00296	0.00412	CD4	-0.228921	-0.417489	0.0636842	9.23342	74.748	0.103698	4.26035e-154	0.000135422
DNAJC8	12288881	1.25282e-110	-1.21535	1.21507	0.24732	0.31392	0.21944	0.26404	CD4	-0.199489	-0.293125	0.374006	9.41912	17.598	0.000200001	1.60585e-136	0.00127514
DPH6	11511357	6.22753e-158	-1.19705	1.19955	0.02168	0.02616	0.02168	0.02484	CD4	-0.191502	-0.265561	0.0548983	9.2484	2.66806	0.503722	2.75496e-58	0.00143992
DPP3	11413408	1.70782e-164	-0.823176	0.830781	0.01252	0.01536	0.0122	0.01496	CD4	-0.273192	-0.216693	0.126529	9.24113	32.3509	0.0620496	1.74215e-56	0.000240571
EAPP	11199058	2.52282e-179	-2.67425	2.6844	0.1842	0.30092	0.16788	0.25316	CD4	-0.554983	-0.534074	0.388764	9.39267	18.8513	0.000214226	4.96911e-134	0.00044927
EBPL	11762024	9.39379e-142	-0.504921	0.504963	0.03376	0.03196	0.03248	0.0314	CD4	-0.832901	-0.159451	0.975436	9.25306	613.128	1.50409e-26	1.05918e-129	2.56125e-05
ECH1	11677610	4.20008e-147	-0.998533	0.999346	0.16368	0.21928	0.14624	0.19516	CD4	-0.271245	-0.335028	0.73358	9.36155	79.8606	8.66888e-13	1.24602e-133	0.00188174
EID2B	11390433	4.71794e-166	-1.59266	1.58917	0.02184	0.03372	0.02144	0.0324	CD4	-0.388138	-0.503504	0.290265	9.24966	73.4569	0.000299222	2.76505e-88	0.00805752
EIF3L	14316549	3.3351e-27	-0.620644	0.620314	1.0436	1.10956	0.62232	0.63136	CD4	-0.111999	-0.128151	0.542489	9.85013	61.3302	5.25267e-15	6.13698e-12	1.34727e-19
EIF3M	13035509	3.35988e-73	-2.30748	2.29817	0.55276	0.65256	0.41248	0.46504	CD4	-0.276128	-0.2307	0.463265	9.60635	31.8705	1.68733e-08	1.23958e-155	0.000166077
EIF5AL1	11257505	3.23457e-175	-2.109	2.09889	0.02084	0.03604	0.02036	0.03472	CD4	-0.567232	-0.607161	0.339005	9.251	97.4925	2.37805e-05	6.59591e-114	0.0497523
EMP2	11390703	4.92167e-166	-1.3352	1.33675	0.00876	0.0108	0.00876	0.01068	CD4	-0.484716	-0.296971	0.144499	9.23797	60.234	0.0294972	1.93228e-105	2.3014e-05
ERGIC3	12628368	1.22208e-92	-1.24951	1.25113	0.26944	0.29316	0.23232	0.24804	CD4	-0.176347	-0.153925	0.43695	9.41883	22.5692	3.3768e-05	7.04879e-12	7.56678e-179
ETFB	12300106	5.23095e-110	-1.01614	1.0125	0.1722	0.19704	0.15792	0.1776	CD4	-0.172407	-0.208673	0.553107	9.3583	42.5848	1.80812e-07	9.50359e-31	0.000130228
EWSR1	11566905	2.85551e-154	-2.13169	2.13581	0.11428	0.16684	0.1078	0.15036	CD4	-0.418109	-0.413104	0.513901	9.32729	44.0798	8.79429e-07	3.13521e-45	1.08522e-11
FAM19A2	11370075	1.93376e-167	-1.10165	1.09512	0.00772	0.01032	0.00728	0.01032	CD4	-0.414794	-0.321756	0.115073	9.23745	60.9256	0.0339301	1.04913e-111	4.05853e-06
FAM53C	11599916	4.08324e-152	-0.629451	0.636205	0.03564	0.03708	0.03452	0.03544	CD4	-0.111635	-0.0682346	0.0941953	9.2564	5.11621	0.280565	4.37809e-100	1.91507e-07
FARSB	11400924	2.43452e-165	-1.23857	1.23029	0.02616	0.03568	0.02556	0.03488	CD4	-0.33218	-0.346299	0.13417	9.2527	12.1576	0.120683	4.49303e-17	2.81613e-52
FBXO4	11570189	4.68582e-154	-0.646228	0.637597	0.02924	0.02896	0.0282	0.02832	CD4	-0.144598	-0.00629244	0.0310981	9.25183	0.471509	0.764769	4.82575e-138	1.36503e-05
FCGRT	11290607	6.5324e-173	-1.85596	1.84242	0.044	0.09224	0.04288	0.08452	CD4	-0.716774	-0.818442	0.612677	9.27871	94.2799	8.35544e-09	3.80647e-146	0.0226779
FCMR	12339429	7.56837e-108	-0.807634	0.805407	0.19292	0.24528	0.17156	0.20824	CD4	-0.366001	-0.319436	0.672767	9.38164	62.5351	1.55492e-11	4.73849e-122	0.00998206
FCRLA	11351223	9.91945e-169	-1.91751	1.91322	0	0.00024	0	0.00012	CD4	-0.816742	#NAME?	0.00943497	9.23095	2.00895e-08	0.999887	4.11445e-66	8.43056e-06
FEN1	11376141	5.01645e-167	-0.743748	0.749547	0.01016	0.01672	0.01016	0.01672	CD4	-0.256171	-0.52025	0.0340098	9.24053	1.89346	0.667007	1.80256e-47	6.27657e-27
FGD2	11320619	7.79506e-171	-0.833573	0.837863	0.00756	0.01412	0.00756	0.01412	CD4	-0.381192	-0.683863	0.266511	9.23833	236.297	1.62766e-05	6.39466e-81	0.0488469
FLJ37453	11206888	9.01578e-179	-2.94834	2.92049	0.03584	0.08056	0.03524	0.07464	CD4	-0.648972	-0.865311	0.256295	9.27141	21.5122	0.00978377	2.66143e-64	3.74606e-08
FLNB	11443145	1.73328e-162	-0.701724	0.700754	0.01604	0.01752	0.01592	0.0168	CD4	-0.265743	-0.106365	0.0364959	9.24335	2.22622	0.589121	8.66461e-81	2.23217e-09
FLOT2	11759214	6.25711e-142	-0.701724	0.708615	0.0574	0.07024	0.05636	0.0672	CD4	-0.123152	-0.310761	0.381111	9.27553	42.0508	0.000183069	3.03957e-140	0.0294719
G6PD	11566379	2.63765e-154	-0.785713	0.786782	0.02688	0.02976	0.02672	0.029	CD4	-0.22033	-0.215656	0.34306	9.25113	86.5595	6.16607e-05	3.87689e-138	0.0363562
GGT7	11451072	5.91046e-162	-1.28176	1.279	0.01692	0.02036	0.01692	0.01972	CD4	-0.486891	-0.218439	0.029432	9.24405	1.2076	0.68775	4.81103e-26	1.42407e-09
GHITM	12094250	1.13274e-121	-0.925444	0.919499	0.26468	0.3234	0.2292	0.27416	CD4	-0.204814	-0.251503	0.893876	9.42772	108.148	6.16072e-20	2.2549e-102	2.90308e-12
GLOD4	11748907	1.40653e-142	-1.2629	1.25015	0.1112	0.14668	0.10444	0.1338	CD4	-0.302962	-0.356559	0.299458	9.32085	14.3448	0.00618641	3.97523e-128	0.0430945
GMFB	12877297	1.77381e-80	-1.05947	1.05785	0.26516	0.28496	0.22784	0.23924	CD4	-0.292011	-0.150375	0.0840906	9.41455	1.20417	0.329847	3.46407e-142	0.00328136
GMFG	12278747	3.43559e-111	-2.57279	2.57014	1.19652	1.557	0.679	0.76476	CD4	-0.345492	-0.324942	0.709356	9.98265	117.266	3.40211e-27	2.39596e-174	0.00177615
GMPR2	11680440	6.37128e-147	-0.590087	0.583468	0.06584	0.0756	0.06444	0.07436	CD4	-0.119184	-0.162674	0.369408	9.28018	35.1412	0.000466093	3.24936e-49	1.30264e-08
GNAS	12605209	8.15418e-94	-0.714751	0.720286	0.18436	0.19788	0.163	0.17396	CD4	-0.170018	-0.161707	0.602683	9.36248	54.7903	1.17819e-09	2.68819e-180	3.22735e-06
GPR85	11291868	7.99071e-173	-1.68325	1.69225	0.09904	0.15852	0.09368	0.13956	CD4	-0.689972	-0.532044	0.960643	9.31911	171.933	5.64341e-21	5.92184e-119	0.0488867
GPRC5C	11352711	1.25454e-168	-0.631193	0.632517	0.00328	0.00484	0.00328	0.00484	CD4	-0.272206	-0.456469	0.0927361	9.23386	140.968	0.0186076	1.34168e-17	5.8533e-153
GRAMD1A	11785929	2.94832e-140	-1.23943	1.24009	0.04716	0.0532	0.04612	0.05068	CD4	-0.557161	-0.281802	0.603844	9.26668	128.657	9.71996e-10	2.40398e-151	0.00154656
GRINA	11320262	7.3653e-171	-2.05314	2.05762	0.01772	0.03292	0.01704	0.0322	CD4	-0.65913	-0.730246	0.383876	9.24906	122.677	4.46976e-06	1.31129e-90	3.61087e-12
GRN	11656540	1.87224e-148	-0.609361	0.614361	0.04296	0.04472	0.04196	0.04344	CD4	-0.205029	-0.0859499	0.353173	9.26147	53.1855	0.000205085	1.22578e-119	0.00358806
GS1-124K5.4	11354961	1.78917e-168	-1.61107	1.60521	0.01448	0.0272	0.01408	0.02616	CD4	-0.47649	-0.748885	0.11088	9.24656	9.49136	0.230084	1.20541e-92	0.0185802
GSS	11584780	4.21369e-153	-0.559578	0.560183	0.02876	0.03272	0.028	0.03192	CD4	-0.134571	-0.18566	0.164447	9.25304	16.523	0.0680501	7.41278e-73	5.76424e-06
GSTM3	11274737	5.14984e-174	-1.77744	1.76857	0.0164	0.04016	0.016	0.03856	CD4	-0.699985	-0.938409	0.678743	9.24991	321.335	7.23417e-14	9.39118e-60	1.45189e-10
GTF2H3	11473903	2.00032e-160	-0.720218	0.725081	0.02476	0.03164	0.0238	0.0302	CD4	-0.198158	-0.24829	0.0551847	9.25116	2.19505	0.511781	5.49481e-146	1.61024e-13
H1F0	11473455	1.86706e-160	-1.11556	1.10542	0.00684	0.00576	0.00684	0.00528	CD4	-0.481434	-0.0490537	0.0342865	9.23511	6.38586	0.56258	2.11674e-88	4.25023e-152
HCG11	11472828	1.69531e-160	-0.599863	0.602005	0.01304	0.01392	0.01304	0.01372	CD4	-0.197374	-0.156498	0.117369	9.24051	33.3528	0.0670982	5.89808e-132	0.000548556
HCK	11352936	1.29988e-168	-1.2149	1.21363	0.00188	0.00356	0.00188	0.00356	CD4	-0.502815	-0.672352	0.00189018	9.23266	0.00604929	0.98699	1.30804e-142	0.00454968
HERC3	11527029	6.78745e-157	-0.729406	0.732347	0.02324	0.02904	0.02284	0.02876	CD4	-0.222893	-0.34912	0.115747	9.24899	11.4998	0.159053	4.3156e-115	4.70942e-18
HIP1R	11480035	5.13619e-160	-0.652173	0.654772	0.01528	0.01568	0.01488	0.01568	CD4	-0.197714	-0.163043	0.0543955	9.24154	6.38561	0.400781	1.73547e-10	0
HIST1H2BJ	11329441	3.16132e-170	-3.33756	3.32153	0.0012	0.0064	0.00108	0.00576	CD4	-1.10396	-1.78947	0.0191326	9.23342	64.9854	0.128627	2.57833e-157	2.75718e-05
HLA-DOA	11362996	6.34776e-168	-1.00016	0.999549	0.00084	0.00148	0.00084	0.00148	CD4	-0.543331	-0.710645	0.0540495	9.23191	175.985	0.0797305	4.08356e-146	0.0112194
HNRNPA2B1	11022625	5.12799e-192	-2.07415	2.0741	0.81948	1.23808	0.51544	0.6728	CD4	-0.480189	-0.473005	0.742123	9.82318	114.659	1.24987e-26	1.52976e-158	5.74886e-06
HNRNPC	10353607	4.03142e-244	-4.66677	4.69478	0.48416	0.8682	0.3678	0.56488	CD4	-0.575179	-0.647905	0.735481	9.64345	80.2868	3.73932e-19	2.71371e-147	0.00438187
HSPA4L	11260692	5.40049e-175	-1.85032	1.85207	0.01408	0.02772	0.01372	0.02752	CD4	-0.702945	-0.719916	0.310218	9.24606	100.251	0.000119553	5.16367e-91	0.000509093
HVCN1	11542381	6.99146e-156	-0.893418	0.906581	0.01616	0.01496	0.016	0.0146	CD4	-0.289557	-0.0916256	0.146068	9.24139	38.2453	0.0409813	1.10892e-153	0.00402654
HYPK	11594849	1.9106e-152	-0.633245	0.633003	0.04236	0.0488	0.04128	0.04604	CD4	-0.202227	-0.203416	0.293829	9.26352	34.3774	0.00229132	1.03029e-116	0.00243427
IDH3B	11666751	8.46868e-148	-1.88452	1.88003	0.11332	0.16	0.10832	0.14764	CD4	-0.372898	-0.416716	0.611897	9.32553	61.7996	8.13289e-09	1.03009e-20	2.66901e-16
IDH3G	11826027	9.16519e-138	-1.34805	1.34186	0.11476	0.13856	0.10776	0.12932	CD4	-0.256083	-0.236067	0.463217	9.3181	36.0161	1.75075e-05	4.94124e-97	0.0384559
IFT43	11515193	1.11829e-157	-1.12049	1.11734	0.02004	0.02328	0.01956	0.02236	CD4	-0.326809	-0.290724	0.31153	9.24698	96.9254	9.23671e-05	1.72067e-30	4.45396e-12
IGHA1	11177616	7.6348e-181	-3.098	3.11237	0.00032	0.0154	0.00016	0.01516	CD4	-1.61315	-4.49872	0.0690778	9.2366	46.4364	0.0609622	9.83543e-121	7.56505e-28
IGHA2	11346728	4.87738e-169	-1.50286	1.50168	0	0.00048	0	0.00048	CD4	-1.48729	#NAME?	0.00280817	9.23109	6.71681e-09	0.999951	2.67395e-127	1.19758e-05
IGHD	11303798	5.36307e-172	-2.9628	2.95363	0	0.00308	0	0.00308	CD4	-1.33656	#NAME?	0.00864671	9.23196	-1.28755e-09	1	2.09873e-69	6.99123e-05
IGHG3	11340331	1.77396e-169	-0.986697	0.981698	0	0.00232	0	0.00232	CD4	-0.678271	#NAME?	0.00484757	9.23146	4.32838e-10	0.999991	2.26891e-120	0.0256138
IGLV2-14	11355220	1.86377e-168	-0.528272	0.525038	0.0002	0.00068	0.0002	0.00068	CD4	-0.428976	-1.2094	0.039409	9.23121	125.969	0.0509429	4.61977e-139	8.35724e-15
IGLV3-1	11356101	2.14159e-168	-1.78278	1.78807	0	0.0002	0	0.0002	CD4	-0.992595	#NAME?	0.0207703	9.2309	110.41	0.158502	1.25665e-160	1.57341e-07
IKBKE	11737152	2.5529e-143	-0.744138	0.750671	0.03864	0.03604	0.03708	0.03296	CD4	-0.210055	-0.0138761	0.0209443	9.25689	0.084685	0.904109	1.48407e-152	0.00415587
IKZF1	12973251	5.06436e-76	-0.873243	0.882524	0.25836	0.28212	0.2226	0.23268	CD4	-0.276792	-0.180235	0.164315	9.4113	3.13435	0.114337	5.58812e-77	3.78423e-12
ILF3-AS1	12417972	1.34631e-103	-0.509311	0.513066	0.21876	0.2656	0.18908	0.22684	CD4	-0.108926	-0.281763	0.284846	9.39482	10.6095	0.00486343	7.65402e-130	8.0177e-05
INTS6-AS1	11231451	4.83675e-177	-4.34622	4.34385	0.01532	0.03928	0.015	0.03748	CD4	-0.761257	-1.01762	0.00802921	9.25017	0.0637794	0.92367	3.62419e-162	0.000365688
IRF2BP2	11250645	1.0719e-175	-2.27535	2.2845	0.073	0.13236	0.06944	0.11864	CD4	-0.50208	-0.633613	0.30142	9.30236	15.7672	0.00754377	7.87668e-119	9.00572e-17
IRF9	12501663	3.65151e-99	-0.62357	0.62749	0.15156	0.144	0.13172	0.12684	CD4	-0.121733	-0.032282	0.367023	9.33306	19.2974	0.00073107	4.86084e-133	0.00164438
ITPA	11854826	5.47513e-136	-0.887021	0.885642	0.07052	0.07248	0.06812	0.07004	CD4	-0.188685	-0.0554476	0.289227	9.28218	20.428	0.00617589	1.84566e-20	4.88323e-18
JAK3	11455969	1.25978e-161	-1.60205	1.60776	0.05548	0.08592	0.0542	0.07988	CD4	-0.449189	-0.477813	0.0674971	9.27981	1.15895	0.519422	4.39158e-129	0.00832284
KANK2	11383186	1.51549e-166	-0.690576	0.688531	0.00648	0.01008	0.00648	0.01008	CD4	-0.348765	-0.628634	0.206228	9.23664	152.026	0.001514	6.01665e-150	0.00455157
KARS	12109611	8.81239e-121	-0.73851	0.73529	0.20292	0.24144	0.18044	0.20944	CD4	-0.162236	-0.227687	0.492498	9.38158	30.886	3.91196e-06	1.11552e-129	0.00961332
KAT8	11673277	2.21798e-147	-1.09076	1.08455	0.05356	0.06508	0.05152	0.06284	CD4	-0.229903	-0.266836	0.165156	9.27126	8.36787	0.106828	4.31624e-95	0.000344892
KCNJ3	11311258	1.75964e-171	-1.93603	1.93898	0.02612	0.05076	0.02552	0.04912	CD4	-0.62255	-0.800373	0.320904	9.2583	52.8678	0.000468567	2.40716e-83	0.000264144
KCNMB1	11292282	8.53713e-173	-1.19627	1.20693	0.00348	0.00876	0.00348	0.00876	CD4	-0.394949	-0.962889	0.14474	9.23524	199.119	0.00120024	1.4504e-153	0.0259161
KCTD18	11511736	6.59848e-158	-0.636249	0.643127	0.0262	0.03052	0.02596	0.0294	CD4	-0.166702	-0.195043	0.0165985	9.2502	0.00150758	0.991863	3.44854e-122	0.00681544
KIAA0125	11347838	5.81227e-169	-1.05326	1.05981	0	0.00064	0	0.0004	CD4	-0.394237	#NAME?	0.0131095	9.23121	1.33617e-08	0.999914	6.81008e-125	0.00422914
KIFC3	11334519	7.06918e-170	-0.976006	0.973643	0.00208	0.00644	0.00196	0.00644	CD4	-0.297374	-1.43728	0.0366609	9.23386	20.853	0.37416	1.12211e-82	7.78439e-06
LCLAT1	11326057	1.84824e-170	-1.20369	1.20842	0.01508	0.02684	0.01472	0.02624	CD4	-0.344458	-0.670131	0.0885515	9.24473	10.5374	0.227225	1.49422e-117	0.00778928
LDHB	14065884	2.14481e-34	-0.878446	0.877554	2.75784	3.05268	0.89016	0.90488	CD4	-0.166724	-0.17094	0.615767	10.522	164.551	2.07662e-37	1.70237e-137	0.000139112
LGALS3BP	11111260	1.38275e-185	-2.17253	2.17443	0.03328	0.0716	0.03256	0.06732	CD4	-0.777332	-0.777174	0.679704	9.26714	183.922	5.66416e-13	1.61852e-137	0.00450731
LGALS9	11391129	5.26114e-166	-1.29662	1.29691	0.02396	0.0326	0.02284	0.0318	CD4	-0.357946	-0.394375	0.37315	9.25076	102.169	1.37326e-05	8.69559e-154	0.000421164
LINC00926	11363946	7.372e-168	-1.79583	1.81127	0.00116	0.00332	0.00116	0.00332	CD4	-0.591765	-1.30227	0.0218958	9.23241	25.1865	0.454508	1.04872e-33	1.83049e-06
LINC00936	11630796	4.10507e-150	-1.41705	1.42423	0.04688	0.04724	0.04492	0.0446	CD4	-0.408251	-0.0660045	0.234408	9.26446	21.6054	0.0141505	4.92544e-146	0.00864027
LMF1	11495672	5.65726e-159	-0.703259	0.711194	0.01464	0.01652	0.0144	0.01556	CD4	-0.180317	-0.185118	0.0731389	9.24189	9.10054	0.309943	3.26382e-65	0.00622382
LRRC25	11326459	1.96997e-170	-1.6249	1.63644	0.00124	0.0034	0.00124	0.003	CD4	-0.534497	-0.86555	0.0161333	9.23235	4.22245e-09	0.999958	6.03122e-61	0.000448406
LRRK2	11346996	5.08834e-169	-1.08882	1.09528	0.0002	0.00084	0.0002	0.00084	CD4	-0.373906	-1.39938	0.00203761	9.23115	8.80743e-09	0.999973	1.29797e-52	0.000217049
LSM5	13218703	3.26491e-65	-1.51601	1.50645	0.3836	0.42368	0.31648	0.338	CD4	-0.201528	-0.170853	0.245224	9.49593	7.61778	0.00858057	2.95377e-54	6.10357e-06
LYRM9	11563425	1.6888e-154	-1.42151	1.41794	0.04524	0.06412	0.044	0.06224	CD4	-0.456352	-0.444483	0.421372	9.2695	60.4712	1.91004e-05	2.00655e-145	0.0014075
MAD2L1	11417379	3.17026e-164	-1.46139	1.46145	0.04176	0.06244	0.04068	0.06096	CD4	-0.365263	-0.385436	0.23659	9.26802	18.1567	0.021338	4.13328e-189	5.73345e-263
MAGED1	11345299	3.89149e-169	-2.09171	2.08737	0.0094	0.01848	0.00916	0.01796	CD4	-0.590522	-0.823672	0.0718038	9.24107	9.32101	0.324851	3.30414e-50	1.26149e-169
MAGEF1	11544827	1.01307e-155	-0.583403	0.574106	0.03968	0.0494	0.03908	0.0478	CD4	-0.240797	-0.285749	0.142426	9.26329	7.86694	0.146858	0.000553968	1.50802e-06
MAP3K7CL	11019762	3.16508e-192	-6.00717	5.90624	0.00988	0.05472	0.00976	0.04896	CD4	-1.80616	-1.78258	0.0534082	9.25194	4.23205	0.392726	6.56187e-115	0.000121118
MAPKAPK5-AS1	12411312	5.91726e-104	-1.48638	1.48965	0.16976	0.18704	0.15556	0.16712	CD4	-0.269206	-0.189044	0.358502	9.35408	17.905	0.000719799	8.75157e-05	0.0420849
MBIP	11714772	9.78758e-145	-0.740385	0.735929	0.04332	0.04596	0.04296	0.0448	CD4	-0.167955	-0.124216	0.200799	9.26255	15.2982	0.0459782	2.17495e-63	0.000206677
MCTS1	12317808	4.94111e-109	-0.530587	0.524674	0.12248	0.11892	0.11444	0.11048	CD4	-0.0903633	-0.0469538	0.375069	9.31519	22.3902	0.00079559	1.88405e-124	0.0209696
MED25	11292714	9.14713e-173	-2.23427	2.23016	0.01268	0.02316	0.01268	0.02284	CD4	-0.624591	-0.635965	0.194245	9.24342	62.4129	0.00485707	3.70134e-147	0.00890796
MED4	12315902	3.88177e-109	-1.03793	1.03684	0.20316	0.25028	0.18492	0.2194	CD4	-0.177926	-0.282054	0.267193	9.3852	8.58827	0.0142256	5.50975e-25	0.00578703
MFF	12330474	2.44862e-108	-1.05582	1.05399	0.15184	0.15852	0.14092	0.15008	CD4	-0.104537	-0.112245	0.396534	9.33865	24.4205	0.000154263	7.34777e-89	4.82735e-08
MGAT4A	9546988	0	-3.16936	3.18734	0.24784	0.63392	0.21028	0.43044	CD4	-0.985284	-0.993105	0.517341	9.51156	34.6002	2.26615e-08	3.11661e-85	0.000228381
MGST1	11303976	5.5174e-172	-4.12765	4.18189	0.00024	0.0034	0.00024	0.0034	CD4	-1.31024	-2.34817	0.023546	9.23209	117.252	0.111593	6.51998e-104	1.28173e-05
MICU3	11470833	1.24699e-160	-0.785503	0.781972	0.01016	0.0108	0.01	0.0108	CD4	-0.458067	-0.188745	0.251571	9.23769	265.064	1.13863e-05	1.15993e-157	0.0317541
MINCR	11552896	3.43868e-155	-1.95983	1.97176	0.03052	0.04216	0.02988	0.04064	CD4	-0.435375	-0.426501	0.168518	9.25665	16.0031	0.0560919	2.7763e-29	1.44212e-10
MMS22L	11567435	3.09321e-154	-0.619743	0.622272	0.03184	0.03572	0.03072	0.03416	CD4	-0.133589	-0.166045	0.000719903	9.2542	9.24871e-05	0.994268	6.10547e-131	0.0106417
MNDA	11255431	2.31669e-175	-1.07104	1.07236	0.00408	0.01292	0.00328	0.01216	CD4	-0.457365	-1.29622	0.22639	9.23649	328.437	5.6596e-06	3.47134e-132	0.00188991
MORN2	11378609	7.39068e-167	-0.748194	0.749203	0.00464	0.00708	0.00464	0.0068	CD4	-0.206343	-0.519081	0.0561154	9.23538	25.0312	0.241207	4.47834e-132	0.0164208
MPI	11574969	9.62951e-154	-1.51845	1.51557	0.0354	0.04488	0.035	0.04308	CD4	-0.387268	-0.295775	0.178781	9.25934	15.9489	0.052553	6.2318e-77	0.00412685
MPP1	11276707	7.0622e-174	-2.08082	2.08376	0.00892	0.0238	0.00892	0.02308	CD4	-0.966815	-0.965948	0.163126	9.2425	60.0223	0.00866878	6.58222e-118	6.62268e-06
MSRA	11677100	3.89613e-147	-1.12787	1.12678	0.02548	0.0266	0.0252	0.02644	CD4	-0.559146	-0.24063	0.440162	9.2492	142.781	6.64097e-07	2.22647e-70	8.97819e-07
MT-ATP8	11310751	1.62323e-171	-1.48051	1.48645	0.02732	0.06088	0.02652	0.0586	CD4	-0.70866	-0.933469	0.0438531	9.26115	1.00777	0.618957	2.08617e-143	3.33935e-10
MTHFD2L	11602336	5.86686e-152	-0.99678	0.994496	0.02892	0.03268	0.0282	0.03196	CD4	-0.269595	-0.191425	0.00138037	9.2527	0.00904836	0.970713	7.46207e-71	0.00157011
MT-ND5	10801136	1.43569e-208	-2.00408	2.02101	1.1488	1.79792	0.62376	0.77004	CD4	-0.452172	-0.518048	0.416349	10.0173	37.5427	9.23793e-10	1.08597e-113	0.0499534
MTRNR2L11	11314092	2.76215e-171	-1.09883	1.10724	0.01212	0.02756	0.01188	0.02684	CD4	-0.73116	-0.935893	0.596368	9.24487	346.656	9.10531e-12	3.14864e-123	0.000103068
MTRNR2L12	13366592	4.1544e-59	-0.630686	0.63784	0.8154	0.96816	0.52712	0.58456	CD4	-0.155656	-0.272725	0.0245511	9.76203	0.0971023	0.755341	3.54654e-64	1.74683e-10
MTRNR2L3	11389151	3.85975e-166	-0.58621	0.584926	0.02528	0.0384	0.0244	0.0372	CD4	-0.402531	-0.559247	0.557162	9.25365	196.544	4.05956e-10	4.82562e-120	0.000254158
MTRNR2L6	11245126	4.40324e-176	-0.629098	0.632583	0.00748	0.01768	0.00748	0.01752	CD4	-0.568127	-0.831318	0.00973453	9.23933	0.134303	0.916428	1.1128e-154	0.0207513
MTX1	11691464	3.22182e-146	-0.889975	0.883684	0.0482	0.05348	0.04692	0.05188	CD4	-0.178659	-0.191917	0.238645	9.26651	18.461	0.0221887	2.72264e-140	0.0402867
MYL6B	11389458	4.04987e-166	-1.3561	1.35825	0.0158	0.023	0.01528	0.02256	CD4	-0.341633	-0.288438	0.0239281	9.24423	1.15643	0.679148	3.85866e-73	2.44317e-07
NADSYN1	11502071	1.50664e-158	-1.63432	1.63662	0.03956	0.05372	0.0382	0.0512	CD4	-0.32028	-0.314256	0.223064	9.26428	19.5917	0.0187276	2.55602e-55	4.02552e-11
NAPA	11596521	2.45498e-152	-0.814276	0.814018	0.0532	0.07372	0.05076	0.07116	CD4	-0.25181	-0.435498	0.626112	9.27499	112.647	9.08987e-10	0.00770035	0.00414596
NBEAL1	9798339	3.7884e-292	-2.03654	2.03693	2.43904	4.26544	0.87676	0.93372	CD4	-0.595444	-0.605927	0.999082	10.6287	484.028	4.24051e-105	1.39151e-132	9.26037e-05
NDUFA5	12689902	1.49423e-89	-0.710606	0.709633	0.2482	0.26964	0.2212	0.2382	CD4	-0.119936	-0.107089	0.158108	9.4054	2.49403	0.172918	1.2721e-139	0.0449539
NDUFA7	11657635	2.20151e-148	-0.853782	0.85586	0.03692	0.04736	0.03656	0.04524	CD4	-0.345783	-0.378907	0.30839	9.2611	35.4508	0.0026545	6.47072e-42	0.00417489
NDUFB6	11761149	8.27757e-142	-2.47151	2.46803	0.13252	0.17964	0.12108	0.16132	CD4	-0.347275	-0.355881	0.430985	9.3357	27.7503	6.30595e-05	3.352e-126	0.00232168
NDUFS4	12879630	2.28441e-80	-0.784272	0.77724	0.17856	0.1744	0.16212	0.1546	CD4	-0.0803038	-0.0517104	0.102434	9.3538	1.4242	0.341814	1.52162e-124	0.0219203
NENF	11455183	1.11574e-161	-0.922371	0.925837	0.01416	0.02604	0.01384	0.02552	CD4	-1.27325	-0.82157	1.06456	9.24551	1052.72	2.87392e-32	1.31022e-150	0.0132362
NFKBIA	10768473	4.54595e-211	-1.70706	1.70433	0.236	0.50116	0.2014	0.34236	CD4	-0.894489	-0.832375	1.36703	9.47149	264.895	1.20528e-52	0.00105632	1.37654e-09
NMT2	11620207	8.47658e-151	-0.517893	0.516526	0.06032	0.07616	0.05668	0.07084	CD4	-0.123133	-0.269041	0.0945444	9.28017	2.31025	0.350579	3.16016e-144	0.0204827
NRIP1	11361153	4.74847e-168	-0.672868	0.678371	0.00892	0.01544	0.00868	0.01512	CD4	-0.202063	-0.597417	0.0193142	9.23934	1.804	0.682045	4.69356e-14	0.00268941
NSMCE3	11860400	1.20459e-135	-0.826385	0.824969	0.05828	0.06692	0.05552	0.06228	CD4	-0.739719	-0.250133	1.17496	9.27454	457.091	1.63317e-32	5.85776e-93	5.7975e-08
ORC5	11475344	2.49682e-160	-0.578338	0.57684	0.0124	0.01252	0.0124	0.01232	CD4	-0.204543	-0.0729498	0.126906	9.24027	35.2868	0.0583336	1.42777e-165	0.019495
PAX5	11346981	5.0763e-169	-0.781972	0.782228	0.00188	0.00456	0.00188	0.00456	CD4	-0.238594	-1.05842	0.0825429	9.23285	164.332	0.0293836	6.98838e-131	0.0211525
PCCB	11319359	6.38096e-171	-1.99561	1.97938	0.00988	0.01564	0.00988	0.01564	CD4	-0.461607	-0.416148	0.113819	9.24064	30.0922	0.0790174	1.48906e-173	0.000181296
PCIF1	11246623	5.60555e-176	-2.65462	2.65992	0.07592	0.13656	0.07296	0.12716	CD4	-0.708164	-0.664875	0.277775	9.30543	14.3955	0.0104265	3.94165e-100	0.00376191
PECAM1	11326511	1.98629e-170	-0.534019	0.542161	0.00508	0.01524	0.00492	0.014	CD4	-0.18718	-1.32391	0.0532606	9.23782	15.4973	0.273549	4.39561e-44	8.14062e-13
PEPD	11355153	1.84418e-168	-1.09971	1.09688	0.05948	0.08952	0.05828	0.08572	CD4	-0.349029	-0.465745	0.450749	9.28334	49.5494	2.35082e-05	8.40605e-149	0.0172214
PES1	11334479	7.02453e-170	-0.928496	0.931009	0.02516	0.03472	0.02464	0.03436	CD4	-0.343133	-0.353884	0.402307	9.25246	107.462	5.21178e-06	2.82297e-141	0.00438974
PET117	11658306	2.43124e-148	-0.844419	0.846512	0.04468	0.04768	0.0438	0.04576	CD4	-0.197195	-0.0896296	0.0135327	9.26363	0.000898855	0.98333	0.00073793	0.0469573
PEX16	11969837	5.19688e-129	-0.696426	0.696179	0.10452	0.11708	0.0996	0.109	CD4	-0.15726	-0.159831	0.641317	9.30695	77.2806	1.33001e-09	1.14469e-39	0.0132423
PFDN1	12257963	2.39389e-112	-1.9287	1.92311	0.15696	0.17964	0.14304	0.16088	CD4	-0.263916	-0.193402	0.632059	9.34697	59.6617	1.03556e-09	2.36965e-133	0.00017899
PFDN4	12685547	9.07118e-90	-0.82261	0.820983	0.2096	0.21528	0.1848	0.18628	CD4	-0.126748	-0.0924572	0.158615	9.37613	2.80939	0.159856	7.14703e-73	1.60262e-06
PFDN5	13052379	1.91238e-72	-3.20201	3.18603	4.29608	5.00732	0.97548	0.9848	CD4	-0.214604	-0.218956	0.39051	10.9533	115.804	7.05671e-27	4.77628e-139	0.0420806
PGAP2	11468625	8.87505e-161	-1.06678	1.06505	0.02264	0.03024	0.02252	0.02984	CD4	-0.270047	-0.400575	0.215592	9.2491	37.4955	0.0109448	8.76872e-152	0.0135166
PHYH	11656318	1.81173e-148	-0.575516	0.579338	0.03136	0.02992	0.03056	0.0284	CD4	-0.183194	-0.0542363	0.135107	9.25327	11.4466	0.127324	1.25884e-114	2.29001e-05
PIGK	11458530	1.87089e-161	-1.28138	1.27361	0.03256	0.04504	0.03192	0.04376	CD4	-0.340014	-0.315016	0.0573343	9.25914	0.66615	0.691248	9.79005e-73	0.000234316
PJA2	11933763	3.52584e-131	-0.770897	0.773859	0.10428	0.11836	0.09736	0.1102	CD4	-0.14655	-0.166875	0.00710879	9.30882	0.00531266	0.957094	4.16683e-51	8.48166e-22
PLEKHB1	11431907	3.03442e-163	-1.4445	1.43308	0.05564	0.08628	0.05372	0.08248	CD4	-0.56733	-0.499609	0.648705	9.28041	110.409	3.6342e-10	3.67128e-116	2.47041e-05
PNOC	11347935	5.90201e-169	-1.82187	1.80767	0	0.00044	0	0.00044	CD4	-0.786613	#NAME?	0.00221499	9.23096	-9.39255e-10	1	3.5738e-93	0.000294285
PNPLA2	11730528	9.73992e-144	-0.784899	0.781601	0.0416	0.0484	0.03952	0.04668	CD4	-0.377101	-0.263101	0.65954	9.26313	173.046	1.49305e-11	1.78515e-134	0.00037426
PPA2	11934766	4.05324e-131	-0.693095	0.695323	0.09292	0.10248	0.08856	0.09712	CD4	-0.166796	-0.123348	0.428777	9.30109	35.1228	7.38851e-05	2.19039e-72	4.33798e-25
PPP1R2	13856090	4.33152e-41	-0.604018	0.603799	0.58044	0.60768	0.43364	0.43332	CD4	-0.118622	-0.0853008	0.238511	9.60286	6.90246	0.00861919	2.21726e-124	0.0473295
PPP1R7	11909941	1.27423e-132	-1.38611	1.38889	0.14532	0.18344	0.13372	0.16344	CD4	-0.282671	-0.277368	0.632642	9.34477	57.543	3.60933e-09	3.20717e-101	0.0339597
PPP2R2D	11361216	4.79583e-168	-1.46512	1.47367	0.0106	0.01916	0.0106	0.019	CD4	-0.66208	-0.701483	0.328396	9.24123	174.176	1.32852e-05	3.93815e-71	0.000973781
PRMT1	11793194	8.37254e-140	-1.23676	1.22496	0.1286	0.16552	0.1196	0.152	CD4	-0.30487	-0.292805	0.536897	9.33198	45.9167	3.82673e-07	1.52634e-154	0.00267256
PRMT5	11343127	2.76057e-169	-1.13622	1.12781	0.01292	0.02132	0.01292	0.02096	CD4	-0.370115	-0.582369	0.190471	9.24284	57.4511	0.00858208	3.82523e-80	6.00191e-08
PRR11	11385982	2.34923e-166	-0.855908	0.865675	0.00828	0.01076	0.00824	0.01028	CD4	-0.292194	-0.329611	0.103122	9.23765	36.6169	0.0945483	2.06347e-87	0.00018538
PSMA6	11548450	1.75413e-155	-1.61305	1.61993	0.06524	0.08968	0.06108	0.08304	CD4	-0.351081	-0.398255	0.251823	9.28506	16.0189	0.0130682	4.90264e-105	1.72934e-06
PSMB1	11808009	6.99689e-139	-1.86613	1.86046	0.36384	0.49592	0.30252	0.3968	CD4	-0.359443	-0.361348	0.550514	9.50803	41.1223	1.45962e-09	2.88657e-80	0.030716
PSMC1	12267150	7.78445e-112	-0.917341	0.910561	0.1532	0.16944	0.1436	0.156	CD4	-0.146785	-0.136409	0.439561	9.34175	29.2216	3.10543e-05	1.96081e-44	9.79474e-09
PSMC3	12206864	3.22833e-115	-0.71695	0.720672	0.12672	0.12508	0.1196	0.1152	CD4	-0.158336	-0.0291144	0.436584	9.31749	33.513	2.97048e-05	9.69378e-162	0.0496015
PSMD6	11859317	1.03356e-135	-0.670969	0.670165	0.11272	0.12652	0.10628	0.12012	CD4	-0.139671	-0.148162	0.245252	9.31323	10.1251	0.0269854	1.00639e-141	2.42853e-05
PSMD9	11962082	1.78286e-129	-1.04075	1.04241	0.08004	0.08304	0.07772	0.07936	CD4	-0.253147	-0.114862	0.398496	9.28928	36.5975	0.000136114	1.56747e-143	0.00468065
PTCRA	11310021	1.44515e-171	-4.00603	4.04786	0	0.00924	0	0.0056	CD4	-1.59721	#NAME?	0.0603435	9.23368	91.1341	0.0091176	2.8901e-25	1.73221e-08
PTGS1	11314224	2.82075e-171	-0.559082	0.560853	0.00076	0.00428	0.00076	0.00404	CD4	-0.407077	-1.59264	0.0102806	9.23254	8.09711e-09	0.999984	2.53787e-159	0.0473818
PTRHD1	12452842	9.73325e-102	-0.82596	0.828676	0.15012	0.15184	0.13712	0.1354	CD4	-0.0990662	-0.0779149	0.223014	9.33546	7.32549	0.0393019	0.00136574	5.58273e-57
PUF60	11511373	6.24276e-158	-1.60041	1.59145	0.10368	0.15244	0.09892	0.14168	CD4	-0.466158	-0.421426	0.421726	9.31916	31.4167	6.12524e-05	2.73326e-149	0.0402445
RAB32	11367337	1.2571e-167	-0.614822	0.619655	0.00208	0.00388	0.00192	0.00376	CD4	-0.300169	-1.10181	0.0885619	9.23291	248.928	0.00507628	0.00357196	6.30726e-06
RAB3GAP1	11717504	1.45865e-144	-1.09249	1.08973	0.04644	0.05176	0.04532	0.04956	CD4	-0.202572	-0.16757	0.0594998	9.26583	1.38811	0.522896	4.8141e-75	5.57608e-05
RAE1	11602620	6.12171e-152	-0.707529	0.704863	0.02716	0.031	0.02692	0.03052	CD4	-0.189397	-0.268499	0.227988	9.25117	37.0485	0.00853335	1.89799e-141	9.02981e-25
RAP1B	11754748	3.27856e-142	-0.869516	0.881534	0.15116	0.20896	0.13696	0.18472	CD4	-0.208028	-0.392788	0.084063	9.35555	1.08085	0.399604	1.78214e-142	0.00246813
RASSF8-AS1	11337871	1.20192e-169	-0.536423	0.536767	0.00128	0.00304	0.00128	0.00304	CD4	-0.456504	-0.909358	0.0865648	9.23241	180.294	0.0318756	1.47128e-153	0.00662563
RBBP7	11639657	1.53253e-149	-1.05214	1.05707	0.0982	0.12892	0.09272	0.11868	CD4	-0.272661	-0.300139	0.304342	9.31025	16.5649	0.00461625	1.48165e-93	0.00329452
RCAN3	12643126	6.79822e-92	-1.43749	1.43578	0.22016	0.24864	0.19176	0.21712	CD4	-0.327081	-0.215615	0.540697	9.39108	39.597	5.46043e-08	1.66171e-163	0.0233829
RENBP	11378644	7.43139e-167	-0.892957	0.893102	0.016	0.02656	0.01588	0.026	CD4	-0.299361	-0.607852	0.0182432	9.24586	0.37254	0.820533	1.58335e-158	0.0486912
RETN	11337470	1.128e-169	-1.86669	1.8673	0.00044	0.00292	0.00044	0.00292	CD4	-1.09	-1.91881	0.173598	9.23204	868.291	5.06911e-05	8.11817e-134	7.49027e-16
RGL4	11908804	1.08698e-132	-0.929777	0.929629	0.09684	0.1172	0.08928	0.10964	CD4	-0.232628	-0.271556	0.376335	9.30654	25.9023	0.000413116	2.65963e-140	9.00372e-05
RGS10	13376004	9.92284e-59	-0.655261	0.656661	0.67484	0.80328	0.48464	0.52684	CD4	-0.232825	-0.235065	0.194402	9.68194	5.37811	0.0204085	1.44689e-177	0.00125385
RGS18	11153062	1.3655e-182	-3.48023	3.4868	0.00356	0.046	0.00332	0.02916	CD4	-1.17863	-2.59869	0.110579	9.24695	32.6072	0.0335389	1.60182e-87	0.000206533
RHBDD2	11568029	3.38316e-154	-0.635431	0.635674	0.07292	0.09544	0.06936	0.08988	CD4	-0.221559	-0.28872	0.350982	9.29025	27.2647	0.000841315	6.15653e-155	0.0397034
RIC3	11411392	1.24729e-164	-1.13177	1.12538	0.11496	0.1778	0.10216	0.15152	CD4	-0.372378	-0.482645	0.47577	9.33101	35.2215	6.95138e-06	0	0
RIN3	11420100	4.84231e-164	-2.17716	2.19728	0.02336	0.03612	0.02336	0.03464	CD4	-0.522165	-0.539704	0.222696	9.25224	34.4596	0.00903689	6.61882e-21	0.0203909
RNF138	11021343	4.13165e-192	-2.044	2.04923	0.0578	0.11344	0.05608	0.10432	CD4	-0.803656	-0.697113	0.0116756	9.29065	0.0305606	0.906053	1.7684e-147	0.00794712
ROBO3	11379943	9.11195e-167	-1.36065	1.35337	0.00848	0.01172	0.00816	0.01152	CD4	-0.574484	-0.457941	0.0653647	9.23773	19.2936	0.23552	6.24645e-44	3.99347e-06
RP11-1094M14.11	11836627	4.14266e-137	-0.597307	0.605594	0.06024	0.05948	0.05908	0.05716	CD4	-0.119401	-0.0542776	0.198882	9.27443	11.0453	0.0566324	5.12715e-132	0.00118535
RP11-134G8.5	11454279	9.70298e-162	-1.33648	1.33833	0.03464	0.0478	0.03372	0.0454	CD4	-0.273062	-0.380641	0.202074	9.26036	19.1703	0.0279502	4.42916e-157	0.000601294
RP11-306G20.1	11361193	4.77849e-168	-0.560421	0.56546	0.00616	0.01116	0.0058	0.01116	CD4	-0.17249	-0.686462	0.0581651	9.23653	15.8877	0.304608	2.19172e-69	0.00197456
RP11-332H14.2	11484065	9.5391e-160	-1.05055	1.05409	0.03228	0.04412	0.03156	0.04364	CD4	-0.309354	-0.370323	0.0153037	9.25851	0.0351321	0.927534	2.05473e-115	0.00280005
RP11-345P4.9	11417643	3.3033e-164	-0.834805	0.824945	0.0154	0.02308	0.015	0.0226	CD4	-0.21213	-0.499311	0.0666838	9.2444	6.04019	0.366687	2.07007e-168	8.10316e-19
RP11-352M15.2	11504018	2.02923e-158	-1.25956	1.26844	0.04856	0.06468	0.04712	0.06272	CD4	-0.201863	-0.30811	0.0150608	9.2712	0.0523341	0.897458	1.1742e-113	0.00243427
RP11-386I14.4	11300411	3.12518e-172	-1.19764	1.19882	0.0042	0.01584	0.00408	0.01528	CD4	-0.931699	-1.54082	0.311114	9.23808	181.688	0.000152755	5.2719e-104	0.0267558
RP11-46H11.3	11175006	4.9825e-181	-1.46142	1.4665	0.02304	0.04444	0.02288	0.04328	CD4	-0.632263	-0.667559	0.408883	9.2556	88.8694	1.48834e-05	2.77741e-139	0.00754582
RP11-473I1.5	11134800	6.76223e-184	-1.53804	1.54158	0.02184	0.05152	0.021	0.04876	CD4	-0.567016	-0.922293	0.0460438	9.25719	1.34569	0.587921	9.61484e-107	0.000366315
RP11-544I20.2	11283657	2.14954e-173	-1.18862	1.18745	0.00444	0.0106	0.00444	0.0106	CD4	-0.380577	-0.767311	0.0477257	9.23606	18.6364	0.289599	1.73057e-174	2.51697e-05
RP11-554J4.1	11357284	2.58075e-168	-3.03122	3.03636	0.02252	0.03996	0.02232	0.03792	CD4	-0.706066	-0.621014	0.225019	9.25308	37.0131	0.00647761	3.77036e-50	3.01474e-07
RP11-664D1.1	11168961	1.85264e-181	-0.879724	0.87192	0.04528	0.09016	0.03864	0.0792	CD4	-0.397524	-0.753001	0.552881	9.2772	85.7784	5.62571e-08	5.10359e-67	0.000189088
RP11-712B9.2	11380866	1.0532e-166	-0.982984	0.980916	0.01656	0.02464	0.01648	0.02396	CD4	-0.572681	-0.428787	0.161963	9.24512	28.1319	0.0468909	1.28575e-117	0.000207725
RP1-17K7.2	11686021	1.44805e-146	-1.78473	1.77913	0.05728	0.07488	0.05516	0.07224	CD4	-0.406552	-0.404055	0.197431	9.27865	10.9342	0.0514087	5.98638e-119	0.000126696
RP4-594I10.3	10430514	8.23021e-238	-3.97269	3.95465	0.1452	0.31116	0.13432	0.25244	CD4	-0.760331	-0.785883	0.284447	9.38245	10.4595	0.00707062	6.75007e-116	2.47656e-05
RP5-892K4.1	11376089	4.97565e-167	-1.19346	1.19016	0.02308	0.03136	0.02252	0.03044	CD4	-0.361176	-0.296836	0.144639	9.24991	18.5012	0.0699788	5.75705e-152	0.00949644
RPL21	11119966	5.84034e-185	-2.05647	2.04484	33.4638	39.6898	1	1	CD4	-0.241033	-0.253055	0.352583	13.482	460.711	3.16219e-100	3.66279e-131	0.000379272
RPL31	13417472	4.44445e-57	-1.30036	1.29564	20.6082	22.577	1	1	CD4	-0.145411	-0.173102	0.240919	12.776	143.491	7.221e-33	7.0028e-131	0.0103647
RPL34	10054718	1.96147e-269	-2.49244	2.47492	36.0471	44.3093	1	1	CD4	-0.27932	-0.301478	0.647955	13.6068	1728.84	0	1.1556e-83	0.00116076
RPL39L	11157823	2.98397e-182	-1.2115	1.21606	0.0844	0.15612	0.07908	0.1382	CD4	-0.682564	-0.715484	1.23768	9.31341	304.103	5.75322e-34	7.26441e-113	0.0333738
RPL41	10233460	3.81314e-254	-1.03977	1.03858	27.8519	34.7739	1	1	CD4	-0.205601	-0.328233	0.504954	13.2711	940.471	1.51834e-198	1.14945e-56	1.22009e-05
RPLP0	14389136	2.76539e-25	-0.61794	0.617962	6.7242	7.329	0.98776	0.99	CD4	-0.111614	-0.15999	0.2134	11.3926	37.4604	9.63465e-10	1.67653e-124	0.0361444
RPS27	12996865	6.04251e-75	-1.31867	1.33078	71.1262	76.5148	1	1	CD4	-0.119212	-0.154274	0.0944543	14.461	57.4491	3.73645e-14	1.50089e-155	0.00600536
RPUSD2	11342060	2.33195e-169	-2.28677	2.2888	0.02484	0.04276	0.0244	0.041	CD4	-0.487821	-0.562355	0.115166	9.25538	8.14591	0.183462	2.22723e-133	0.00920394
RRAS	11430994	2.63338e-163	-0.502152	0.504388	0.011	0.01136	0.011	0.01116	CD4	-0.201633	-0.0480199	0.157864	9.23884	69.0649	0.0138596	6.99648e-124	0.0180203
RSL24D1	14458749	1.63198e-23	-1.09608	1.09233	0.83084	0.83544	0.54824	0.54748	CD4	-0.142212	-0.0695213	0.371958	9.73226	23.3939	1.33718e-06	3.86582e-122	0.014254
RTCB	11674567	2.68252e-147	-0.642286	0.642219	0.07208	0.07972	0.06828	0.07672	CD4	-0.15475	-0.158675	0.299447	9.2837	21.4125	0.00473172	1.48084e-140	0.00354798
RTN2	11347413	5.43485e-169	-0.721694	0.719401	0.00148	0.0018	0.00148	0.0018	CD4	-0.269753	-0.182968	0.03376	9.23228	59.7013	0.23769	2.88544e-165	0.0287868
RUVBL1	11592635	1.37069e-152	-0.661869	0.664921	0.05536	0.06752	0.05356	0.06472	CD4	-0.174223	-0.262377	0.399741	9.27485	45.8507	0.000123311	1.10857e-15	2.69667e-35
S100A8	8765425	0	-4.56624	4.55695	0.00552	0.21156	0.00492	0.17956	CD4	-1.46161	-3.79013	1.10976	9.30244	478.601	5.6936e-37	4.30026e-139	0.0469641
S100A9	8163582	0	-6.26663	6.28531	0.01132	0.28408	0.01104	0.2382	CD4	-1.82987	-3.24953	1.01587	9.32931	359.247	2.94435e-32	1.28273e-13	3.89322e-08
SAMD4A	11375178	4.31229e-167	-1.39912	1.39629	0.00168	0.00248	0.00168	0.00248	CD4	-0.428555	-0.650197	0.0336574	9.23254	27.4991	0.375171	1.65683e-93	3.27607e-07
SAMM50	11532285	1.50955e-156	-0.684063	0.683368	0.05172	0.06216	0.05	0.06084	CD4	-0.163331	-0.222269	0.194352	9.27066	11.8826	0.0566705	1.49804e-107	2.16941e-06
SAP18	12606688	9.69818e-94	-1.23192	1.22336	0.64192	0.78972	0.47444	0.5522	CD4	-0.206383	-0.269691	0.438215	9.66864	31.0896	2.51987e-08	7.64302e-35	5.51839e-23
SBDS	12017991	3.8183e-126	-0.745924	0.742741	0.26876	0.37284	0.23116	0.2976	CD4	-0.254175	-0.366934	0.144711	9.44214	1.97563	0.204434	0	0
SBF2	11160391	4.54762e-182	-0.869036	0.867187	0.07828	0.13528	0.07544	0.1226	CD4	-0.554196	-0.603009	0.6434	9.30558	81.8523	9.62863e-10	1.26412e-156	0.0425015
SCAMP3	11868062	3.55507e-135	-0.742375	0.741277	0.06164	0.06684	0.05976	0.06404	CD4	-0.185545	-0.14982	0.519487	9.27697	75.1783	3.77518e-07	1.19491e-28	1.59528e-15
SCAMP4	11505394	2.50435e-158	-1.01665	1.01286	0.02052	0.02152	0.02028	0.02116	CD4	-0.312348	-0.11567	0.210109	9.24586	47.8922	0.00731726	1.8352e-143	0.00555339
SCRN2	11517974	1.709e-157	-1.43558	1.42973	0.0382	0.05428	0.03764	0.05208	CD4	-0.416825	-0.401861	0.296122	9.26342	35.9258	0.00179551	3.71218e-299	0.000890532
SDHA	11312445	2.12548e-171	-1.27589	1.27803	0.08592	0.13036	0.08188	0.12004	CD4	-0.355295	-0.448927	0.366356	9.30699	24.1301	0.000819617	9.59178e-14	0.0216605
SDHB	11981870	2.72271e-128	-1.13902	1.13519	0.12512	0.14404	0.11792	0.13368	CD4	-0.213832	-0.201903	0.503451	9.32337	41.4502	2.56131e-06	2.71681e-21	0.000366167
SERPINB6	11773258	4.75578e-141	-0.897935	0.889757	0.06684	0.0768	0.06436	0.07284	CD4	-0.297993	-0.189521	0.481074	9.28175	60.6489	3.30447e-06	4.47175e-138	0.00707038
SETMAR	11400418	2.24945e-165	-0.846369	0.838694	0.00756	0.01192	0.00736	0.01168	CD4	-0.19541	-0.568509	0.119994	9.23783	58.0884	0.0341799	6.28044e-154	0.00444822
SIRPG	11719010	1.81729e-144	-1.29774	1.2957	0.0576	0.0702	0.05408	0.0664	CD4	-0.45911	-0.326254	0.606776	9.27676	104.529	2.26786e-09	2.38996e-89	0.00102526
SLC3A2	12066312	2.66179e-123	-0.528722	0.528636	0.11724	0.127	0.10924	0.11792	CD4	-0.155252	-0.0886922	0.242223	9.3163	10.1312	0.0225965	6.74972e-120	0.00872402
SLC43A2	11347748	5.73022e-169	-0.626564	0.622228	0.01148	0.01852	0.01148	0.01812	CD4	-0.24081	-0.496083	0.109988	9.24088	28.7493	0.0827301	2.22965e-39	0.0154472
SLU7	11699150	9.9503e-146	-1.58655	1.58978	0.09956	0.1176	0.09192	0.10724	CD4	-0.301595	-0.198604	0.134865	9.30725	2.47307	0.278747	1.30996e-45	0.00019533
SMIM4	11785502	2.77275e-140	-1.49846	1.49068	0.06548	0.08296	0.06348	0.078	CD4	-0.327552	-0.301926	0.210315	9.28257	11.1045	0.0419567	3.8618e-134	0.00364993
SNHG10	11376755	5.52423e-167	-2.16173	2.17024	0.02592	0.04652	0.02576	0.04472	CD4	-0.542239	-0.682205	0.368973	9.25684	73.8696	4.26661e-05	2.98149e-106	0.00160898
SNHG21	11332608	5.22257e-170	-2.38926	2.3999	0.02668	0.053	0.02632	0.05128	CD4	-0.676768	-0.777798	0.203929	9.25931	23.3376	0.018132	1.10725e-90	0.00043473
SNX22	11140366	1.69198e-183	-2.2384	2.25948	0.01904	0.04452	0.01904	0.04364	CD4	-0.559817	-0.885579	0.0522324	9.25309	1.78015	0.553913	0.0372784	5.16772e-08
SOD1	13820229	2.69531e-42	-0.755611	0.747483	1.00524	1.10624	0.62044	0.66072	CD4	-0.11659	-0.156243	0.180315	9.83856	6.40976	0.0113628	2.98343e-06	0.00649137
SOGA1	11316847	4.28059e-171	-1.02171	1.02925	0.01028	0.01552	0.00972	0.01528	CD4	-0.494517	-0.385352	0.226737	9.24004	104.899	0.0013238	0	2.97393e-94
SSH2	12018949	4.3507e-126	-1.14395	1.15276	0.07996	0.09256	0.07604	0.08644	CD4	-0.23254	-0.260454	0.0244968	9.293	0.128306	0.818745	1.37829e-72	3.91692e-05
SSU72	12810720	1.20625e-83	-0.649465	0.65042	0.25264	0.26228	0.22312	0.22704	CD4	-0.192241	-0.10161	0.684005	9.40613	67.7698	6.20187e-13	3.55581e-13	0.000216588
ST14	11366391	1.08324e-167	-0.826739	0.818675	0.00012	0.00016	0.00012	0.00016	CD4	-0.304402	-0.896815	0.0010928	9.23102	8.05499e-10	0.999988	9.39985e-124	0.0308672
STARD10	11434428	4.48745e-163	-1.83891	1.8572	0.0152	0.02572	0.01508	0.02496	CD4	-0.44541	-0.605049	0.16822	9.24537	34.7859	0.0249029	8.87571e-149	0.0164733
STAT3	12332537	3.17631e-108	-1.26599	1.26701	0.27628	0.34524	0.24076	0.28616	CD4	-0.263866	-0.254926	0.116121	9.43953	1.61275	0.232493	4.5961e-126	0.0167097
SULF2	11376227	5.08466e-167	-1.0996	1.09701	0.04832	0.08608	0.04684	0.08304	CD4	-0.396774	-0.636208	0.47064	9.27715	57.7527	9.82432e-06	1.37845e-70	0.00169623
SUOX	11465475	5.46198e-161	-0.66675	0.669651	0.0114	0.01124	0.01132	0.01124	CD4	-0.207121	-0.0211671	0.0331491	9.23976	3.15746	0.573718	1.47016e-129	0.000290234
SUPT3H	11830079	1.63216e-137	-1.10676	1.10374	0.10456	0.134	0.09604	0.1168	CD4	-0.306139	-0.325845	0.516634	9.3141	46.8145	1.03093e-06	7.96229e-92	0.00415718
SYCE1L	11475043	2.38384e-160	-3.75167	3.72132	0.02532	0.03916	0.02464	0.03628	CD4	-0.641535	-0.519892	0.162139	9.25393	14.6271	0.0782977	2.57051e-114	0.00308321
SYNGR1	11333994	6.50507e-170	-0.5934	0.604434	0.0004	0.00284	0.0004	0.00284	CD4	-0.256479	-2.0407	0.0855158	9.2321	467.579	0.00121013	1.41444e-112	0.0279941
TAF10	11436765	6.44825e-163	-2.55174	2.56034	0.02064	0.0284	0.02032	0.02776	CD4	-0.711121	-0.43675	0.49417	9.24757	199.545	1.38902e-08	4.62968e-155	0.0473768
TAF6	11657506	2.15989e-148	-0.714388	0.714909	0.04012	0.04068	0.0394	0.0396	CD4	-0.184752	-0.0934537	0.228252	9.2599	24.2602	0.0144321	3.39625e-124	1.29254e-06
TAGLN2	11232056	5.33392e-177	-1.75018	1.7644	0.36764	0.63756	0.28708	0.4106	CD4	-0.762792	-0.620001	1.88299	9.55006	566.193	3.44319e-122	8.557e-113	0.00781865
TAL1	11324868	1.53044e-170	-2.41329	2.41064	0	0.00268	0	0.00236	CD4	-1.18407	#NAME?	0.0120953	9.23159	-8.17052e-10	1	3.71143e-71	2.22536e-07
TARBP1	11495377	5.4073e-159	-2.22435	2.2248	0.02908	0.03976	0.02816	0.03704	CD4	-0.578948	-0.371859	0.280096	9.2554	46.3372	0.00144281	7.6512e-123	0.000498122
TBC1D12	11355468	1.93812e-168	-0.835208	0.844561	0.00032	0.00056	0.00032	0.00056	CD4	-0.306969	-0.545249	0.00254283	9.23108	-2.5895e-09	1	2.69924e-105	1.64494e-113
TCEA3	10907124	1.45921e-200	-1.82028	1.80821	0.03372	0.0962	0.03208	0.08676	CD4	-0.742161	-1.10457	0.62843	9.27609	116.87	4.25061e-10	6.00054e-94	0.00694858
TCTA	11747618	1.16675e-142	-0.763901	0.763347	0.04304	0.0436	0.0418	0.04244	CD4	-0.149439	-0.161414	0.110906	9.26174	5.08375	0.250925	9.64816e-125	0.0376673
TECR	12562667	5.39516e-96	-1.22852	1.21725	0.30464	0.371	0.26144	0.29896	CD4	-0.251422	-0.232486	0.627747	9.45442	49.4853	6.31229e-11	1.36164e-162	0.0130284
TERF2IP	13143792	2.01631e-68	-0.548748	0.549588	0.23996	0.25492	0.21156	0.21308	CD4	-0.226704	-0.136186	0.152608	9.39996	3.15022	0.129285	4.76479e-169	0.0205855
TFDP1	11346623	4.79713e-169	-2.67152	2.67674	0.00992	0.019	0.00992	0.0188	CD4	-0.726526	-0.719108	0.29174	9.24139	155.98	3.7435e-05	5.69558e-10	0.000627928
TIMM44	11663191	5.00567e-148	-0.633952	0.625243	0.04024	0.04124	0.0388	0.03868	CD4	-0.135573	-0.0775481	0.150767	9.26022	10.168	0.109171	2.57275e-70	6.19781e-09
TIPIN	10762747	1.65163e-211	-0.929161	0.929087	0.73592	1.42872	0.50148	0.62632	CD4	-0.566486	-0.689339	0.627688	9.83942	69.1738	1.00368e-16	3.40586e-101	1.90794e-09
TKFC	11414674	2.08026e-164	-0.667598	0.65295	0.0118	0.01356	0.0118	0.01324	CD4	-0.146897	-0.253139	0.0280565	9.23977	2.00806	0.667893	6.02257e-145	0.0430291
TLR2	11379027	7.89184e-167	-0.96139	0.959991	0.00108	0.00136	0.00108	0.00136	CD4	-0.287765	-0.277556	0.0531962	9.23184	344.879	0.0104043	5.48902e-113	3.19858e-05
TMED10	12287710	1.07903e-110	-0.54272	0.542484	0.202	0.22348	0.17872	0.19752	CD4	-0.169359	-0.145937	0.105428	9.37677	1.06421	0.405328	6.48122e-134	1.98061e-06
TMEM161B-AS1	11786591	3.24272e-140	-0.766669	0.776962	0.04784	0.04852	0.04688	0.04584	CD4	-0.175931	-0.0556721	0.0293752	9.26478	0.431569	0.724103	3.03899e-26	0.00227658
TMEM2	10992563	3.18967e-194	-1.92757	1.93172	0.05112	0.11108	0.04828	0.1008	CD4	-0.789019	-0.818565	0.00507034	9.28886	0.00100516	0.974708	8.62022e-100	0.00935615
TMEM205	11718932	1.79672e-144	-0.768702	0.77365	0.04268	0.04392	0.04188	0.0414	CD4	-0.141175	-0.100884	0.177005	9.26187	14.0381	0.0536947	3.65046e-99	2.86115e-08
TMEM25	11406072	5.43944e-165	-0.723717	0.714637	0.01524	0.01928	0.01504	0.01928	CD4	-0.238677	-0.312199	0.00994837	9.24297	0.0303668	0.958267	1.20106e-154	0.0219457
TMLHE	11390979	5.13902e-166	-0.960815	0.96304	0.01172	0.01624	0.01172	0.01596	CD4	-0.255154	-0.412024	0.133716	9.24066	38.7465	0.0444152	7.47669e-37	0.00296809
TNFAIP2	11339694	1.60388e-169	-1.28765	1.2848	0.0006	0.00256	0.0006	0.00256	CD4	-0.476883	-1.44396	0.0411853	9.23179	235.617	0.0421431	1.49981e-92	0.000246559
TNFRSF13C	11341092	2.00091e-169	-0.813054	0.821077	0.00488	0.00708	0.00468	0.00696	CD4	-0.262404	-0.471001	0.105268	9.23487	104.96	0.0249817	1.81242e-98	0.0364058
TOPORS-AS1	12107980	7.09006e-121	-2.59038	2.58523	0.19548	0.25036	0.1722	0.21364	CD4	-0.315391	-0.318457	0.207587	9.38254	5.15419	0.0552066	1.70227e-80	0.000880444
TPRG1L	11474766	2.28438e-160	-0.999295	1.00969	0.01612	0.01792	0.01588	0.01772	CD4	-0.232509	-0.19348	0.0964807	9.2427	14.3494	0.187701	3.90666e-95	0.00505141
TRA2B	11291418	7.43632e-173	-2.25156	2.26851	0.374	0.61992	0.30228	0.44316	CD4	-0.523732	-0.595925	0.545414	9.54549	43.8224	4.72152e-11	9.47259e-82	0.0481844
TRAPPC2L	12493715	1.39854e-99	-0.613834	0.607652	0.15416	0.14856	0.1412	0.13568	CD4	-0.104952	-0.0186707	0.0254781	9.33608	0.00726717	0.949578	3.26983e-51	7.69615e-05
TRAPPC6A	12393899	6.85033e-105	-1.8528	1.84522	0.22284	0.26984	0.19752	0.2292	CD4	-0.314879	-0.244405	0.467185	9.39837	27.4255	6.43192e-06	2.2092e-96	3.06488e-10
TRAV17	11424482	9.57381e-164	-0.96424	0.95575	0.0046	0.0052	0.004	0.00492	CD4	-0.452737	-0.348381	0.00938389	9.23418	1.96174	0.766908	0.0290058	0.0178889
TREML1	11245849	4.94782e-176	-3.85942	3.84104	0.00016	0.0142	0.00016	0.01312	CD4	-1.72844	-4.20487	0.110541	9.23495	255.302	0.000321977	3.20618e-86	0.000287062
TSC22D3	11757702	5.02777e-142	-1.28904	1.28253	1.1098	1.66	0.57944	0.67952	CD4	-0.563636	-0.392128	0.131455	9.98233	2.41138	0.120484	3.63213e-77	4.47697e-05
TSPAN33	11360335	4.17431e-168	-0.712575	0.715793	0.0008	0.00136	0.0008	0.00136	CD4	-0.267862	-1.00947	0.00663433	9.2314	15.6252	0.685929	3.15755e-09	7.72194e-06
TSPYL2	11930224	2.15547e-131	-0.545345	0.559427	0.08608	0.10616	0.07868	0.0914	CD4	-0.223209	-0.299416	0.132387	9.29878	4.10101	0.168167	1.69191e-141	0.000448923
TSPYL4	11331315	4.25492e-170	-2.20984	2.21874	0.01168	0.02148	0.01168	0.02056	CD4	-0.528115	-0.674531	0.0937088	9.24303	14.0188	0.19024	6.31778e-135	0.000603
TSR2	11934554	3.93557e-131	-1.06781	1.0649	0.12344	0.14772	0.11832	0.139	CD4	-0.200991	-0.217841	0.125393	9.32467	2.35111	0.265377	5.2005e-127	0.0136691
TTN	11291647	7.71347e-173	-0.857724	0.862535	0.00488	0.01328	0.00456	0.01304	CD4	-0.403629	-1.19739	0.000480384	9.2379	0.00402942	0.982928	3.68059e-35	7.69391e-26
TUBA1A	12522557	4.50745e-98	-0.736774	0.729429	0.2124	0.22756	0.18784	0.19616	CD4	-0.299557	-0.122386	0.80215	9.38266	97.8183	4.84773e-17	1.54617e-135	0.0444147
TXK	10995940	5.65213e-194	-1.48326	1.49228	0.13268	0.25004	0.11808	0.208	CD4	-0.71371	-0.700178	0.19204	9.35941	5.15868	0.0704405	1.49345e-163	4.37226e-06
UBA1	11501737	1.43159e-158	-0.735952	0.738876	0.03256	0.04036	0.03244	0.03892	CD4	-0.210221	-0.239555	0.112081	9.2569	6.35338	0.229031	2.0265e-83	0.00874609
UBC	7338222	0	-4.20994	4.19206	0.87656	2.09124	0.54196	0.80912	CD4	-0.929688	-0.894921	1.52753	10.0163	592.793	1.072e-127	1.99356e-25	0.00145744
UROD	11611490	2.30704e-151	-1.3175	1.32005	0.04948	0.05756	0.04868	0.05608	CD4	-0.258986	-0.208852	0.360839	9.26838	44.3955	0.000291861	6.07222e-139	0.0472395
VCAN	11223117	1.25512e-177	-2.14638	2.15178	0.00072	0.01028	0.00072	0.01028	CD4	-0.80386	-2.59557	0.0770442	9.23462	164.85	0.00359178	1.15533e-146	2.42426e-14
VNN2	11296814	1.76043e-172	-1.91152	1.90921	0.00928	0.02192	0.00928	0.02192	CD4	-0.983812	-0.966574	0.304243	9.24142	173.583	1.73167e-05	2.13616e-161	0.00922247
VSIG1	11563781	1.78205e-154	-0.510975	0.511743	0.03556	0.03688	0.03452	0.03648	CD4	-0.113716	-0.0817753	0.0605511	9.25627	2.06159	0.492313	3.48538e-65	0.0369893
WDR61	11678907	5.08406e-147	-1.60585	1.59862	0.08108	0.10468	0.07744	0.09964	CD4	-0.335133	-0.314376	0.265766	9.29447	14.9386	0.011767	3.20207e-47	3.96603e-06
WDR70	11597880	3.00965e-152	-0.572848	0.578404	0.03116	0.03376	0.0296	0.03264	CD4	-0.123351	-0.177274	0.0246262	9.25327	0.459573	0.757174	1.55907e-162	0.0414939
WDR74	11884184	3.44448e-134	-1.10633	1.1069	0.08464	0.10416	0.08196	0.09576	CD4	-0.292467	-0.326966	0.314924	9.29773	20.6609	0.00259891	2.48351e-100	0.00315371
WDR83	11518009	1.71814e-157	-1.94682	1.93603	0.02764	0.03112	0.02712	0.031	CD4	-0.389948	-0.168695	0.253656	9.25225	40.2432	0.00472072	2.00158e-155	1.05365e-10
WWOX	11355716	2.01543e-168	-1.31783	1.31612	0.01216	0.01896	0.01216	0.01832	CD4	-0.339248	-0.439275	0.189724	9.24155	62.3947	0.00763583	1.7496e-141	1.04231e-10
YPEL5	11695670	5.97312e-146	-1.52263	1.52736	0.16828	0.22372	0.15184	0.19032	CD4	-0.399073	-0.294607	0.203632	9.3631	4.27361	0.0929695	1.76899e-151	0.0258062
ZC3H3	11511200	6.08003e-158	-0.846893	0.840141	0.01608	0.018	0.01588	0.01736	CD4	-0.24353	-0.225867	0.0241742	9.24334	0.713725	0.766695	6.63337e-151	0.00841597
ZC3H7A	11231926	5.22295e-177	-3.3012	3.30749	0.033	0.06092	0.0326	0.05836	CD4	-0.58559	-0.603154	0.183893	9.26396	12.747	0.064984	2.13171e-97	0.0338861
ZFP91	11527069	6.82889e-157	-1.36213	1.36487	0.02184	0.0266	0.02184	0.02552	CD4	-0.369142	-0.217646	0.0379688	9.24883	0.471068	0.768306	9.19437e-105	0.0481237
ZMAT2	12233154	9.77725e-114	-1.30712	1.31198	0.1724	0.19008	0.15768	0.16752	CD4	-0.20896	-0.129152	0.35574	9.35388	17.4001	0.000824234	2.37175e-169	0.0366041
ZNF213-AS1	11194346	1.17115e-179	-2.26604	2.26334	0.01644	0.04292	0.01588	0.04076	CD4	-0.686252	-1.05775	0.223443	9.25097	47.6259	0.00343013	3.07217e-37	0.00289398
ZNF302	12490086	9.01724e-100	-1.28206	1.27988	0.24372	0.29884	0.21332	0.25036	CD4	-0.352017	-0.307014	0.748712	9.41065	86.7384	1.22918e-16	4.48052e-138	0.0204827
ZNF366	11270772	2.72643e-174	-1.82429	1.82776	0.00144	0.00704	0.00144	0.00704	CD4	-0.749654	-1.53592	0.000460786	9.23353	0.065616	0.956797	1.88288e-141	0.000727159
ZNF394	11843180	1.05075e-136	-0.614888	0.615195	0.11728	0.1408	0.11072	0.13124	CD4	-0.197556	-0.204311	0.356116	9.32019	21.0137	0.000880329	1.32379e-169	0.0132064
ZNF506	11511068	5.95872e-158	-0.634658	0.644854	0.03884	0.04968	0.03828	0.04824	CD4	-0.199597	-0.298905	0.00324105	9.26264	0.000329199	0.991556	1.29531e-169	0.00306504
ZNF517	11339723	1.61126e-169	-0.902583	0.898203	0.01464	0.02644	0.0144	0.0262	CD4	-0.404068	-0.689768	0.255786	9.24473	68.331	0.00237838	4.47652e-154	0.0438644
ZNF622	11960461	1.42525e-129	-0.607499	0.609054	0.08844	0.08532	0.083	0.08052	CD4	-0.135459	-0.0067862	0.240765	9.29262	12.094	0.0253917	5.54389e-53	1.66606e-15
ZNF714	11272280	3.47269e-174	-1.66617	1.6627	0.0208	0.04	0.02016	0.03804	CD4	-0.448195	-0.660678	0.121218	9.25221	12.0874	0.127593	2.96664e-124	0.00602403
ZNF808	11348685	6.64427e-169	-0.626652	0.630333	0.02888	0.05248	0.02844	0.05116	CD4	-0.728753	-0.717817	0.894975	9.25928	332.937	9.64081e-19	1.22875e-157	0.00312736
ZSCAN16-AS1	12034523	3.61692e-125	-1.28774	1.29469	0.08788	0.09408	0.08336	0.0872	CD4	-0.249184	-0.151254	0.315748	9.29684	20.3952	0.00251105	1.42124e-44	8.88206e-26
ZWINT	11337941	1.21531e-169	-1.17704	1.1626	0.0038	0.00716	0.0038	0.00716	CD4	-0.381234	-0.654038	0.0929981	9.23482	110.336	0.0212582	3.11045e-167	2.81647e-06
ABCB9	2656719	9.50959e-42	-1.32586	1.33069	0.00528	0.00744	0.00528	0.00744	CD8a	-0.525186	-0.494894	0.171292	9.66078	100.417	0.0224048	2.96878e-20	0.0119887
ACBD6	2721005	3.69896e-35	-1.18818	1.1915	0.06692	0.07372	0.0648	0.07048	CD8a	-0.19578	-0.170848	0.215066	9.70614	6.60118	0.122707	6.60181e-43	0.0410202
ACLY	2696231	1.25271e-37	-1.1302	1.13448	0.029	0.03116	0.029	0.03008	CD8a	-0.275191	-0.111752	0.102041	9.67764	4.03575	0.3724	8.99541e-24	0.000298801
ACOT11	2653411	4.1997e-42	-0.705834	0.701318	0.0042	0.0058	0.0042	0.0058	CD8a	-0.234379	-0.517161	0.0873233	9.66011	32.0009	0.228407	3.31243e-22	0.0172591
ACOT7	2643939	3.96559e-43	-0.560032	0.571525	0.00576	0.00928	0.00576	0.00928	CD8a	-0.231161	-0.481047	0.121052	9.66171	56.4176	0.0598346	2.23313e-19	0.00267463
ADAMTS10	2657511	1.15588e-41	-0.745924	0.749134	0.00436	0.009	0.00436	0.009	CD8a	-0.434986	-1.07458	0.0539026	9.6609	15.8079	0.362773	0.00112403	0.000231517
ADGRE2	2662750	4.18107e-41	-1.29979	1.30184	0.00504	0.00552	0.00504	0.00552	CD8a	-0.306402	-0.225967	0.0689608	9.66023	19.3303	0.346558	3.71873e-28	0.0115554
ADI1	2700385	3.29697e-37	-1.31969	1.32921	0.05816	0.06448	0.0566	0.06064	CD8a	-0.374174	-0.236946	0.373964	9.69975	22.3642	0.00694941	4.58863e-45	0.00758079
AGPAT4	2600102	4.8897e-48	-2.31847	2.30269	0.005	0.026	0.005	0.026	CD8a	-1.25906	-1.87077	0.122701	9.66591	25.8077	0.119639	3.59159e-32	0.0324822
ANKRD42	2656570	9.16659e-42	-1.34725	1.35542	0.06248	0.09076	0.059	0.08608	CD8a	-0.686182	-0.542037	0.727119	9.70772	75.669	1.49349e-07	1.26684e-06	0.00156343
AP2S1	2919149	1.59211e-18	-0.568773	0.564746	0.24172	0.2326	0.2162	0.2078	CD8a	-0.145605	-0.0893446	0.348031	9.81844	8.96631	0.0105872	8.05856e-11	0.00168645
AP4E1	2663667	5.23144e-41	-0.843158	0.839429	0.00812	0.01044	0.00812	0.01044	CD8a	-0.23387	-0.476156	0.180161	9.66329	71.3897	0.019052	8.62149e-22	0.0107425
APBA2	2576902	9.57128e-51	-0.771406	0.776568	0.0418	0.08884	0.03928	0.07988	CD8a	-0.463102	-0.897406	0.0494068	9.69927	0.398052	0.72977	2.88639e-39	0.0257146
APLP2	2547298	2.59522e-54	-2.31394	2.32141	0.04916	0.09092	0.04532	0.08172	CD8a	-0.84286	-0.714381	0.071583	9.70303	0.756131	0.617011	5.00536e-22	0.000555096
APOL1	2675607	9.4429e-40	-0.588888	0.585644	0.01584	0.01844	0.01584	0.01844	CD8a	-0.250142	-0.240836	0.0501519	9.66898	1.40707	0.670991	1.08015e-09	0.0234588
APP	2663270	4.74785e-41	-1.13236	1.13445	0.02288	0.03116	0.02272	0.03076	CD8a	-0.479742	-0.514766	0.565605	9.67446	122.32	6.50075e-06	3.62837e-09	0.00204084
ARMCX5	2674134	6.62505e-40	-1.08162	1.08072	0.0144	0.01876	0.0136	0.01672	CD8a	-0.187382	-0.349693	0.186892	9.66809	27.1477	0.0722694	4.16328e-35	6.06345e-05
ARPC3	2694099	7.60687e-38	-1.5516	1.56808	0.95844	1.21168	0.58476	0.66284	CD8a	-0.369589	-0.35086	0.962545	10.2658	94.8332	3.15652e-22	1.97704e-43	0.00603452
ARPC4	2967234	2.53355e-15	-0.753979	0.755933	0.4122	0.42444	0.32332	0.32704	CD8a	-0.261366	-0.172934	0.63609	9.92998	29.6235	1.35199e-07	1.9454e-16	0.0248623
ASCC1	2675586	9.39535e-40	-1.00928	1.0184	0.01984	0.02124	0.01924	0.02044	CD8a	-0.299244	-0.232177	0.177153	9.67117	19.3092	0.108074	3.40972e-54	0.00124361
ATF7IP2	2639662	1.35316e-43	-1.1833	1.18151	0.08452	0.14096	0.07716	0.1258	CD8a	-0.406929	-0.665569	0.169199	9.73215	2.96726	0.230067	4.11237e-48	3.10212e-49
ATP5D	3037339	3.09259e-11	-0.616952	0.617787	0.21772	0.2004	0.18784	0.16188	CD8a	-0.677061	-0.115789	2.08875	9.80122	424.727	8.38214e-62	3.64201e-48	0.00211003
ATP5G1	2859915	6.46164e-23	-1.09249	1.09526	0.19828	0.19472	0.18048	0.17872	CD8a	-0.154294	-0.097846	0.267699	9.79269	5.33538	0.0598119	2.73936e-29	0.0230525
ATP5G3	2872622	6.22475e-22	-0.805431	0.805806	0.44748	0.517	0.35852	0.40188	CD8a	-0.171963	-0.310763	0.409372	9.96409	12.0872	0.000733275	1.56244e-33	0.00611908
ATP5J2	2875209	9.80884e-22	-1.1121	1.11178	0.43568	0.49508	0.34948	0.38808	CD8a	-0.262405	-0.265602	0.308116	9.95358	7.23774	0.00856518	3.21361e-37	9.81941e-06
ATP5O	2963943	1.56659e-15	-1.31735	1.31258	0.47176	0.49864	0.36912	0.37624	CD8a	-0.151103	-0.184232	0.445786	9.96632	15.1397	0.000167232	2.48013e-34	7.32982e-10
ATP6V1G1	2745378	8.19438e-33	-2.02556	2.02897	0.769	0.95904	0.53316	0.61648	CD8a	-0.268264	-0.343605	0.373925	10.1606	12.7084	0.000367171	5.0131e-94	9.9429e-21
ATRAID	2804336	1.7358e-27	-1.09486	1.10296	0.22496	0.24812	0.20128	0.22192	CD8a	-0.164255	-0.218969	0.357353	9.81512	9.80315	0.00840214	9.69462e-58	7.33427e-08
B2M	1480762	6.53188e-266	-2.77582	2.7861	42.2829	61.0968	1	1	CD8a	-0.527531	-0.488943	1.13702	14.3527	1990.83	0	4.81788e-36	0.0458665
B3GNT7	2650350	1.96515e-42	-0.880544	0.878735	0.00184	0.0036	0.00184	0.0036	CD8a	-0.672388	-0.768583	0.069009	9.65877	62.8352	0.156122	1.08528e-11	0.000212824
BAIAP2	2662921	4.3596e-41	-1.67623	1.68318	0.0024	0.00428	0.0024	0.00428	CD8a	-0.423004	-0.917924	0.0169725	9.65894	4.58911	0.68799	2.40977e-10	7.53063e-09
BCL7C	2690052	2.93897e-38	-0.746291	0.749662	0.05196	0.06668	0.05136	0.0646	CD8a	-0.442079	-0.401037	0.826224	9.69791	113.978	2.00471e-09	2.45143e-32	0.0325982
BEX5	2680264	2.88204e-39	-1.14906	1.16098	0.0106	0.0112	0.0106	0.0112	CD8a	-0.374921	-0.184672	0.0306891	9.66493	1.41331	0.718585	4.78384e-23	0.0453495
BHLHE40	2641364	2.07722e-43	-2.56901	2.56357	0.02108	0.03892	0.02108	0.03784	CD8a	-1.08429	-0.760991	0.0593005	9.67654	1.63248	0.579828	2.27896e-24	0.00017513
BRMS1	2762568	3.28974e-31	-0.719764	0.720218	0.09896	0.09892	0.09456	0.0908	CD8a	-0.123907	-0.0781787	0.170881	9.72558	3.03485	0.24911	6.03233e-32	0.0153041
C1orf21	2724542	8.1972e-35	-0.65555	0.643902	0.13868	0.17624	0.12272	0.15184	CD8a	-0.298017	-0.38537	0.473468	9.76301	18.3624	0.000779454	3.1036e-75	6.30629e-31
C4orf27	2727778	1.69157e-34	-0.971558	0.974673	0.06876	0.07128	0.06408	0.06528	CD8a	-0.203926	-0.137243	0.256578	9.70464	9.31314	0.0660477	1.56185e-06	6.36677e-06
C5AR2	2621588	1.34714e-45	-4.35657	4.41078	0.0152	0.04244	0.0152	0.0414	CD8a	-0.893642	-1.28201	0.388993	9.67509	59.5596	0.00131273	1.98147e-23	0.0434039
C9orf139	2640955	1.87409e-43	-0.96134	0.959292	0.00556	0.01264	0.00556	0.0122	CD8a	-0.69956	-1.11701	0.120567	9.6624	53.0957	0.0696395	2.95226e-46	0.000139139
CALR	2750076	2.26956e-32	-1.02189	1.02225	0.42164	0.55296	0.3258	0.3778	CD8a	-0.408334	-0.391552	0.322228	9.96373	7.02152	0.00807711	0.0383098	0.00454649
CAND1	2724800	8.68569e-35	-0.536531	0.530094	0.0946	0.11724	0.08884	0.11048	CD8a	-0.080387	-0.360796	0.183286	9.72953	3.48856	0.199152	2.25765e-30	0.00694863
CAPZB	2825266	1.02804e-25	-0.99579	1.00433	0.53096	0.62392	0.39596	0.43972	CD8a	-0.296034	-0.27858	1.04064	10.0189	95.4163	2.36329e-22	1.45146e-34	5.42582e-12
CCDC12	2769080	1.2994e-30	-1.10561	1.11049	0.35624	0.43836	0.29792	0.35552	CD8a	-0.232606	-0.337827	0.469105	9.91106	18.409	5.78847e-05	1.99369e-12	2.22039e-20
CCDC15	2678834	2.0475e-39	-1.40901	1.41781	0.00452	0.00424	0.00452	0.00324	CD8a	-0.231415	-0.347374	0.0371884	9.65995	8.43167	0.538464	3.37069e-13	5.66761e-07
CCDC92	2667033	1.18818e-40	-0.721104	0.720831	0.01844	0.02888	0.01844	0.02888	CD8a	-0.187773	-0.673723	0.276584	9.67251	44.258	0.00947338	0	1.81266e-170
CCND3	2757915	1.2224e-31	-1.38651	1.38654	0.49	0.61508	0.38136	0.433	CD8a	-0.40473	-0.328558	0.803564	9.99945	53.7971	3.38921e-13	3.14919e-15	7.5727e-07
CD244	2619815	8.52185e-46	-0.994014	0.991175	0.02668	0.048	0.02568	0.04524	CD8a	-0.525484	-0.660752	0.169002	9.6811	9.74713	0.148183	3.49742e-36	0.000100874
CD300E	2654126	5.01266e-42	-1.8202	1.82087	0.00024	0.00136	0.00024	0.00136	CD8a	-0.705278	-2.67025	0.0437668	9.65715	191.14	0.078302	1.56813e-21	7.27786e-05
CD300LB	2656600	9.23464e-42	-1.32444	1.32586	0.00044	0.00112	0.00044	0.00112	CD8a	-0.407341	-0.749659	0.00180303	9.65701	4.94289e-08	0.999823	1.08663e-40	0.020341
CD33	2678100	1.71752e-39	-0.697305	0.699604	0.00612	0.00536	0.00612	0.00536	CD8a	-0.197157	-0.103512	0.0753866	9.66092	27.0056	0.221235	3.66739e-28	0.00116231
CEBPD	2644374	4.42237e-43	-1.10727	1.10963	0.00188	0.00672	0.00188	0.00672	CD8a	-0.499947	-1.30549	0.136956	9.65929	160.145	0.0166784	7.59828e-32	0.0217334
CHCHD2	2963357	1.43755e-15	-0.571612	0.570896	1.18512	1.29924	0.68796	0.71824	CD8a	-0.0977011	-0.233437	0.118571	10.3439	1.77134	0.183273	2.16022e-100	1.48273e-39
CHST2	2648622	1.27826e-42	-3.20548	3.19922	0	0.00356	0	0.00356	CD8a	-1.0482	#NAME?	0.041898	9.65757	78.201	0.104657	6.65761e-33	0.0470879
CLEC4E	2656271	8.51496e-42	-0.958094	0.954205	0.00096	0.00144	0.00096	0.00144	CD8a	-0.434698	-0.290186	0.0381703	9.65743	110.349	0.140114	2.20461e-16	0.000370777
CNBD2	2536592	1.24067e-55	-2.67367	2.66353	0.0254	0.07244	0.0236	0.06832	CD8a	-0.815457	-1.05347	0.189896	9.68757	11.5488	0.0909653	2.96949e-23	0.00094463
CNOT1	2611293	9.29814e-47	-2.90972	2.93574	0.06804	0.13928	0.0656	0.12724	CD8a	-0.682345	-0.895316	0.405661	9.72435	18.9725	0.0039924	1.34597e-39	0.0304041
COASY	2699392	2.61743e-37	-1.3837	1.38046	0.04168	0.03744	0.04004	0.03656	CD8a	-0.427287	-0.00480343	0.304424	9.68446	28.2027	0.0098185	1.39182e-59	5.21528e-07
COPE	2632251	2.07054e-44	-1.9408	1.9602	0.31368	0.42808	0.25928	0.34512	CD8a	-0.439555	-0.426511	0.901519	9.89151	59.5541	7.53015e-13	1.73702e-23	0.000801052
COPS8	2708011	1.91991e-36	-1.2645	1.26975	0.08136	0.09104	0.07904	0.08852	CD8a	-0.236893	-0.176396	0.360811	9.71688	16.3183	0.00973518	0.0156214	0.0298227
CORO1A	3189590	0.000102651	-0.598924	0.607302	1.46108	1.57528	0.73372	0.7026	CD8a	-0.212881	-0.174883	0.928779	10.4665	133.743	1.42493e-30	7.45654e-28	0.000644004
COX10	2653456	4.24676e-42	-1.78514	1.78112	0.00984	0.01528	0.00984	0.01484	CD8a	-0.423873	-0.501435	0.0135007	9.66558	0.286289	0.866867	2.12293e-44	0.00783545
COX6A1	2820954	4.4864e-26	-1.44884	1.45812	0.58324	0.71984	0.4388	0.49708	CD8a	-0.320601	-0.350693	0.671141	10.0556	40.0066	2.73523e-10	7.39254e-32	0.0384017
COX6C	2412768	4.34715e-72	-2.98638	3.00791	0.76068	1.16848	0.5214	0.67804	CD8a	-0.428056	-0.584719	0.467867	10.2043	21.6549	3.34192e-06	1.34074e-14	0.0307259
COX7B	2747281	1.23909e-32	-1.20515	1.21083	0.49948	0.62908	0.38852	0.46688	CD8a	-0.237737	-0.363826	0.402982	10.0055	13.8191	0.000203319	1.91854e-30	0.00066248
CPPED1	2634612	3.77274e-44	-2.01069	2.01704	0.00796	0.01712	0.00796	0.01712	CD8a	-0.631681	-0.987621	0.393416	9.66494	174.308	8.16451e-05	8.09043e-45	2.3013e-06
CSGALNACT1	2663309	4.79332e-41	-0.971985	0.969401	0.0066	0.00956	0.00636	0.00892	CD8a	-0.675242	-0.646059	0.21537	9.66183	84.9591	0.0157949	7.68751e-40	0.0465784
CSNK1D	2634251	3.44244e-44	-0.518086	0.517786	0.10092	0.1516	0.09388	0.13752	CD8a	-0.263907	-0.558612	0.143674	9.74196	1.79522	0.350869	7.18004e-14	0.024556
CTBP1-AS2	2674608	7.42595e-40	-1.14153	1.14499	0.01704	0.02264	0.01672	0.02064	CD8a	-0.280127	-0.417105	0.0588505	9.67006	2.75323	0.531478	8.71293e-30	0.000138543
CTC-534A2.2	2667853	1.4502e-40	-1.39155	1.393	0.02456	0.03716	0.02444	0.03656	CD8a	-0.532115	-0.579321	0.192695	9.67786	16.9512	0.0697088	0.0250749	0.0142803
CTD-3074O7.5	2643132	3.23891e-43	-3.46669	3.46058	0.01272	0.02008	0.01212	0.01904	CD8a	-0.558003	-0.538287	0.011139	9.66774	0.179658	0.885245	0.00968359	1.09814e-07
CTNND1	2663808	5.41473e-41	-0.64512	0.647802	0.00524	0.00688	0.00524	0.00656	CD8a	-0.143306	-0.608763	0.0165786	9.66078	1.08659	0.821158	3.89292e-24	0.0231105
CTSD	2505140	1.31869e-59	-1.10104	1.10304	0.13396	0.24284	0.12284	0.20488	CD8a	-0.536604	-0.726316	0.787651	9.77812	51.4756	1.3486e-08	3.45332e-33	0.0161104
CTSF	2660489	2.40318e-41	-0.788201	0.781392	0.00636	0.0102	0.00604	0.0102	CD8a	-0.606616	-0.769751	0.280688	9.66279	140.065	0.00126429	2.09789e-16	0.00689549
CYCS	2793528	1.99506e-28	-1.77982	1.78392	0.3414	0.4116	0.28784	0.3344	CD8a	-0.364413	-0.322317	0.306085	9.90062	6.81422	0.0152342	4.25881e-33	1.4553e-22
DAZAP2	2536615	1.24885e-55	-7.12385	6.97402	0.40672	0.6122	0.32872	0.44828	CD8a	-0.541185	-0.544145	0.784114	9.9719	50.9489	2.02074e-12	2.99591e-17	0.0405381
DCTN1	2657368	1.11588e-41	-1.15938	1.15413	0.0228	0.02976	0.0228	0.02976	CD8a	-0.304219	-0.394922	0.192231	9.67516	17.6581	0.0781785	1.12251e-09	1.15252e-05
DDX19B	2679925	2.65783e-39	-2.03267	2.03732	0.06228	0.07268	0.06084	0.06824	CD8a	-0.39422	-0.294333	0.309369	9.70287	14.6183	0.0241801	2.04224e-22	8.78956e-06
DENND5B	2652703	3.52411e-42	-1.51269	1.5074	0.0024	0.00596	0.0024	0.00596	CD8a	-0.649775	-1.02737	0.059527	9.65944	39.7622	0.227022	8.87108e-41	1.0288e-07
DHODH	2677920	1.64503e-39	-0.791578	0.795425	0.01568	0.01668	0.01568	0.01668	CD8a	-0.214669	-0.206554	0.0253041	9.66782	0.605934	0.788559	1.42038e-18	9.17182e-05
DMAP1	2711290	4.07148e-36	-0.770111	0.770065	0.04084	0.0464	0.04064	0.04376	CD8a	-0.16183	-0.271927	0.240069	9.68762	13.1976	0.0661819	4.16869e-33	4.82731e-11
DPP9	2659298	1.79394e-41	-1.14049	1.14704	0.03224	0.04192	0.03132	0.03964	CD8a	-0.28352	-0.338974	0.0511781	9.68329	0.778481	0.671829	9.47215e-29	0.0445984
DYNC1I2	2745631	8.65808e-33	-1.39654	1.40177	0.0638	0.05816	0.06032	0.0562	CD8a	-0.247682	-0.111707	0.0963974	9.6992	1.47687	0.502837	1.81959e-37	0.0208898
DYNC1LI1	2619113	7.10668e-46	-2.45361	2.46443	0.03916	0.05952	0.03852	0.05748	CD8a	-0.493333	-0.47232	0.176947	9.68955	7.37018	0.159565	1.64096e-88	3.34472e-17
EDA	2668879	1.86029e-40	-0.713255	0.715408	0.00448	0.00492	0.00448	0.00492	CD8a	-0.246751	-0.275788	0.0188483	9.65987	-2.2436e-08	1	4.49274e-27	0.0349144
EFCAB2	2664616	6.59518e-41	-0.806462	0.801171	0.00568	0.00668	0.00536	0.00668	CD8a	-0.399796	-0.382618	0.140847	9.6609	69.0599	0.0504153	0.000789036	0.00486178
EID2B	2674404	7.07009e-40	-2.11346	2.11133	0.02548	0.03388	0.0246	0.03208	CD8a	-0.502739	-0.429161	0.29029	9.67662	32.6635	0.013724	2.52521e-34	2.97754e-11
EMP2	2665129	7.47408e-41	-2.14377	2.13766	0.00768	0.00864	0.00768	0.00788	CD8a	-0.623331	-0.213277	0.00788707	9.66197	0.578986	0.831214	5.57788e-21	0.000829058
ERGIC3	2850803	1.23271e-23	-2.01213	2.01671	0.18808	0.194	0.17244	0.17372	CD8a	-0.236282	-0.170807	0.220243	9.78824	3.88426	0.118492	5.43004e-60	1.04008e-117
EWSR1	2688940	2.26102e-38	-1.85741	1.86243	0.11732	0.14804	0.11048	0.1346	CD8a	-0.435061	-0.358089	0.675646	9.74742	44.6295	1.31555e-06	4.12164e-10	0.00454649
F8A1	2660045	2.15513e-41	-1.83104	1.8294	0.00944	0.01684	0.0092	0.01684	CD8a	-0.565264	-0.739537	0.154963	9.66492	33.96	0.0725198	3.27991e-14	0.000243663
FAM161A	2671717	3.698e-40	-0.631348	0.627534	0.01	0.01188	0.00968	0.01188	CD8a	-0.132322	-0.439855	0.0523848	9.66428	5.54515	0.487492	1.55198e-41	0.00456186
FAM198B	2660672	2.5135e-41	-1.9264	1.92473	0.00076	0.00088	0.00076	0.00088	CD8a	-0.661292	-0.344235	0.039773	9.6573	112.082	0.145059	1.5807e-29	0.0106511
FAM21C	2663566	5.10395e-41	-2.09243	2.08402	0.0228	0.03548	0.022	0.03328	CD8a	-0.401442	-0.599821	0.0519825	9.67675	1.23709	0.62264	1.1842e-29	0.0405381
[truncated: 556 more rows]
