# Supplementary material for: Integrated single cell analysis of blood and cerebrospinal fluid leukocytes in multiple sclerosis
Source: Nat Commun. 2020 Jan 14;11:247. doi: 10.1038/s41467-019-14118-w (PMC6959356; doi:10.1038/s41467-019-14118-w)
Supplement: Supplementary file 4 — Dataset 3 [file 41467_2019_14118_MOESM4_ESM.xlsx]

## Sheet: (a) upregulated
Adjusted P-value	Genes	Term	Overlap	cluster
0.011222458175231311	GATM	Glycine, serine and threonine metabolism_Homo sapiens_hsa00260	1/40	B2
0.011222458175231311	GATM	Arginine and proline metabolism_Homo sapiens_hsa00330	1/50	B2
0.000752915079868693	YWHAE;HDAC5;PSMD11;ITGAL;GTF2E1;RELA;SPN;IKBKB;XPO1;YWHAQ;EP300;RIPK1;PLCG1;PRKACA;SKP2;MAP2K6;MAP2K4;EIF2AK1;SHFM1;EIF2AK2;TYK2;MAPK14;NCOR2;PIK3CA;IFNG;TRAF5;POLR1D;MDM2;TAB2;VIM;MAP3K14;TP53;HSPA1B	Epstein-Barr virus infection_Homo sapiens_hsa05169	33/202	CD4
0.000752915079868693	SRSF1;CUL1;FASLG;RELA;IKBKB;CCL5;EP300;FADD;SKP2;IFNAR2;TNFSF14;TAF13;IL15;IFNGR1;EIF2AK1;MCRS1;EIF2AK2;PTPN11;TYK2;PML;SRPK1;PER2;IFNG;OAS2;IL1B;TRAF5;FAS;TAB2;SRSF4;TP53;MYD88	Herpes simplex infection_Homo sapiens_hsa05168	31/185	CD4
0.002037182108510312	MAP2K4;MAP2K1;MLKL;IL15;TNFRSF1B;MAPK14;RELA;IKBKB;CASP7;RPS6KA5;PIK3CA;IL1B;CCL5;TRAF5;FAS;TAB2;RIPK1;FADD;MAP3K14;MAP2K6;ATF4	TNF signaling pathway_Homo sapiens_hsa04668	21/110	CD4
0.002037182108510312	YWHAE;MAP2K1;MAP3K1;PDPK1;PTPN11;FASLG;PSEN1;MAPK14;RELA;IKBKB;RPS6KA5;PIK3CA;IRAK2;KRAS;PLCG1;RAF1;CALM1;SH2B3;CAMK2G;TP53;SH2B1;ATF4	Neurotrophin signaling pathway_Homo sapiens_hsa04722	22/120	CD4
0.002761873192503928	RASGRF2;SRF;PDGFB;FASLG;RASGRP1;RELA;IKBKB;RPS6KA5;FGF9;PRKACA;PAK2;MAP3K4;MAP2K6;MAP2K4;MAP4K2;MAP2K1;DUSP3;MAP3K1;CACNA2D3;MAPK14;TGFBR1;NR4A1;PPM1B;MAPKAPK3;IL1B;TAOK1;FAS;KRAS;TAB2;PTPN7;RAF1;MAP3K14;TP53;HSPA1B;FGFR1;ATF4	MAPK signaling pathway_Homo sapiens_hsa04010	36/255	CD4
0.003994548807203819	FASLG;RELA;ACTG1;IKBKB;XPO1;CCL5;EP300;MAP2K6;IFNAR2;MAP2K4;MAP2K1;IFNGR1;EIF2AK1;TNFRSF10B;EIF2AK2;TYK2;MAPK14;PML;PIK3CA;IFNG;OAS2;IL1B;FAS;VDAC1;RAF1;MYD88;HSPA1B	Influenza A_Homo sapiens_hsa05164	27/175	CD4
0.003994548807203819	C1QB;SMAD2;MAP2K4;IFNGR1;PPP2R2A;FASLG;MAPK14;TGFBR1;RELA;IKBKB;PIK3CA;IFNG;PPP2R2B;IL1B;CCL5;CCL3;FAS;FADD;MYD88	Chagas disease (American trypanosomiasis)_Homo sapiens_hsa05142	19/104	CD4
0.003994548807203819	DFFA;MAP2K1;PDPK1;ITPR2;XIAP;TNFRSF10B;FASLG;PTPN13;RELA;ACTG1;IKBKB;TUBA1C;CASP7;PIK3CA;FAS;KRAS;RIPK1;FADD;RAF1;MAP3K14;TP53;CTSC;ATF4	Apoptosis_Homo sapiens_hsa04210	23/140	CD4
0.014238625663493548	IFNAR2;IFNGR1;EIF2AK1;TNFRSF10B;EIF2AK2;FASLG;TYK2;RELA;PIK3CA;IFNG;OAS2;CD209;IL1B;FAS;PRKCQ;TAB2;CD46;TP53;MYD88;HSPA1B;SLAMF1	Measles_Homo sapiens_hsa05162	21/136	CD4
0.014238625663493548	MAP2K4;MAP2K1;MAP3K1;MMP2;ITPR2;MAPK14;ADCY7;KRAS;PRKACA;RAF1;CALM1;CAMK2G;MAP3K4;MAP2K6;ATF4;HBEGF	GnRH signaling pathway_Homo sapiens_hsa04912	16/91	CD4
0.014238625663493548	MAP2K1;NOTCH1;PDPK1;ATP1B3;ATP1A1;MTOR;ACTG1;KAT2A;NCOR1;MED13;PIK3CA;RHEB;MDM2;EP300;KRAS;PLCG1;PRKACA;RAF1;TP53	Thyroid hormone signaling pathway_Homo sapiens_hsa04919	19/118	CD4
0.023078772924750725	SMAD2;PRKAB2;MAP2K1;PDPK1;FASLG;CSNK1E;MAPK14;SIRT1;TGFBR1;IKBKB;STK11;PIK3CA;MDM2;EP300;SGK3;KRAS;RAF1;IL7R;SKP2;S1PR4	FoxO signaling pathway_Homo sapiens_hsa04068	20/133	CD4
0.026989579119734413	ATF1;SRF;PDGFB;XIAP;ITGAL;ADCY7;RELA;IKBKB;XPO1;CDC23;DVL2;EP300;PRKACA;SMAD2;IL15RA;MAP2K4;XBP1;MAP3K1;CDKN2A;IL15;TGFBR1;KAT2A;PIK3CA;ANAPC4;VDAC2;ANAPC5;KRAS;VDAC1;MAP3K14;TP53;ATR;ATF4	HTLV-I infection_Homo sapiens_hsa05166	32/258	CD4
0.033039554853810854	MAP2K1;PIK3CA;CDKN2A;MDM2;PDGFB;KRAS;PLCG1;RAF1;CALM1;CAMK2G;TP53;MTOR	Glioma_Homo sapiens_hsa05214	12/65	CD4
0.033039554853810854	MAP2K1;RPS6KA5;CDKN2A;MMP2;MDM2;KRAS;RAF1;TP53;HBEGF	Bladder cancer_Homo sapiens_hsa05219	9/41	CD4
0.033039554853810854	IKBKB;SMAD2;MAP2K1;RALB;PIK3CA;CDKN2A;KRAS;RAF1;RALGDS;TP53;TGFBR1;RELA	Pancreatic cancer_Homo sapiens_hsa05212	12/66	CD4
0.033039554853810854	PIAS4;TNFSF14;XIAP;BCL10;RELA;TNFSF13B;IKBKB;IL1B;TRAF5;PRKCQ;TAB2;RIPK1;PLCG1;MAP3K14;MYD88	NF-kappa B signaling pathway_Homo sapiens_hsa04064	15/93	CD4
0.033881137527874326	ROCK1;PXN;ITPR2;FASLG;ACTG1;PLCG1;PRKACA;CAMK2G;EIF4B;SMAD2;MAP2K1;PDPK1;MMP2;PTPN11;MAPK14;ANK1;MTOR;PIK3CA;MDM2;FAS;KRAS;ITGA5;RAF1;TP53;FGFR1;HBEGF	Proteoglycans in cancer_Homo sapiens_hsa05205	26/203	CD4
0.03428334226239272	MAP2K1;PDPK1;BCL10;MAPK14;RASGRP1;RELA;IKBKB;PIK3CA;IFNG;PRKCQ;KRAS;PLCG1;RAF1;MAP3K14;PAK2;NCK1	T cell receptor signaling pathway_Homo sapiens_hsa04660	16/104	CD4
0.03428334226239272	IKBKB;MAP2K4;CCL5;ATP6V1B2;PTPN11;PLCG1;F11R;MAPK14;MAP3K14;ATP6V1C1;RELA;HBEGF	Epithelial cell signaling in Helicobacter pylori infection_Homo sapiens_hsa05120	12/68	CD4
0.03428334226239272	YWHAE;SMAD2;ZBTB17;CDKN2A;CUL1;SMC3;FZR1;DBF4;CDC23;YWHAQ;MDM2;ANAPC4;EP300;ANAPC5;SKP2;TP53;MAD1L1;ATR	Cell cycle_Homo sapiens_hsa04110	18/124	CD4
0.037025307660058494	IFNAR2;MAP2K4;MAP2K1;MAPK14;RELA;TLR1;IKBKB;PIK3CA;IL1B;CCL5;CCL3;TAB2;RIPK1;FADD;MYD88;MAP2K6	Toll-like receptor signaling pathway_Homo sapiens_hsa04620	16/106	CD4
0.039180826846675364	RPL30;MRPS16;RPL10;RPS7;MRPS12;MRPL14;MRPL34;RPL8;MRPL35;RPL9;MRPL32;MRPL33;MRPL30;MRPL4;RPL7A;RPS3;RPL29;RPS21;RPL19	Ribosome_Homo sapiens_hsa03010	19/137	CD4
0.039180826846675364	PIAS4;MAP3K1;CUL5;FBXW7;CUL1;XIAP;RNF7;UBE2Z;PML;CUL4A;FZR1;CDC23;UBE2Q1;UBE2Q2;MDM2;ANAPC4;ANAPC5;VHL;SKP2	Ubiquitin mediated proteolysis_Homo sapiens_hsa04120	19/137	CD4
0.03947367788642514	MAP2K1;PDPK1;PDGFB;MTOR;RELA;IKBKB;PIK3CA;MDM2;EP300;KRAS;RAF1;TP53;FGFR1;ATF4	Prostate cancer_Homo sapiens_hsa05215	14/89	CD4
0.04971509051192216	IKBKB;MAP2K1;PIK3CA;CDKN2A;MDM2;PTPN11;KRAS;GAB2;RAF1;TP53;TGFBR1;RELA	Chronic myeloid leukemia_Homo sapiens_hsa05220	12/73	CD4
0.001989468298210176	RPL4;RPL11;RPSA;MRPL14;RPL10A;RPL9;MRPL32;MRPS18C;MRPL4;RPL7A;RPS25;RPL18A;RPS18;RPL38;RPL18;RPL29	Ribosome_Homo sapiens_hsa03010	16/137	CD8a
0.012372125569314078	GALNT11	Mucin type O-Glycan biosynthesis_Homo sapiens_hsa00512	1/31	NK1
0.012372125569314078	GALNT11	Mucin type O-Glycan biosynthesis_Homo sapiens_hsa00512	1/31	NK2
0.032102716546100946	MTFR1;FBXW5	GSE11057_EFF_MEM_VS_CENT_MEM_CD4_TCELL_UP	2/200	pDC
0.03858589004425483	MTFR1	GSE13887_HEALTHY_VS_LUPUS_RESTING_CD4_TCELL_DN	1/116	pDC
0.03858589004425483	MTFR1	GSE14413_UNSTIM_VS_IFNB_STIM_RAW264_CELLS_UP	1/124	pDC
0.03858589004425483	MTFR1	GSE6674_UNSTIM_VS_CPG_STIM_BCELL_DN	1/161	pDC
0.03858589004425483	MTFR1	GSE38697_LIGHT_ZONE_VS_DARK_ZONE_BCELL_UP	1/169	pDC
0.03858589004425483	MTFR1	GSE7509_UNSTIM_VS_TNFA_IL1B_IL6_PGE_STIM_DC_UP	1/188	pDC
0.03858589004425483	MTFR1	GSE20727_CTRL_VS_ROS_INHIBITOR_TREATED_DC_UP	1/196	pDC
0.03858589004425483	FBXW5	GSE25088_CTRL_VS_IL4_AND_ROSIGLITAZONE_STIM_MACROPHAGE_DN	1/197	pDC
0.03858589004425483	MTFR1	GSE29164_CD8_TCELL_VS_CD8_TCELL_AND_IL12_TREATED_MELANOMA_DAY7_DN	1/198	pDC
0.03858589004425483	MTFR1	GSE41176_UNSTIM_VS_ANTI_IGM_STIM_TAK1_KO_BCELL_1H_DN	1/199	pDC
0.03858589004425483	FBXW5	GSE4142_PLASMA_CELL_VS_MEMORY_BCELL_DN	1/199	pDC
0.03858589004425483	MTFR1	GSE17721_POLYIC_VS_GARDIQUIMOD_24H_BMDC_DN	1/199	pDC
0.03858589004425483	MTFR1	GSE20198_IL12_IL18_VS_IFNA_TREATED_ACT_CD4_TCELL_DN	1/199	pDC
0.03858589004425483	MTFR1	GSE3982_MAST_CELL_VS_TH2_UP	1/199	pDC
0.03858589004425483	MTFR1	GSE5542_IFNA_VS_IFNA_AND_IFNG_TREATED_EPITHELIAL_CELLS_6H_UP	1/199	pDC
0.03858589004425483	MTFR1	GSE27786_NKCELL_VS_ERYTHROBLAST_DN	1/199	pDC
0.03858589004425483	MTFR1	GSE37416_CTRL_VS_48H_F_TULARENSIS_LVS_NEUTROPHIL_UP	1/200	pDC
0.03858589004425483	FBXW5	GSE339_EX_VIVO_VS_IN_CULTURE_CD4CD8DN_DC_UP	1/200	pDC
0.03858589004425483	MTFR1	GSE32034_LY6C_HIGH_VS_LOW_MONOCYTE_UP	1/200	pDC
0.03858589004425483	FBXW5	GSE31082_DN_VS_DP_THYMOCYTE_DN	1/200	pDC
0.03858589004425483	MTFR1	GSE3982_BCELL_VS_BASOPHIL_UP	1/200	pDC
0.03858589004425483	MTFR1	GSE3982_BCELL_VS_EFF_MEMORY_CD4_TCELL_UP	1/200	pDC
0.03858589004425483	MTFR1	GSE3982_EFF_MEMORY_CD4_TCELL_VS_TH2_DN	1/200	pDC
0.03858589004425483	MTFR1	GSE3982_MAST_CELL_VS_BCELL_UP	1/200	pDC
0.03858589004425483	MTFR1	GSE30962_ACUTE_VS_CHRONIC_LCMV_SECONDARY_INF_CD8_TCELL_UP	1/200	pDC
0.03858589004425483	MTFR1	GSE36527_CD62L_HIGH_CD69_NEG_VS_CD62L_LOW_CD69_POS_TREG_KLRG1_NEG_UP	1/200	pDC
0.03858589004425483	FBXW5	GSE37301_MULTIPOTENT_PROGENITOR_VS_COMMON_LYMPHOID_PROGENITOR_DN	1/200	pDC
0.03858589004425483	MTFR1	GSE40666_UNTREATED_VS_IFNA_STIM_EFFECTOR_CD8_TCELL_90MIN_DN	1/200	pDC
0.03858589004425483	MTFR1	GSE40184_HEALTHY_VS_HCV_INFECTED_DONOR_PBMC_UP	1/200	pDC
0.03858589004425483	MTFR1	GSE8515_CTRL_VS_IL6_4H_STIM_MAC_UP	1/200	pDC
0.03858589004425483	FBXW5	GSE7831_UNSTIM_VS_CPG_STIM_PDC_4H_DN	1/200	pDC
0.03858589004425483	FBXW5	GSE7460_FOXP3_MUT_VS_HET_ACT_TCONV_DN	1/200	pDC
0.03858589004425483	MTFR1	GSE5542_UNTREATED_VS_IFNA_AND_IFNG_TREATED_EPITHELIAL_CELLS_24H_UP	1/200	pDC
0.03858589004425483	MTFR1	GSE42021_TCONV_PLN_VS_TREG_PRECURSORS_THYMUS_UP	1/200	pDC
0.03858589004425483	MTFR1	GSE42021_CD24HI_VS_CD24INT_TCONV_THYMUS_UP	1/200	pDC
0.03858589004425483	MTFR1	GSE41867_NAIVE_VS_EFFECTOR_CD8_TCELL_UP	1/200	pDC
0.03858589004425483	MTFR1	GSE3982_MAST_CELL_VS_EFF_MEMORY_CD4_TCELL_UP	1/200	pDC
0.03858589004425483	MTFR1	GSE41867_DAY6_VS_DAY8_LCMV_CLONE13_EFFECTOR_CD8_TCELL_DN	1/200	pDC
0.03858589004425483	MTFR1	GSE41867_DAY15_EFFECTOR_VS_DAY30_EXHAUSTED_CD8_TCELL_LCMV_CLONE13_DN	1/200	pDC
0.03858589004425483	FBXW5	GSE4142_PLASMA_CELL_VS_GC_BCELL_UP	1/200	pDC
0.03858589004425483	MTFR1	GSE41176_WT_VS_TAK1_KO_ANTI_IGM_STIM_BCELL_6H_UP	1/200	pDC
0.03858589004425483	MTFR1	GSE41176_WT_VS_TAK1_KO_ANTI_IGM_STIM_BCELL_24H_UP	1/200	pDC
0.03858589004425483	FBXW5	GSE41176_UNSTIM_VS_ANTI_IGM_STIM_TAK1_KO_BCELL_6H_UP	1/200	pDC
0.03858589004425483	MTFR1	GSE29618_PRE_VS_DAY7_POST_TIV_FLU_VACCINE_MDC_DN	1/200	pDC
0.03858589004425483	MTFR1	GSE40666_UNTREATED_VS_IFNA_STIM_CD8_TCELL_90MIN_DN	1/200	pDC
0.03858589004425483	MTFR1	GSE41867_DAY6_VS_DAY8_LCMV_ARMSTRONG_EFFECTOR_CD8_TCELL_DN	1/200	pDC
0.03858589004425483	MTFR1	GSE29618_LAIV_VS_TIV_FLU_VACCINE_DAY7_MDC_DN	1/200	pDC
0.03858589004425483	MTFR1	GSE29164_UNTREATED_VS_CD8_TCELL_AND_IL12_TREATED_MELANOMA_DAY3_DN	1/200	pDC
0.03858589004425483	FBXW5	GSE29615_CTRL_VS_DAY3_LAIV_IFLU_VACCINE_PBMC_UP	1/200	pDC
0.03858589004425483	MTFR1	GSE17812_WT_VS_THPOK_KO_MEMORY_CD8_TCELL_UP	1/200	pDC
0.03858589004425483	MTFR1	GSE17721_POLYIC_VS_PAM3CSK4_0.5H_BMDC_DN	1/200	pDC
0.03858589004425483	MTFR1	GSE17721_POLYIC_VS_GARDIQUIMOD_6H_BMDC_DN	1/200	pDC
0.03858589004425483	MTFR1	GSE17721_POLYIC_VS_GARDIQUIMOD_16H_BMDC_DN	1/200	pDC
0.03858589004425483	MTFR1	GSE17721_LPS_VS_GARDIQUIMOD_2H_BMDC_DN	1/200	pDC
0.03858589004425483	MTFR1	GSE17721_CTRL_VS_PAM3CSK4_1H_BMDC_UP	1/200	pDC
0.03858589004425483	MTFR1	GSE17721_CTRL_VS_PAM3CSK4_0.5H_BMDC_UP	1/200	pDC
0.03858589004425483	FBXW5	GSE29615_DAY3_VS_DAY7_LAIV_FLU_VACCINE_PBMC_UP	1/200	pDC
0.03858589004425483	MTFR1	GSE17186_MEMORY_VS_NAIVE_BCELL_UP	1/200	pDC
0.03858589004425483	MTFR1	GSE15324_NAIVE_VS_ACTIVATED_ELF4_KO_CD8_TCELL_DN	1/200	pDC
0.03858589004425483	FBXW5	GSE13493_DP_VS_CD4INTCD8POS_THYMOCYTE_UP	1/200	pDC
0.03858589004425483	MTFR1	GSE13485_DAY1_VS_DAY21_YF17D_VACCINE_PBMC_DN	1/200	pDC
0.03858589004425483	MTFR1	GSE13485_CTRL_VS_DAY1_YF17D_VACCINE_PBMC_UP	1/200	pDC
0.03858589004425483	MTFR1	GSE13411_NAIVE_VS_SWITCHED_MEMORY_BCELL_DN	1/200	pDC
0.03858589004425483	MTFR1	GSE12366_PLASMA_CELL_VS_NAIVE_BCELL_UP	1/200	pDC
0.03858589004425483	FBXW5	GSE11924_TFH_VS_TH2_CD4_TCELL_UP	1/200	pDC
0.03858589004425483	FBXW5	GSE15659_CD45RA_NEG_CD4_TCELL_VS_RESTING_TREG_UP	1/200	pDC
0.03858589004425483	MTFR1	GSE17974_2H_VS_72H_UNTREATED_IN_VITRO_CD4_TCELL_DN	1/200	pDC
0.03858589004425483	MTFR1	GSE17974_1H_VS_72H_UNTREATED_IN_VITRO_CD4_TCELL_DN	1/200	pDC
0.03858589004425483	MTFR1	GSE18791_CTRL_VS_NEWCASTLE_VIRUS_DC_6H_UP	1/200	pDC
0.03858589004425483	MTFR1	GSE27786_LSK_VS_NKTCELL_UP	1/200	pDC
0.03858589004425483	MTFR1	GSE27786_LSK_VS_CD8_TCELL_UP	1/200	pDC
0.03858589004425483	MTFR1	GSE27786_LSK_VS_BCELL_UP	1/200	pDC
0.03858589004425483	MTFR1	GSE26030_TH1_VS_TH17_RESTIMULATED_DAY5_POST_POLARIZATION_DN	1/200	pDC
0.03858589004425483	MTFR1	GSE25890_CTRL_VS_IL33_IL7_TREATED_NUOCYTES_DN	1/200	pDC
0.03858589004425483	MTFR1	GSE17974_IL4_AND_ANTI_IL12_VS_UNTREATED_6H_ACT_CD4_TCELL_DN	1/200	pDC
0.03858589004425483	MTFR1	GSE22886_IGA_VS_IGM_MEMORY_BCELL_DN	1/200	pDC
0.03858589004425483	MTFR1	GSE25123_ROSIGLITAZONE_VS_IL4_AND_ROSIGLITAZONE_STIM_PPARG_KO_MACROPHAGE_DAY10_UP	1/200	pDC
0.03858589004425483	MTFR1	GSE22033_UNTREATED_VS_MRL24_TREATED_MEF_UP	1/200	pDC
0.03858589004425483	FBXW5	GSE21380_TFH_VS_GERMINAL_CENTER_TFH_CD4_TCELL_DN	1/200	pDC
0.03858589004425483	FBXW5	GSE2128_CTRL_VS_MIMETOPE_NEGATIVE_SELECTION_DP_THYMOCYTE_C57BL6_DN	1/200	pDC
0.03858589004425483	MTFR1	GSE20152_SPHK1_KO_VS_HTNFA_OVEREXPRESS_ANKLE_DN	1/200	pDC
0.03858589004425483	MTFR1	GSE18893_CTRL_VS_TNF_TREATED_TCONV_24H_UP	1/200	pDC
0.03858589004425483	MTFR1	GSE18791_UNSTIM_VS_NEWCATSLE_VIRUS_DC_6H_UP	1/200	pDC
0.03858589004425483	MTFR1	GSE18791_CTRL_VS_NEWCASTLE_VIRUS_DC_8H_UP	1/200	pDC
0.03858589004425483	MTFR1	GSE22140_GERMFREE_VS_SPF_ARTHRITIC_MOUSE_CD4_TCELL_UP	1/200	pDC

## Sheet: (b) downregulated
Adjusted P-value	Genes	Term	Overlap	cluster
0.004851651139229815	NDUFA7;NDUFB6;PPA2;NDUFA5;COX4I1;NDUFS4;ATP5I;SDHA;COX6C;ATP5O;SDHB;ATP5G1	Oxidative phosphorylation_Homo sapiens_hsa00190	12/133	CD4
0.004851651139229815	NDUFA7;NDUFB6;NDUFA5;COX4I1;LRRK2;NDUFS4;UBA1;SDHA;COX6C;ATP5O;SDHB;ATP5G1	Parkinson's disease_Homo sapiens_hsa05012	12/142	CD4
0.016125418283392378	APP;NDUFA7;NDUFB6;NDUFA5;COX4I1;NDUFS4;CALM3;SDHA;COX6C;ATP5O;SDHB;ATP5G1	Alzheimer's disease_Homo sapiens_hsa05010	12/168	CD4
2.37143720683234e-06	ATP6V1G1;COX7B;NDUFA7;NDUFA3;NDUFB1;SDHC;ATP5G3;COX6A1;COX6C;ATP5O;ATP5G1;ATP5J2;UQCRQ;ATP5D;COX10	Oxidative phosphorylation_Homo sapiens_hsa00190	15/133	CD8a
1.5003428811437839e-05	COX7B;NDUFA7;NDUFA3;NDUFB1;SDHC;PARK7;ATP5G3;COX6A1;COX6C;ATP5O;ATP5G1;UQCRQ;ATP5D;CYCS	Parkinson's disease_Homo sapiens_hsa05012	14/142	CD8a
1.5003428811437839e-05	APP;COX7B;NDUFA7;NDUFA3;NDUFB1;SDHC;ATP5G3;COX6A1;COX6C;ATP5O;HSD17B10;ATP5G1;UQCRQ;ATP5D;CYCS	Alzheimer's disease_Homo sapiens_hsa05010	15/168	CD8a
1.5003428811437839e-05	COX7B;NDUFA7;DCTN1;NDUFA3;NDUFB1;SDHC;ATP5G3;COX6A1;COX6C;ATP5O;ATP5G1;UQCRQ;ATP5D;AP2S1;CYCS;RCOR1	Huntington's disease_Homo sapiens_hsa05016	16/193	CD8a
2.655860838313032e-05	HNRNPA3;SF3A2;CCDC12;USP39;PRPF8;SNW1;HNRNPK;PUF60;U2AF2;TRA2B;PPIH;TXNL4A;SNRPB	Spliceosome_Homo sapiens_hsa03040	13/134	CD8a
0.00042582479798709713	GPI;COX7B;FH;PIGT;GPAA1;GBA;NDUFB1;ATP5G3;COX6A1;NADSYN1;ATP5O;HSD17B10;ATP5G1;PLA2G7;GALNT10;AGPAT4;LDHA;ATP5D;IDH3B;COX10;CSGALNACT1;ATP6V1G1;NDUFA7;IDH3G;GSS;NDUFA3;SDHC;PGD;COX6C;COASY;ATP5J2;DHODH;POLE4;ACLY;UCK2;TST;UQCRQ;ADI1;MGAT4A;PCCB;PGP;CYCS;ITPA	Metabolic pathways_Homo sapiens_hsa01100	43/1239	CD8a
0.004587967965785532	ACLY;FH;IDH3G;IDH3B;SDHC	Citrate cycle (TCA cycle)_Homo sapiens_hsa00020	5/30	CD8a
0.007404803689013593	GNPTAB;SLC11A1;GBA;AP4E1;ABCB9;CTSF;CTSD;GLA;LITAF	Lysosome_Homo sapiens_hsa04142	9/123	CD8a
0.007404803689013593	COX7B;NDUFA7;TGFB1;UQCRQ;NDUFA3;CYCS;NDUFB1;SDHC;COX6A1;COX6C	Non-alcoholic fatty liver disease (NAFLD)_Homo sapiens_hsa04932	10/151	CD8a
0.011904506822943977	TST;CYCS;SUOX	Sulfur metabolism_Homo sapiens_hsa00920	3/10	CD8a
0.012223380866879019	TGFB1;KIAA0196;ARPC4;TGFBR1;HLA-E;SNX1;CAPZB;ARPC3;MVB12B;AP2S1;FAM21C;HRAS;SPG21	Endocytosis_Homo sapiens_hsa04144	13/259	CD8a
0.014097248194998701	GPI;FH;IDH3G;PCCB;IDH3B;PGP;SDHC;PGD	Carbon metabolism_Homo sapiens_hsa01200	8/113	CD8a
0.03858589004425483	RIC3;MAGED1	GSE22886_NAIVE_BCELL_VS_MONOCYTE_UP	2/200	CD8na
0.011964298215292062	MAGED1	Neurotrophin signaling pathway_Homo sapiens_hsa04722	1/120	CD8na
0.017071319368414533	MAGED1	EGFR1_EXP_DN	1/88	CD8na
0.03858589004425483	MAGED1	GSE3720_UNSTIM_VS_PMA_STIM_VD1_GAMMADELTA_TCELL_DN	1/124	CD8na
0.03858589004425483	RIC3	GSE12505_WT_VS_E2_2_HET_PDC_UP	1/125	CD8na
0.03858589004425483	MAGED1	GSE34217_MIR17_92_OVEREXPRESS_VS_WT_ACT_CD8_TCELL_DN	1/130	CD8na
0.03858589004425483	MAGED1	GSE12963_UNINF_VS_ENV_AND_NEF_AND_VPR_DEFICIENT_HIV1_INF_CD4_TCELL_DN	1/132	CD8na
0.03858589004425483	RIC3	GSE9946_IMMATURE_VS_LISTERIA_INF_MATURE_DC_UP	1/134	CD8na
0.03858589004425483	RIC3	GSE9946_IMMATURE_VS_PROSTAGLANDINE2_TREATED_MATURE_DC_UP	1/140	CD8na
0.03858589004425483	MAGED1	GSE10147_IL3_AND_HIVP17_VS_IL3_AND_CPG_STIM_PDC_DN	1/151	CD8na
0.03858589004425483	MAGED1	GSE4590_PRE_BCELL_VS_VPREB_POS_LARGE_PRE_BCELL_UP	1/152	CD8na
0.03858589004425483	MAGED1	GSE4590_PRE_BCELL_VS_SMALL_PRE_BCELL_UP	1/152	CD8na
0.03858589004425483	MAGED1	GSE5589_WT_VS_IL10_KO_LPS_AND_IL10_STIM_MACROPHAGE_180MIN_UP	1/153	CD8na
0.03858589004425483	MAGED1	GSE4590_PRE_BCELL_VS_LARGE_PRE_BCELL_UP	1/158	CD8na
0.03858589004425483	MAGED1	GSE6269_E_COLI_VS_STAPH_AUREUS_INF_PBMC_UP	1/160	CD8na
0.03858589004425483	RIC3	GSE6674_UNSTIM_VS_CPG_STIM_BCELL_DN	1/161	CD8na
0.03858589004425483	MAGED1	GSE21360_SECONDARY_VS_QUATERNARY_MEMORY_CD8_TCELL_DN	1/162	CD8na
0.03858589004425483	MAGED1	GSE40274_CTRL_VS_LEF1_TRANSDUCED_ACTIVATED_CD4_TCELL_UP	1/169	CD8na
0.03858589004425483	MAGED1	GSE9601_UNTREATED_VS_NFKB_INHIBITOR_TREATED_HCMV_INF_MONOCYTE_DN	1/174	CD8na
0.03858589004425483	MAGED1	GSE6259_33D1_POS_VS_DEC205_POS_FLT3L_INDUCED_SPLENIC_DC_DN	1/176	CD8na
0.03858589004425483	MAGED1	GSE13522_WT_VS_IFNAR_KO_SKIN_DN	1/176	CD8na
0.03858589004425483	MAGED1	GSE4590_LARGE_PRE_BCELL_VS_VPREB_POS_LARGE_PRE_BCELL_DN	1/179	CD8na
0.03858589004425483	RIC3	GSE5542_UNTREATED_VS_IFNA_AND_IFNG_TREATED_EPITHELIAL_CELLS_6H_UP	1/194	CD8na
0.03858589004425483	RIC3	GSE5542_UNTREATED_VS_IFNG_TREATED_EPITHELIAL_CELLS_6H_UP	1/195	CD8na
0.03858589004425483	MAGED1	GSE18281_MEDULLARY_THYMOCYTE_VS_WHOLE_MEDULLA_THYMUS_UP	1/197	CD8na
0.03858589004425483	RIC3	GSE23114_WT_VS_SLE2C1_MOUSE_PERITONEAL_CAVITY_B1A_BCELL_UP	1/198	CD8na
0.03858589004425483	MAGED1	GSE22935_24H_VS_48H_MBOVIS_BCG_STIM_MACROPHAGE_UP	1/198	CD8na
0.03858589004425483	MAGED1	GSE2128_C57BL6_VS_NOD_CD4CD8_DP_THYMOCYTE_UP	1/198	CD8na
0.03858589004425483	MAGED1	GSE32986_UNSTIM_VS_GMCSF_AND_CURDLAN_HIGHDOSE_STIM_DC_UP	1/198	CD8na
0.03858589004425483	MAGED1	GSE21927_UNTREATED_VS_GMCSF_GCSF_TREATED_BONE_MARROW_DN	1/198	CD8na
0.03858589004425483	MAGED1	GSE21927_UNTREATED_VS_GMCSF_IL6_TREATED_BONE_MARROW_DN	1/198	CD8na
0.03858589004425483	MAGED1	GSE22935_UNSTIM_VS_48H_MBOVIS_BCG_STIM_MACROPHAGE_DN	1/199	CD8na
0.03858589004425483	MAGED1	GSE20484_MCSG_VS_CXCL4_MONOCYTE_DERIVED_MACROPHAGE_UP	1/199	CD8na
0.03858589004425483	RIC3	GSE9988_LPS_VS_LOW_LPS_MONOCYTE_UP	1/199	CD8na
0.03858589004425483	MAGED1	GSE2124_CTRL_VS_LYMPHOTOXIN_BETA_TREATED_MLN_DN	1/199	CD8na
0.03858589004425483	MAGED1	GSE36888_UNTREATED_VS_IL2_TREATED_STAT5_AB_KNOCKIN_TCELL_17H_DN	1/199	CD8na
0.03858589004425483	MAGED1	GSE18281_CORTEX_VS_MEDULLA_THYMUS_DN	1/199	CD8na
0.03858589004425483	MAGED1	GSE29164_UNTREATED_VS_CD8_TCELL_TREATED_MELANOMA_DAY7_DN	1/199	CD8na
0.03858589004425483	RIC3	GSE8921_UNSTIM_0H_VS_TLR1_2_STIM_MONOCYTE_24H_UP	1/199	CD8na
0.03858589004425483	MAGED1	GSE3720_VD1_VS_VD2_GAMMADELTA_TCELL_WITH_PMA_STIM_UP	1/199	CD8na
0.03858589004425483	MAGED1	GSE13522_CTRL_VS_T_CRUZI_Y_STRAIN_INF_SKIN_129_MOUSE_DN	1/199	CD8na
0.03858589004425483	MAGED1	GSE8835_CD4_VS_CD8_TCELL_CLL_PATIENT_DN	1/199	CD8na
0.03858589004425483	RIC3	GSE557_WT_VS_I_AB_KO_DC_DN	1/199	CD8na
0.03858589004425483	MAGED1	GSE40666_WT_VS_STAT1_KO_CD8_TCELL_DN	1/200	CD8na
0.03858589004425483	MAGED1	GSE40274_GATA1_VS_FOXP3_AND_GATA1_TRANSDUCED_ACTIVATED_CD4_TCELL_DN	1/200	CD8na
0.03858589004425483	MAGED1	GSE40274_XBP1_VS_FOXP3_AND_XBP1_TRANSDUCED_ACTIVATED_CD4_TCELL_DN	1/200	CD8na
0.03858589004425483	MAGED1	GSE40666_WT_VS_STAT4_KO_CD8_TCELL_WITH_IFNA_STIM_90MIN_DN	1/200	CD8na
0.03858589004425483	MAGED1	GSE40666_UNTREATED_VS_IFNA_STIM_EFFECTOR_CD8_TCELL_90MIN_DN	1/200	CD8na
0.03858589004425483	MAGED1	GSE40666_NAIVE_VS_EFFECTOR_CD8_TCELL_DN	1/200	CD8na
0.03858589004425483	MAGED1	GSE3982_CENT_MEMORY_CD4_TCELL_VS_NKCELL_DN	1/200	CD8na
0.03858589004425483	RIC3	GSE3982_MEMORY_CD4_TCELL_VS_TH1_UP	1/200	CD8na
0.03858589004425483	MAGED1	GSE3982_MAST_CELL_VS_DC_UP	1/200	CD8na
0.03858589004425483	RIC3	GSE3982_MAC_VS_BASOPHIL_DN	1/200	CD8na
0.03858589004425483	RIC3	GSE3982_CENT_MEMORY_CD4_TCELL_VS_TH1_UP	1/200	CD8na
0.03858589004425483	MAGED1	GSE37301_LYMPHOID_PRIMED_MPP_VS_RAG2_KO_NK_CELL_DN	1/200	CD8na
0.03858589004425483	MAGED1	GSE37301_LYMPHOID_PRIMED_MPP_VS_CD4_TCELL_DN	1/200	CD8na
0.03858589004425483	MAGED1	GSE3720_VD1_VS_VD2_GAMMADELTA_TCELL_WITH_LPS_STIM_UP	1/200	CD8na
0.03858589004425483	RIC3	GSE3691_IFN_PRODUCING_KILLER_DC_VS_PLASMACYTOID_DC_SPLEEN_DN	1/200	CD8na
0.03858589004425483	MAGED1	GSE3691_IFN_PRODUCING_KILLER_DC_VS_CONVENTIONAL_DC_SPLEEN_UP	1/200	CD8na
0.03858589004425483	MAGED1	GSE36476_YOUNG_VS_OLD_DONOR_MEMORY_CD4_TCELL_UP	1/200	CD8na
0.03858589004425483	MAGED1	GSE36392_TYPE_2_MYELOID_VS_NEUTROPHIL_IL25_TREATED_LUNG_DN	1/200	CD8na
0.03858589004425483	MAGED1	GSE36392_TYPE_2_MYELOID_VS_MAC_IL25_TREATED_LUNG_DN	1/200	CD8na
0.03858589004425483	MAGED1	GSE360_LOW_DOSE_B_MALAYI_VS_M_TUBERCULOSIS_MAC_UP	1/200	CD8na
0.03858589004425483	MAGED1	GSE40274_CTRL_VS_FOXP3_TRANSDUCED_ACTIVATED_CD4_TCELL_UP	1/200	CD8na
0.03858589004425483	RIC3	GSE41176_WT_VS_TAK1_KO_ANTI_IGM_STIM_BCELL_1H_UP	1/200	CD8na
0.03858589004425483	MAGED1	GSE5503_MLN_DC_VS_SPLEEN_DC_ACTIVATED_ALLOGENIC_TCELL_UP	1/200	CD8na
0.03858589004425483	MAGED1	GSE41867_MEMORY_VS_EXHAUSTED_CD8_TCELL_DAY30_LCMV_DN	1/200	CD8na
0.03858589004425483	MAGED1	GSE9960_GRAM_POS_VS_GRAM_NEG_AND_POS_SEPSIS_PBMC_UP	1/200	CD8na
0.03858589004425483	MAGED1	GSE9878_CTRL_VS_EBF_TRANSDUCED_PAX5_KO_PRO_BCELL_UP	1/200	CD8na
0.03858589004425483	MAGED1	GSE8921_UNSTIM_VS_TLR1_2_STIM_MONOCYTE_12H_UP	1/200	CD8na
0.03858589004425483	MAGED1	GSE8835_HEALTHY_VS_CLL_CD8_TCELL_DN	1/200	CD8na
0.03858589004425483	MAGED1	GSE7831_CPG_VS_INFLUENZA_STIM_PDC_4H_UP	1/200	CD8na
0.03858589004425483	MAGED1	GSE7831_1H_VS_4H_CPG_STIM_PDC_UP	1/200	CD8na
0.03858589004425483	RIC3	GSE7460_CTRL_VS_TGFB_TREATED_ACT_TREG_DN	1/200	CD8na
0.03858589004425483	MAGED1	GSE5679_PPARG_LIGAND_ROSIGLITAZONE_VS_ROSIGLITAZONE_AND_RARA_AGONIST_AM580_TREATED_DC_UP	1/200	CD8na
0.03858589004425483	MAGED1	GSE5679_PPARG_LIGAND_ROSIGLITAZONE_VS_RARA_AGONIST_AM580_TREATED_DC_UP	1/200	CD8na
0.03858589004425483	MAGED1	GSE5679_CTRL_VS_PPARG_LIGAND_ROSIGLITAZONE_AND_RARA_AGONIST_AM580_TREATED_DC_DN	1/200	CD8na
0.03858589004425483	MAGED1	GSE5589_WT_VS_IL10_KO_LPS_AND_IL10_STIM_MACROPHAGE_45MIN_UP	1/200	CD8na
0.03858589004425483	MAGED1	GSE5589_UNSTIM_VS_45MIN_LPS_AND_IL6_STIM_MACROPHAGE_UP	1/200	CD8na
0.03858589004425483	MAGED1	GSE5589_UNSTIM_VS_180MIN_LPS_STIM_MACROPHAGE_UP	1/200	CD8na
0.03858589004425483	MAGED1	GSE5589_LPS_VS_LPS_AND_IL6_STIM_MACROPHAGE_45MIN_UP	1/200	CD8na
0.03858589004425483	MAGED1	GSE5589_LPS_VS_LPS_AND_IL10_STIM_IL6_KO_MACROPHAGE_45MIN_UP	1/200	CD8na
0.03858589004425483	MAGED1	GSE5589_LPS_VS_LPS_AND_IL10_STIM_IL6_KO_MACROPHAGE_180MIN_UP	1/200	CD8na
0.03858589004425483	MAGED1	GSE5589_IL6_KO_VS_IL10_KO_LPS_STIM_MACROPHAGE_45MIN_UP	1/200	CD8na
0.03858589004425483	MAGED1	GSE5542_IFNG_VS_IFNA_AND_IFNG_TREATED_EPITHELIAL_CELLS_6H_DN	1/200	CD8na
0.03858589004425483	MAGED1	GSE5503_PLN_DC_VS_SPLEEN_DC_ACTIVATED_ALLOGENIC_TCELL_UP	1/200	CD8na
0.03858589004425483	MAGED1	GSE5455_HEALTHY_VS_TUMOR_BEARING_MOUSE_SPLEEN_MONOCYTE_24H_INCUBATION_DN	1/200	CD8na
0.03858589004425483	MAGED1	GSE5455_EX_VIVO_VS_POST_24H_INCUBATION_MONOCYTES_FROM_TUMOR_BEARING_MOUSE_UP	1/200	CD8na
0.03858589004425483	MAGED1	GSE45365_WT_VS_IFNAR_KO_CD8A_DC_UP	1/200	CD8na
0.03858589004425483	MAGED1	GSE44649_WT_VS_MIR155_KO_NAIVE_CD8_TCELL_UP	1/200	CD8na
0.03858589004425483	MAGED1	GSE43955_1H_VS_20H_ACT_CD4_TCELL_UP	1/200	CD8na
0.03858589004425483	MAGED1	GSE43863_TH1_VS_TFH_EFFECTOR_CD4_TCELL_UP	1/200	CD8na
0.03858589004425483	MAGED1	GSE41867_NAIVE_VS_DAY8_LCMV_EFFECTOR_CD8_TCELL_UP	1/200	CD8na
0.03858589004425483	MAGED1	GSE41867_NAIVE_VS_DAY15_LCMV_CONE13_EFFECTOR_CD8_TCELL_DN	1/200	CD8na
0.03858589004425483	MAGED1	GSE411_UNSTIM_VS_100MIN_IL6_STIM_MACROPHAGE_UP	1/200	CD8na
0.03858589004425483	MAGED1	GSE360_DC_VS_MAC_B_MALAYI_LOW_DOSE_DN	1/200	CD8na
0.03858589004425483	MAGED1	GSE29618_PDC_VS_MDC_DAY7_FLU_VACCINE_UP	1/200	CD8na
0.03858589004425483	MAGED1	GSE35685_CD34POS_CD10NEG_CD62LPOS_VS_CD34POS_CD10POS_BONE_MARROW_UP	1/200	CD8na
0.03858589004425483	MAGED1	GSE17721_12H_VS_24H_PAM3CSK4_BMDC_DN	1/200	CD8na
0.03858589004425483	MAGED1	GSE17721_ALL_VS_24H_PAM3CSK4_BMDC_DN	1/200	CD8na
0.03858589004425483	MAGED1	GSE17721_CTRL_VS_LPS_1H_BMDC_UP	1/200	CD8na
0.03858589004425483	MAGED1	GSE17721_CTRL_VS_LPS_6H_BMDC_UP	1/200	CD8na
0.03858589004425483	MAGED1	GSE17721_CTRL_VS_LPS_8H_BMDC_UP	1/200	CD8na
0.03858589004425483	MAGED1	GSE17721_LPS_VS_CPG_16H_BMDC_DN	1/200	CD8na
0.03858589004425483	MAGED1	GSE17721_LPS_VS_GARDIQUIMOD_6H_BMDC_UP	1/200	CD8na
0.03858589004425483	MAGED1	GSE18148_CBFB_KO_VS_WT_TREG_DN	1/200	CD8na
0.03858589004425483	RIC3	GSE1925_CTRL_VS_3H_IFNG_STIM_MACROPHAGE_DN	1/200	CD8na
0.03858589004425483	MAGED1	GSE19941_IL10_KO_VS_IL10_KO_AND_NFKBP50_KO_UNSTIM_MACROPHAGE_DN	1/200	CD8na
0.03858589004425483	MAGED1	GSE20366_CD103_POS_VS_NEG_TREG_KLRG1NEG_DN	1/200	CD8na
0.03858589004425483	MAGED1	GSE20715_0H_VS_6H_OZONE_LUNG_UP	1/200	CD8na
0.03858589004425483	MAGED1	GSE21670_TGFB_VS_TGFB_AND_IL6_TREATED_CD4_TCELL_DN	1/200	CD8na
0.03858589004425483	RIC3	GSE21927_HEALTHY_VS_TUMOROUS_BALBC_MOUSE_MONOCYTE_DN	1/200	CD8na
0.03858589004425483	MAGED1	GSE22103_LPS_VS_GMCSF_AND_IFNG_STIM_NEUTROPHIL_UP	1/200	CD8na
0.03858589004425483	MAGED1	GSE17721_0.5H_VS_8H_LPS_BMDC_DN	1/200	CD8na
0.03858589004425483	MAGED1	GSE17721_0.5H_VS_24H_PAM3CSK4_BMDC_DN	1/200	CD8na
0.03858589004425483	MAGED1	GSE17301_CTRL_VS_48H_ACD3_ACD28_STIM_CD8_TCELL_UP	1/200	CD8na
0.03858589004425483	MAGED1	GSE17186_MEMORY_VS_CD21HIGH_TRANSITIONAL_BCELL_UP	1/200	CD8na
0.03858589004425483	MAGED1	GSE10325_BCELL_VS_MYELOID_UP	1/200	CD8na
0.03858589004425483	MAGED1	GSE10325_LUPUS_BCELL_VS_LUPUS_MYELOID_UP	1/200	CD8na
0.03858589004425483	MAGED1	GSE10325_LUPUS_CD4_TCELL_VS_LUPUS_MYELOID_UP	1/200	CD8na
0.03858589004425483	MAGED1	GSE11864_UNTREATED_VS_CSF1_IFNG_PAM3CYS_IN_MAC_UP	1/200	CD8na
0.03858589004425483	MAGED1	GSE11864_UNTREATED_VS_CSF1_PAM3CYS_IN_MAC_UP	1/200	CD8na
0.03858589004425483	MAGED1	GSE11961_MARGINAL_ZONE_BCELL_VS_MEMORY_BCELL_DAY7_UP	1/200	CD8na
0.03858589004425483	MAGED1	GSE11961_MEMORY_BCELL_DAY40_VS_GERMINAL_CENTER_BCELL_DAY40_DN	1/200	CD8na
0.03858589004425483	MAGED1	GSE35685_CD34POS_CD38NEG_VS_CD34POS_CD10POS_BONE_MARROW_UP	1/200	CD8na
0.03858589004425483	MAGED1	GSE11961_MEMORY_BCELL_DAY7_VS_MEMORY_BCELL_DAY40_UP	1/200	CD8na
0.03858589004425483	RIC3	GSE12845_IGD_POS_BLOOD_VS_PRE_GC_TONSIL_BCELL_UP	1/200	CD8na
0.03858589004425483	MAGED1	GSE14308_TH2_VS_INDUCED_TREG_DN	1/200	CD8na
0.03858589004425483	MAGED1	GSE1460_DP_THYMOCYTE_VS_NAIVE_CD4_TCELL_ADULT_BLOOD_UP	1/200	CD8na
0.03858589004425483	MAGED1	GSE1460_DP_THYMOCYTE_VS_NAIVE_CD4_TCELL_CORD_BLOOD_UP	1/200	CD8na
0.03858589004425483	MAGED1	GSE15215_CD2_POS_VS_NEG_PDC_DN	1/200	CD8na
0.03858589004425483	MAGED1	GSE15330_MEGAKARYOCYTE_ERYTHROID_VS_GRANULOCYTE_MONOCYTE_PROGENITOR_DN	1/200	CD8na
0.03858589004425483	RIC3	GSE16385_MONOCYTE_VS_MACROPHAGE_DN	1/200	CD8na
0.03858589004425483	MAGED1	GSE12845_IGD_POS_BLOOD_VS_PRE_GC_TONSIL_BCELL_DN	1/200	CD8na
0.03858589004425483	MAGED1	GSE22140_GERMFREE_VS_SPF_MOUSE_CD4_TCELL_UP	1/200	CD8na
0.03858589004425483	MAGED1	GSE22140_GERMFREE_VS_SPF_ARTHRITIC_MOUSE_CD4_TCELL_UP	1/200	CD8na
0.03858589004425483	RIC3	GSE22886_CD4_TCELL_VS_BCELL_NAIVE_DN	1/200	CD8na
0.03858589004425483	MAGED1	GSE26669_CTRL_VS_COSTIM_BLOCK_MLR_CD8_TCELL_DN	1/200	CD8na
0.03858589004425483	MAGED1	GSE27786_ERYTHROBLAST_VS_NEUTROPHIL_DN	1/200	CD8na
0.03858589004425483	MAGED1	GSE27786_NEUTROPHIL_VS_MONO_MAC_UP	1/200	CD8na
0.03858589004425483	MAGED1	GSE28737_WT_VS_BCL6_HET_MARGINAL_ZONE_BCELL_DN	1/200	CD8na
0.03858589004425483	RIC3	GSE29615_CTRL_VS_DAY7_LAIV_FLU_VACCINE_PBMC_DN	1/200	CD8na
0.03858589004425483	RIC3	GSE29615_DAY3_VS_DAY7_LAIV_FLU_VACCINE_PBMC_DN	1/200	CD8na
0.03858589004425483	MAGED1	GSE29617_CTRL_VS_DAY7_TIV_FLU_VACCINE_PBMC_2008_DN	1/200	CD8na
0.03858589004425483	MAGED1	GSE29617_DAY3_VS_DAY7_TIV_FLU_VACCINE_PBMC_2008_DN	1/200	CD8na
0.03858589004425483	MAGED1	GSE29618_BCELL_VS_PDC_DN	1/200	CD8na
0.03858589004425483	MAGED1	GSE29618_MONOCYTE_VS_PDC_DAY7_FLU_VACCINE_DN	1/200	CD8na
0.03858589004425483	MAGED1	GSE29618_MONOCYTE_VS_PDC_DN	1/200	CD8na
0.03858589004425483	MAGED1	GSE29618_PDC_VS_MDC_UP	1/200	CD8na
0.03858589004425483	MAGED1	GSE30083_SP1_VS_SP3_THYMOCYTE_UP	1/200	CD8na
0.03858589004425483	MAGED1	GSE3039_NKT_CELL_VS_ALPHABETA_CD8_TCELL_DN	1/200	CD8na
0.03858589004425483	MAGED1	GSE3039_NKT_CELL_VS_B1_BCELL_DN	1/200	CD8na
0.03858589004425483	MAGED1	GSE22589_HEALTHY_VS_HIV_AND_SIV_INFECTED_DC_DN	1/200	CD8na
0.03858589004425483	MAGED1	GSE26669_CD4_VS_CD8_TCELL_IN_MLR_UP	1/200	CD8na
0.03858589004425483	RIC3	GSE26669_CTRL_VS_COSTIM_BLOCK_MLR_CD4_TCELL_UP	1/200	CD8na
0.03858589004425483	RIC3	GSE2585_THYMIC_DC_VS_THYMIC_MACROPHAGE_UP	1/200	CD8na
0.03858589004425483	RIC3	GSE22886_CD8_TCELL_VS_BCELL_NAIVE_DN	1/200	CD8na
0.03858589004425483	MAGED1	GSE22886_NAIVE_BCELL_VS_BLOOD_PLASMA_CELL_DN	1/200	CD8na
0.03858589004425483	RIC3	GSE22886_NAIVE_BCELL_VS_DC_UP	1/200	CD8na
0.03858589004425483	MAGED1	GSE22886_NAIVE_CD4_TCELL_VS_MONOCYTE_UP	1/200	CD8na
0.03858589004425483	MAGED1	GSE22886_NAIVE_CD8_TCELL_VS_MONOCYTE_UP	1/200	CD8na
0.03858589004425483	MAGED1	GSE26488_CTRL_VS_PEPTIDE_INJECTION_HDAC7_DELTAP_TG_OT2_THYMOCYTE_DN	1/200	CD8na
0.03858589004425483	RIC3	GSE22886_NAIVE_TCELL_VS_NKCELL_UP	1/200	CD8na
0.03858589004425483	RIC3	GSE22886_TCELL_VS_BCELL_NAIVE_DN	1/200	CD8na
0.03858589004425483	MAGED1	GSE22886_NAIVE_TCELL_VS_MONOCYTE_UP	1/200	CD8na
0.03858589004425483	MAGED1	GSE2405_HEAT_KILLED_LYSATE_VS_LIVE_A_PHAGOCYTOPHILUM_STIM_NEUTROPHIL_24H_UP	1/200	CD8na
0.03858589004425483	MAGED1	GSE2405_HEAT_KILLED_LYSATE_VS_LIVE_A_PHAGOCYTOPHILUM_STIM_NEUTROPHIL_9H_UP	1/200	CD8na
0.03858589004425483	MAGED1	GSE24634_IL4_VS_CTRL_TREATED_NAIVE_CD4_TCELL_DAY7_UP	1/200	CD8na
0.03858589004425483	MAGED1	GSE24972_WT_VS_IRF8_KO_SPLEEN_FOLLICULAR_BCELL_DN	1/200	CD8na
0.03858589004425483	RIC3	GSE25123_CTRL_VS_IL4_AND_ROSIGLITAZONE_STIM_MACROPHAGE_DN	1/200	CD8na
0.03858589004425483	MAGED1	GSE2585_CD80_HIGH_VS_LOW_AIRE_KO_MTEC_UP	1/200	CD8na
0.03858589004425483	MAGED1	GSE2585_CTEC_VS_THYMIC_MACROPHAGE_UP	1/200	CD8na
0.03858589004425483	MAGED1	GSE23321_CD8_STEM_CELL_MEMORY_VS_CENTRAL_MEMORY_CD8_TCELL_DN	1/200	CD8na
0.03305735917212335	PCBP1	Spliceosome_Homo sapiens_hsa03040	1/134	NK1
0.01948178453110963	RPAP1	GSE21360_SECONDARY_VS_TERTIARY_MEMORY_CD8_TCELL_DN	1/165	NK2
0.01948178453110963	RPAP1	GSE45365_HEALTHY_VS_MCMV_INFECTION_CD11B_DC_IFNAR_KO_UP	1/197	NK2
0.01948178453110963	RPAP1	GSE1740_UNSTIM_VS_IFNA_STIMULATED_MCSF_DERIVED_MACROPHAGE_UP	1/198	NK2
0.01948178453110963	RPAP1	GSE45365_WT_VS_IFNAR_KO_CD11B_DC_MCMV_INFECTION_UP	1/199	NK2
0.01948178453110963	RPAP1	GSE4142_PLASMA_CELL_VS_MEMORY_BCELL_DN	1/199	NK2
0.01948178453110963	RPAP1	GSE2770_TGFB_AND_IL4_VS_TGFB_AND_IL12_TREATED_ACT_CD4_TCELL_48H_UP	1/199	NK2
0.01948178453110963	RPAP1	GSE3982_MAST_CELL_VS_NEUTROPHIL_UP	1/199	NK2
0.01948178453110963	RPAP1	GOLDRATH_NAIVE_VS_EFF_CD8_TCELL_UP	1/200	NK2
0.01948178453110963	RPAP1	GSE27786_CD8_TCELL_VS_NKTCELL_DN	1/200	NK2
0.01948178453110963	RPAP1	GSE29617_CTRL_VS_DAY7_TIV_FLU_VACCINE_PBMC_2008_DN	1/200	NK2
0.01948178453110963	RPAP1	GSE29618_PRE_VS_DAY7_FLU_VACCINE_MONOCYTE_DN	1/200	NK2
0.01948178453110963	RPAP1	GSE3203_WT_VS_IFNAR1_KO_INFLUENZA_INFECTED_LN_BCELL_UP	1/200	NK2
0.01948178453110963	RPAP1	GSE32164_ALTERNATIVELY_ACT_M2_VS_CMYC_INHIBITED_MACROPHAGE_UP	1/200	NK2
0.01948178453110963	RPAP1	GSE3982_NEUTROPHIL_VS_BCELL_DN	1/200	NK2
0.01948178453110963	RPAP1	GSE36392_MAC_VS_NEUTROPHIL_IL25_TREATED_LUNG_UP	1/200	NK2
0.01948178453110963	RPAP1	GSE411_UNSTIM_VS_400MIN_IL6_STIM_MACROPHAGE_UP	1/200	NK2
0.01948178453110963	RPAP1	GSE41867_DAY6_VS_DAY8_LCMV_ARMSTRONG_EFFECTOR_CD8_TCELL_DN	1/200	NK2
0.01948178453110963	RPAP1	GSE42088_2H_VS_24H_LEISHMANIA_INF_DC_DN	1/200	NK2
0.01948178453110963	RPAP1	GSE42088_UNINF_VS_LEISHMANIA_INF_DC_24H_DN	1/200	NK2
0.01948178453110963	RPAP1	GSE9037_WT_VS_IRAK4_KO_LPS_1H_STIM_BMDM_UP	1/200	NK2
0.01948178453110963	RPAP1	GSE339_CD4POS_VS_CD4CD8DN_DC_IN_CULTURE_DN	1/200	NK2
0.01948178453110963	RPAP1	GSE2405_S_AUREUS_VS_A_PHAGOCYTOPHILUM_NEUTROPHIL_DN	1/200	NK2
0.01948178453110963	RPAP1	GSE2405_0H_VS_12H_A_PHAGOCYTOPHILUM_STIM_NEUTROPHIL_DN	1/200	NK2
0.01948178453110963	RPAP1	KAECH_NAIVE_VS_DAY15_EFF_CD8_TCELL_DN	1/200	NK2
0.01948178453110963	RPAP1	GSE15330_HSC_VS_GRANULOCYTE_MONOCYTE_PROGENITOR_IKAROS_KO_DN	1/200	NK2
0.01948178453110963	RPAP1	GSE15330_HSC_VS_PRO_BCELL_DN	1/200	NK2
0.01948178453110963	RPAP1	GSE17721_CTRL_VS_PAM3CSK4_6H_BMDC_UP	1/200	NK2
0.01948178453110963	RPAP1	GSE17721_CTRL_VS_POLYIC_8H_BMDC_DN	1/200	NK2
0.01948178453110963	RPAP1	GSE17721_LPS_VS_CPG_6H_BMDC_DN	1/200	NK2
0.01948178453110963	RPAP1	GSE17721_LPS_VS_GARDIQUIMOD_12H_BMDC_UP	1/200	NK2
0.01948178453110963	RPAP1	GSE17721_LPS_VS_PAM3CSK4_0.5H_BMDC_DN	1/200	NK2
0.01948178453110963	RPAP1	GSE17721_POLYIC_VS_PAM3CSK4_16H_BMDC_UP	1/200	NK2
0.01948178453110963	RPAP1	GSE2405_HEAT_KILLED_LYSATE_VS_LIVE_A_PHAGOCYTOPHILUM_STIM_NEUTROPHIL_24H_DN	1/200	NK2
0.01948178453110963	RPAP1	GSE17974_0H_VS_1H_IN_VITRO_ACT_CD4_TCELL_UP	1/200	NK2
0.01948178453110963	RPAP1	GSE17974_CTRL_VS_ACT_IL4_AND_ANTI_IL12_1H_CD4_TCELL_UP	1/200	NK2
0.01948178453110963	RPAP1	GSE19888_ADENOSINE_A3R_ACT_VS_TCELL_MEMBRANES_ACT_AND_A3R_INH_PRETREAT_IN_MAST_CELL_DN	1/200	NK2
0.01948178453110963	RPAP1	GSE19888_CTRL_VS_A3R_ACTIVATION_MAST_CELL_UP	1/200	NK2
0.01948178453110963	RPAP1	GSE2197_CPG_DNA_VS_UNTREATED_IN_DC_DN	1/200	NK2
0.01948178453110963	RPAP1	GSE22886_NAIVE_VS_IGM_MEMORY_BCELL_UP	1/200	NK2
0.01948178453110963	RPAP1	GSE22886_TH1_VS_TH2_12H_ACT_UP	1/200	NK2
0.01948178453110963	RPAP1	GSE22935_UNSTIM_VS_48H_MBOVIS_BCG_STIM_MYD88_KO_MACROPHAGE_DN	1/200	NK2
0.01948178453110963	RPAP1	GSE23321_CENTRAL_VS_EFFECTOR_MEMORY_CD8_TCELL_DN	1/200	NK2
0.01948178453110963	RPAP1	GSE17974_CTRL_VS_ACT_IL4_AND_ANTI_IL12_0.5H_CD4_TCELL_UP	1/200	NK2
0.01948178453110963	RPAP1	KAECH_NAIVE_VS_MEMORY_CD8_TCELL_DN	1/200	NK2
0.04021263069143106	ETFB;MAD2L1	GSE3720_LPS_VS_PMA_STIM_VD1_GAMMADELTA_TCELL_UP	2/140	Tdg
0.04021263069143106	ETFB;ERGIC3	GSE32901_NAIVE_VS_TH17_NEG_CD4_TCELL_UP	2/167	Tdg
0.04021263069143106	ETFB;MAD2L1	GSE13547_WT_VS_ZFX_KO_BCELL_DN	2/173	Tdg
0.04021263069143106	ERGIC3;MAD2L1	GSE3720_UNSTIM_VS_PMA_STIM_VD1_GAMMADELTA_TCELL_UP	2/174	Tdg
0.04021263069143106	ETFB;MAD2L1	GSE14415_INDUCED_TREG_VS_TCONV_UP	2/178	Tdg
0.04021263069143106	ETFB;MAD2L1	GSE13547_CTRL_VS_ANTI_IGM_STIM_BCELL_2H_UP	2/180	Tdg
0.04021263069143106	ETFB;MAD2L1	GSE13547_2H_VS_12_H_ANTI_IGM_STIM_BCELL_DN	2/181	Tdg
0.04021263069143106	ETFB;MAD2L1	KAECH_DAY8_EFF_VS_MEMORY_CD8_TCELL_UP	2/199	Tdg
0.04021263069143106	ETFB;MAD2L1	GSE15930_NAIVE_VS_72H_IN_VITRO_STIM_TRICHOSTATINA_CD8_TCELL_DN	2/200	Tdg
0.04021263069143106	ETFB;ERGIC3	GSE43955_10H_VS_60H_ACT_CD4_TCELL_UP	2/200	Tdg
0.04021263069143106	ETFB;MAD2L1	GSE41867_LCMV_ARMSTRONG_VS_CLONE13_DAY6_EFFECTOR_CD8_TCELL_UP	2/200	Tdg
0.04021263069143106	ETFB;MAD2L1	GSE1460_INTRATHYMIC_T_PROGENITOR_VS_NAIVE_CD4_TCELL_ADULT_BLOOD_UP	2/200	Tdg
0.04021263069143106	ETFB;ERGIC3	GSE18893_TCONV_VS_TREG_24H_TNF_STIM_UP	2/200	Tdg
0.04021263069143106	ETFB;MAD2L1	GSE37605_FOXP3_FUSION_GFP_VS_IRES_GFP_TREG_NOD_UP	2/200	Tdg
0.04021263069143106	ETFB;ERGIC3	KAECH_DAY8_EFF_VS_DAY15_EFF_CD8_TCELL_UP	2/200	Tdg
0.04021263069143106	ETFB;MAD2L1	GSE33162_UNTREATED_VS_4H_LPS_STIM_HDAC3_KO_MACROPHAGE_DN	2/200	Tdg
0.04021263069143106	ETFB;MAD2L1	GSE15330_LYMPHOID_MULTIPOTENT_VS_MEGAKARYOCYTE_ERYTHROID_PROGENITOR_UP	2/200	Tdg
0.04021263069143106	ETFB;MAD2L1	GSE10239_NAIVE_VS_KLRG1HIGH_EFF_CD8_TCELL_DN	2/200	Tdg
0.04021263069143106	ETFB;MAD2L1	GSE10239_NAIVE_VS_KLRG1INT_EFF_CD8_TCELL_DN	2/200	Tdg
0.0473145536192963	ETFB;MAD2L1	CD8-D8-CHRONIC_VS_CD8-D30-CHRONIC_strct_UP	2/246	Tdg
0.0473145536192963	ETFB;MAD2L1	CD8-NAIVE_VS_CD8-D8-ACUTE_strct_DN	2/329	Tdg
0.0473145536192963	ETFB;MAD2L1	CD4-NAIVE_VS_CD4-D8-ACUTE_strct_DN	2/362	Tdg
0.03071517208142672	SBDS	Ribosome biogenesis in eukaryotes_Homo sapiens_hsa03008	1/89	Tdg
0.03071517208142672	MAD2L1	Progesterone-mediated oocyte maturation_Homo sapiens_hsa04914	1/98	Tdg
0.03071517208142672	MAD2L1	Oocyte meiosis_Homo sapiens_hsa04114	1/123	Tdg
0.03071517208142672	MAD2L1	Cell cycle_Homo sapiens_hsa04110	1/124	Tdg
0.02850968606887409	PKM;PDHB	Pyruvate metabolism_Homo sapiens_hsa00620	2/40	Mono2
0.02850968606887409	PKM;PDHB	Glycolysis / Gluconeogenesis_Homo sapiens_hsa00010	2/67	Mono2
0.02850968606887409	PKM;PDHB	Central carbon metabolism in cancer_Homo sapiens_hsa05230	2/67	Mono2
0.047412572505677486	PKM;PDHB	Glucagon signaling pathway_Homo sapiens_hsa04922	2/101	Mono2
0.047412572505677486	PKM;PDHB	Carbon metabolism_Homo sapiens_hsa01200	2/113	Mono2
