# Supplementary material for: Integrated single cell analysis of blood and cerebrospinal fluid leukocytes in multiple sclerosis
Source: Nat Commun. 2020 Jan 14;11:247. doi: 10.1038/s41467-019-14118-w (PMC6959356; doi:10.1038/s41467-019-14118-w)
Supplement: Supplementary file 5 — Dataset 4 [file 41467_2019_14118_MOESM5_ESM.xlsx]

## Sheet: (a) upregulated
	stat	pvalue	bayes1	bayes2	mean1	mean2	nonz1	nonz2	clusters	scVI_logFC	norm_logFC	logFC	logCPM	F	PValue	fdr_wil	fdr_edgeR
AAGAB	1508601	3.6592e-198	1.21046	-1.21367	0.04005	0.02075	0.0365	0.02035	CD8a	0.259885	0.55875	-0.144236	9.67037	10.2364	0.140254	2.72094e-29	1.72615e-12
AAGAB	14892769	3.08895e-266	1.01524	-1.01675	0.03095	0.0252	0.0307	0.02495	CD4	0.233974	0.128475	-0.0691498	9.24376	6.1942	0.27637	2.97966e-55	1.75495e-17
AAMP	627076	1.62973e-43	1.4987	-1.51091	0.1283	0.0799	0.1252	0.0784	CD8na	0.340119	0.4391	-0.234644	9.18658	1.43195	0.418032	1.2579e-52	0.0348092
AAMP	988210	2.85969e-34	1.54894	-1.54311	0.1304	0.0973	0.12385	0.0917	NK1	0.300251	0.288133	-0.109363	9.93523	0.29929	0.693156	5.36184e-23	9.5455e-06
AAR2	15014089	2.47826e-258	1.87959	-1.87143	0.03395	0.024	0.0333	0.02335	CD4	0.425328	0.325405	-0.100093	9.24348	10.4006	0.16009	2.62922e-139	0.00357645
AASDHPPT	1631321	1.9122e-167	3.67677	-3.69894	0.069	0.02875	0.06575	0.0283	CD8a	0.578141	0.714334	-0.380273	9.6834	32.3517	0.00222825	2.30325e-196	0.00180657
ABCA5	1531120	2.48646e-192	0.656955	-0.66629	0.0422	0.02625	0.04025	0.0254	CD8a	0.145104	0.289446	-0.161706	9.67256	11.5801	0.108632	3.88029e-87	0.000462006
ABCA5	547578	1.65904e-70	0.586649	-0.587416	0.0356	0.02655	0.0356	0.02655	CD8na	0.145113	0.261867	-0.351173	9.13674	18.4983	0.0531179	9.31216e-27	0.0370408
ABCB4	14293559	4.90978e-307	0.743057	-0.738391	0.0002	0	0.0002	0	CD4	0.236727	inf	-0.00679652	9.22257	96.6222	0.369875	4.37015e-190	4.55153e-06
ABCF3	15367929	5.79491e-236	3.39628	-3.4187	0.0466	0.02015	0.04545	0.02015	CD4	0.587903	0.80345	-0.149552	9.24911	14.5633	0.0689614	3.13173e-265	0.00822502
ABHD6	162709	2.09505e-27	1.48799	-1.49022	0.00995	0.00205	0.00995	0.00205	Tregs	0.336132	1.8324	-0.0470607	9.11952	3.87338	0.555292	1.02174e-20	0.0280502
ABLIM1	16513175	1.48388e-170	0.515863	-0.513216	0.1394	0.10455	0.12835	0.0995	CD4	0.147007	0.251587	-0.101584	9.31041	2.17086	0.291873	4.88616e-239	0.000286855
AC005540.3	4467679	0.00413697	0.664132	-0.663651	0.05735	0.0596	0.05485	0.0572	Gran	0.249954	0.224482	-0.317242	9.28894	10.1665	0.0938079	8.93758e-07	0.00642156
AC005540.3	16460115	2.38202e-173	0.643729	-0.645909	0.15975	0.1357	0.14495	0.11965	CD4	0.182316	0.210149	-0.253311	9.3247	11.6962	0.0108577	3.86506e-283	0.000203401
AC010287.1	537710	2.54341e-74	1.23991	-1.23929	0.01795	0.00355	0.01715	0.00355	CD8na	0.581808	1.53042	-0.180894	9.12335	14.0133	0.181003	1.17746e-58	0.00142805
AC010287.1	1450641	1.40688e-213	1.12228	-1.1211	0.02055	0.0097	0.02055	0.0089	CD8a	0.477248	0.58542	-0.110588	9.65698	26.4398	0.0966465	1.4702e-204	2.61802e-08
AC093627.10	1398139	4.81207e-228	2.39828	-2.40253	0.00455	0	0.00455	0	CD8a	0.652314	inf	-0.078113	9.64879	70.7849	0.0617497	9.84889e-62	8.2662e-10
AC093627.10	14356856	1.37712e-302	3.57605	-3.57621	0.00415	0.00135	0.00415	0.00135	CD4	0.633338	1.38987	-0.0212783	9.22463	16.1893	0.490585	7.29593e-268	1.65733e-09
ACAA1	186532	5.90072e-15	1.05817	-1.06623	0.1515	0.0961	0.1299	0.0813	Tregs	0.33837	0.351495	-0.382529	9.20378	3.11427	0.313864	1.60494e-28	0.00745053
ACAD9	14689950	1.01818e-279	2.08711	-2.08597	0.01755	0.00905	0.01745	0.00905	CD4	0.689524	0.602139	-0.100168	9.23241	37.0795	0.0540965	1.52998e-288	0.0345945
ACADS	4561098	1.72413e-05	1.38332	-1.38694	0.0351	0.0323	0.03385	0.0323	Gran	0.208206	0.197195	-0.163354	9.27147	5.35908	0.297213	2.74657e-06	0.00527553
ACLY	15112031	4.87389e-252	1.38512	-1.37861	0.0375	0.02655	0.0363	0.0261	CD4	0.362326	0.305976	-0.04229	9.24736	4.96577	0.300689	1.21009e-72	6.96563e-06
ACLY	1566274	2.11105e-183	1.52224	-1.54184	0.0538	0.03025	0.05045	0.02945	CD8a	0.292257	0.458048	-0.0549621	9.6775	1.16875	0.57866	9.23887e-70	9.52506e-05
ACO2	4478505	0.00241905	0.77466	-0.773271	0.0805	0.0874	0.07625	0.07875	Gran	0.165575	0.0369923	-0.0630342	9.30511	0.419469	0.694448	0.0113081	0.0385286
ACP2	1455411	2.74708e-212	1.70111	-1.70099	0.0191	0.00545	0.0191	0.00545	CD8a	0.641815	1.13935	-0.158227	9.65684	32.4618	0.0637913	4.76751e-51	2.97357e-06
ACP2	169068	1.07848e-23	1.34703	-1.34481	0.0437	0.0252	0.0409	0.02285	Tregs	0.586031	0.629761	-0.282665	9.14019	4.0174	0.260232	0.000147843	0.00427488
ACSF3	15697549	4.82334e-216	1.62628	-1.6304	0.06765	0.0391	0.065	0.0378	CD4	0.368431	0.504721	-0.176156	9.26205	12.8438	0.049481	2.69167e-247	0.015467
ACSL3	15344237	1.98222e-237	3.95535	-3.95254	0.0441	0.02175	0.04275	0.0212	CD4	0.685503	0.672037	-0.202109	9.24809	36.4424	0.00493164	4.38034e-200	0.0365124
ACSL5	1600874	8.01044e-175	2.33756	-2.34535	0.06295	0.0328	0.06025	0.0317	CD8a	0.58824	0.528756	-0.0914089	9.68144	2.36121	0.416731	4.62542e-140	4.46661e-06
ACSL5	15102772	1.24807e-252	2.00966	-2.01405	0.03525	0.01925	0.0344	0.01925	CD4	0.55876	0.547239	-0.18482	9.24428	36.2988	0.00842038	3.40371e-186	1.12011e-06
ACSL6	15856299	9.15276e-207	1.29038	-1.29699	0.07895	0.05245	0.0746	0.04995	CD4	0.308684	0.337471	-0.18249	9.27102	13.0282	0.031952	7.77243e-264	0.0149999
ACTG1	27107599	6.15982e-73	0.878195	-0.881669	3.439	2.39775	0.88595	0.8093	CD4	0.260409	0.298704	-0.0930565	10.5511	3.13473	0.0766631	7.28967e-106	0.000371335
ACTL6A	16098370	5.18074e-193	2.26396	-2.26537	0.0775	0.03645	0.0744	0.0357	CD4	0.691269	0.755318	-0.411203	9.26758	58.3544	1.34721e-05	3.81892e-45	0.00298372
ACTL6A	1693043	5.56223e-153	2.94066	-2.93856	0.07525	0.0207	0.0725	0.0207	CD8a	0.73697	1.16479	-0.447957	9.68446	41.9283	0.000586847	3.24355e-193	0.026567
ACTN1	18979250	5.88606e-66	1.46471	-1.47165	0.2378	0.09215	0.2013	0.086	CD4	0.897167	0.962134	-1.07867	9.34803	171.684	3.32856e-25	7.50721e-96	1.08965e-06
ACTR2	19749354	2.00715e-43	1.76742	-1.75756	0.3688	0.28035	0.3029	0.23995	CD4	0.266128	0.217177	-0.0821426	9.45027	1.11069	0.318575	2.11851e-26	0.000406347
ACTR2	742740	4.33044e-16	2.03091	-2.03208	0.4015	0.3094	0.32075	0.26625	CD8na	0.267207	0.235054	-0.20826	9.3538	0.754941	0.412724	4.97034e-07	0.0311961
ACTR8	1448800	4.45742e-214	0.884433	-0.886503	0.02455	0.0138	0.02385	0.0138	CD8a	0.23114	0.722031	-0.112194	9.66036	12.8955	0.185594	1.17045e-131	0.00100826
ACTR8	14635740	2.22624e-283	0.566365	-0.562972	0.0203	0.0187	0.0194	0.0175	CD4	0.120078	0.0203861	-0.0387537	9.23635	3.13346	0.513699	1.08771e-53	0.00118504
ACVR1	14647366	1.36325e-282	0.776364	-0.773086	0.0172	0.0096	0.0163	0.0092	CD4	0.415713	0.627797	-0.049751	9.23184	30.4237	0.0859414	1.81412e-226	0.0226111
ADAM15	14623212	3.14975e-284	1.5693	-1.56748	0.0126	0.0058	0.0124	0.0058	CD4	0.63964	0.673076	-0.0847607	9.22942	64.7817	0.029482	0.00683903	1.26939e-07
ADAM17	15644400	3.39761e-219	1.35263	-1.33552	0.0604	0.04185	0.05825	0.0398	CD4	0.487331	0.304866	-0.126768	9.26139	8.45363	0.111758	4.84421e-246	0.0103617
ADAM19	713600	1.06212e-05	1.29329	-1.28006	0.1602	0.0989	0.14015	0.0883	B1	0.470185	0.653866	-0.987529	9.76949	25.2425	0.00016396	0.00754489	1.36964e-05
ADAM8	1076305	8.08394e-20	2.26396	-2.26031	0.23405	0.1569	0.20755	0.143	NK1	0.507928	0.39495	-0.696972	9.99861	7.26913	0.0251018	6.06997e-40	0.0155891
ADAM8	1860739	5.1437e-117	1.79924	-1.80797	0.145	0.06565	0.13055	0.06205	CD8a	0.69105	0.717024	-0.64884	9.72559	42.7811	5.42388e-06	2.46118e-61	0.0070177
ADAMTS10	14501320	1.47322e-292	1.79167	-1.80039	0.00825	0.00675	0.00825	0.00675	CD4	0.574616	0.0515864	-0.0117168	9.22805	1.7272	0.738605	6.8764e-65	3.18917e-07
ADAMTS10	1424078	7.74498e-221	1.23649	-1.23475	0.01295	0.0088	0.01295	0.0088	CD8a	0.585441	0.25626	-0.0565083	9.65472	7.19994	0.413616	1.02033e-54	3.72478e-09
ADAMTS17	160445	8.53722e-29	0.517556	-0.514309	0.003	0.00185	0.003	0.00185	Tregs	0.202573	0.297116	-0.0748192	9.11626	16.5	0.39139	2.00367e-05	0.00131268
ADAMTS17	14339115	7.86314e-304	0.985287	-0.991337	0.0028	0.00255	0.0028	0.00255	CD4	0.296196	0.0480789	-0.000713266	9.22427	0.670135	0.884311	6.32988e-186	0.000110164
ADAMTSL4	4587316	2.60988e-06	2.60004	-2.60533	0.0569	0.04245	0.0531	0.04055	Gran	0.543892	0.503756	-0.0711815	9.28238	0.84259	0.640329	9.73043e-12	0.0486474
ADAMTSL4	14322443	5.30644e-305	2.14286	-2.13802	0.00185	0.001	0.00185	0.001	CD4	0.477433	0.868121	-0.0142378	9.22355	60.0331	0.29444	1.93245e-193	0.0400132
ADAT1	14956297	4.40342e-262	0.89653	-0.899234	0.03585	0.028	0.0345	0.02695	CD4	0.219764	0.255183	-0.0123109	9.24623	0.254011	0.81483	1.43898e-102	0.0207064
ADGRE1	1383762	4.34232e-232	1.04053	-1.03394	0.00215	0.00045	0.00215	0.00045	CD8a	0.377837	1.2026	-0.00316396	9.64757	24.4171	0.435107	2.0714e-182	0.00701844
ADI1	682630	1.40136e-09	1.1788	-1.17642	0.08995	0.073	0.08345	0.0665	B1	0.237633	0.335574	-0.406184	9.72882	5.15854	0.147233	3.25554e-05	0.0489021
ADIPOR2	1528027	3.9786e-193	1.57433	-1.57966	0.0426	0.0213	0.04125	0.01985	CD8a	0.438827	0.603259	-0.0145065	9.67044	0.317362	0.794497	6.07308e-192	0.0340078
ADPGK	16819257	6.98211e-155	2.57088	-2.5687	0.12475	0.0812	0.11765	0.0777	CD4	0.38075	0.38518	-0.156111	9.29808	6.2554	0.0895388	6.29971e-98	5.43389e-13
ADPGK	1748924	1.86688e-140	1.63792	-1.64764	0.11635	0.07605	0.10985	0.073	CD8a	0.282807	0.343799	-0.056725	9.7164	0.791213	0.554062	2.72894e-97	6.53195e-05
ADPRH	1381742	1.16567e-232	2.49099	-2.50232	0.0022	0.00155	0.0022	0.00155	CD8a	0.60643	0.0448846	-0.00407681	9.64777	9.06763e-11	0.999992	6.50282e-151	0.0188934
ADPRHL2	15812496	2.64224e-209	3.03439	-3.04108	0.0574	0.0277	0.05605	0.02695	CD4	0.595441	0.674805	-0.125697	9.2549	11.0765	0.0942808	4.04799e-60	0.000113301
ADPRHL2	1605359	1.00125e-173	5.77714	-5.76166	0.0547	0.0157	0.05305	0.0157	CD8a	0.809966	1.10779	-0.27277	9.67456	26.4706	0.0143892	4.36104e-60	0.012558
ADRBK2	4557112	2.26645e-05	1.25116	-1.25625	0.1646	0.142	0.1451	0.1252	Gran	0.265285	0.263792	-0.185075	9.35627	1.59883	0.32924	2.05292e-07	0.000606106
AEBP2	14958097	5.7678e-262	1.40563	-1.40288	0.03375	0.02285	0.0324	0.02225	CD4	0.328262	0.352136	-0.153706	9.24417	29.8794	0.0163758	1.34416e-189	0.00329387
AFTPH	1608898	7.30474e-173	3.60004	-3.61922	0.0567	0.0247	0.0544	0.02305	CD8a	0.611887	0.617518	-0.26082	9.67785	25.9409	0.0107278	1.5394e-116	0.0202033
AFTPH	15356163	1.08548e-236	2.58062	-2.5655	0.0433	0.02515	0.04185	0.02435	CD4	0.486824	0.419838	-0.180675	9.2493	32.1422	0.00671451	5.97908e-117	0.0209994
AGFG1	1452723	5.15307e-213	1.38932	-1.3962	0.01895	0.00995	0.01895	0.00995	CD8a	0.247368	0.520403	-0.0341136	9.65777	3.09164	0.558844	4.13208e-92	0.0303584
AGFG1	14637667	3.00672e-283	2.20021	-2.19674	0.01545	0.0082	0.0148	0.0082	CD4	0.417608	0.567775	-0.0549595	9.23165	12.7992	0.267106	3.99231e-121	0.000151053
AGFG2	1532913	7.18083e-192	4.43053	-4.44543	0.03745	0.0128	0.03715	0.0128	CD8a	0.864104	1.00619	-0.121589	9.66687	8.68552	0.210581	1.17836e-170	0.0125822
AIP	18476092	2.78912e-83	2.09972	-2.1205	0.25695	0.19405	0.2224	0.17355	CD4	0.247094	0.210711	-0.0255193	9.38122	0.131224	0.747179	4.02158e-298	0.000117752
AIP	83419	8.05471e-07	2.25699	-2.25835	0.3358	0.2475	0.26855	0.21145	B2	0.296173	0.198249	-0.0833988	9.34498	0.105116	0.765554	2.12161e-25	0.00258475
AIP	2174290	7.95817e-63	2.09931	-2.10264	0.26645	0.15975	0.23455	0.14795	CD8a	0.311342	0.38819	-0.0127812	9.80123	0.0164489	0.923047	1.53407e-229	0.000612995
AK1	14764118	9.48108e-275	1.24977	-1.24568	0.0246	0.01345	0.0242	0.01345	CD4	0.396374	0.69562	-0.148807	9.23646	61.3998	0.00418175	6.04388e-275	0.0109491
AK6	16789290	2.20416e-156	2.59347	-2.60771	0.11205	0.0588	0.1042	0.0569	CD4	0.519548	0.562511	-0.134687	9.28701	4.36754	0.168387	1.25435e-288	0.0103199
AKAP1	14965026	1.62928e-261	3.35107	-3.32642	0.02915	0.01255	0.02765	0.01255	CD4	0.869934	0.789635	-0.120957	9.23802	41.322	0.0145041	1.26728e-215	0.0290961
AKAP1	1456510	5.44087e-212	3.66734	-3.65132	0.02485	0.00955	0.02455	0.00955	CD8a	0.810796	0.990104	-0.104465	9.65858	24.8071	0.0809601	2.80489e-177	0.0193998
AKAP7	4550422	3.55809e-05	0.783733	-0.779164	0.0197	0.0182	0.0189	0.0171	Gran	0.156526	0.311966	-0.0569978	9.26232	0.986811	0.717177	0.00422277	0.00900732
AKIRIN1	203076	1.23157e-08	2.27664	-2.28558	0.22075	0.1308	0.19705	0.11295	Tregs	0.639701	0.47866	-0.647857	9.24441	4.78752	0.0795055	0.043426	8.11092e-05
AKIRIN1	969141	6.09078e-38	1.78857	-1.78558	0.0886	0.0628	0.08385	0.05865	NK1	0.450677	0.235256	-0.280335	9.91136	2.49866	0.317335	0.0103283	6.83602e-09
AKIRIN1	18227958	1.39342e-92	2.57325	-2.57897	0.16975	0.0746	0.1533	0.071	CD4	0.707745	0.766887	-0.26926	9.31611	15.6889	0.0042393	0.00101052	5.60975e-28
AKIRIN1	62553	0.0165278	1.38212	-1.37339	0.196	0.1576	0.16405	0.13415	Mono1	0.255992	0.251542	-0.439175	8.7634	2.07663	0.237831	7.46834e-05	0.000619883
AKIRIN1	1817700	8.81286e-126	2.323	-2.33001	0.1227	0.0543	0.1162	0.0521	CD8a	0.603364	0.6595	-0.0893448	9.71423	1.70142	0.394138	0.0165115	4.51646e-17
AKIRIN2	596978	5.95201e-53	2.34816	-2.34485	0.07675	0.04215	0.0738	0.0411	CD8na	0.432758	0.492383	-0.0602262	9.15903	0.133211	0.829633	1.7508e-45	0.00233663
AKIRIN2	16311670	2.73635e-181	1.53854	-1.53933	0.09825	0.06415	0.0923	0.06215	CD4	0.36988	0.378892	-0.0607775	9.28294	0.976056	0.525983	2.94067e-161	0.000201142
AKIRIN2	1813440	1.14815e-126	0.927462	-0.938834	0.148	0.1202	0.1376	0.1116	CD8a	0.227659	0.0483199	-0.155532	9.74237	2.30797	0.253826	1.26324e-149	0.0094202
AKR1B1	17664212	1.41391e-115	1.77301	-1.7765	0.1912	0.1212	0.1725	0.1156	CD4	0.309384	0.431626	-0.118818	9.33538	2.44645	0.23414	2.16262e-252	0.00110394
ALAD	168290	3.92572e-24	1.40806	-1.40984	0.04395	0.0193	0.03845	0.0193	Tregs	0.347467	0.734017	-0.402465	9.13876	13.6353	0.0902106	3.54707e-31	1.43675e-29
ALAD	12466	6.58767e-11	1.59401	-1.59373	0.03625	0.013	0.03625	0.013	NK2	0.359235	0.685076	-0.641761	9.06364	1.75431	0.539558	0.00310427	0.0471301
ALAD	1476346	1.13926e-206	1.73784	-1.74635	0.0264	0.01165	0.0264	0.0113	CD8a	0.396267	0.724682	-0.136007	9.66069	21.0895	0.0921554	2.72705e-07	8.71891e-108
ALAD	909275	9.96171e-51	1.52521	-1.52134	0.034	0.02535	0.0332	0.02345	NK1	0.325876	0.202049	-0.232354	9.87639	4.2319	0.368696	4.15819e-12	2.99298e-27
ALAD	14858019	1.59832e-268	1.55129	-1.54686	0.0306	0.0208	0.03035	0.0201	CD4	0.381072	0.396224	-0.24708	9.24205	68.0197	0.000503847	7.54176e-145	1.88207e-285
ALAD	548115	2.6576e-70	1.78327	-1.78694	0.0404	0.0242	0.03905	0.0242	CD8na	0.407231	0.546939	-0.3786	9.1378	18.9492	0.0440436	1.76084e-21	4.27954e-32
ALAS1	1504637	3.3702e-199	2.76516	-2.76739	0.0306	0.01255	0.0306	0.01225	CD8a	0.706989	0.747219	-0.0806798	9.66282	5.0977	0.375631	1.78337e-180	0.00757829
ALAS1	4567157	1.12993e-05	1.28359	-1.27889	0.0329	0.0281	0.03145	0.02705	Gran	0.329552	0.267599	-0.274982	9.26954	22.3473	0.0413589	0.000181337	0.000172962
ALAS1	14861744	2.81317e-268	2.76394	-2.77099	0.0209	0.0077	0.0205	0.0077	CD4	0.773909	0.971084	-0.0773001	9.23422	10.7727	0.256551	2.22838e-242	0.0222035
ALG14	1518736	1.58169e-195	2.69495	-2.69475	0.0364	0.01235	0.03485	0.01235	CD8a	0.605642	0.873345	-0.207906	9.66482	34.9389	0.0163116	1.25762e-75	0.0305971
ALG6	15083596	7.39094e-254	2.87088	-2.84724	0.0338	0.01485	0.0335	0.0148	CD4	0.641985	0.838682	-0.339014	9.2415	141.657	8.34668e-07	2.28142e-168	0.00245206
ALKBH2	1474921	4.74943e-207	2.1003	-2.09176	0.02315	0.00845	0.02205	0.00775	CD8a	0.485412	0.941034	-0.0400396	9.65929	3.02226	0.519504	0.000762029	8.02935e-05
ALKBH2	15305262	7.51114e-240	1.55929	-1.56166	0.0392	0.0212	0.0382	0.02035	CD4	0.387043	0.545574	-0.0273956	9.24647	0.581813	0.727226	7.23178e-36	3.5003e-54
ALKBH2	58154	0.000105846	1.56849	-1.57306	0.0339	0.0185	0.0339	0.0185	Mono1	0.320232	0.745688	-0.162669	8.65619	6.23718	0.296667	0.00215203	0.000394977
ALKBH2	541247	6.08719e-73	1.74155	-1.74607	0.04115	0.03875	0.04025	0.0376	CD8na	0.384102	0.044382	-0.326939	9.14272	14.8502	0.0585607	5.75043e-17	2.56287e-15
ALKBH2	672268	3.90112e-11	1.55618	-1.54988	0.02945	0.01775	0.0289	0.01775	B1	0.328378	0.516019	-0.168042	9.6883	12.5727	0.156096	1.85005e-07	0.0100007
ALKBH3	1486779	6.72803e-204	1.07781	-1.08003	0.0354	0.01865	0.0347	0.01865	CD8a	0.248833	0.647474	-0.106168	9.66694	4.88149	0.339407	2.29368e-207	0.000695278
ALOX5	1376927	5.03854e-234	1.29993	-1.29436	0.00165	0.0013	0.00165	0.0013	CD8a	0.673016	0.303631	-0.0188825	9.64761	41.8026	0.344822	1.47353e-19	0.000633501
ALS2CL	14588306	1.33412e-286	2.72441	-2.73415	0.012	0.005	0.01175	0.005	CD4	0.787352	0.896546	-0.0268426	9.22897	3.71246	0.607906	2.01687e-202	0.021306
AMDHD2	1506670	1.146e-198	1.67541	-1.6774	0.03895	0.02215	0.0378	0.02155	CD8a	0.263346	0.457941	-0.149221	9.66964	12.5736	0.105809	1.7441e-183	0.0413057
AMDHD2	15241958	8.24848e-244	3.17712	-3.16655	0.0448	0.02755	0.04315	0.02655	CD4	0.443305	0.510545	-0.192284	9.2497	25.1086	0.016142	4.19156e-233	5.18549e-05
AMPD2	14931361	1.04038e-263	2.03802	-2.03438	0.0261	0.0107	0.0257	0.0103	CD4	0.781504	0.966068	-0.206216	9.2362	95.6165	0.000433254	1.32162e-280	0.0029631
AMPD3	14566700	4.48062e-288	3.76749	-3.78025	0.0126	0.00525	0.0124	0.00525	CD4	0.758043	0.988647	-0.0327003	9.22892	12.0215	0.363606	2.00663e-239	3.91443e-18
ANAPC4	15141810	3.85458e-250	2.04668	-2.04085	0.03665	0.02045	0.03635	0.02	CD4	0.478445	0.565257	-0.147407	9.24404	21.9183	0.0413785	5.92252e-215	0.000458686
ANGEL2	550399	1.95642e-69	0.758205	-0.761374	0.0469	0.0348	0.04635	0.0348	CD8na	0.140075	0.271371	-0.376019	9.14374	16.9798	0.0404291	8.50963e-29	0.0126482
ANGEL2	14965928	1.86498e-261	0.691426	-0.689142	0.04065	0.0339	0.0396	0.03165	CD4	0.135863	0.208895	-0.207916	9.2506	28.2627	0.00930054	1.12502e-143	1.12064e-08
ANKAR	1463102	3.24726e-210	0.601293	-0.599282	0.02815	0.02155	0.02675	0.0206	CD8a	0.124594	0.150208	-0.139207	9.66488	16.8113	0.0845818	2.15586e-193	0.0166505
ANKDD1A	14486231	1.34486e-293	0.805904	-0.80581	0.0119	0.0076	0.0119	0.00745	CD4	0.235126	0.599685	-0.0391053	9.23021	13.9614	0.28116	2.6441e-166	8.95168e-11
ANKEF1	4562129	1.60545e-05	1.0258	-1.03211	0.0004	0	0.0004	0	Gran	0.235148	inf	-0.014542	9.24782	18.392	0.593236	0.00183572	0.0121524
ANKEF1	14463761	3.77677e-295	1.82309	-1.81376	0.0084	0.0034	0.0083	0.0034	CD4	0.36858	0.933587	-0.0367137	9.22665	18.0384	0.338813	1.62086e-289	3.89033e-05
ANKEF1	1392563	1.31194e-229	1.81121	-1.81659	0.0061	0.0028	0.0061	0.00235	CD8a	0.331158	0.571284	-0.0251099	9.64981	4.71461	0.633784	1.10124e-223	0.00483046
ANKH	15390246	1.37938e-234	1.00834	-1.00243	0.04935	0.0307	0.048	0.02975	CD4	0.421161	0.426949	-0.0158028	9.25424	0.300264	0.780635	5.52063e-186	0.0208678
ANKIB1	1526471	1.58028e-193	1.48334	-1.49014	0.0487	0.0349	0.0464	0.0334	CD8a	0.325024	0.192163	-0.25044	9.67644	32.5774	0.00479933	5.2556e-205	0.0177355
ANKRD17	1615478	2.9008e-171	1.78152	-1.79832	0.06485	0.0391	0.0617	0.03865	CD8a	0.331649	0.330791	-0.073705	9.68557	1.4534	0.502105	4.3271e-231	0.0375168
ANKRD37	14470853	1.16753e-294	1.10316	-1.10566	0.00915	0.0083	0.00915	0.008	CD4	0.389493	0.0815671	-0.0082699	9.22881	0.591779	0.84429	4.98258e-298	0.0189673
ANKRD46	1499003	1.12434e-200	3.95059	-3.99606	0.0333	0.0153	0.0321	0.0153	CD8a	0.754054	0.693483	-0.156607	9.66513	14.7245	0.108703	1.57826e-123	0.0469975
ANTXR2	1480780	1.72467e-205	1.10601	-1.1116	0.02965	0.01495	0.02915	0.01495	CD8a	0.534454	0.565196	-0.182827	9.66339	23.3746	0.053669	1.84677e-44	4.30973e-06
ANTXR2	15064176	4.19264e-255	0.907342	-0.905547	0.0412	0.02725	0.03775	0.0265	CD4	0.485381	0.40065	-0.0659978	9.24742	9.14565	0.160279	3.42386e-69	0.00418473
ANXA2R	1956266	1.05315e-98	1.12866	-1.12806	0.2028	0.1192	0.17375	0.10735	CD8a	0.137716	0.443616	-0.430923	9.76232	15.3069	0.00198405	1.09934e-92	0.0236858
ANXA2R	18199100	1.07109e-93	0.830554	-0.828643	0.25105	0.1971	0.21755	0.1706	CD4	0.14498	0.209768	-0.162245	9.38169	3.93089	0.089208	2.08982e-87	0.0279812
ANXA7	2018611	1.32279e-87	1.49169	-1.50355	0.23625	0.16015	0.2092	0.14515	CD8a	0.227937	0.258259	-0.088632	9.78495	0.797481	0.468754	2.158e-141	0.0084697
ANXA7	87004	4.91565e-05	0.857356	-0.856687	0.3531	0.2049	0.28525	0.18415	B2	0.221869	0.477733	-1.08185	9.34318	11.0706	0.00265283	1.52034e-07	0.0288134
ANXA7	18039799	5.7154e-100	1.01579	-1.01604	0.25325	0.1943	0.2252	0.17765	CD4	0.233326	0.25407	-0.19818	9.37988	6.50649	0.0334959	2.44289e-191	1.96447e-08
AP000476.1	14441992	1.17502e-296	0.604425	-0.603987	0.00655	0.0045	0.0064	0.00435	CD4	0.293573	0.248038	-0.00649657	9.22676	0.210481	0.914624	3.3014e-228	0.00872985
AP003774.1	14716072	5.79472e-278	0.82664	-0.828019	0.0197	0.0124	0.0187	0.0121	CD4	0.326168	0.471324	-0.08464	9.23491	10.3416	0.260324	2.5309e-160	0.000200609
AP006222.2	4485606	0.0016779	0.762536	-0.766208	0.05585	0.06315	0.05155	0.05765	Gran	0.1354	0.0182702	-0.0314915	9.29017	0.171438	0.808905	0.000139566	0.0322768
AP1G1	14901408	1.13928e-265	1.34021	-1.32869	0.03015	0.0168	0.0296	0.0164	CD4	0.428719	0.571574	-0.139953	9.23899	49.5724	0.00563441	1.12731e-151	0.00222788
AP1G1	1519758	2.91017e-195	2.21229	-2.23243	0.03805	0.01705	0.0376	0.01705	CD8a	0.611099	0.624602	-0.277257	9.66738	43.1741	0.00437151	2.53148e-99	0.00214115
AP2A1	15665269	5.91045e-218	2.71284	-2.71215	0.06195	0.03245	0.05805	0.03135	CD4	0.491567	0.488718	-0.1041	9.2567	6.51856	0.179177	5.57281e-282	0.0451289
AP2S1	2265021	2.57119e-50	0.610891	-0.608717	0.3403	0.235	0.2938	0.20995	CD8a	0.128296	0.21392	-0.095745	9.8455	0.779084	0.430734	7.50787e-94	0.00278848
AP3M1	15228649	1.20175e-244	1.89141	-1.8982	0.0405	0.02475	0.0396	0.02435	CD4	0.43727	0.455379	-0.108631	9.24655	10.9263	0.13084	5.53545e-282	0.0287114
AP4M1	1493941	5.24057e-202	1.46783	-1.47025	0.03345	0.0186	0.03295	0.0186	CD8a	0.299665	0.505889	-0.165182	9.66521	13.9127	0.118292	1.77654e-92	5.63296e-09
AP4S1	1488576	2.01054e-203	1.26089	-1.2631	0.0351	0.0207	0.03335	0.0207	CD8a	0.24624	0.352157	-0.0647284	9.66628	1.9655	0.546435	1.36119e-54	0.0122985
AP4S1	15101220	9.93117e-253	1.40968	-1.40933	0.03965	0.0246	0.0385	0.02385	CD4	0.274465	0.395982	-0.058731	9.24626	3.00237	0.435746	6.15001e-98	0.0466971
AP5M1	15835894	6.03211e-208	3.03248	-3.0152	0.07995	0.0509	0.076	0.04855	CD4	0.431268	0.425133	-0.25903	9.27177	21.8841	0.00515835	9.32443e-189	0.00513391
AP5S1	1453175	6.82919e-213	1.93013	-1.94606	0.02405	0.01125	0.02405	0.01125	CD8a	0.42832	0.702769	-0.146089	9.65912	24.5324	0.0787528	4.725e-107	0.0491538
APBA2	16405299	2.92372e-176	0.672649	-0.672738	0.1177	0.093	0.10715	0.0849	CD4	0.358893	0.203349	-0.234894	9.29936	11.5126	0.019852	3.93086e-240	0.0257415
APEX2	1486264	4.91511e-204	2.89462	-2.90441	0.0267	0.0095	0.0267	0.0095	CD8a	0.641784	0.883175	-0.00549442	9.66071	0.0530987	0.927693	0.00402278	1.7343e-07
APEX2	543845	6.15081e-72	2.73947	-2.73492	0.02705	0.01095	0.02705	0.00945	CD8na	0.682143	0.823271	-0.00943653	9.12813	0.108218	0.897806	0.00174949	5.66724e-07
APEX2	64332	8.83883e-22	2.91052	-2.91175	0.03535	0.0034	0.03535	0.0034	B2	0.604877	2.35016	-0.25825	9.15549	10.9326	0.155888	0.0027606	0.000111844
APEX2	4549026	3.90427e-05	0.989271	-0.9846	0.0288	0.025	0.0288	0.0245	Gran	0.218135	0.399527	-0.212432	9.26618	16.7951	0.0959273	1.75329e-15	1.148e-05
APEX2	14889271	1.82024e-266	2.6963	-2.69846	0.02545	0.01325	0.02515	0.01325	CD4	0.685394	0.616977	-0.0641573	9.23744	6.27178	0.349315	9.52097e-16	7.42117e-74
APOBEC3C	16646142	1.18449e-163	0.60784	-0.600803	0.1301	0.0856	0.1131	0.0774	CD4	0.326544	0.409902	-0.161908	9.30166	8.30495	0.0401038	1.49809e-298	0.0100922
APPL1	1710904	6.42154e-149	1.05011	-1.05599	0.10985	0.0771	0.10195	0.07225	CD8a	0.233753	0.227567	-0.0337136	9.71349	0.137857	0.807115	6.74003e-214	0.020725
APPL1	16180327	1.83023e-188	0.646352	-0.642791	0.1132	0.09515	0.10315	0.08905	CD4	0.127085	0.0727321	-0.114032	9.29589	3.6418	0.19345	1.37623e-277	0.000378843
AQR	1665697	2.62116e-159	4.12056	-4.12362	0.07605	0.0339	0.0709	0.03215	CD8a	0.664282	0.708331	-0.315578	9.68883	23.1162	0.00667993	7.85947e-156	0.00522406
AQR	15787407	9.12728e-211	2.81889	-2.80862	0.0694	0.0469	0.0647	0.04505	CD4	0.568057	0.353956	-0.260066	9.26679	26.8442	0.00285246	2.69965e-214	0.0354668
ARF5	2124434	2.63885e-70	0.648977	-0.645945	0.27045	0.1971	0.2375	0.17945	CD8a	0.148213	0.173073	-0.356579	9.81074	9.82852	0.00699695	1.79719e-41	0.0373606
ARF5	17300683	8.94664e-132	0.63423	-0.633983	0.20525	0.17095	0.1823	0.15635	CD4	0.18014	0.154624	-0.0625259	9.35363	0.66085	0.521866	1.23332e-72	0.022446
ARFGAP1	1447705	2.24856e-214	2.34887	-2.35027	0.0195	0.00845	0.01895	0.00845	CD8a	0.607545	0.731918	-0.0686645	9.65726	5.93839	0.427473	5.37311e-74	1.85722e-07
ARFGAP1	14944397	7.38199e-263	2.60458	-2.60016	0.0275	0.0101	0.0271	0.0101	CD4	0.750863	1.02869	-0.199418	9.23688	86.3312	0.000634072	4.63909e-135	0.000294716
ARFGAP2	16822255	9.85653e-155	1.00412	-1.00192	0.15555	0.118	0.14325	0.111	CD4	0.249487	0.237719	-0.382374	9.32051	28.4	9.19683e-05	2.46606e-263	0.00325845
ARFGAP3	183548	2.68345e-16	0.658912	-0.6621	0.09545	0.05925	0.09455	0.05765	Tregs	0.19948	0.268834	-0.373861	9.17094	3.38316	0.264281	1.0833e-27	0.0251437
ARFGEF2	1430782	5.40316e-219	0.522619	-0.526764	0.01805	0.01435	0.01805	0.01435	CD8a	0.100285	0.125616	-0.0754627	9.65787	10.5971	0.266053	4.75977e-193	0.0401489
ARFIP1	14768907	1.97773e-274	1.7533	-1.75333	0.0224	0.01505	0.0219	0.0145	CD4	0.482254	0.399434	-0.0470751	9.23611	4.16131	0.46496	1.50425e-244	0.000103776
ARFRP1	16653500	2.82665e-163	1.55943	-1.56474	0.11345	0.06885	0.1078	0.06665	CD4	0.363111	0.485715	-0.0759102	9.29117	1.29211	0.446129	1.01972e-51	0.0147708
ARHGAP1	15693359	2.72698e-216	1.68006	-1.6765	0.0699	0.0486	0.06545	0.04705	CD4	0.335458	0.307649	-0.109299	9.26651	5.09671	0.196912	5.76091e-07	1.50125e-10
ARHGAP10	14698080	3.58672e-279	1.26793	-1.27326	0.0163	0.00805	0.01605	0.0078	CD4	0.424926	0.57686	-0.00569505	9.23107	0.559466	0.818127	6.48086e-236	0.00987461
ARHGAP10	1487593	1.10488e-203	1.2317	-1.238	0.031	0.01665	0.0295	0.01665	CD8a	0.438012	0.414812	-0.109737	9.66394	8.69905	0.22161	1.07543e-135	0.028744
ARHGAP17	1491549	1.22642e-202	0.96301	-0.975045	0.03325	0.0127	0.0319	0.0127	CD8a	0.239954	0.879023	-0.131239	9.66401	7.85231	0.255705	3.3957e-165	0.00580332
ARHGAP22	14305482	3.39932e-306	1.61769	-1.62358	0.00235	0.00215	0.00235	0.00215	CD4	0.439641	0.418741	-0.010661	9.22411	51.757	0.266693	1.63086e-33	0.0386773
ARHGAP27	14995118	1.46569e-259	4.44718	-4.47589	0.0294	0.01525	0.0288	0.01525	CD4	0.720194	0.643029	-0.133198	9.23904	27.223	0.0400871	9.95561e-254	0.00566162
ARHGAP27	1514272	1.09747e-196	3.15517	-3.1427	0.03295	0.01395	0.0317	0.01395	CD8a	0.746286	0.637629	-0.228029	9.66466	66.1074	0.000621145	5.02215e-206	0.0450419
ARHGAP44	14523116	4.6417e-291	1.14177	-1.14332	0.01055	0.00525	0.00945	0.005	CD4	0.40498	0.62688	-0.0725529	9.22866	52.208	0.0597942	1.99058e-22	1.86017e-35
ARID1A	16088384	1.43381e-193	1.16262	-1.16286	0.08645	0.06275	0.08225	0.06015	CD4	0.255551	0.310287	-0.233205	9.27889	17.3133	0.00933875	4.66073e-271	0.0300383
ARID1B	15299645	3.35515e-240	0.781243	-0.778293	0.05075	0.0369	0.04905	0.0358	CD4	0.230055	0.247764	-0.214469	9.25467	33.5452	0.00311334	5.44117e-07	8.47884e-29
ARID1B	558319	1.79989e-66	0.707172	-0.711661	0.053	0.0382	0.05155	0.0382	CD8na	0.200957	0.263141	-0.459717	9.14689	19.2025	0.0235276	0.0302884	0.00517704
ARID3B	1475557	7.01901e-207	1.087	-1.08935	0.0305	0.02085	0.02995	0.0201	CD8a	0.251539	0.260704	-0.0308989	9.66449	0.690726	0.72441	1.66127e-62	0.0256227
ARIH1	1617120	7.25016e-171	1.58917	-1.61731	0.0691	0.03825	0.0638	0.0361	CD8a	0.362757	0.459288	-0.179696	9.68638	7.28875	0.134187	2.09162e-231	0.000543932
ARIH1	15444253	2.84677e-231	1.37821	-1.36562	0.0672	0.0488	0.0616	0.0463	CD4	0.32742	0.314068	-0.190086	9.26444	21.1257	0.0103935	0	7.51451e-09
ARL14EP	703970	8.76305e-07	1.21978	-1.20696	0.14065	0.1113	0.12915	0.1047	B1	0.298881	0.316481	-0.602142	9.76372	8.53021	0.0327043	2.09023e-06	0.0175089
ARL14EP	1679200	3.62016e-156	1.90291	-1.89078	0.1016	0.07105	0.0922	0.06885	CD8a	0.340344	0.297943	-0.347856	9.70992	18.1082	0.00591995	4.52157e-124	0.00131573
ARL2BP	18198814	1.04412e-93	1.82566	-1.84487	0.2025	0.13005	0.18265	0.12185	CD4	0.36886	0.391296	-0.137476	9.34269	3.25425	0.156868	3.0844e-264	0.000821282
ARL6IP1	2490563	2.24721e-25	2.17874	-2.18722	0.4413	0.2374	0.3413	0.2105	CD8a	0.447304	0.514789	-0.931033	9.88354	56.6757	1.29151e-12	5.61155e-125	0.000180902
ARL6IP1	1165434	2.21782e-09	2.54938	-2.54748	0.39415	0.282	0.3229	0.23855	NK1	0.352376	0.298972	-0.862838	10.0945	9.6751	0.00363481	6.31252e-22	1.54147e-09
ARMC1	185283	1.64684e-15	2.35335	-2.34826	0.1032	0.0459	0.0935	0.04405	Tregs	0.519582	0.72244	-0.284316	9.17293	2.63571	0.441439	4.73128e-07	0.0329901
ARMC6	14942175	5.28714e-263	1.88032	-1.88133	0.02565	0.016	0.02555	0.016	CD4	0.477806	0.416857	-0.0353738	9.23897	1.64365	0.601927	1.05152e-111	0.0115177
ARMC7	172661	1.01098e-21	1.56546	-1.5695	0.0497	0.0285	0.0466	0.0285	Tregs	0.465329	0.241417	-0.35704	9.14504	4.87499	0.247838	6.212e-05	0.000647851
ARMC7	1520114	3.59844e-195	2.41628	-2.42647	0.0401	0.0134	0.03865	0.0134	CD8a	0.610771	1.00421	-0.198354	9.66684	23.5655	0.0365723	6.4127e-17	1.81999e-45
ARMC7	61168	3.71512e-25	2.08109	-2.08752	0.01335	0.00625	0.01335	0.00625	B2	0.501368	0.625588	-0.0489474	9.14741	4.09273	0.5272	1.44882e-06	0.00391633
ARMC7	675610	1.27938e-10	3.18139	-3.17037	0.02465	0.0067	0.02415	0.0067	B1	0.689234	1.40911	-0.284611	9.68358	25.1556	0.0711608	1.15153e-103	0.00137594
ARNT	14908472	3.30872e-265	1.98281	-1.98808	0.0255	0.01435	0.0253	0.0141	CD4	0.517789	0.622328	-0.164544	9.23836	54.8594	0.00433561	1.25347e-282	0.00442557
ARPP19	62408	0.0144522	1.30644	-1.31253	0.17435	0.1285	0.15615	0.11265	Mono1	0.197402	0.282405	-0.152545	8.74489	0.261863	0.689427	0.00133185	0.0421359
ARRB1	14513801	1.06359e-291	1.42497	-1.42925	0.0106	0.00575	0.01045	0.00545	CD4	0.547411	0.653948	-0.0561725	9.22862	16.7895	0.282459	5.52513e-155	4.67494e-06
ARRDC1-AS1	14923862	3.36537e-264	0.959871	-0.9555	0.0355	0.0334	0.0347	0.0321	CD4	0.179766	0.0298584	-0.0930759	9.24705	6.72684	0.228474	9.25577e-305	0.0127534
ARRDC5	4597972	1.15905e-06	1.76828	-1.76626	0.0166	0.00815	0.0166	0.00815	Gran	0.499312	0.636069	-0.102333	9.25729	9.02527	0.346544	0.0218007	2.09277e-05
ARSK	14751421	1.34703e-275	1.09039	-1.09352	0.02915	0.023	0.0287	0.02195	CD4	0.243387	0.263643	-0.0651427	9.24106	7.0076	0.276566	1.62516e-145	1.33195e-08
ARSK	1465760	1.6805e-209	1.24053	-1.25067	0.02475	0.01815	0.02435	0.01815	CD8a	0.302023	0.235013	-0.0398957	9.66269	1.96847	0.581041	1.95896e-117	0.00276233
ARSK	541405	7.00988e-73	1.12028	-1.1189	0.03225	0.02145	0.03145	0.0207	CD8na	0.234189	0.417372	-0.309963	9.13359	18.0649	0.0702678	4.10147e-33	0.0219631
ASB6	14899879	9.04388e-266	1.64894	-1.66159	0.0242	0.0144	0.02385	0.01405	CD4	0.445452	0.424267	-0.0696297	9.23728	10.0028	0.231381	0.000727543	3.95421e-25
ASB6	1497920	5.83978e-201	1.18376	-1.18975	0.0318	0.0194	0.03105	0.0194	CD8a	0.306835	0.363765	-0.0404771	9.66664	0.844493	0.693435	4.93739e-55	4.27906e-05
ASB8	16393846	7.15538e-177	1.78054	-1.78997	0.1219	0.09355	0.10985	0.0859	CD4	0.303131	0.223927	-0.301593	9.29881	21.8283	0.00132549	5.22271e-245	0.0471579
ASCC2	17470595	4.53692e-124	3.35438	-3.35856	0.1571	0.1014	0.1466	0.0984	CD4	0.43023	0.378496	-0.364101	9.31755	24.5688	0.000290483	8.06825e-265	0.0216696
ASF1A	4607943	5.29829e-07	2.98973	-3.00857	0.0371	0.02245	0.0362	0.0218	Gran	0.70179	0.74875	-0.186774	9.26981	9.4765	0.177203	8.88481e-08	0.000609589
ASF1A	691309	1.48489e-26	6.38014	-6.41141	0.17945	0.06705	0.15995	0.06495	CD8na	1.03721	0.940169	-1.22544	9.20627	34.7966	1.90608e-05	5.69669e-06	0.049811
ASF1A	986885	1.61234e-34	5.56157	-5.57318	0.0765	0.02035	0.0735	0.02035	NK1	1.1258	1.29394	-0.416385	9.89763	7.64753	0.1227	8.05936e-05	0.0119502
ASF1A	19076333	7.51133e-63	4.60486	-4.5927	0.2037	0.06765	0.1848	0.06575	CD4	0.993313	1.08224	-0.879016	9.32595	141.202	3.80278e-18	4.41347e-32	8.96104e-20
ASF1A	1972025	7.7895e-96	6.74786	-6.62577	0.1471	0.0409	0.13565	0.0404	CD8a	1.14771	1.15564	-0.757597	9.71942	72.5669	2.71548e-08	9.82054e-28	2.221e-15
ASF1B	14398270	1.0752e-299	0.795094	-0.791494	0.004	0.00145	0.004	0.00145	CD4	0.153762	0.947242	-0.0396436	9.22458	117.572	0.0611779	1.79186e-39	3.0437e-06
ASF1B	1417733	1.37071e-222	0.532388	-0.537678	0.0106	0.0044	0.0106	0.0036	CD8a	0.132662	0.572528	-0.0309256	9.65167	6.8104	0.514089	1.59441e-26	1.92406e-05
ASH1L	17427831	5.49089e-126	0.815329	-0.807085	0.1932	0.16385	0.17215	0.14725	CD4	0.197456	0.115556	-0.336684	9.34942	19.5717	0.000422825	4.34322e-144	0.000524003
ASH1L	1891705	6.60773e-111	0.835364	-0.847774	0.17495	0.11485	0.1576	0.1066	CD8a	0.206597	0.314567	-0.480759	9.75047	22.6096	0.000369623	7.25036e-156	0.0134736
ASRGL1	4517665	0.000280267	1.36617	-1.36116	0.098	0.0945	0.08945	0.085	Gran	0.244494	0.21616	-0.342052	9.31511	7.99317	0.0656579	0.000510851	0.000511945
ASTE1	1527199	2.43444e-193	2.22673	-2.22764	0.0407	0.02055	0.04045	0.02055	CD8a	0.412641	0.479211	-0.207979	9.66864	24.7026	0.0274857	2.23008e-22	2.67045e-07
ASXL1	1546573	2.22293e-188	0.683162	-0.684561	0.05335	0.03365	0.05075	0.0318	CD8a	0.192779	0.359952	-0.00896122	9.67685	0.268337	0.800245	2.22381e-88	8.05167e-07
ASXL2	4664603	4.03539e-09	2.55828	-2.55361	0.08955	0.053	0.0838	0.05015	Gran	0.493368	0.700192	-0.159907	9.29981	1.90445	0.411974	2.64558e-39	0.000117096
ATAD1	16088907	1.53367e-193	4.09344	-4.11371	0.07565	0.03375	0.0737	0.03325	CD4	0.828207	0.808424	-0.513206	9.26578	114.81	1.87683e-09	6.31772e-190	9.88358e-09
ATAD1	1689939	1.0805e-153	3.56494	-3.53328	0.0783	0.0245	0.0758	0.0241	CD8a	0.751005	1.01421	-0.445641	9.68655	43.6199	0.00031806	8.68058e-110	0.000660301
ATAD2B	4514611	0.000335627	0.6124	-0.608839	0.05545	0.0563	0.0521	0.0549	Gran	0.123718	0.105385	-0.0724785	9.28666	0.492687	0.718117	1.79282e-14	9.33074e-23
ATG4C	15234521	2.81246e-244	3.96101	-3.95059	0.043	0.02155	0.04125	0.021	CD4	0.654913	0.667658	-0.172729	9.2462	28.6419	0.0148957	1.24462e-75	0.00116108
ATG4C	1468890	1.16029e-208	4.33066	-4.3291	0.02495	0.0084	0.02365	0.0084	CD8a	0.712471	1.01613	-0.18101	9.65934	44.9606	0.0168077	1.00497e-118	0.0060227
ATL3	14950138	1.74785e-262	1.20051	-1.19573	0.0336	0.0264	0.0331	0.02595	CD4	0.372314	0.255013	-0.100116	9.24457	14.6208	0.0939832	4.80401e-226	0.017368
ATP1B3	2165712	4.41107e-64	0.950661	-0.948533	0.27695	0.17605	0.2407	0.15635	CD8a	0.2713	0.343822	-0.335435	9.80732	8.79185	0.0115374	3.0626e-176	0.0205158
ATP2C1	1471585	6.10539e-208	2.6382	-2.62631	0.02715	0.01155	0.02715	0.0109	CD8a	0.616799	0.849141	-0.185133	9.66127	40.0982	0.0182753	1.9911e-74	0.00285921
ATP5E	4279327	0.986898	0.517932	-0.519026	9.03045	9.14675	0.99725	0.99635	Gran	0.0878749	0.0837163	-0.829385	11.7092	237.229	1.58349e-52	0.000189402	0.0490371
ATP6V1C1	1512595	4.01977e-197	3.99448	-4.01197	0.03135	0.0101	0.0309	0.0101	CD8a	0.869767	0.956831	-0.183092	9.66305	30.4921	0.0296054	2.0431e-49	5.25566e-05
ATP6V1D	1712530	1.49527e-148	0.785926	-0.79265	0.11235	0.07545	0.1041	0.0715	CD8a	0.204045	0.296957	-0.0234303	9.71537	0.0835052	0.863757	4.57998e-10	5.95725e-08
ATP7A	893468	2.00995e-54	0.520566	-0.519334	0.01535	0.01315	0.01535	0.01315	NK1	0.122571	0.129062	-0.128891	9.86576	9.58378	0.279646	1.44514e-09	0.00668458
ATP7A	60432	5.59522e-26	0.606036	-0.60418	0.0107	0.0062	0.0107	0.0062	B2	0.187667	0.654697	-0.0623194	9.14603	4.15892	0.520623	0.0250879	2.08496e-05
ATP7A	14494443	4.95099e-293	0.516855	-0.51641	0.0104	0.0065	0.01025	0.0065	CD4	0.133861	0.375462	-0.0289103	9.22881	11.5158	0.375582	1.04996e-22	7.84427e-29
ATPAF2	1482750	5.75333e-205	0.63363	-0.638136	0.03285	0.02475	0.03185	0.02365	CD8a	0.104405	0.272957	-0.0943694	9.66721	3.5885	0.406827	1.67254e-132	0.000320884
AUTS2	4570805	8.72631e-06	1.51735	-1.51895	0.00325	0	0.00325	0	Gran	0.326495	inf	-0.000160653	9.24879	5.89561e-10	0.999981	1.08876e-09	0.00375551
AVL9	892293	1.05483e-54	0.552934	-0.550191	0.04265	0.04075	0.04005	0.03865	NK1	0.130892	0.106108	-0.342687	9.8839	13.2379	0.0667518	0.0069482	0.00773271
AVL9	1549507	1.23731e-187	0.806204	-0.815423	0.04735	0.0279	0.0461	0.02765	CD8a	0.210991	0.37499	-0.0850763	9.6754	3.01337	0.391191	5.67217e-30	2.17713e-13
AZI2	15962061	1.0689e-200	2.12801	-2.13218	0.0718	0.04255	0.06725	0.04025	CD4	0.47971	0.472321	-0.206735	9.2656	16.9964	0.0195389	1.57927e-213	0.0493527
AZIN2	1386828	3.18617e-231	1.81609	-1.81695	0.00485	0.00325	0.00485	0.00325	CD8a	0.413436	0.416627	-0.0200806	9.64921	16.6085	0.416921	6.15752e-121	0.00451204
B3GALT2	14606119	2.17495e-285	0.614787	-0.618424	0.01125	0.00675	0.0103	0.00645	CD4	0.443962	0.438836	-0.000812714	9.22948	15.4558	0.270719	4.46787e-96	9.4641e-08
B3GALT4	1004405	2.64564e-31	3.37119	-3.37057	0.11095	0.04945	0.10375	0.047	NK1	0.611755	0.814428	-0.270694	9.91724	2.00246	0.360608	1.60182e-37	0.0121127
B3GALT4	1684639	6.52664e-155	2.5232	-2.53813	0.07815	0.0293	0.0737	0.0288	CD8a	0.685617	0.841221	-0.350535	9.68826	25.5423	0.00466371	1.10559e-102	9.47472e-08
B4GALT3	192975	2.86838e-12	1.32399	-1.32821	0.16725	0.09275	0.1456	0.08535	Tregs	0.456264	0.519095	-0.405167	9.21127	2.4846	0.22649	1.43129e-06	8.37305e-05
B4GALT3	1690980	1.87271e-153	1.93114	-1.94734	0.0862	0.0303	0.07955	0.03005	CD8a	0.455332	0.862297	-0.166445	9.69093	5.12931	0.194874	2.56137e-21	4.25435e-06
BACE1-AS	1419118	3.31122e-222	1.63871	-1.62964	0.01085	0.0013	0.01045	0.0013	CD8a	0.864535	2.20539	-0.132752	9.65167	86.9642	0.0126616	1.72962e-107	0.00302663
BACH1	1452900	5.75391e-213	0.660069	-0.655123	0.02065	0.0093	0.02005	0.0093	CD8a	0.170177	0.645252	-0.00307692	9.65775	0.0538874	0.943166	3.21348e-230	2.3135e-06
BAG3	15170793	2.66935e-248	1.36651	-1.36567	0.03635	0.0258	0.0354	0.02505	CD4	0.502193	0.262178	-0.0391392	9.24477	2.83347	0.464673	1.72989e-13	4.51185e-49
BAK1	15118292	1.22335e-251	1.25618	-1.25305	0.03635	0.024	0.03525	0.02345	CD4	0.343174	0.322325	-0.0431769	9.24573	2.34926	0.490583	1.59572e-241	0.00114041
BANK1	1399598	1.23249e-227	0.797503	-0.809223	0.0054	0.00205	0.0054	0.00205	CD8a	0.320187	0.693172	-0.0438304	9.64935	48.434	0.152908	1.12262e-223	0.0319399
BANP	1516103	3.28161e-196	1.47981	-1.47473	0.0427	0.02785	0.04085	0.0266	CD8a	0.225711	0.304714	-0.0384646	9.67214	0.846685	0.660842	1.87566e-165	0.000309784
BAZ2B	1665223	2.03089e-159	0.570472	-0.580107	0.08265	0.05925	0.07825	0.05525	CD8a	0.13092	0.163173	-0.187906	9.69886	5.95416	0.133776	2.17223e-116	0.000506814
BCL11B	19660949	9.1307e-46	1.27326	-1.27703	0.35895	0.25455	0.28355	0.2197	CD4	0.276593	0.242933	-0.019333	9.43457	0.0672979	0.814675	2.85389e-208	0.00893751
BCL9L	1655559	1.09663e-161	0.915146	-0.916067	0.06735	0.03275	0.06595	0.0323	CD8a	0.294467	0.485684	-0.0925583	9.68308	5.79609	0.209658	7.87712e-184	0.000931086
BCOR	14660986	1.13542e-281	2.14619	-2.1441	0.01275	0.00495	0.0126	0.00495	CD4	0.535995	0.759209	-0.0411979	9.22954	6.79168	0.479508	1.78761e-69	0.00150473
BCOR	1455627	3.14211e-212	1.93111	-1.94149	0.0217	0.0106	0.0217	0.01025	CD8a	0.626874	0.602763	-0.110486	9.65907	18.7306	0.129247	7.03703e-56	0.0263872
BDH1	15004847	6.25495e-259	0.584821	-0.587782	0.0371	0.02805	0.03605	0.0276	CD4	0.14139	0.24298	-0.0370748	9.2464	0.853086	0.672443	1.42359e-251	5.61879e-08
BDH2	14982541	2.23997e-260	1.0624	-1.06722	0.03115	0.0204	0.03055	0.02015	CD4	0.32764	0.349533	-0.0253676	9.24209	0.271229	0.834585	0	4.51852e-13
BFAR	16543853	5.97897e-169	0.948294	-0.948592	0.132	0.1052	0.1218	0.0993	CD4	0.155004	0.184314	-0.169045	9.30734	6.38023	0.0722664	1.60775e-30	2.20154e-14
BFAR	607517	1.54022e-49	1.04836	-1.05739	0.1235	0.1112	0.1164	0.098	CD8na	0.160999	0.100272	-0.199563	9.19782	0.914403	0.492012	1.81481e-09	0.00360164
BFAR	1766319	1.14785e-136	1.04439	-1.04308	0.13385	0.0937	0.12395	0.08805	CD8a	0.176782	0.264153	-0.404562	9.72766	17.201	0.00353427	1.7593e-46	1.09042e-10
BLMH	15355141	9.38389e-237	1.49792	-1.50253	0.05015	0.0338	0.04835	0.03325	CD4	0.394288	0.354827	-0.190194	9.25489	31.0038	0.0048141	1.04009e-210	0.008392
BLMH	1555259	3.54636e-186	2.3228	-2.30308	0.0462	0.0206	0.04545	0.0206	CD8a	0.509022	0.658165	-0.0190564	9.67185	1.37777	0.594216	1.60513e-134	0.00205859
BLOC1S5	15148253	9.90149e-250	1.17773	-1.1792	0.0481	0.0436	0.0469	0.04175	CD4	0.230634	0.0849778	-0.0908248	9.25582	6.04218	0.204257	3.40673e-139	7.56601e-10
BLOC1S5	4555383	2.54909e-05	0.845736	-0.844899	0.0196	0.01685	0.01925	0.01685	Gran	0.182775	0.462431	-0.148859	9.26145	27.1501	0.056568	4.38802e-27	9.09616e-06
BMP2K	670071	1.75688e-11	1.23791	-1.23975	0.0367	0.0291	0.0358	0.0263	B1	0.332544	0.300173	-0.119915	9.69533	1.54638	0.56716	0.0200572	0.0318951
BMP2K	14385269	1.33338e-300	1.57079	-1.57202	0.00485	0.0034	0.00485	0.0034	CD4	0.495172	0.372781	-0.0182434	9.22552	8.21754	0.572881	8.78634e-75	6.95211e-07
BMP2K	1392597	1.34113e-229	1.44814	-1.45707	0.00425	0	0.00425	0	CD8a	0.457983	inf	-0.0551874	9.64837	58.7141	0.109274	3.14627e-65	4.44812e-06
BMPR2	14942613	5.64673e-263	1.36555	-1.36121	0.0246	0.0178	0.02425	0.0169	CD4	0.275434	0.274267	-0.000690313	9.23882	0.0156941	0.959522	1.30147e-226	0.00790181
BNIP3	17246467	2.77745e-134	2.66117	-2.6657	0.148	0.0871	0.1379	0.08325	CD4	0.498271	0.501581	-0.473307	9.30809	43.1267	3.09525e-06	1.63866e-69	0.000616566
BNIP3	1682735	2.37468e-155	2.79321	-2.78807	0.08235	0.04675	0.0791	0.04575	CD8a	0.387262	0.511571	-0.239357	9.69526	10.9524	0.0515004	2.81104e-38	0.0151972
BNIP3L	1741612	4.60113e-142	1.01137	-1.01725	0.11655	0.0704	0.10685	0.0653	CD8a	0.21202	0.366456	-0.072986	9.71429	1.60482	0.389597	1.33448e-85	0.00388748
BRAF	14788948	4.26954e-273	0.568392	-0.57087	0.0216	0.0145	0.02115	0.01385	CD4	0.0921466	0.341735	-0.0208273	9.23601	1.0469	0.699077	6.07817e-99	3.37517e-09
BRAT1	15251310	3.18674e-243	3.20313	-3.20313	0.03725	0.01545	0.03595	0.01545	CD4	0.782251	0.847074	-0.130008	9.24335	16.9483	0.0789219	9.48589e-147	0.000319801
BRAT1	1520154	3.68529e-195	3.11906	-3.12579	0.03695	0.01275	0.0366	0.01155	CD8a	0.725148	0.951685	-0.0979191	9.6652	8.28905	0.23369	1.8714e-131	0.00956939
BRF1	526983	1.38879e-78	1.43264	-1.43269	0.013	0.00425	0.0121	0.00425	CD8na	0.421122	1.30698	-0.00840868	9.12072	2.74625	0.651803	1.10202e-60	0.00407279
BRF1	164023	1.29235e-26	0.959212	-0.957555	0.0159	0.0093	0.0159	0.0093	Tregs	0.337786	0.0447868	-0.150579	9.12433	8.14718	0.327897	1.75289e-18	0.00335971
BRF1	4548455	4.05488e-05	0.88782	-0.886309	0.0122	0.0118	0.0122	0.0118	Gran	0.28825	0.137594	-0.108406	9.25728	25.5851	0.106403	5.79523e-09	7.06619e-09
BRF1	14554776	6.85982e-289	1.38759	-1.38995	0.01235	0.0076	0.0121	0.0074	CD4	0.430637	0.551067	-0.023315	9.22955	3.41425	0.606192	7.34907e-215	7.52615e-37
BRF1	1422081	2.17937e-221	0.608804	-0.610523	0.01385	0.0071	0.01385	0.0071	CD8a	0.285464	0.573967	-0.0328564	9.6541	7.43546	0.429273	3.03178e-168	4.31614e-24
BRK1	22460800	0.038509	1.39426	-1.39298	0.7023	0.50115	0.507	0.38895	CD4	0.216588	0.306373	-0.252916	9.61176	11.336	0.000818381	7.62985e-263	0.0155941
BRPF1	14572376	1.09369e-287	1.63742	-1.63347	0.0129	0.0091	0.01285	0.0088	CD4	0.344549	0.312476	-0.0469351	9.23073	9.30806	0.36698	4.27268e-261	0.0398994
BTBD1	14607721	2.79477e-285	1.78528	-1.79076	0.01385	0.0118	0.0136	0.0116	CD4	0.435075	0.190519	-0.0190754	9.23215	3.00305	0.586875	1.66243e-150	0.000124148
BTBD7	15212746	1.1976e-245	0.838342	-0.837128	0.05185	0.0389	0.0486	0.0364	CD4	0.21723	0.23235	-0.00351506	9.25604	0.114015	0.852518	4.02276e-238	0.00501058
BTF3L4	17046341	9.52202e-144	1.98899	-1.98018	0.1593	0.118	0.14885	0.1087	CD4	0.390323	0.291842	-0.626224	9.32172	70.208	5.05412e-10	4.93611e-198	0.0222394
BTN3A1	16115385	4.60384e-192	1.58832	-1.58588	0.08595	0.045	0.08	0.0439	CD4	0.440736	0.591569	-0.132043	9.26935	9.78554	0.0690407	5.92019e-147	3.12613e-08
BTN3A1	1839376	2.51279e-121	1.25794	-1.27713	0.14255	0.0779	0.1307	0.077	CD8a	0.342322	0.457503	-0.0109963	9.72577	0.0320561	0.892363	3.05385e-133	0.00132029
BUD13	1459629	3.7744e-211	2.1939	-2.20003	0.0242	0.01215	0.02395	0.01215	CD8a	0.565405	0.622655	-0.197181	9.65993	47.0424	0.012284	2.13362e-94	0.00204724
BUD13	14880550	4.86478e-267	1.999	-1.98782	0.02635	0.01585	0.0261	0.0157	CD4	0.549984	0.424402	-0.036377	9.23785	2.2042	0.569803	1.98354e-106	5.27729e-11
BZW1	18297645	6.41045e-90	1.17185	-1.168	0.27245	0.2024	0.2385	0.1799	CD4	0.278201	0.28753	-0.595219	9.38918	50.6335	1.4811e-09	1.066e-72	5.62889e-06
BZW1	2263060	1.42824e-50	0.624336	-0.62247	0.38675	0.3052	0.31705	0.2461	CD8a	0.154058	0.111528	-0.711812	9.88152	32.5077	8.58442e-08	7.85951e-130	0.0150611
C11orf54	4579660	4.6027e-06	2.08459	-2.08178	0.0435	0.0314	0.04175	0.03105	Gran	0.424056	0.578488	-0.285817	9.27509	19.351	0.0356952	8.87027e-06	0.0311155
C12orf45	567340	3.55321e-63	0.600506	-0.60215	0.0692	0.05035	0.06485	0.04745	CD8na	0.0755759	0.319846	-0.099652	9.15771	0.418484	0.70899	4.38678e-63	0.0305313
C15orf39	1431021	6.28391e-219	0.84825	-0.849127	0.0154	0.0049	0.01485	0.0049	CD8a	0.23618	1.08298	-0.0362375	9.65406	9.27482	0.378896	1.41237e-59	0.0493145
C15orf40	16858475	6.26578e-153	1.52938	-1.53264	0.1576	0.1251	0.143	0.11355	CD4	0.211934	0.200244	-0.149501	9.32198	4.09948	0.126327	1.2048e-291	0.0363864
C18orf8	1535737	3.80615e-191	1.14428	-1.15384	0.04295	0.02475	0.04225	0.0238	CD8a	0.321828	0.461798	-0.142252	9.67278	6.24399	0.233474	6.28427e-110	2.41186e-06
C18orf8	174390	8.34572e-21	1.58435	-1.59336	0.06115	0.039	0.0589	0.039	Tregs	0.433235	0.379722	-0.509707	9.15217	13.1948	0.0495405	6.17592e-10	0.00917969
C18orf8	915718	2.92577e-49	0.618037	-0.61918	0.044	0.03365	0.0417	0.03365	NK1	0.163799	0.203986	-0.0825441	9.88319	0.610105	0.697832	1.0029e-29	0.0096809
C18orf8	15184717	2.03305e-247	1.48589	-1.48304	0.03715	0.01895	0.03565	0.0187	CD4	0.424163	0.582835	-0.0391312	9.24415	1.75192	0.563337	1.1271e-150	1.25198e-06
C1QB	14301465	1.77176e-306	0.702329	-0.700614	0.00035	0.0002	0.00035	0.0002	CD4	0.328699	0.32557	-0.00724442	9.22278	60.2479	0.431018	1.51872e-284	0.0111227
C1orf123	15966736	1.97256e-200	0.762222	-0.764565	0.0972	0.0783	0.0916	0.0742	CD4	0.129225	0.183335	-0.0654666	9.28739	1.06988	0.489948	1.80557e-226	0.0108183
C1orf174	15520846	1.30165e-226	3.29893	-3.315	0.0595	0.03665	0.05725	0.0355	CD4	0.597765	0.472217	-0.167467	9.25845	14.3369	0.0463001	6.41948e-08	0.0124049
C20orf96	1393997	3.31708e-229	0.639587	-0.645555	0.0059	0.0039	0.0059	0.0039	CD8a	0.18863	0.289473	-0.0673125	9.65006	61.8328	0.0814131	1.91248e-164	0.00227844
C20orf96	60456	5.95451e-26	0.943232	-0.940655	0.0121	0.00545	0.0096	0.00545	B2	0.225211	0.7419	-0.0186246	9.14724	6.336	0.488119	2.05684e-16	0.00396847
C20orf96	4562420	1.57338e-05	0.781596	-0.788979	0.01175	0.00945	0.01175	0.00945	Gran	0.227762	0.391191	-0.198232	9.25617	51.5594	0.0301041	1.71257e-08	0.00418684
C20orf96	14420597	3.84679e-298	1.1982	-1.19869	0.00675	0.00535	0.00675	0.00505	CD4	0.399599	0.177104	-0.0390708	9.22676	18.2877	0.336073	1.95939e-144	1.86639e-23
C21orf2	676212	1.57935e-10	0.764196	-0.758795	0.0541	0.04825	0.0528	0.0465	B1	0.189397	0.0726584	-0.0390634	9.70707	0.0627249	0.895905	1.27213e-05	0.00140778
C21orf33	1417795	1.42594e-222	0.71476	-0.715866	0.0124	0.0041	0.0124	0.0041	CD8a	0.348103	1.25911	-0.200897	9.65234	123.75	0.00275554	4.52026e-194	0.0107541
C21orf33	14426602	1.00522e-297	0.526695	-0.528649	0.0174	0.01655	0.0171	0.01635	CD4	0.217887	0.170143	-0.155666	9.23458	63.4923	0.00768688	2.82177e-239	0.00193487
C2CD2L	1446530	1.07841e-214	1.61	-1.61806	0.01985	0.0096	0.01905	0.0096	CD8a	0.451962	0.499713	-0.0325461	9.65738	4.11985	0.493207	1.04955e-157	0.00741504
C2CD2L	14751889	1.44756e-275	2.62231	-2.61877	0.0178	0.00885	0.01765	0.00885	CD4	0.624006	0.666302	-0.0315593	9.23312	4.45878	0.488481	2.62294e-188	0.000116237
C2orf42	1455689	3.26564e-212	1.99611	-2.0001	0.01855	0.00855	0.01855	0.00855	CD8a	0.693316	0.523571	-0.157384	9.65773	38.7167	0.0355557	2.99148e-157	0.0273334
C2orf42	14735512	1.16319e-276	2.21432	-2.21207	0.0193	0.00875	0.01895	0.00855	CD4	0.755176	0.828582	-0.0986612	9.2326	60.2324	0.0144686	2.50621e-179	7.33156e-05
C2orf68	17048856	1.25805e-143	1.53818	-1.52818	0.1442	0.09085	0.13205	0.08395	CD4	0.36675	0.427604	-0.255569	9.30987	12.9315	0.00995142	1.9529e-91	0.0337764
C2orf76	64210	6.62144e-22	0.664828	-0.664596	0.0568	0.04275	0.05385	0.04275	B2	0.132138	0.354888	-0.558636	9.17611	14.3467	0.0355368	4.60369e-26	8.33565e-05
C4orf36	14471461	1.28609e-294	0.764639	-0.770181	0.0139	0.01155	0.01345	0.0113	CD4	0.11839	0.272053	-0.0094007	9.23138	1.24989	0.727352	1.94857e-270	0.00432263
C4orf46	14577548	2.46497e-287	2.71675	-2.72629	0.0105	0.0035	0.01045	0.0035	CD4	0.551454	1.08056	-0.0346374	9.2283	9.42386	0.410582	1.31701e-202	0.0236011
C5orf15	1577118	1.08545e-180	2.8384	-2.85421	0.0548	0.02325	0.05425	0.02325	CD8a	0.734999	0.769585	-0.36711	9.67627	47.0292	0.00074012	6.38371e-113	0.000352612
C5orf15	15573894	2.06102e-223	3.21094	-3.20399	0.05535	0.0239	0.0544	0.0239	CD4	0.88691	0.813286	-0.442099	9.25185	130.705	2.6532e-08	2.1054e-142	2.94256e-06
C5orf51	1439065	9.99432e-217	1.88871	-1.8872	0.01645	0.00625	0.0156	0.00625	CD8a	0.521991	0.778667	-0.0186175	9.65515	1.19727	0.734729	0.00167689	1.57051e-05
C6orf120	1446712	1.20845e-214	1.81609	-1.82429	0.01885	0.01035	0.01885	0.01035	CD8a	0.334211	0.504986	-0.000861793	9.65739	0.0389212	0.942623	9.32051e-213	0.0449435
C6orf62	18656571	7.87555e-77	1.72413	-1.71739	0.25185	0.15015	0.2133	0.1353	CD4	0.534644	0.50948	-0.719834	9.36631	76.7809	8.20202e-13	2.60028e-233	0.0116579
C7orf49	15424167	1.6763e-232	1.58138	-1.5818	0.0574	0.0372	0.05505	0.0358	CD4	0.374465	0.437209	-0.277265	9.25602	40.9138	0.000940131	1.99334e-251	0.0354633
C9orf69	14711322	2.78151e-278	1.42973	-1.42561	0.0146	0.00475	0.0145	0.00475	CD4	0.694195	1.10436	-0.00222155	9.2303	1.4438	0.73657	1.43033e-246	0.000904612
C9orf69	1462268	1.93757e-210	1.79468	-1.80618	0.0191	0.004	0.0188	0.004	CD8a	0.743702	1.43234	-0.0425215	9.65613	5.27445	0.460822	7.61122e-200	0.0471036
CALCOCO2	1760737	7.07603e-138	1.30455	-1.30729	0.1127	0.08065	0.10545	0.07675	CD8a	0.283063	0.191894	-0.140822	9.71949	3.25808	0.219177	2.54335e-140	0.00269426
CALM3	22026947	7.8433e-05	1.39273	-1.3957	0.6221	0.4212	0.4478	0.33	CD4	0.351848	0.356482	-0.106046	9.56763	1.93609	0.164116	0	0.00292314
CALR	2702113	6.33904e-10	0.655301	-0.655585	0.7873	0.5577	0.48105	0.37855	CD8a	0.199656	0.204238	-0.339699	10.0774	8.58343	0.00340766	7.03512e-54	6.09122e-05
CAMK2G	1692049	3.29266e-153	2.82925	-2.84987	0.09045	0.0509	0.08365	0.0502	CD8a	0.400398	0.419056	-0.15925	9.69953	5.33823	0.159791	1.6099e-48	0.00718813
CAMK2G	16144114	1.81823e-190	2.32902	-2.32216	0.0934	0.06635	0.08815	0.063	CD4	0.397769	0.329431	-0.0504202	9.28205	1.01231	0.523752	2.60016e-43	0.0309453
CANT1	4646643	2.04985e-08	3.25914	-3.27953	0.04955	0.0297	0.04905	0.02865	Gran	0.587206	0.673427	-0.431213	9.27849	32.3755	0.00472548	3.85879e-05	0.0437182
CANT1	15149879	1.25617e-249	3.58805	-3.58439	0.0332	0.01755	0.0322	0.0174	CD4	0.770013	0.630813	-0.0708537	9.24304	7.97046	0.232602	4.31729e-33	0.0254712
CAP1	3131566	0.016378	1.77792	-1.7636	0.8521	0.43325	0.5505	0.32305	CD8a	0.5852	0.584496	-1.08694	10.0721	80.9311	3.25558e-19	1.63848e-18	1.37104e-21
CAP1	870334	0.0661447	2.34045	-2.345	0.6509	0.39315	0.4672	0.3181	CD8na	0.572174	0.527483	-1.37434	9.45772	25.6465	5.25445e-07	4.63749e-06	3.07183e-07
CAP1	794946	0.946525	2.63384	-2.63269	0.4384	0.29235	0.35015	0.23795	B1	0.577886	0.547178	-1.22298	9.92247	20.3445	2.41923e-05	0.0155165	0.000269725
CAP1	1408842	0.0101764	1.79095	-1.78831	0.98135	0.65735	0.60955	0.4507	NK1	0.495963	0.379733	-1.98786	10.3826	45.1287	2.13085e-11	0.000486665	0.000361483
CAP1	22179040	0.00100127	1.86587	-1.86556	0.588	0.3737	0.4251	0.2906	CD4	0.538969	0.461223	-1.04088	9.54506	134.19	6.77585e-30	5.02848e-16	8.75307e-75
CAP1	104748	0.788557	1.59262	-1.58838	0.6758	0.36635	0.4773	0.2719	B2	0.455652	0.617598	-1.34668	9.50079	16.9848	5.97601e-05	2.8898e-06	0.0166487
CAPRIN1	1637584	6.01539e-166	2.55924	-2.56816	0.0775	0.0395	0.07145	0.0388	CD8a	0.498973	0.498724	-0.278096	9.68937	17.6082	0.0172812	3.93742e-177	0.0308118
CAPZB	767674	0.128233	1.47719	-1.48108	0.42555	0.34435	0.3453	0.2841	B1	0.278469	0.363526	-0.21153	9.93351	0.807705	0.389958	0.000236932	0.0156834
CARD8-AS1	14958154	5.8173e-262	1.22064	-1.2213	0.0309	0.016	0.03	0.0158	CD4	0.398962	0.627385	-0.0414287	9.24094	1.40826	0.628761	3.1135e-250	0.00304818
CARD9	14312000	9.77889e-306	0.718406	-0.726078	0.0011	0.00075	0.0011	0.00075	CD4	0.22509	0.189977	-0.00576348	9.22303	56.9403	0.428101	1.14597e-244	0.00897582
CASC3	678150	3.09029e-10	1.84803	-1.84142	0.04415	0.02735	0.04325	0.02735	B1	0.427203	0.588658	-0.239891	9.69944	12.1284	0.0915256	2.09495e-35	0.00014903
CASC3	559035	3.31078e-66	1.5514	-1.55096	0.04785	0.02395	0.04625	0.02395	CD8na	0.40005	0.731611	-0.374676	9.14066	18.1419	0.0435448	5.76075e-05	0.00750997
CASC3	15152214	1.76775e-249	1.16485	-1.15969	0.04985	0.0352	0.04795	0.0344	CD4	0.332083	0.322712	-0.0528289	9.25364	2.94937	0.381973	4.788e-10	5.19357e-32
CASP1	16998408	4.60633e-146	0.753367	-0.757892	0.17825	0.1368	0.15985	0.12255	CD4	0.238979	0.251279	-0.0857856	9.33261	1.4653	0.340855	8.29503e-198	0.0144927
CASP7	667264	6.21732e-12	3.66225	-3.64325	0.0249	0.0149	0.02295	0.0149	B1	0.725859	0.613057	-0.24962	9.6864	18.0949	0.0932821	0.00079831	0.00296668
CASP7	14784954	2.31603e-273	1.85239	-1.85455	0.02355	0.011	0.023	0.01045	CD4	0.657336	0.796675	-0.15973	9.23553	70.4718	0.00275266	1.30497e-212	0.0257073
CASP7	1525924	1.142e-193	2.24553	-2.24359	0.0417	0.02335	0.0411	0.0211	CD8a	0.649014	0.501347	-0.363441	9.67011	85.1461	1.60264e-05	9.42979e-127	0.0290963
CASP8	4563001	1.51118e-05	0.895656	-0.891967	0.08345	0.0781	0.0775	0.0729	Gran	0.1574	0.12326	-0.255931	9.30574	5.08691	0.151558	1.90333e-05	0.0449525
CBFA2T3	14290550	3.01166e-307	1.17878	-1.17756	0.0007	0.0008	0.0007	0.0008	CD4	0.372456	0.224844	-0.0166486	9.22288	109.267	0.244105	6.54819e-72	0.000212548
CBLB	572416	2.32936e-61	0.7578	-0.759845	0.07335	0.0512	0.06875	0.04835	CD8na	0.228292	0.3724	-0.318095	9.15927	5.32926	0.177543	7.77199e-46	0.026635
CBLB	15291517	1.04425e-240	0.619285	-0.620411	0.05695	0.05025	0.0542	0.0484	CD4	0.206038	0.0894632	-0.0826395	9.26166	7.03571	0.149931	1.56181e-206	1.30766e-30
CBLB	4569259	9.73977e-06	1.04464	-1.04192	0.02795	0.01995	0.02655	0.01995	Gran	0.24907	0.361563	-0.139713	9.26417	9.73899	0.224479	0.00137357	8.94874e-09
CBLB	57852	6.93888e-05	1.15424	-1.16035	0.04125	0.03475	0.0375	0.03475	Mono1	0.276138	0.161898	-0.0772805	8.66545	3.93289	0.340284	7.46834e-05	0.00374427
CBR1	16864907	1.30642e-152	2.70349	-2.71277	0.09995	0.0379	0.0967	0.03705	CD4	0.710764	0.88269	-0.200584	9.27564	12.176	0.0377785	2.95215e-60	1.06834e-07
CBX1	15823563	1.16167e-208	1.71615	-1.70707	0.08545	0.0634	0.08045	0.0612	CD4	0.279454	0.232935	-0.0749525	9.27603	1.6921	0.426739	1.88726e-198	0.00799824
CBX3	18172459	9.88919e-95	1.1525	-1.1609	0.2352	0.1796	0.20715	0.159	CD4	0.259307	0.217531	-0.129272	9.37031	3.0411	0.149941	1.99859e-167	0.0331807
CCAR1	1821644	5.77798e-125	1.74221	-1.74616	0.1396	0.07625	0.12575	0.0701	CD8a	0.297789	0.529305	-0.41933	9.72633	22.3587	0.00101037	1.96304e-06	2.3194e-06
CCAR2	564648	3.76875e-64	3.3917	-3.38461	0.04505	0.0204	0.0443	0.0204	CD8na	0.626047	0.753164	-0.382199	9.13859	19.7705	0.0404466	5.03479e-79	0.0313832
CCBL2	1548094	5.41516e-188	2.04645	-2.04945	0.0583	0.0412	0.0549	0.03965	CD8a	0.307384	0.242491	-0.071484	9.68294	1.34541	0.529252	1.89888e-49	0.000106605
CCBL2	186746	7.32452e-15	1.30431	-1.30319	0.11515	0.0511	0.10345	0.04775	Tregs	0.251565	0.718405	-0.439954	9.17777	5.36848	0.137847	0.00206374	0.0381972
CCDC107	17362315	5.93855e-129	0.519744	-0.521524	0.18645	0.13805	0.16265	0.124	CD4	0.206191	0.251082	-0.0480812	9.34016	0.533178	0.526704	9.96589e-51	7.29718e-08
CCDC107	2173641	6.40045e-63	1.15599	-1.15454	0.29025	0.17565	0.24415	0.1593	CD8a	0.30516	0.37868	-0.100053	9.81168	0.806773	0.43101	3.90481e-67	0.0387731
CCDC112	14898415	7.24976e-266	0.753937	-0.75896	0.0283	0.0193	0.0264	0.0186	CD4	0.19132	0.278499	-0.000171506	9.24021	0.00319187	0.97568	3.87653e-177	7.43236e-05
CCDC112	1541438	1.09268e-189	0.577153	-0.592925	0.0505	0.0332	0.0487	0.03115	CD8a	0.148481	0.287045	-0.136771	9.67716	5.04904	0.253813	1.46518e-150	0.0188934
CCDC127	15221024	3.97998e-245	3.5498	-3.5298	0.03585	0.01695	0.0351	0.01675	CD4	0.644582	0.699243	-0.187954	9.24402	29.7254	0.0167238	3.89717e-08	7.74258e-05
CCDC127	1575018	3.25221e-181	4.30874	-4.32568	0.04745	0.01455	0.04645	0.01455	CD8a	0.878662	1.07109	-0.254459	9.67059	28.805	0.0155319	6.057e-08	0.000247315
CCDC142	4603562	7.494e-07	2.60564	-2.60765	0.0184	0.0089	0.01775	0.0089	Gran	0.623686	0.911488	-0.107781	9.25833	23.668	0.110183	1.79779e-28	8.74635e-06
CCDC189	1377197	6.01052e-234	0.781113	-0.773308	0.0016	0.0012	0.0016	0.0012	CD8a	0.287568	0.00434932	-0.0172395	9.6473	32.7906	0.391146	2.31187e-82	0.00258148
CCDC66	1004316	2.55042e-31	1.70038	-1.69435	0.16415	0.12525	0.1514	0.11195	NK1	0.432629	0.26241	-0.634487	9.96102	6.98543	0.0425546	4.17651e-07	1.17588e-05
CCDC66	77918	3.47809e-10	1.51188	-1.50856	0.2096	0.1051	0.1847	0.0922	B2	0.361029	0.708868	-0.609834	9.26284	4.39382	0.0959179	0.000400061	0.0493798
CCDC66	4502564	0.00066976	1.09129	-1.09178	0.1064	0.09985	0.09675	0.09095	Gran	0.300993	0.305038	-0.0234071	9.31931	0.0355393	0.894573	4.67644e-09	5.2352e-14
CCDC66	18165829	5.45471e-95	1.16736	-1.16628	0.2578	0.2067	0.225	0.18315	CD4	0.276181	0.193465	-0.163864	9.3854	4.04203	0.0847536	1.40367e-16	3.44905e-05
CCDC66	2106371	4.03231e-73	1.62358	-1.63101	0.233	0.1124	0.2025	0.1017	CD8a	0.390802	0.583477	-0.468426	9.77037	18.6044	0.000634899	0.0460497	4.03313e-09
CCDC82	4538116	7.94597e-05	0.830516	-0.82766	0.054	0.0486	0.0516	0.0478	Gran	0.197926	0.18788	-0.126639	9.28449	1.82407	0.460079	2.58217e-32	0.0349067
CCDC82	15936099	3.53164e-202	1.29526	-1.29989	0.0891	0.064	0.0827	0.0602	CD4	0.320662	0.309999	-0.497698	9.28103	60.8634	7.60958e-07	2.25308e-264	0.00719615
CCDC82	70426	5.35205e-16	1.76379	-1.76687	0.1026	0.0455	0.09585	0.04215	B2	0.403214	0.781706	-0.518844	9.19748	5.31824	0.14706	2.83911e-11	5.3977e-05
CCDC84	14917253	1.24357e-264	0.572188	-0.571703	0.03535	0.0335	0.0339	0.03235	CD4	0.0985605	0.00397699	-0.0186526	9.24741	1.17261	0.614552	1.60117e-182	1.00789e-06
CCDC88A	14689047	8.85218e-280	0.999316	-0.993527	0.01725	0.0122	0.01635	0.01185	CD4	0.218647	0.27118	-0.04286	9.23426	6.49616	0.374705	3.11278e-88	0.0113063
CCDC91	1750282	3.70498e-140	0.818548	-0.825979	0.13815	0.1053	0.1238	0.0964	CD8a	0.138929	0.154484	-0.346661	9.73282	14.107	0.00688197	2.29286e-148	0.0397456
CCDC97	15267141	3.12858e-242	1.8615	-1.86912	0.0468	0.02585	0.0462	0.02575	CD4	0.335487	0.576743	-0.180956	9.24891	22.8858	0.0232286	4.28392e-182	0.00776443
CCHCR1	14720781	1.19909e-277	2.34756	-2.32216	0.01985	0.0123	0.0196	0.01215	CD4	0.434568	0.481547	-0.0684714	9.23446	12.6652	0.21642	5.95092e-149	4.838e-07
CCL8	4566262	1.20333e-05	1.75345	-1.74445	0.00745	0	0.0011	0	Gran	0.775737	inf	-0.307595	9.25151	45.462	0.0053038	3.69592e-20	4.73236e-15
CCND2	17030228	1.594e-144	1.27195	-1.26963	0.14085	0.08625	0.1253	0.07875	CD4	0.454243	0.439573	-0.0682429	9.30391	2.61951	0.256004	9.60096e-295	0.0470104
CCNDBP1	682498	1.26284e-28	2.31095	-2.30793	0.2172	0.14535	0.19545	0.1312	CD8na	0.439046	0.376803	-0.190367	9.24321	0.688546	0.50434	2.32057e-80	0.00565129
CCNDBP1	91204	0.0024041	1.2928	-1.28925	0.40955	0.2367	0.32415	0.1978	B2	0.276903	0.444908	-0.0380067	9.37253	0.019623	0.906679	2.68205e-27	3.9508e-06
CCNDBP1	18806563	1.13743e-71	1.54382	-1.54584	0.27125	0.17715	0.2328	0.15665	CD4	0.388092	0.416536	-0.280225	9.3807	11.8715	0.00333679	9.15574e-306	3.44932e-37
CCNDBP1	99381	2.0066e-06	1.45929	-1.46728	0.28385	0.24245	0.24875	0.19685	Tdg	0.284377	0.182109	-0.258973	9.53782	0.0955221	0.78074	1.51049e-18	0.0135388
CCNDBP1	233479	0.0693162	1.0977	-1.10158	0.514	0.32585	0.3664	0.2584	Tregs	0.330663	0.345552	-0.239188	9.41041	0.704536	0.401396	5.60529e-29	2.89691e-08
CCNDBP1	2362204	1.70749e-38	1.56099	-1.5809	0.35105	0.18965	0.2908	0.17085	CD8a	0.355985	0.494988	-0.031037	9.83785	0.101146	0.773645	5.5766e-187	6.24555e-147
CCNL2	4594062	1.56584e-06	2.46917	-2.47603	0.05095	0.04015	0.0498	0.0385	Gran	0.277775	0.245854	-0.131004	9.28182	2.69109	0.388022	8.36897e-05	0.0124335
CCP110	14822340	7.01717e-271	1.24437	-1.2414	0.02895	0.02625	0.02805	0.0249	CD4	0.287373	0.0710226	-0.143925	9.2428	29.8831	0.0189889	5.84968e-227	0.000937456
CCPG1	1738368	8.83876e-143	1.72006	-1.7305	0.10405	0.04815	0.0982	0.04725	CD8a	0.473364	0.663872	-0.160214	9.70263	3.9892	0.216824	4.28324e-200	0.0356287
CCPG1	15828213	2.16271e-208	2.23903	-2.2354	0.0636	0.02755	0.059	0.0267	CD4	0.586796	0.743045	-0.0212325	9.25776	0.599507	0.677233	3.95184e-267	0.00516649
CCR1	5270794	6.07968e-52	2.92102	-2.91371	0.37995	0.164	0.29475	0.14315	Gran	0.713976	0.833666	-0.313936	9.44426	3.9586	0.0750823	1.75831e-07	2.55889e-06
CCR2	14660274	1.01641e-281	1.89317	-1.89457	0.01265	0.00175	0.011	0.00175	CD4	1.17748	2.06783	-0.0297754	9.22839	14.1733	0.342073	1.95216e-138	0.00111793
CCRL2	14327895	1.28209e-304	1.34284	-1.34718	0.0014	0.00045	0.0014	0.00045	CD4	0.392767	0.877478	-0.00184228	9.22308	40.5206	0.465503	4.80338e-197	0.00366236
CCS	1616254	4.47289e-171	1.16725	-1.16705	0.07315	0.0521	0.06975	0.05175	CD8a	0.194479	0.210281	-0.0932447	9.69274	1.80396	0.437426	7.1373e-181	0.019387
CCT5	2031699	2.32317e-85	1.55429	-1.55093	0.2046	0.1061	0.18275	0.09715	CD8a	0.386455	0.512586	-0.211859	9.7595	4.2018	0.110174	5.79445e-76	0.0380236
CD14	14588917	1.46831e-286	1.45295	-1.4504	0.0134	0.0121	0.0129	0.0121	CD4	0.467394	0.0314266	-0.0421194	9.232	5.07508	0.477833	2.53041e-218	0.0359791
CD14	1400886	2.82524e-227	0.933555	-0.93397	0.01255	0.0109	0.01225	0.0109	CD8a	0.303068	0.115486	-0.0591107	9.65448	13.3697	0.257681	1.64306e-180	0.0117914
CD1E	14304596	2.94433e-306	1.50525	-1.5108	0.0005	0	0.0005	0	CD4	0.677164	inf	-0.00104229	9.22262	20.7906	0.657219	3.43815e-293	0.00238764
CD1E	4554112	2.77792e-05	0.565343	-0.573594	0.00685	0.0063	0.00625	0.00585	Gran	0.399722	0.209239	-0.10811	9.25268	47.8118	0.110351	7.62528e-05	0.0206882
CD200R1	14836354	5.93441e-270	1.71807	-1.7232	0.02135	0.00835	0.02075	0.00835	CD4	0.831852	1.02789	-0.189795	9.23468	63.9227	0.0042034	2.21601e-63	3.92564e-17
CD200R1	655534	6.3829e-14	1.45162	-1.44876	0.0004	0	0.0004	0	B1	0.597676	inf	-0.0394813	9.67098	11.0337	0.549013	4.07412e-11	0.0304228
CD3EAP	14561733	2.05105e-288	1.57484	-1.56465	0.01155	0.00645	0.01075	0.00615	CD4	0.419925	0.473931	-0.000392833	9.22892	0.0538141	0.945044	3.62924e-55	1.98096e-13
CD3EAP	1408737	4.37404e-225	1.76668	-1.76469	0.0071	0.0034	0.0066	0.002	CD8a	0.454488	0.528412	-0.0971419	9.65094	72.3822	0.0373806	1.40064e-43	1.66172e-05
CD4	17163277	3.53821e-138	1.45851	-1.45809	0.169	0.12455	0.15585	0.11415	CD4	0.317969	0.291961	-0.119565	9.32645	2.65194	0.215779	8.67008e-232	0.00361669
CD40	4634643	5.82793e-08	0.884027	-0.881283	0.03695	0.01685	0.0357	0.01665	Gran	0.239949	0.949025	-0.369831	9.26904	49.6299	0.00211013	0.000140747	7.57225e-06
CD5	16839129	6.84137e-154	1.00255	-0.994846	0.15455	0.11555	0.1386	0.10795	CD4	0.297496	0.276924	-0.186347	9.31924	7.00422	0.0496815	3.19076e-260	0.0115312
CD93	4725385	9.53169e-12	1.34999	-1.34872	0.4892	0.40045	0.36665	0.31035	Gran	0.405762	0.269676	-0.235802	9.54517	1.98066	0.162801	4.82968e-08	0.0318209
CDC23	1439773	1.5595e-216	2.40458	-2.42819	0.0184	0.01105	0.01775	0.01105	CD8a	0.541134	0.400304	-0.0707845	9.65768	14.5004	0.195273	4.85839e-233	4.05541e-12
CDC23	669958	1.68564e-11	2.71256	-2.70928	0.02115	0.00675	0.02115	0.00675	B1	0.641466	1.25835	-0.263028	9.68266	23.4486	0.0922396	8.53407e-164	1.81355e-05
CDC23	14768127	1.75458e-274	2.29435	-2.30284	0.0224	0.0123	0.02195	0.01205	CD4	0.529015	0.605361	-0.195021	9.23647	65.7063	0.00264979	1.19209e-299	1.22867e-07
CDC37L1	1624225	3.77043e-169	2.41108	-2.42878	0.0658	0.0356	0.06365	0.03525	CD8a	0.459202	0.483937	-0.280694	9.68591	19.0543	0.016927	2.46952e-46	0.0338579
CDC42SE1	2477909	1.52871e-26	0.771254	-0.784866	0.5132	0.27635	0.3392	0.2295	CD8a	0.40914	0.477337	-0.629508	9.91999	24.7602	6.70966e-07	1.80384e-76	0.000127085
CDC42SE1	19903489	1.71558e-39	0.552899	-0.547244	0.42615	0.2839	0.305	0.22155	CD4	0.321326	0.396357	-0.488156	9.47018	28.3093	1.87378e-07	5.26089e-94	0.00481921
CDCA5	14300195	1.44181e-306	1.03403	-1.03184	0.00015	0	0.00015	0	CD4	0.353512	inf	-0.00407	9.22262	37.4216	0.585037	4.13513e-109	0.000207256
CDCA7L	14887926	1.48521e-266	0.60749	-0.60397	0.0326	0.0274	0.03115	0.025	CD4	0.313812	0.13149	-0.371808	9.24527	132.159	2.82004e-07	2.63691e-279	0.000145444
CDK14	14298108	1.02757e-306	0.556179	-0.556352	0.00055	0	0.00055	0	CD4	0.24189	inf	-0.00935391	9.22267	128.025	0.279328	4.03517e-135	3.68666e-05
CDK4	16341158	1.06821e-179	1.55932	-1.56351	0.10085	0.0595	0.0953	0.05765	CD4	0.431804	0.498176	-0.0137315	9.28118	0.035938	0.909933	5.03647e-230	0.040599
CDK9	1577787	1.59294e-180	3.03157	-3.07203	0.0549	0.03	0.0537	0.03	CD8a	0.537162	0.466549	-0.0944534	9.67801	2.13627	0.458302	2.85674e-69	0.032776
CEBPG	15302746	5.2356e-240	2.04369	-2.0394	0.04175	0.0218	0.04095	0.02125	CD4	0.488833	0.556216	-0.236415	9.24594	64.3932	0.000302401	3.29387e-47	0.0335206
CENPJ	14480831	5.70404e-294	1.98409	-1.98865	0.00795	0.00395	0.00795	0.00395	CD4	0.486909	0.682729	-0.0158492	9.22676	3.11428	0.696353	4.63909e-169	0.00234403
CENPQ	14815082	2.31909e-271	1.51578	-1.51461	0.0221	0.01045	0.0213	0.01035	CD4	0.455015	0.63512	-0.166408	9.23496	47.132	0.0160247	1.00268e-257	0.001032
CEP162	14825488	1.13392e-270	0.826413	-0.821525	0.02625	0.01905	0.0251	0.01905	CD4	0.229578	0.279536	-0.0896128	9.23889	9.53741	0.222854	1.72355e-294	0.0473717
CEP19	14912197	5.80313e-265	3.12748	-3.12044	0.0207	0.0082	0.0206	0.00795	CD4	0.653599	0.785292	-0.0280118	9.23455	2.22532	0.601106	1.52431e-108	1.80513e-05
CEP290	1535059	2.55103e-191	0.620675	-0.632111	0.0463	0.0303	0.0437	0.0266	CD8a	0.123344	0.362602	-0.184794	9.6751	16.7761	0.0435077	4.9975e-194	5.18178e-09
CEP295	58078	9.52633e-05	1.13972	-1.14764	0.0183	0.00305	0.0183	0.00305	Mono1	0.240818	1.7831	-0.0613451	8.645	4.24193	0.485372	7.46834e-05	0.0154717
CEP350	16192853	8.9702e-188	1.13322	-1.12546	0.09985	0.07165	0.0926	0.0644	CD4	0.254275	0.275042	-0.159184	9.28325	8.98346	0.0543554	2.6415e-33	5.01946e-11
CEP350	4521157	0.000227489	1.07724	-1.07938	0.15455	0.14675	0.1374	0.1325	Gran	0.20877	0.114207	-0.0803283	9.35297	0.323196	0.65582	1.15981e-27	0.000241812
CEP41	1414997	2.39491e-223	0.837507	-0.840887	0.01265	0.00705	0.0117	0.0064	CD8a	0.198963	0.464917	-0.0811266	9.6538	47.0936	0.0448653	7.13768e-154	0.0102616
CEP41	14632460	1.33456e-283	0.965071	-0.967215	0.0197	0.0135	0.01945	0.0135	CD4	0.322666	0.259257	-0.0876425	9.23432	20.5545	0.118259	3.05918e-99	0.00703266
CEP57	1719377	5.19347e-147	1.93114	-1.9416	0.1179	0.07195	0.104	0.06925	CD8a	0.325247	0.370491	-0.253062	9.71544	8.79784	0.0468514	4.74132e-213	0.00899188
CEP63	15395798	3.03063e-234	0.868819	-0.870165	0.0611	0.0485	0.05815	0.04475	CD4	0.195522	0.213778	-0.148407	9.26196	9.15063	0.0945624	3.94291e-70	5.85909e-07
CEP68	1548761	7.99939e-188	1.18787	-1.18872	0.04945	0.0253	0.04675	0.02435	CD8a	0.486695	0.605643	-0.191427	9.67353	20.7487	0.0310363	2.0895e-218	0.0323187
CEP68	594044	6.3642e-54	1.30448	-1.29611	0.10175	0.0809	0.09615	0.0775	CD8na	0.378636	0.210545	-0.315197	9.17945	3.98475	0.194323	2.97884e-52	0.00160666
CEP68	15999201	1.37399e-198	1.44604	-1.44029	0.0856	0.05595	0.0811	0.05325	CD4	0.484849	0.434299	-0.260667	9.27493	29.246	0.00123565	2.8971e-201	1.69583e-13
CEP76	14721223	1.28377e-277	1.88503	-1.88433	0.019	0.0118	0.0187	0.0118	CD4	0.460115	0.473484	-0.00911407	9.23406	0.743098	0.765664	1.38544e-167	0.00996025
CEP78	15183900	1.80491e-247	1.43248	-1.41988	0.03915	0.0227	0.03765	0.02205	CD4	0.385524	0.541957	-0.0584356	9.24598	4.64596	0.326624	2.35476e-34	7.8336e-15
CEP78	547837	2.08253e-70	1.86274	-1.8565	0.03925	0.02635	0.03705	0.02505	CD8na	0.39347	0.380048	-0.123011	9.13726	1.65399	0.561127	8.28069e-07	0.0322504
CEP78	683220	1.70298e-09	2.45239	-2.44376	0.0441	0.01255	0.042	0.01255	B1	0.517434	1.43609	-0.36398	9.6929	20.7481	0.0403762	0.0155721	0.00263447
CEP78	1998129	3.54284e-91	0.625393	-0.634866	0.21535	0.133	0.17525	0.11695	CD8a	0.366679	0.292724	-0.106821	9.77074	1.01606	0.410317	3.71525e-97	0.000245393
CEP78	187784	2.06818e-14	0.8004	-0.809055	0.14155	0.0757	0.1211	0.06805	Tregs	0.353493	0.426896	-0.628182	9.19594	6.78785	0.0588547	0.0180306	0.0244968
CEP83	14662747	1.49305e-281	1.02866	-1.02565	0.0203	0.0163	0.01985	0.0163	CD4	0.225296	0.169588	-0.0648861	9.23618	13.3225	0.186544	1.4233e-17	0.0110758
CEP85	1403139	1.20382e-226	3.33241	-3.3201	0.00845	0.0023	0.0081	0.0023	CD8a	0.652223	1.31483	-0.0185898	9.65047	1.43518	0.766981	5.34469e-127	0.00044478
CEP85	14534899	2.98615e-290	3.15895	-3.16944	0.0082	0.00205	0.0082	0.00205	CD4	0.744421	1.32858	-0.0189578	9.22635	11.0332	0.477243	5.37828e-138	6.58644e-08
CEP89	1458683	2.09843e-211	0.772012	-0.776475	0.0203	0.01295	0.0203	0.01215	CD8a	0.163398	0.384489	-0.184793	9.66037	32.1396	0.0346511	1.15328e-181	0.0376909
CEP89	14727259	3.25849e-277	0.779554	-0.774215	0.02605	0.0221	0.02575	0.0217	CD4	0.132671	0.112088	-0.0205584	9.24036	0.713499	0.723172	7.15748e-217	7.62112e-06
CEP95	15208029	6.03751e-246	0.937785	-0.938596	0.05025	0.044	0.0475	0.0417	CD4	0.257417	0.0992982	-0.0786251	9.25611	4.43594	0.272961	2.55129e-217	0.00863372
CH17-189H20.1	713147	8.96881e-22	1.50961	-1.5128	0.237	0.1484	0.20505	0.1289	CD8na	0.337065	0.411713	-0.455909	9.25136	3.88426	0.10744	9.14197e-42	0.0334725
CHIC2	4737635	2.54198e-12	2.99236	-2.9892	0.12925	0.078	0.121	0.0741	Gran	0.677206	0.661174	-0.520928	9.32625	15.3072	0.00705512	1.06197e-41	1.90805e-10
CHP1	15451837	8.27782e-231	1.3555	-1.34247	0.0569	0.0385	0.05415	0.03665	CD4	0.521743	0.415628	-0.213533	9.25927	27.5172	0.00518671	1.04946e-180	0.0144927
CHRAC1	15419982	9.28248e-233	0.773049	-0.774845	0.0651	0.0558	0.06205	0.0523	CD4	0.178648	0.177807	-0.0113498	9.26652	0.26465	0.777129	1.12217e-225	0.000350749
CHRNE	1398438	5.83536e-228	1.11317	-1.11989	0.00875	0.0032	0.00745	0.00255	CD8a	0.674647	0.892062	-0.0919064	9.6507	61.3613	0.042661	8.53678e-220	0.000769852
CHRNE	883927	1.01923e-56	1.62062	-1.62006	0.0083	0.0049	0.0083	0.0049	NK1	0.633513	0.395973	-0.195726	9.85911	28.4403	0.156878	1.11381e-54	0.0399472
CHST2	14426407	9.74355e-298	0.93559	-0.941527	0.00535	0.0019	0.0052	0.0019	CD4	0.653143	1.2128	-0.0520874	9.22557	122.444	0.0330386	3.39611e-237	0.0239377
CISH	1726734	2.30095e-145	2.67389	-2.66254	0.0916	0.00845	0.074	0.0076	CD8a	1.097	2.26325	-0.556502	9.68714	60.4636	8.95737e-06	3.27999e-178	0.043325
CISH	18297940	6.57774e-90	2.14973	-2.15132	0.1824	0.0269	0.13585	0.02455	CD4	1.00698	1.7865	-0.749144	9.30668	113.705	9.49918e-13	4.19068e-222	1.08965e-06
CIZ1	1559750	4.82635e-185	1.93458	-1.94219	0.05125	0.0336	0.04925	0.03295	CD8a	0.359667	0.252921	-0.0440956	9.67819	1.11306	0.5897	1.0043e-33	0.00982223
CIZ1	562243	5.00275e-65	3.10904	-3.11404	0.0512	0.03525	0.05075	0.0344	CD8na	0.437981	0.365509	-0.045878	9.14533	0.153167	0.845519	7.36393e-18	0.0265525
CIZ1	15274779	9.4022e-242	2.74341	-2.73828	0.0479	0.0302	0.04625	0.0291	CD4	0.461939	0.452655	-0.174054	9.25073	24.591	0.0163259	1.07706e-20	1.15791e-07
CKAP2	14870208	1.0155e-267	0.504891	-0.50254	0.02925	0.0228	0.0282	0.02145	CD4	0.143215	0.242715	-0.065171	9.24163	5.58784	0.321747	2.58411e-14	7.59203e-06
CKS1B	15463750	4.41713e-230	1.16847	-1.17429	0.0616	0.0444	0.0579	0.0428	CD4	0.247835	0.279208	-0.100728	9.26092	3.43649	0.309047	6.68683e-272	0.00168468
CLPTM1	15460823	2.92799e-230	1.12773	-1.12884	0.0598	0.0405	0.05855	0.0397	CD4	0.291048	0.362843	-0.124515	9.26025	7.51502	0.138185	3.55251e-235	0.00203505
CLSTN1	58842	0.000267023	0.756843	-0.756439	0.04675	0.02595	0.04675	0.02275	Mono1	0.222365	0.725656	-0.32211	8.66279	7.9829	0.167137	0.000432805	0.0143045
CMTR2	1584610	7.88472e-179	1.18269	-1.1902	0.0633	0.0366	0.0592	0.0366	CD8a	0.31133	0.336239	-0.0526352	9.6827	1.26414	0.543946	3.73412e-197	0.0175868
CMTR2	15548494	6.09454e-225	2.55004	-2.55481	0.0481	0.02265	0.0465	0.0215	CD4	0.57924	0.662217	-0.160932	9.25036	26.3848	0.0135173	5.10927e-246	0.000314442
CNEP1R1	14726853	3.06067e-277	1.33579	-1.33261	0.02105	0.0167	0.0204	0.0163	CD4	0.302723	0.176648	-0.0465468	9.23709	6.40193	0.338438	1.6532e-175	0.0126714
CNIH4	16798196	6.1662e-156	1.62821	-1.62463	0.1192	0.0761	0.10995	0.07155	CD4	0.3559	0.371281	-0.118579	9.29504	3.44292	0.211571	4.76171e-207	0.00266587
CNKSR1	14392566	4.30456e-300	0.854546	-0.862008	0.00485	0.0032	0.00485	0.0032	CD4	0.241064	0.334507	-0.0125009	9.22599	2.10679	0.759634	1.8519e-163	0.0179098
CNOT11	15656059	1.67733e-218	3.78761	-3.77239	0.0525	0.02425	0.05105	0.0236	CD4	0.737289	0.724802	-0.19148	9.25183	29.3837	0.00818345	3.3321e-182	0.0070204
CNOT3	4565088	1.30654e-05	1.78727	-1.78015	0.0305	0.0264	0.03025	0.0255	Gran	0.384805	0.321162	-0.299428	9.26763	26.207	0.0303508	0.00016387	0.00477112
CNOT7	703900	8.59756e-07	1.97422	-1.97475	0.23285	0.20055	0.20555	0.1838	B1	0.305798	0.280788	-0.492649	9.82022	4.18467	0.0896121	2.10537e-11	0.0237554
CNTRL	16772533	3.1686e-157	1.0949	-1.08965	0.13595	0.09395	0.12315	0.0848	CD4	0.282856	0.323773	-0.0652621	9.3046	1.08553	0.461073	1.22436e-33	6.58104e-29
COA1	1762387	1.61453e-137	0.82443	-0.818039	0.1218	0.0863	0.1157	0.0828	CD8a	0.221238	0.184478	-0.486079	9.72213	28.08	0.000296344	1.26806e-166	0.00969534
COA1	16786814	1.65546e-156	0.910156	-0.906308	0.12985	0.0863	0.12125	0.08005	CD4	0.261273	0.387357	-0.44159	9.30192	39.0463	1.37784e-05	3.00633e-206	1.20536e-05
COASY	15279361	1.81836e-241	0.673096	-0.68257	0.05565	0.04855	0.0547	0.04745	CD4	0.163625	0.132617	-0.0229668	9.26124	0.250065	0.780021	1.84392e-25	6.55685e-05
COG2	15279866	1.95542e-241	1.99175	-1.97519	0.04825	0.03565	0.0472	0.03425	CD4	0.366084	0.275305	-0.157939	9.25337	16.7565	0.0395163	7.88099e-192	0.0351963
COG5	14960829	8.68707e-262	1.15788	-1.16141	0.04175	0.03175	0.0407	0.03035	CD4	0.305146	0.272292	-0.00395421	9.24822	0.498295	0.73289	1.27826e-299	0.00950684
COG7	1476811	1.51544e-206	3.72697	-3.72872	0.0238	0.0071	0.0238	0.0071	CD8a	0.647237	1.10772	-0.153033	9.65888	26.9672	0.0688566	2.65669e-29	3.29128e-07
COG7	901945	2.00173e-52	3.92142	-3.93367	0.02115	0.00835	0.02115	0.00835	NK1	0.527067	0.81376	-0.280377	9.86531	22.7978	0.100413	1.78828e-18	0.0190421
COLGALT1	62294	6.3232e-24	0.579898	-0.581915	0.0286	0.01795	0.02755	0.01795	B2	0.29269	0.378935	-0.0648159	9.1579	2.73418	0.521352	7.09101e-18	0.00743617
COLGALT1	1436415	1.8868e-217	1.3508	-1.34894	0.01725	0.00615	0.01725	0.00615	CD8a	0.503164	0.86236	-0.0112311	9.65485	0.689588	0.802351	2.80177e-138	0.00115523
COMMD1	18798515	6.07746e-72	0.600226	-0.597849	0.3567	0.29655	0.2948	0.24095	CD4	0.170367	0.201998	-0.365114	9.44417	21.5393	1.9938e-05	5.85642e-102	1.4145e-07
COMMD1	2128789	1.2356e-69	0.809955	-0.813224	0.2765	0.18275	0.23515	0.16705	CD8a	0.200549	0.289824	-0.228988	9.80915	4.26522	0.0795816	3.41278e-102	0.018038
COPS8	672645	4.46737e-11	1.55393	-1.5557	0.06835	0.0594	0.06775	0.0582	B1	0.256607	0.292842	-0.275541	9.71587	3.40747	0.289781	8.98796e-16	0.00689555
COQ2	1402275	6.9065e-227	1.97759	-1.97224	0.0072	0.00435	0.0072	0.00435	CD8a	0.688131	0.319221	-0.0618347	9.65077	53.0738	0.0863759	6.35255e-126	0.000450985
COQ3	4583536	3.45932e-06	1.47643	-1.48023	0.0039	0.0006	0.0039	0.0006	Gran	0.496503	2.3762	-0.00970841	9.24944	10.1832	0.574985	0.00159158	0.0385831
COQ9	1557056	1.00899e-185	1.47344	-1.48217	0.04515	0.0153	0.04405	0.01465	CD8a	0.387796	1.01869	-0.286932	9.67011	37.4883	0.00588691	2.36087e-50	0.00466591
COQ9	14998714	2.50644e-259	1.11294	-1.11827	0.03715	0.02575	0.03675	0.0253	CD4	0.314522	0.361955	-0.104984	9.24579	7.96638	0.197444	3.03615e-52	9.55614e-09
COX18	15383376	5.20399e-235	2.11724	-2.12436	0.0495	0.02775	0.04805	0.0268	CD4	0.452185	0.599489	-0.110119	9.25191	12.9208	0.0804433	1.20412e-220	0.00164728
CPNE7	1391916	8.63063e-230	0.81787	-0.824185	0.0048	0	0.0048	0	CD8a	0.407639	inf	-0.056675	9.64821	45.6766	0.111635	5.09868e-24	7.48551e-06
CPNE8	521090	5.61393e-81	1.84348	-1.84358	0.00615	0.0007	0.00545	0.0007	CD8na	0.403969	2.05384	-0.0193887	9.117	3.46386	0.648001	3.81059e-40	0.039244
CPSF4	15325970	1.45813e-238	1.86178	-1.85304	0.0476	0.0301	0.0469	0.0297	CD4	0.346047	0.417035	-0.0352141	9.2522	0.711492	0.674528	1.25826e-223	0.00366236
CRAT	14656565	5.70827e-282	1.81742	-1.81549	0.01395	0.0061	0.01375	0.0061	CD4	0.637944	0.86271	-0.050115	9.2307	11.4532	0.321047	2.02092e-217	0.00238012
CRBN	19280838	1.47148e-56	1.32035	-1.32088	0.3888	0.3288	0.324	0.27305	CD4	0.186508	0.13808	-0.224085	9.46584	7.23595	0.0126669	2.87579e-51	3.80402e-05
CREB3	936752	1.27128e-44	2.53937	-2.50713	0.07245	0.05175	0.06785	0.05175	NK1	0.324897	0.263589	-0.414363	9.90019	5.63305	0.161731	4.91598e-57	0.0147299
CREBBP	62946	3.15411e-23	0.583759	-0.591268	0.0582	0.0578	0.05675	0.0503	B2	0.0933538	0.0208843	-0.322707	9.17932	7.8476	0.121156	7.32774e-25	0.0118314
CRIPT	1761890	1.25946e-137	1.02571	-1.03873	0.11595	0.06935	0.1101	0.0676	CD8a	0.236239	0.365948	-0.107086	9.71481	1.3864	0.439109	2.62941e-105	0.0482036
CRNKL1	1520013	3.38813e-195	0.992574	-0.993933	0.05205	0.04135	0.0477	0.04045	CD8a	0.234537	0.0843342	-0.13194	9.67865	6.23612	0.199082	3.01834e-145	0.000201634
CRNKL1	15158849	4.6643e-249	1.5843	-1.58685	0.03845	0.0242	0.03755	0.02395	CD4	0.37312	0.39996	-0.22821	9.24647	42.2995	0.00272992	7.19828e-90	2.77042e-11
CRYBG3	14473051	1.65613e-294	0.710049	-0.707009	0.0073	0.00545	0.0073	0.0051	CD4	0.34056	0.344647	-0.024337	9.22772	18.0825	0.299886	5.21725e-109	1.95445e-06
CRYBG3	163515	6.4169e-27	0.936361	-0.934602	0.00965	0	0.00965	0	Tregs	0.358856	inf	-0.0421974	9.11859	4.14635	0.572254	8.29413e-07	0.0209499
CSGALNACT1	15624563	2.23244e-220	0.640737	-0.63499	0.07295	0.0535	0.06915	0.04865	CD4	0.302221	0.336403	-0.0837305	9.26865	5.65159	0.175968	7.2266e-274	0.0330577
CSNK2A1	4546561	4.59492e-05	1.22768	-1.22321	0.0879	0.08095	0.08425	0.07605	Gran	0.233084	0.261803	-0.247714	9.30701	4.53953	0.17763	1.99131e-32	3.58944e-07
CTB-58E17.1	663842	1.70103e-12	0.99377	-0.993994	0.0148	0.0077	0.0148	0.00665	B1	0.203522	0.768359	-0.118608	9.6797	11.7654	0.256501	2.9382e-11	0.0490657
CTB-58E17.1	14533607	2.43513e-290	1.01675	-1.00808	0.01075	0.00715	0.01075	0.00715	CD4	0.207821	0.367587	-0.000105916	9.22943	0.00814848	0.980675	1.58121e-128	2.29576e-12
CTD-3131K8.2	15024420	1.15266e-257	2.04961	-2.03626	0.02835	0.01715	0.0272	0.016	CD4	0.402234	0.426498	-0.0129173	9.24077	0.471822	0.778325	1.58715e-05	5.9652e-20
CTNS	14511548	7.44551e-292	1.7473	-1.75441	0.0063	0.00315	0.0063	0.00315	CD4	0.526995	0.53414	-0.0486659	9.22664	42.1645	0.150109	1.75449e-253	0.000330433
CTR9	16091846	2.23872e-193	2.83024	-2.83305	0.08145	0.04505	0.07755	0.0415	CD4	0.59444	0.60031	-0.433332	9.26992	77.0071	3.40831e-07	2.33343e-223	0.00199172
CTSA	1704863	2.75314e-150	0.778608	-0.772475	0.10745	0.0713	0.0966	0.0633	CD8a	0.261566	0.311023	-0.126055	9.71178	2.31683	0.311396	3.20802e-189	0.0130163
CTSC	17930016	2.06054e-104	1.07879	-1.07341	0.18735	0.11885	0.16525	0.10915	CD4	0.420685	0.394239	-0.232441	9.33327	10.0902	0.0132798	2.56705e-194	0.000132197
CUEDC2	16055810	2.14287e-195	0.690185	-0.689196	0.1023	0.07945	0.0975	0.0748	CD4	0.114884	0.207839	-0.0176106	9.28762	0.110587	0.819784	1.4338e-274	0.044402
CUL1	16036502	1.75738e-196	3.24475	-3.24176	0.0771	0.03545	0.07335	0.03395	CD4	0.712081	0.750866	-0.508268	9.26456	119.774	1.24229e-09	4.27287e-237	0.0187296
CUL2	15455315	1.35005e-230	2.45541	-2.44382	0.05465	0.0321	0.05425	0.0317	CD4	0.437789	0.501461	-0.285913	9.25465	56.8962	0.000128477	6.91135e-205	0.0214474
CXADR	14379842	5.57353e-301	2.26181	-2.27726	0.00355	0.0022	0.0035	0.0022	CD4	0.655841	0.367279	-0.0377306	9.22453	108.647	0.0666266	4.72919e-272	0.00422144
CXCR6	1500853	3.43888e-200	1.73338	-1.73	0.03025	0.00825	0.02785	0.00825	CD8a	0.797478	1.12738	-0.134059	9.66201	27.6894	0.0457572	1.04219e-176	0.0222232
CXorf21	14670862	5.26909e-281	2.82326	-2.81686	0.01305	0.00425	0.012	0.00425	CD4	0.898652	1.00582	-0.0580959	9.22978	19.808	0.215771	1.14591e-164	0.000226
CXorf21	734522	0.00100671	4.50248	-4.50692	0.10605	0.0283	0.10185	0.0264	B1	0.970496	1.31833	-0.557079	9.72603	10.7342	0.0462844	5.02463e-07	0.0407476
CYBB	14382610	8.69713e-301	0.923015	-0.9317	0.0065	0.00535	0.0061	0.00535	CD4	0.240681	0.281453	-0.0908926	9.2269	131.066	0.00513586	4.68881e-26	6.15359e-14
CYTH1	2016012	4.70149e-88	0.933239	-0.937429	0.2497	0.21075	0.21995	0.18535	CD8a	0.235082	0.0744097	-0.294908	9.806	6.81822	0.0262672	2.52178e-190	0.0195133
CYTH1	18041018	6.39486e-100	1.32654	-1.32613	0.2625	0.20195	0.2247	0.17785	CD4	0.346098	0.266178	-0.569025	9.38361	45.3069	1.01947e-08	9.38241e-252	0.000408985
CYTH3	1418367	2.05272e-222	1.89074	-1.8766	0.00995	0.0024	0.00995	0.0024	CD8a	0.608366	1.20798	-0.0558044	9.65133	40.7543	0.0888752	7.16426e-153	0.046498
CYTIP	20161125	2.37951e-33	0.511611	-0.507601	0.6289	0.5721	0.44735	0.4036	CD4	0.0879417	0.047737	-0.240852	9.6049	8.78977	0.00303437	6.85516e-148	0.0459844
DAP3	17902252	1.49555e-105	0.850252	-0.849184	0.26165	0.2227	0.2286	0.19935	CD4	0.134987	0.126077	-0.0792311	9.39067	0.990408	0.388165	6.35443e-210	0.00145344
DAXX	17240140	1.41059e-134	4.62007	-4.64692	0.11565	0.0403	0.10955	0.0386	CD4	0.805414	0.97156	-0.300738	9.28374	25.5201	0.00146004	5.14772e-187	0.000140106
DAXX	1910516	2.8179e-107	3.69167	-3.68981	0.14205	0.0465	0.13215	0.0457	CD8a	0.816498	1.04305	-0.331962	9.71925	13.2133	0.0165471	5.52549e-128	0.00291322
DCAF7	16693668	3.20346e-161	2.98947	-2.99792	0.11165	0.05995	0.1038	0.0577	CD4	0.56043	0.605596	-0.110113	9.28777	4.16623	0.185659	1.35805e-156	0.0043313
DCAF7	1891151	5.1549e-111	2.96389	-2.97163	0.1389	0.0517	0.1293	0.05	CD8a	0.578735	0.872294	-0.531637	9.71708	37.6809	5.73596e-05	2.67731e-109	1.48507e-05
DCAF7	4900415	2.23655e-21	3.70592	-3.71881	0.2019	0.1057	0.1751	0.0969	Gran	0.60994	0.744056	-0.159968	9.36152	1.27615	0.36929	6.97583e-07	0.0478874
DCAF8	15533484	7.56543e-226	1.87341	-1.87323	0.05885	0.03325	0.0559	0.03185	CD4	0.481456	0.561274	-0.180707	9.25662	18.2529	0.0258199	3.29282e-255	0.0248679
DCBLD1	1455299	2.5622e-212	1.2383	-1.24143	0.0194	0.00475	0.0194	0.00475	CD8a	0.371532	1.3106	-0.141019	9.65604	65.1886	0.00757133	2.92543e-112	0.000842655
DCK	2089309	7.83294e-76	3.82369	-3.82082	0.2006	0.08285	0.1846	0.07895	CD8a	0.836317	0.800241	-1.09569	9.75342	108.72	1.17439e-14	3.1407e-18	0.0067116
DCK	18871406	1.69776e-69	3.07895	-3.07203	0.236	0.12745	0.21125	0.1205	CD4	0.723889	0.62669	-1.43311	9.35708	308.12	1.77186e-43	2.32323e-50	0.0118315
DCLRE1C	968068	3.73521e-38	2.25215	-2.25671	0.0886	0.0523	0.0807	0.049	NK1	0.529782	0.466495	-0.537336	9.90871	15.3061	0.0152989	2.22504e-54	0.0127057
DCLRE1C	183719	3.21577e-16	2.43395	-2.42728	0.1232	0.0735	0.10875	0.0669	Tregs	0.687059	0.551476	-0.439898	9.1882	8.80076	0.0492068	1.43647e-24	0.00370661
DCLRE1C	16133921	4.9428e-191	3.19601	-3.19168	0.07435	0.0334	0.0707	0.03135	CD4	0.760065	0.740089	-0.327863	9.26383	50.3494	8.56402e-05	1.52923e-279	3.13384e-39
DCLRE1C	726002	0.00018191	3.66045	-3.64518	0.1239	0.0615	0.1152	0.0573	B1	0.704655	0.781283	-0.772534	9.74304	22.9414	0.00124544	7.42513e-08	2.14377e-05
DCLRE1C	1664849	1.66047e-159	2.41219	-2.43185	0.07705	0.0286	0.0732	0.0286	CD8a	0.654356	0.964305	-0.403167	9.68726	45.6145	0.000230039	3.75388e-208	1.00611e-20
DCTN1	14974419	6.64857e-261	0.907498	-0.903284	0.03435	0.028	0.0334	0.0274	CD4	0.23388	0.175689	-0.095076	9.24578	10.1878	0.147106	9.47298e-89	0.0070204
DCUN1D4	4587806	2.51568e-06	1.87497	-1.88374	0.01965	0.0114	0.0193	0.0114	Gran	0.446803	0.632398	-0.13863	9.25858	9.02421	0.311521	1.18409e-08	1.6882e-06
DCUN1D4	14770218	2.4185e-274	1.94332	-1.94917	0.02185	0.0114	0.02165	0.0112	CD4	0.577026	0.685812	-0.0236736	9.23475	2.02587	0.608869	4.84762e-132	0.000327111
DDAH2	15016595	3.59878e-258	0.959352	-0.959671	0.0328	0.0176	0.03185	0.01735	CD4	0.264808	0.643128	-0.201145	9.24233	31.8644	0.0167414	3.98912e-199	5.49416e-06
DDB1	1732737	4.9934e-144	1.31198	-1.32601	0.1088	0.06935	0.10015	0.0666	CD8a	0.272091	0.303841	-0.429613	9.71286	26.8498	0.000683228	1.20297e-227	0.0353118
DDB1	15853196	6.05568e-207	1.55773	-1.55368	0.0848	0.0668	0.0804	0.06305	CD4	0.34763	0.238091	-0.157324	9.27895	8.92092	0.06259	1.76048e-270	0.0119828
DDB2	1660939	2.01584e-160	1.04142	-1.05441	0.09655	0.062	0.09145	0.05905	CD8a	0.282334	0.415398	-0.127192	9.7046	2.58507	0.307157	1.87116e-177	0.0469975
DDX26B	14566637	4.43644e-288	1.70923	-1.71271	0.0148	0.01175	0.01435	0.01175	CD4	0.467955	0.292805	-0.102082	9.23233	44.4189	0.0344245	9.21598e-55	0.0107077
DDX28	15357294	1.27524e-236	0.98254	-0.985327	0.06415	0.05215	0.06195	0.0511	CD4	0.173866	0.190475	-0.197651	9.26429	18.4163	0.016186	1.28373e-219	0.0398596
DDX41	15382263	4.44339e-235	1.71373	-1.72718	0.05025	0.0304	0.0481	0.0296	CD4	0.410508	0.498672	-0.00582984	9.25363	0.0123155	0.948584	6.96602e-193	0.000149842
DDX41	1596933	8.6485e-176	1.97871	-1.96659	0.0605	0.0329	0.0584	0.0329	CD8a	0.406736	0.468704	-0.0876882	9.68162	1.96691	0.457154	7.55016e-153	0.00698907
DDX5	25217285	5.4212e-23	0.892491	-0.885149	2.37265	1.95685	0.87775	0.7794	CD4	0.229809	0.195707	-1.3786	10.2959	477.869	3.46034e-104	4.77825e-72	9.77945e-09
DDX50	16807687	1.84259e-155	2.02915	-2.02452	0.1418	0.0996	0.1287	0.09275	CD4	0.325361	0.308592	-0.387748	9.30968	31.7671	5.58388e-05	1.85178e-145	0.000428799
DDX50	1712873	1.78689e-148	2.04432	-2.04858	0.10685	0.06235	0.09705	0.0598	CD8a	0.33718	0.408666	-0.394656	9.70839	23.1662	0.00190364	1.13299e-122	0.00963643
DDX54	16103264	9.71661e-193	2.3617	-2.35982	0.0949	0.0616	0.0902	0.0587	CD4	0.514527	0.423472	-0.443176	9.28002	62.1404	9.01488e-07	1.34214e-242	0.0145984
DDX55	15182977	1.57779e-247	1.85773	-1.86222	0.04535	0.03155	0.04325	0.0305	CD4	0.348351	0.315997	-0.133231	9.25095	11.0344	0.102222	7.38297e-261	0.00651655
DEGS1	16978514	4.97617e-147	1.27609	-1.28084	0.15185	0.118	0.1398	0.11	CD4	0.330141	0.21979	-0.566579	9.31846	69.4849	1.46775e-09	1.7086e-140	4.02916e-05
DEGS1	1781788	2.42737e-133	1.92389	-1.91733	0.11865	0.0649	0.11235	0.0635	CD8a	0.419433	0.47974	-0.548802	9.71432	36.1049	7.76795e-05	1.76857e-107	0.000103357
DEPDC1	14292750	4.30529e-307	1.3092	-1.30908	0.0002	0	0.0002	0	CD4	0.516969	inf	-0.0057129	9.22252	62.296	0.50657	5.22103e-200	7.84427e-29
DERL1	16285265	1.01407e-182	1.67409	-1.67165	0.09235	0.05475	0.08875	0.0516	CD4	0.507736	0.551432	-0.374507	9.27692	55.6966	5.87741e-06	2.29082e-294	0.0320536
DHRS3	1510825	1.39088e-197	1.6042	-1.61349	0.03895	0.0168	0.03695	0.01645	CD8a	0.613023	0.742546	-0.244861	9.66694	49.5067	0.00284256	4.24287e-222	0.0490813
DHRS4-AS1	1512076	2.94516e-197	3.22412	-3.22782	0.0328	0.01185	0.0309	0.01185	CD8a	0.504907	0.817877	-0.144233	9.66476	14.1204	0.123695	4.03834e-135	0.0041854
DHTKD1	1445002	4.1441e-215	0.96295	-0.970163	0.02185	0.0146	0.02135	0.01415	CD8a	0.2352	0.288471	-0.0189222	9.65925	0.668644	0.769877	1.1685e-172	0.0291968
DHX30	1612330	4.99462e-172	0.664417	-0.669218	0.0767	0.06205	0.072	0.0587	CD8a	0.0893524	0.0702088	-0.0176605	9.69578	0.0803215	0.858201	6.47126e-228	0.0492872
DHX34	14494131	4.71192e-293	1.00098	-0.998279	0.00925	0.00695	0.00885	0.00645	CD4	0.249675	0.243256	-0.0490275	9.22819	23.1085	0.225591	1.4707e-228	0.0416787
DIAPH1	16587125	1.06612e-166	0.920009	-0.919067	0.11245	0.07725	0.10305	0.07215	CD4	0.261634	0.321966	-0.0620402	9.29108	2.04168	0.337697	2.0425e-140	4.47685e-06
DICER1	15560028	3.01972e-224	1.19277	-1.19483	0.05695	0.0413	0.05465	0.0385	CD4	0.299033	0.219445	-0.162953	9.25895	18.9213	0.0207401	8.96929e-180	0.000143783
DIP2A	575261	2.36353e-60	0.703955	-0.705238	0.0952	0.09205	0.09125	0.0863	CD8na	0.121314	0.0329424	-0.419625	9.1815	5.11371	0.131821	2.69887e-51	0.0438131
DIS3	15788248	1.02193e-210	0.777069	-0.770384	0.07125	0.05515	0.0673	0.0528	CD4	0.219567	0.170043	-0.162792	9.27157	16.0555	0.018522	9.18896e-268	0.00111018
DKC1	635120	3.74257e-41	3.13356	-3.12212	0.14265	0.0697	0.1264	0.0669	CD8na	0.65193	0.69686	-0.926854	9.19284	19.9545	0.001758	1.3347e-66	0.0248519
DKC1	16728565	1.90425e-159	2.73695	-2.7373	0.1147	0.0538	0.10825	0.0514	CD4	0.634441	0.793252	-0.589274	9.28687	91.1158	8.80081e-10	7.06997e-196	5.71314e-09
DKC1	1749266	2.21877e-140	4.22771	-4.19794	0.10785	0.06015	0.1001	0.0573	CD8a	0.626981	0.465335	-0.377585	9.70834	18.5857	0.00545	1.58299e-147	0.00459819
DKC1	1003110	1.55052e-31	4.46873	-4.39537	0.10075	0.05135	0.0965	0.05045	NK1	0.541786	0.609184	-0.314785	9.91604	3.15125	0.257573	1.14494e-35	0.0234068
DKC1	714037	1.18231e-05	3.10465	-3.10865	0.10305	0.05075	0.1004	0.05075	B1	0.701518	0.852941	-0.236238	9.73154	2.46476	0.326503	9.15618e-10	0.00720961
DKC1	191816	9.89951e-13	2.24276	-2.24313	0.13055	0.0696	0.11595	0.06635	Tregs	0.564162	0.272157	-0.656708	9.18756	8.40818	0.0424941	3.92864e-14	0.0412992
DLD	1667975	8.92227e-159	1.3672	-1.36399	0.0867	0.05355	0.08335	0.05275	CD8a	0.389855	0.376163	-0.642581	9.69937	70.1283	3.95808e-07	1.61598e-109	0.00741777
DLD	15906262	6.9055e-204	1.92145	-1.91794	0.0851	0.0542	0.0813	0.05205	CD4	0.507868	0.515332	-0.631596	9.27376	156.727	9.37582e-14	1.40263e-167	0.00264912
DLST	15170391	2.51724e-248	1.26861	-1.26938	0.04265	0.03135	0.042	0.03035	CD4	0.303394	0.284583	-0.21312	9.25031	38.6988	0.00273011	1.57183e-183	2.55023e-06
DMAP1	1609002	7.74345e-173	1.3346	-1.34569	0.0711	0.0449	0.06825	0.04225	CD8a	0.257938	0.361351	-0.0101055	9.68945	0.0291801	0.913566	3.3816e-169	2.36527e-05
DMXL2	519205	9.46189e-82	0.79655	-0.793377	0.0029	0.00085	0.0029	0.00085	CD8na	0.222712	0.813524	-0.0796117	9.11595	15.9323	0.408848	6.52967e-69	0.00772009
DNAAF2	15493012	2.67004e-228	1.5987	-1.60056	0.05055	0.0242	0.04915	0.024	CD4	0.473833	0.69954	-0.00423263	9.25088	0.000203169	0.996276	1.06869e-120	0.00458084
DNAJA1	19235253	6.23237e-58	2.55433	-2.5681	0.2445	0.12005	0.21495	0.11065	CD4	0.597901	0.680115	-0.568705	9.35794	50.5032	1.1029e-08	1.03998e-226	4.78522e-41
DNAJA1	76983	0.0140264	1.72547	-1.72556	0.72965	0.41715	0.5008	0.3486	Mono1	0.336216	0.573233	-0.709963	9.01066	4.68558	0.0307087	0.000701015	0.0421359
DNAJA1	787485	3.16845e-09	3.28965	-3.29057	0.2799	0.08625	0.23675	0.0801	CD8na	0.707108	1.14488	-0.61202	9.24891	6.89165	0.0352557	7.00988e-57	3.6211e-14
DNAJA1	2111198	2.30974e-72	2.44001	-2.44284	0.24825	0.14165	0.213	0.13085	CD8a	0.490151	0.401057	-0.443551	9.78627	15.7635	0.00113019	6.45775e-182	7.32555e-18
DNAJA1	227202	0.00886544	2.20266	-2.20924	0.36785	0.20735	0.2902	0.1733	Tregs	0.481688	0.355329	-0.293295	9.31987	1.13857	0.324626	2.18264e-22	5.92743e-06
DNAJA1	86459	2.75854e-05	2.51583	-2.52244	0.3546	0.2182	0.29795	0.19715	B2	0.511755	0.454763	-0.396644	9.34656	1.83247	0.231535	7.96912e-24	8.31307e-05
DNAJA1	1103518	3.46099e-16	2.04121	-2.03192	0.2156	0.12295	0.1943	0.1099	NK1	0.352327	0.49571	-0.37224	9.98539	2.36001	0.222532	2.11653e-50	0.00309254
DNAJA1	749841	0.0134399	2.54653	-2.56249	0.18475	0.0972	0.16275	0.0892	B1	0.595004	0.713145	-0.3692	9.7766	2.95117	0.192807	1.5349e-08	0.0262801
DNAJB14	16799616	7.26429e-156	1.08954	-1.08659	0.14295	0.10635	0.1302	0.10085	CD4	0.286097	0.264338	-0.120547	9.3145	4.22086	0.134498	1.1291e-67	1.72874e-07
DNAJB14	1900169	2.88996e-109	1.26994	-1.28573	0.1774	0.1125	0.15695	0.10335	CD8a	0.327213	0.313832	-0.463858	9.75151	21.4258	0.00043351	2.72905e-35	0.00235924
DNAJB6	18315139	2.94543e-89	0.756218	-0.761245	0.27695	0.24105	0.2395	0.2077	CD4	0.122925	0.0763222	-0.286385	9.40205	12.0354	0.00228195	1.31024e-304	0.036986
DNAJC13	14614755	8.39922e-285	1.81423	-1.81675	0.01425	0.00825	0.014	0.00825	CD4	0.548019	0.544577	-0.0665579	9.23189	27.6878	0.103646	8.75183e-303	0.0382183
DNAJC14	4560034	1.85536e-05	1.63113	-1.62946	0.0152	0.014	0.0152	0.014	Gran	0.350003	0.114704	-0.0539816	9.25853	3.33115	0.542588	0.00387272	0.0041785
DNAJC14	1443159	1.30591e-215	2.03579	-2.03387	0.02275	0.01165	0.0225	0.01165	CD8a	0.646909	0.704433	-0.0608235	9.65896	8.70166	0.300009	2.77384e-133	0.00372468
DNAJC14	14922538	2.75705e-264	2.47435	-2.47709	0.0226	0.0081	0.02235	0.00795	CD4	0.688279	0.922087	-0.169529	9.23446	81.4991	0.00207354	9.52904e-179	1.92868e-10
DNAJC15	4688827	4.00987e-10	0.768351	-0.768221	0.2904	0.22375	0.2421	0.19665	Gran	0.162812	0.369832	-0.408611	9.42505	6.61462	0.0327572	0.00124299	0.00542431
DNAJC19	2035214	9.20143e-85	0.819678	-0.825261	0.2343	0.17005	0.216	0.1537	CD8a	0.0936381	0.194054	-0.198085	9.78716	3.19224	0.145346	7.44016e-12	0.00174182
DNAJC24	14856957	1.36032e-268	1.49559	-1.48889	0.03175	0.0258	0.03095	0.02435	CD4	0.269596	0.196794	-0.0642498	9.24294	5.64437	0.310937	1.38658e-90	0.00159233
DNAJC24	1473779	2.35435e-207	1.65609	-1.66503	0.02755	0.0193	0.02725	0.0193	CD8a	0.278399	0.203478	-0.0569115	9.66375	2.44561	0.526694	8.7491e-102	0.0183411
DNAJC3	192164	1.36559e-12	1.25032	-1.26164	0.154	0.10055	0.1405	0.08815	Tregs	0.423602	0.373803	-1.30346	9.2101	24.1609	0.000294136	1.59285e-25	0.0264756
DNAJC30	15246568	1.60623e-243	0.626362	-0.625287	0.0653	0.06315	0.06355	0.06125	CD4	0.139375	0.0327578	-0.2343	9.26841	19.4425	0.0104441	4.94305e-196	3.44828e-07
DNM2	1736348	3.15741e-143	2.38977	-2.40227	0.096	0.0527	0.09145	0.05085	CD8a	0.556257	0.486187	-0.0995874	9.70305	2.67834	0.316953	2.19996e-117	0.000252926
DNTTIP1	1595925	4.88933e-176	2.53466	-2.53155	0.0541	0.0125	0.0526	0.0125	CD8a	0.602624	1.34527	-0.246883	9.67204	22.119	0.0310754	1.42086e-201	0.00538327
DOCK11	579708	8.50118e-59	1.90376	-1.90276	0.0637	0.0222	0.061	0.0222	CD8na	0.526525	1.01482	-0.0417103	9.14556	0.211572	0.819774	4.5471e-08	0.00285101
DOHH	550731	2.61233e-69	2.92947	-2.93005	0.0341	0.0151	0.03355	0.0151	CD8na	0.787167	0.749963	-0.193468	9.13229	11.6432	0.155647	0.00197455	0.0417636
DOHH	15134933	1.40696e-250	2.38469	-2.37766	0.0289	0.0106	0.0282	0.0106	CD4	0.723016	0.866002	-0.0230268	9.23784	0.805429	0.723436	4.1343e-05	1.30097e-09
DOHH	1506689	1.15918e-198	2.6409	-2.65164	0.0315	0.012	0.03135	0.012	CD8a	0.843822	0.837153	-0.0605727	9.66324	1.77876	0.588919	4.35478e-36	2.13732e-07
DOK2	4527923	0.000150676	1.01448	-1.01268	0.46725	0.43515	0.34	0.31395	Gran	0.251723	0.22425	-0.504287	9.54305	9.01152	0.0039842	2.15104e-08	0.0333832
DPAGT1	1506382	9.63678e-199	2.72906	-2.71751	0.03585	0.0176	0.03515	0.0173	CD8a	0.613944	0.611198	-0.123389	9.66665	14.203	0.11059	4.90458e-173	0.00757829
DPH5	1621051	6.46946e-170	0.913422	-0.908416	0.07635	0.05935	0.07235	0.05895	CD8a	0.148686	0.054301	-0.0458666	9.69571	0.674359	0.610151	7.09537e-147	0.0370005
DPH5	16705746	1.32058e-160	0.722694	-0.728992	0.157	0.13155	0.14245	0.1222	CD4	0.113906	0.101678	-0.0260808	9.32506	0.145762	0.773124	4.31493e-193	0.000785406
DPP7	2100360	4.52878e-74	1.11122	-1.10517	0.2878	0.2221	0.24455	0.1998	CD8a	0.182104	0.12953	-0.266623	9.8235	5.38072	0.0425032	4.27168e-80	5.14968e-16
DPP7	18278340	1.18354e-90	1.13126	-1.13585	0.29635	0.2417	0.25345	0.21495	CD4	0.171084	0.153505	-0.0923639	9.40802	1.42377	0.284089	1.72273e-114	7.50802e-16
DPP7	1057744	1.60548e-22	1.26665	-1.26062	0.2716	0.23745	0.2319	0.2099	NK1	0.216077	0.0681662	-0.224309	10.0327	0.809178	0.422849	1.64464e-20	0.0196795
DPP7	688136	2.7258e-27	1.60176	-1.60414	0.2646	0.2165	0.23065	0.1855	CD8na	0.206646	0.184736	-0.618571	9.28108	6.18877	0.0333352	6.48119e-37	4.49341e-07
DPP7	60068	0.00122518	0.78829	-0.788029	0.3947	0.40085	0.3136	0.3231	Mono1	0.107085	0.0763648	-0.700328	8.89763	3.62017	0.0701915	0.027288	0.0082783
DPP7	72753	4.8596e-14	0.757948	-0.758279	0.24015	0.23455	0.2099	0.20175	B2	0.0962301	0.009722	-0.269379	9.30088	0.911609	0.466696	3.13997e-08	0.00638302
DPY30	17996430	1.03172e-101	1.0744	-1.08058	0.22765	0.16475	0.20395	0.15365	CD4	0.210987	0.260193	-0.152685	9.36182	3.83909	0.110729	5.70147e-227	0.00209852
DR1	1852005	9.08396e-119	1.66793	-1.66979	0.14735	0.1015	0.13905	0.09495	CD8a	0.325233	0.260573	-0.250037	9.73717	6.14558	0.0698623	1.71899e-108	0.0438661
DRAM2	1729252	8.38043e-145	1.57551	-1.57655	0.10975	0.08265	0.1045	0.07885	CD8a	0.200086	0.138413	-0.10927	9.71676	1.76935	0.365157	6.64415e-227	0.0219721
DRAM2	657709	6.92038e-35	1.75785	-1.756	0.1782	0.1361	0.163	0.116	CD8na	0.232654	0.214793	-0.25048	9.22486	1.20314	0.390754	1.18554e-55	0.00818931
DRAM2	16744330	1.19657e-158	1.26508	-1.26131	0.14805	0.1171	0.1365	0.10705	CD4	0.210159	0.247306	-0.418146	9.3193	31.4867	3.29234e-05	6.96677e-264	5.85188e-09
DTYMK	1556390	6.84941e-186	1.14944	-1.15887	0.05695	0.04195	0.05455	0.0409	CD8a	0.215457	0.233458	-0.0496634	9.68227	0.683507	0.656434	1.28473e-211	0.0305586
DUS3L	1487132	8.34303e-204	1.45827	-1.44739	0.0304	0.0209	0.02945	0.0209	CD8a	0.31267	0.16317	-0.0323989	9.66568	0.598925	0.738704	6.12001e-161	0.00698907
DUS3L	15070587	1.08201e-254	2.46589	-2.46429	0.0386	0.0275	0.03735	0.027	CD4	0.454994	0.246264	-0.100305	9.24612	7.20369	0.222232	2.35894e-222	0.0135593
DUSP10	14439858	8.35793e-297	0.568808	-0.563768	0.0118	0.00905	0.01105	0.00905	CD4	0.237119	0.268139	-0.0267447	9.22954	6.59747	0.469616	4.04344e-208	0.0246838
DUSP11	1796296	2.92522e-130	2.26218	-2.26984	0.12155	0.07535	0.11545	0.07065	CD8a	0.373279	0.309694	-0.155957	9.71746	3.05037	0.232995	1.64186e-96	0.0274811
DUSP14	14821642	6.30867e-271	1.95656	-1.95545	0.02415	0.01515	0.02365	0.01515	CD4	0.443256	0.467632	-0.0154386	9.23718	0.43657	0.806937	2.3815e-199	9.69409e-05
DUSP7	14697324	3.19056e-279	2.05484	-2.06185	0.0162	0.0086	0.0162	0.0086	CD4	0.638637	0.572646	-0.0737482	9.23158	32.8215	0.08031	5.59357e-300	0.0109163
DVL3	4542048	6.16959e-05	1.30527	-1.30612	0.03195	0.0325	0.0312	0.032	Gran	0.302534	0.0500376	-0.0429037	9.27058	0.348576	0.797308	1.35568e-44	1.64732e-05
DYM	15159265	4.95671e-249	1.05875	-1.05624	0.0478	0.0402	0.0468	0.0386	CD4	0.268102	0.224946	-0.236897	9.25518	34.1127	0.00282289	1.99668e-184	0.00589534
DYNLL1	20683000	1.4846e-22	1.16842	-1.16785	0.3728	0.19235	0.2832	0.1637	CD4	0.445585	0.602543	-0.455942	9.43007	30.6489	4.29164e-07	3.52075e-88	4.24895e-06
DYNLL1	2944782	0.182768	1.42448	-1.43398	0.63075	0.23275	0.41835	0.18675	CD8a	0.528861	0.864342	-0.59162	9.95315	29.549	5.71048e-08	1.24463e-69	0.0174846
E2F6	14580331	3.81611e-287	2.72809	-2.73513	0.014	0.00675	0.0138	0.00675	CD4	0.551836	0.793604	-0.0928702	9.23048	36.0147	0.080695	2.93784e-100	0.00367116
E2F6	1419626	4.57508e-222	1.7265	-1.72488	0.01655	0.01195	0.01635	0.01135	CD8a	0.377068	0.274936	-0.0740173	9.65679	7.48616	0.360055	2.2873e-105	0.039845
E4F1	1461573	1.25975e-210	1.49993	-1.50697	0.02555	0.01655	0.02515	0.01655	CD8a	0.368811	0.342459	-0.0254462	9.662	0.317061	0.825865	1.5323e-208	0.0037527
ECD	15110329	3.79466e-252	1.28965	-1.29452	0.03745	0.0268	0.03675	0.02665	CD4	0.249394	0.302161	-0.192142	9.24739	30.8229	0.00951106	9.34974e-261	0.00164728
ECE1	14977741	1.09283e-260	0.564876	-0.556818	0.04005	0.0336	0.03895	0.0332	CD4	0.134915	0.142227	-0.0627201	9.24865	3.93657	0.345516	4.40667e-89	6.85987e-09
ECH1	18809863	1.47024e-71	1.3092	-1.30322	0.29865	0.2172	0.25825	0.196	CD4	0.258586	0.287256	-0.0192883	9.40521	0.0575486	0.810417	1.5185e-245	0.00215055
ECH1	2299225	5.71351e-46	1.4518	-1.45212	0.34545	0.2029	0.2954	0.18195	CD8a	0.30926	0.415619	-0.105753	9.83538	0.969038	0.401118	2.65548e-190	0.00201047
ECHDC1	16677285	4.66998e-162	2.57052	-2.57222	0.11595	0.07355	0.10965	0.0705	CD4	0.45514	0.435228	-0.385496	9.29372	34.3659	8.3439e-05	9.63872e-110	0.00897582
ECI2	1830208	3.3558e-123	2.35749	-2.37068	0.1201	0.05005	0.11475	0.0466	CD8a	0.524516	0.830794	-0.30348	9.71117	11.1824	0.0305731	3.40038e-109	0.00543396
EDC3	657921	1.67192e-13	1.82212	-1.82265	0.0133	0.00775	0.0129	0.00775	B1	0.465489	0.901552	-0.114035	9.6794	13.0285	0.26238	0.00305892	0.0305929
EDEM3	15122813	2.37657e-251	0.979757	-0.977158	0.0374	0.0268	0.03635	0.0255	CD4	0.260195	0.232772	-0.0996406	9.24608	15.1978	0.0773428	2.16092e-259	0.00104143
EEFSEC	1574645	2.62499e-181	1.06613	-1.06581	0.06405	0.0515	0.062	0.04985	CD8a	0.182268	0.0714675	-0.0444831	9.6887	0.376678	0.730899	1.02765e-185	0.00609407
EFCAB14	623702	1.59058e-44	2.26857	-2.25485	0.1073	0.0532	0.10265	0.0496	CD8na	0.471896	0.643203	-0.638127	9.1756	19.3879	0.0048773	9.14743e-07	0.03441
EFCAB14	1734554	1.26385e-143	1.59961	-1.61191	0.10855	0.05705	0.10045	0.0534	CD8a	0.328481	0.531526	-0.168326	9.7082	4.63863	0.167103	1.96652e-153	0.00808359
EFHC1	1458456	1.82261e-211	0.51983	-0.526541	0.025	0.01825	0.025	0.01825	CD8a	0.131639	0.291179	-0.0936001	9.66312	7.33589	0.283475	1.43098e-48	0.0322126
EGLN3	1384912	9.17411e-232	0.74608	-0.744376	0.0029	0.00125	0.0029	0.00125	CD8a	0.299841	0.201341	-0.0423038	9.64775	60.3131	0.185192	2.4934e-168	0.0166694
EGR2	513156	2.94583e-84	2.2503	-2.24567	0.00065	0	0.00065	0	CD8na	0.870449	inf	-0.0295285	9.11436	27.942	0.395313	1.84734e-41	0.00469005
EGR3	4606920	5.74733e-07	1.69192	-1.69432	0.018	0.0042	0.01535	0.0042	Gran	0.839937	1.66899	-0.280093	9.25676	30.3468	0.10198	7.48194e-10	0.00519995
EHMT2	16053331	1.55494e-195	2.80616	-2.78829	0.08615	0.0466	0.07995	0.0456	CD4	0.453602	0.58975	-0.278342	9.27154	27.4577	0.00187412	1.04363e-09	0.000101887
EHMT2	1686363	1.62826e-154	2.31246	-2.3198	0.08625	0.04375	0.08325	0.0425	CD8a	0.377908	0.501791	-0.397264	9.6953	34.2047	0.000570891	4.16322e-08	0.013718
EIF2AK1	16656656	4.10353e-163	2.20655	-2.21351	0.1018	0.0597	0.09675	0.05755	CD4	0.48332	0.462003	-0.298666	9.28471	24.8994	0.00140233	1.80757e-284	0.00344985
EIF2AK2	1713058	1.96708e-148	0.795691	-0.800063	0.11175	0.0804	0.1014	0.0755	CD8a	0.20752	0.192916	-0.194699	9.71886	6.86629	0.0778079	4.09215e-197	0.00479162
EIF2S2	19654905	6.28156e-46	1.24688	-1.24283	0.4009	0.31855	0.31845	0.2568	CD4	0.16788	0.191138	-0.034935	9.46704	0.192165	0.665521	1.0189e-88	0.0431536
EIF2S3	2217372	1.04224e-56	1.00428	-1.00526	0.3425	0.20945	0.2727	0.17755	CD8a	0.297877	0.410207	-0.515347	9.83664	19.9741	8.06825e-05	8.45079e-165	0.0340078
EIF4A2	24565022	1.82152e-12	1.49741	-1.50622	1.48615	1.16505	0.7516	0.6286	CD4	0.289169	0.237557	-0.4687	9.96986	55.6341	9.24443e-14	2.16616e-176	0.0058188
EIF4B	23102581	0.476943	1.45024	-1.44923	0.87295	0.6418	0.56505	0.43305	CD4	0.334381	0.305025	-0.561752	9.6995	47.5441	5.60931e-12	8.52725e-142	0.00108735
EIF4E3	1552351	6.51239e-187	1.21487	-1.22522	0.0471	0.027	0.04605	0.027	CD8a	0.322921	0.394476	-0.374761	9.67517	44.3779	0.0011377	1.65093e-213	0.0452483
EIF4G3	14518970	2.40963e-291	0.597866	-0.599439	0.01055	0.0068	0.01055	0.00645	CD4	0.224198	0.37763	-0.0277553	9.22896	11.4796	0.36554	4.08025e-203	0.00337727
EIF4H	17540056	5.48267e-121	0.54964	-0.546435	0.27175	0.2474	0.236	0.20825	CD4	0.188502	0.0979529	-0.765561	9.40031	78.4579	2.79413e-14	6.33249e-11	1.7052e-12
ELOVL5	1844269	2.48059e-120	1.61323	-1.60975	0.15055	0.0894	0.1336	0.0806	CD8a	0.330827	0.36565	-0.416562	9.73453	20.2783	0.00113942	8.1877e-181	0.00167902
ELOVL5	17235536	8.61158e-135	0.814163	-0.809336	0.161	0.11615	0.1452	0.1053	CD4	0.272142	0.267722	-0.521212	9.32272	55.0865	3.56443e-08	2.0594e-238	7.19852e-05
ELP3	4585881	2.90563e-06	2.16134	-2.15738	0.0244	0.0205	0.0237	0.0197	Gran	0.396198	0.155854	-0.135875	9.26411	21.3971	0.0690815	5.467e-05	0.0177068
EMC9	1448533	3.77259e-214	0.980503	-0.979898	0.02045	0.0105	0.01965	0.0105	CD8a	0.207283	0.563945	-0.0326557	9.65818	1.76953	0.630881	5.07654e-212	0.000359186
EMC9	14575133	1.68674e-287	0.705201	-0.701174	0.0178	0.0163	0.0174	0.0157	CD4	0.148249	0.0787512	-0.0671036	9.23466	13.4764	0.197061	1.38893e-293	7.95143e-14
EMG1	4591590	1.89047e-06	0.954922	-0.956158	0.0866	0.07055	0.0826	0.06545	Gran	0.161499	0.32328	-0.170741	9.30293	2.20331	0.358825	0.0202742	0.0449872
EP300	1602717	2.26368e-174	1.22508	-1.24083	0.06765	0.04	0.06455	0.03935	CD8a	0.282842	0.330844	-0.123985	9.6843	6.23238	0.177815	6.04145e-109	0.000116069
EP300	15391694	1.69381e-234	1.41029	-1.40677	0.05335	0.03505	0.05145	0.0347	CD4	0.350906	0.392826	-0.0958102	9.2558	8.47621	0.13407	1.62582e-130	2.22551e-05
EP400	1574072	1.88858e-181	1.228	-1.23552	0.0558	0.03115	0.05365	0.03115	CD8a	0.246932	0.407854	-0.12953	9.67845	7.52642	0.163261	1.24264e-188	0.00133691
EP400	15133266	1.10186e-250	1.13593	-1.1325	0.04645	0.0395	0.0444	0.03825	CD4	0.22889	0.168086	-0.0644065	9.25507	3.81316	0.316435	5.11437e-245	0.00413417
EPG5	14748483	8.57211e-276	1.2105	-1.21258	0.0226	0.01695	0.0219	0.01635	CD4	0.301012	0.182734	-0.108626	9.23713	23.3787	0.068998	2.96214e-256	0.000156811
EPHB1	1374463	1.00602e-234	1.17753	-1.1853	0.0002	0	0.0002	0	CD8a	0.382611	inf	-0.000391627	9.64661	1.2554e-09	0.999993	1.11475e-216	0.028708
ERAP1	1572727	8.71502e-182	2.49133	-2.49525	0.0495	0.02495	0.04885	0.02435	CD8a	0.453769	0.587612	-0.1711	9.67496	10.3643	0.117318	1.14067e-18	2.24042e-06
ERCC1	184217	5.4326e-16	0.916988	-0.91787	0.1258	0.08195	0.11345	0.0754	Tregs	0.170177	0.451664	-1.1956	9.19136	24.0822	0.000734649	2.14892e-12	0.0433203
ERGIC1	15074959	2.06457e-254	0.55183	-0.544024	0.04295	0.03575	0.0418	0.0347	CD4	0.20359	0.20209	-0.094571	9.25214	11.8945	0.0899101	4.41313e-278	0.0302506
ERGIC2	4642989	2.82756e-08	1.87622	-1.88266	0.0786	0.056	0.07405	0.053	Gran	0.311137	0.450449	-0.157811	9.29701	2.1222	0.381352	0.00119925	0.0385831
ERGIC3	2046995	8.94932e-83	1.10654	-1.09701	0.2554	0.19575	0.22555	0.17445	CD8a	0.118281	0.182851	-0.0230487	9.80559	0.057823	0.841254	1.14281e-37	0.0135719
ERGIC3	18799004	6.31359e-72	0.828965	-0.829135	0.3534	0.2959	0.28855	0.2532	CD4	0.108433	0.138525	-0.0304491	9.44475	0.183815	0.674784	4.86731e-102	3.59947e-30
ERLIN1	14652272	2.92649e-282	3.02439	-3.01888	0.0128	0.00435	0.01255	0.00415	CD4	0.805723	1.0251	-0.107888	9.2298	79.0455	0.0130225	2.62005e-269	0.000289327
ERO1A	16455389	1.33947e-173	1.29889	-1.28849	0.09255	0.0512	0.0869	0.0492	CD4	0.465756	0.483043	-0.0054901	9.27556	0.496147	0.664949	2.35001e-163	0.00536294
ESM1	1390248	2.92975e-230	1.15558	-1.15062	0.0031	0	0.0031	0	CD8a	0.52374	inf	-0.0146283	9.64791	19.706	0.433271	8.45055e-131	0.0196123
ETF1	15262936	1.70629e-242	0.581828	-0.583359	0.0552	0.05025	0.05285	0.04815	CD4	0.129244	0.103735	-0.281573	9.26052	55.2408	6.54244e-05	5.77971e-271	0.0107625
ETV2	14478605	4.00463e-294	0.575034	-0.578438	0.00915	0.00795	0.00855	0.0077	CD4	0.13506	0.00366284	-0.00562337	9.22855	0.404665	0.864475	1.38405e-127	3.35191e-07
EXOC5	15096649	5.06529e-253	1.91514	-1.90848	0.0368	0.0229	0.0364	0.022	CD4	0.523698	0.467689	-0.0659284	9.24469	7.76259	0.217884	2.42318e-192	0.00368937
EXOSC5	69067	3.32033e-17	2.27144	-2.25285	0.079	0.03925	0.0766	0.03925	B2	0.479336	0.558803	-0.0795365	9.1866	0.18065	0.801473	0.0137487	0.00954211
EZR	4530679	0.000127027	0.965312	-0.973799	0.16855	0.1548	0.14295	0.13475	Gran	0.215645	0.19268	-0.194045	9.35992	1.82136	0.286174	6.46568e-09	0.0253126
F13A1	14801879	3.08686e-272	0.593379	-0.586667	0.02325	0.0145	0.0202	0.01375	CD4	0.36638	0.234514	-0.16569	9.2366	39.2896	0.0183671	1.30234e-256	0.044136
F8	14468944	8.61733e-295	1.37104	-1.37563	0.0086	0.00555	0.00845	0.0049	CD4	0.504471	0.457215	-0.0658026	9.22742	98.1876	0.0157081	6.96789e-240	0.0246806
F8	1455155	2.34264e-212	2.22046	-2.23138	0.0195	0.00575	0.019	0.00575	CD8a	0.523131	1.0378	-0.0485573	9.65646	5.45583	0.454437	3.50805e-162	0.0053873
FAAP100	14562129	2.18293e-288	1.72491	-1.71996	0.0125	0.0093	0.0125	0.0092	CD4	0.51984	0.29633	-0.0955453	9.23114	43.5656	0.0455098	4.72665e-213	1.2678e-07
FADD	1645394	4.33934e-164	8.66779	-8.57883	0.0616	0.01195	0.06095	0.01195	CD8a	1.19646	1.50276	-0.374583	9.6754	52.2422	0.0005683	1.39805e-11	0.0216974
FAHD2A	1489573	3.68844e-203	1.07151	-1.07284	0.03725	0.02355	0.03645	0.02325	CD8a	0.255636	0.385425	-0.00536054	9.6688	0.0272978	0.945784	5.1146e-187	0.00226182
FAM109A	1395659	9.70961e-229	3.93857	-3.9521	0.0061	0.0002	0.0061	0.0002	CD8a	1.24068	3.33947	-0.0535721	9.64879	58.0197	0.125409	8.92062e-191	0.0443178
FAM117A	15251855	3.44772e-243	1.2602	-1.25774	0.04575	0.0297	0.0435	0.02925	CD4	0.266359	0.343652	-0.138721	9.25058	13.677	0.0698404	4.57464e-112	0.0112551
FAM122B	15088741	1.57887e-253	0.802327	-0.800998	0.04585	0.04125	0.0454	0.04	CD4	0.23516	0.0992537	-0.234417	9.25458	39.1036	0.00149038	5.4985e-244	0.0312774
FAM126A	4604778	6.80939e-07	1.53736	-1.54473	0.072	0.05345	0.06995	0.048	Gran	0.295112	0.52861	-0.142181	9.29361	2.07864	0.413524	4.28638e-23	1.99453e-11
FAM126A	667953	8.03937e-12	1.66392	-1.65531	0.08375	0.08015	0.0751	0.0739	B1	0.332526	0.212818	-0.0642806	9.72961	0.135992	0.848917	9.22747e-32	9.68842e-05
FAM134C	15729458	3.67082e-214	3.41597	-3.42642	0.0636	0.03995	0.06165	0.03925	CD4	0.661746	0.430733	-0.313201	9.26172	45.627	0.000231355	2.80531e-223	0.0145329
FAM134C	1640123	2.42384e-165	2.47911	-2.4932	0.07725	0.0388	0.0733	0.03785	CD8a	0.587089	0.549158	-0.277436	9.689	16.7162	0.0212911	9.20579e-185	0.00250673
FAM162A	1864302	2.64614e-116	1.59282	-1.5798	0.17015	0.12325	0.15575	0.113	CD8a	0.156588	0.197629	-0.0644201	9.75	0.61159	0.559781	1.09172e-49	0.000455804
FAM174A	4579707	4.58689e-06	1.89986	-1.89697	0.04135	0.0267	0.03985	0.026	Gran	0.434099	0.845296	-0.114434	9.2733	2.42175	0.471069	0.000414542	1.06383e-06
FAM20C	14293221	4.64754e-307	1.4107	-1.40114	0.00015	0	0.00015	0	CD4	0.495	inf	-0.00544108	9.22252	54.4673	0.537001	1.30412e-237	0.0103617
FAM213A	14921873	2.4943e-264	0.969902	-0.974643	0.03595	0.0228	0.03475	0.02235	CD4	0.404113	0.459497	-0.104697	9.2444	9.18649	0.1792	1.32193e-222	0.00392838
FAM219B	1601434	1.09851e-174	1.24635	-1.25396	0.06815	0.04455	0.0659	0.04345	CD8a	0.263261	0.292507	-0.107152	9.68847	2.55921	0.368218	1.21318e-27	5.02429e-06
FAM219B	573805	7.23791e-61	1.53152	-1.54104	0.06	0.034	0.05835	0.03255	CD8na	0.315711	0.450249	-0.201829	9.14847	2.837	0.378124	0.0048875	0.0348092
FAM222B	14799947	2.29742e-272	1.94277	-1.94004	0.02625	0.01345	0.0249	0.01345	CD4	0.482445	0.644405	-0.140233	9.2365	57.5975	0.00548689	1.52963e-132	0.0130556
FAM46A	14771561	2.97196e-274	0.979636	-0.977339	0.024	0.018	0.02355	0.0165	CD4	0.248189	0.33706	-0.107637	9.23918	16.7055	0.105557	7.33617e-160	4.50215e-05
FAM46A	539368	1.13103e-73	1.39441	-1.39718	0.04125	0.0344	0.0384	0.0344	CD8na	0.26985	0.185229	-0.0779529	9.14063	0.687878	0.693411	1.90396e-40	0.0266522
FAM46A	1492446	2.11486e-202	0.551537	-0.553745	0.0398	0.02795	0.03665	0.02735	CD8a	0.160606	0.185297	-0.181851	9.67143	12.434	0.101048	1.40909e-166	0.0362644
FAM53B	521093	5.62983e-81	1.13713	-1.1279	0.00755	0.0041	0.00755	0.0041	CD8na	0.383227	0.706085	-0.110787	9.11886	16.4978	0.286982	4.14157e-24	0.0224027
FAM65B	22810548	0.579544	1.19959	-1.20234	0.72275	0.4721	0.4846	0.35565	CD4	0.283138	0.379798	-0.582711	9.61274	47.3037	6.3385e-12	9.57324e-211	0.0121374
FAM84B	14823948	8.96673e-271	1.34086	-1.34535	0.02705	0.0172	0.02605	0.0168	CD4	0.394515	0.394786	-0.00300796	9.23879	0.0393203	0.942898	9.14587e-66	0.025447
FAM98A	15050478	5.51592e-256	3.5249	-3.53851	0.02685	0.0115	0.0264	0.01135	CD4	0.71341	0.814538	-0.16914	9.23831	56.135	0.00389709	8.94289e-67	1.27768e-05
FAM98A	1485829	3.76985e-204	4.04526	-4.08284	0.03175	0.0148	0.0296	0.01405	CD8a	0.660152	0.708657	-0.205785	9.66457	30.8481	0.0202234	6.11639e-45	0.0324607
FANCG	14484433	1.01083e-293	1.58526	-1.59747	0.00685	0.0037	0.00675	0.0037	CD4	0.49886	0.600565	-0.0813206	9.22706	75.7842	0.0440702	1.413e-259	1.70391e-05
FAR1	14767107	1.50028e-274	1.51005	-1.50824	0.02285	0.00985	0.022	0.00985	CD4	0.501102	0.818853	-0.0621404	9.23385	14.1905	0.204927	2.56299e-229	0.00365934
FASLG	1638960	1.28059e-165	2.37746	-2.39347	0.05665	0.00815	0.05515	0.00815	CD8a	1.33381	1.68772	-0.448295	9.6737	90.6905	1.43335e-05	3.95617e-109	0.00031319
FASLG	14410119	7.1862e-299	1.72021	-1.72363	0.0037	0	0.0035	0	CD4	1.10317	inf	-0.00483059	9.22401	40.9512	0.26799	2.38347e-126	7.36597e-08
FASTKD1	14642660	6.5485e-283	1.33999	-1.33863	0.0142	0.0091	0.014	0.0091	CD4	0.417321	0.415249	-0.0576103	9.23148	18.5235	0.188525	1.8503e-102	0.000596914
FASTKD5	14990140	6.97109e-260	0.904825	-0.903772	0.03895	0.03085	0.03745	0.03025	CD4	0.220907	0.211123	-0.200921	9.24715	47.2559	0.00161417	3.58245e-25	0.0210086
FBXL3	17654545	5.4148e-116	6.53335	-6.5785	0.1308	0.0438	0.1225	0.04325	CD4	1.06561	1.05605	-0.425374	9.2901	55.8308	1.55631e-06	3.42582e-265	0.00516649
FBXL3	1679561	4.38781e-156	6.02988	-6.06732	0.0741	0.02335	0.07205	0.02275	CD8a	0.967237	0.924222	-0.438956	9.6835	59.5506	4.73294e-05	3.71207e-202	0.00403484
FBXL5	16356824	7.43499e-179	1.9604	-1.95604	0.11075	0.0758	0.1057	0.07215	CD4	0.439237	0.387421	-0.649346	9.29077	107.994	7.19546e-12	3.49677e-270	0.010639
FBXO11	562962	9.16286e-65	0.898125	-0.89484	0.05735	0.0361	0.05535	0.0361	CD8na	0.280279	0.39187	-0.135028	9.14637	1.70825	0.507615	3.2067e-15	0.0139394
FBXO11	15264585	2.16432e-242	0.738099	-0.740824	0.0488	0.0352	0.0465	0.0343	CD4	0.254004	0.223703	-0.0230076	9.25406	0.736562	0.659248	7.47557e-52	2.08662e-09
FBXO21	16175252	9.60421e-189	1.70384	-1.69195	0.11285	0.0829	0.1026	0.0794	CD4	0.375498	0.310806	-0.546042	9.29229	76.8913	4.88723e-09	3.03324e-224	0.0399326
FBXO3	1742134	5.99769e-142	1.08014	-1.08931	0.10675	0.0631	0.1017	0.06185	CD8a	0.302008	0.406849	-0.31871	9.70941	15.8435	0.0105361	3.862e-204	0.0297335
FBXO38	14907724	2.95563e-265	1.94781	-1.9443	0.02175	0.011	0.02145	0.01075	CD4	0.316232	0.562845	-0.0288088	9.23652	2.32038	0.571949	3.27428e-155	0.00501058
FBXO4	15160585	6.01139e-249	0.806373	-0.808567	0.0425	0.02835	0.0411	0.0277	CD4	0.205718	0.425439	-0.190527	9.2499	21.4693	0.0254159	1.50337e-268	0.00257828
FBXO42	15036863	7.32101e-257	1.24878	-1.25259	0.04215	0.02995	0.041	0.02975	CD4	0.300762	0.331411	-0.217656	9.24896	36.8805	0.00392645	1.31163e-215	0.0320977
FBXO5	1426879	4.57355e-220	0.873955	-0.877404	0.0153	0.00865	0.01465	0.00865	CD8a	0.227075	0.325852	-0.0439518	9.65508	12.3642	0.285202	7.79636e-98	4.38232e-08
FBXO8	1522569	1.55348e-194	4.36299	-4.40943	0.03755	0.01515	0.0368	0.01515	CD8a	0.791581	0.797136	-0.116988	9.66685	7.46801	0.243134	3.15415e-222	0.0348036
FBXW5	74545	1.26082e-12	0.813919	-0.821883	0.1634	0.1108	0.14665	0.0968	B2	0.196612	0.23107	-0.195567	9.24244	0.608692	0.543817	8.43836e-08	2.04651e-16
FCGBP	1405319	4.88467e-226	1.09292	-1.08636	0.0081	0.00375	0.0081	0.00375	CD8a	0.429039	0.579102	-0.0384648	9.65094	8.10531	0.483247	1.62752e-113	0.0250266
FCGR1A	14304040	2.69043e-306	1.14471	-1.14257	0.0007	0.00015	0.0007	0.00015	CD4	0.464621	1.86545	-0.00840967	9.22283	81.3385	0.39203	0.000217923	8.9419e-07
FCGR3A	14568815	6.24858e-288	1.37379	-1.36936	0.01145	0.00575	0.00945	0.005	CD4	0.545503	0.652945	-0.101343	9.22987	79.5082	0.0156851	1.249e-101	2.86936e-06
FCGR3A	2442124	5.42132e-30	0.641109	-0.634901	0.5812	0.35545	0.33485	0.2094	CD8a	0.367868	0.441003	-1.07568	9.96441	63.2368	2.24797e-15	3.01458e-95	0.00100123
FCMR	21515431	7.03186e-10	1.11311	-1.10483	0.44495	0.24605	0.3427	0.2087	CD4	0.407849	0.506261	-0.095991	9.46872	1.35343	0.269875	3.03873e-190	4.02956e-06
FCRLA	14313242	1.19589e-305	0.627207	-0.626732	0.00155	0.0004	0.00155	0.0002	CD4	0.306548	2.19809	-0.000873627	9.22298	27.7394	0.577126	3.27204e-136	0.000137131
FDFT1	726795	0.000215075	1.43534	-1.42853	0.1641	0.1144	0.15115	0.10435	B1	0.248529	0.442225	-0.362245	9.7724	3.09333	0.193826	1.15323e-05	0.00867638
FDX1L	1465072	1.09841e-209	0.843339	-0.849241	0.02335	0.0158	0.0231	0.0158	CD8a	0.233617	0.215283	-0.0295695	9.66118	1.33826	0.659171	3.29163e-146	3.74533e-05
FEN1	520721	3.96448e-81	1.17709	-1.18403	0.01735	0.01315	0.01735	0.01315	CD8na	0.234194	0.487043	-0.114648	9.12544	9.94612	0.266124	1.25733e-22	0.000571604
FEN1	1459107	2.73014e-211	1.03376	-1.04223	0.0263	0.01585	0.0249	0.01585	CD8a	0.265567	0.302991	-0.156602	9.66222	19.3457	0.0866102	5.07516e-83	1.00023e-09
FERMT2	171105	1.45165e-22	0.573976	-0.575364	0.0476	0.03105	0.04665	0.03105	Tregs	0.224487	0.329301	-0.264257	9.14431	2.73982	0.394551	4.73437e-27	0.00648451
FERMT3	2144554	3.1012e-67	1.40768	-1.40586	0.2683	0.1572	0.2288	0.138	CD8a	0.384711	0.418231	-0.178955	9.79859	2.59853	0.167476	8.23189e-57	0.000216331
FERMT3	17342022	7.04553e-130	1.02076	-1.01989	0.1738	0.11285	0.15145	0.105	CD4	0.354461	0.367038	-0.0267652	9.32602	0.229873	0.687656	2.29503e-73	1.18517e-11
FEZ2	4459571	0.00608106	0.718352	-0.72064	0.14205	0.1507	0.1285	0.1362	Gran	0.130338	0.0779439	-0.0849378	9.35056	0.373305	0.654135	8.89904e-07	0.0333832
FGF9	160068	4.97031e-29	0.851683	-0.851835	0.00075	0	0.00075	0	Tregs	0.351439	inf	-0.00321741	9.11472	1.9821e-08	0.99996	3.4765e-26	4.97555e-12
FGF9	14446596	2.44964e-296	1.40209	-1.40986	0.007	0.00185	0.0069	0.00185	CD4	0.414643	1.33736	-0.0500644	9.22577	97.3076	0.0413892	0	1.79092e-190
FGF9	1384225	5.86859e-232	0.73045	-0.727188	0.00245	0.0009	0.00245	0.0009	CD8a	0.327525	0.522431	-0.00363107	9.64802	16.0236	0.505486	8.6257e-227	9.34135e-49
FGFR1OP2	18960445	1.44331e-66	2.88468	-2.88924	0.2479	0.1298	0.2173	0.11715	CD4	0.615856	0.664173	-0.82045	9.35972	99.0132	8.21271e-16	6.17805e-174	6.21238e-06
FHOD1	1427658	7.49038e-220	1.25969	-1.25465	0.01795	0.01105	0.0172	0.01105	CD8a	0.318482	0.294489	-0.0749175	9.65683	10.1335	0.292471	4.28925e-198	0.0312532
FICD	521562	8.75612e-81	1.39233	-1.3913	0.01065	0.00515	0.01065	0.00515	CD8na	0.433606	0.725831	-0.0510795	9.12017	7.7775	0.442937	6.8412e-58	1.07253e-07
FICD	162911	2.77624e-27	1.1446	-1.14548	0.0098	0.00345	0.0098	0.00345	Tregs	0.387074	0.930241	-0.144352	9.12003	11.846	0.327158	1.79545e-05	0.0251437
FICD	1426460	3.50729e-220	0.868454	-0.867744	0.01355	0.0098	0.0133	0.0098	CD8a	0.277086	0.113772	-0.034109	9.65531	24.7072	0.122559	8.13368e-125	1.98748e-15
FKBP2	18016881	6.88053e-101	0.710049	-0.710013	0.22305	0.15815	0.1876	0.14005	CD4	0.226984	0.308037	-0.200037	9.36063	6.18224	0.0396613	1.47328e-79	0.000139863
FKBP4	16354982	5.91983e-179	2.08467	-2.09475	0.07935	0.0317	0.07685	0.03035	CD4	0.711209	0.827266	-0.0687226	9.26499	1.76985	0.4623	1.98324e-189	6.29662e-05
FKBP4	66718	2.10492e-19	2.56997	-2.5661	0.0826	0.06045	0.08135	0.05745	B2	0.630468	0.184808	-0.123772	9.19099	0.354522	0.714688	4.81652e-19	0.0077829
FKBP5	17178900	1.92544e-137	0.995922	-0.990547	0.197	0.15295	0.1699	0.1349	CD4	0.296979	0.213297	-0.213691	9.34848	8.71368	0.0188793	1.19943e-268	2.40336e-10
FLII	16076991	3.30364e-194	3.31974	-3.32905	0.0692	0.02815	0.06705	0.0273	CD4	0.793216	0.918053	-0.274381	9.26086	56.5477	6.39727e-05	4.47191e-119	0.000215778
FLVCR1	1466377	2.46028e-209	1.03192	-1.04855	0.02455	0.0143	0.02455	0.0143	CD8a	0.235573	0.408679	-0.151809	9.66091	19.734	0.0941363	3.49873e-96	3.67911e-05
FMNL2	4568338	1.0396e-05	0.640985	-0.639763	0.0044	0.0018	0.0044	0.0018	Gran	0.180108	0.955297	-0.0355852	9.25024	2.30971	0.762356	0.000212359	5.27812e-11
FOPNL	15742778	2.2268e-213	3.22141	-3.2174	0.06515	0.0363	0.06205	0.03485	CD4	0.614603	0.594128	-0.329337	9.26218	49.9512	0.000106929	3.35627e-78	0.000325967
FRMD8	14942817	5.82245e-263	1.01881	-1.01969	0.0415	0.03815	0.0405	0.03745	CD4	0.259229	0.0733851	-0.116669	9.25039	11.723	0.0964684	3.93113e-141	1.46876e-07
FRMD8	556731	4.6375e-67	1.24456	-1.2461	0.0417	0.0241	0.04065	0.0241	CD8na	0.282048	0.539713	-0.431644	9.13959	21.4554	0.0295617	1.1208e-33	0.0478119
FRMD8	59329	0.000498543	0.60481	-0.613172	0.0653	0.04195	0.06045	0.04195	Mono1	0.117018	0.404703	-0.39147	8.67494	8.18713	0.115398	0.00410247	0.000193501
FTX	688837	1.03806e-08	1.79586	-1.7971	0.0811	0.04735	0.07855	0.04505	B1	0.458536	0.722294	-0.408349	9.72099	6.4279	0.129248	5.36528e-54	6.98739e-25
FTX	70079	2.65901e-16	1.65158	-1.65897	0.0957	0.06475	0.08995	0.06475	B2	0.442255	0.170066	-0.199566	9.19944	1.29727	0.477357	1.61263e-27	2.58391e-17
FUT11	14934165	1.58618e-263	1.89366	-1.88318	0.02775	0.01485	0.02655	0.0141	CD4	0.524022	0.593123	-0.0526263	9.23885	6.33725	0.326282	9.52005e-39	0.00632173
FUT11	1747724	1.01816e-140	1.34186	-1.35011	0.11415	0.0578	0.1032	0.053	CD8a	0.493051	0.578641	-0.526859	9.70924	35.5276	9.84641e-05	2.18772e-47	0.0043791
FYB	2690989	1.51296e-10	0.724113	-0.715032	0.8272	0.59335	0.483	0.3975	CD8a	0.183796	0.150222	-0.0789251	10.0865	0.690496	0.406035	2.0505e-16	0.0148688
FYB	964532	0.00499593	1.0265	-1.02868	1.45465	1.05175	0.71025	0.6161	CD8na	0.211542	0.254811	-0.69799	9.82752	10.2535	0.00137989	0.0060139	0.0237118
G3BP1	1974956	2.63255e-95	2.80341	-2.80832	0.16515	0.06525	0.1523	0.06295	CD8a	0.633572	0.798056	-0.557811	9.73302	32.5838	5.56891e-05	6.85465e-218	0.0297335
G3BP1	17997359	1.12478e-101	2.50152	-2.50587	0.1827	0.09635	0.16315	0.09	CD4	0.587152	0.633613	-0.518256	9.32745	48.5964	1.75247e-07	9.05209e-297	1.44087e-11
GAA	14573660	1.33823e-287	1.34801	-1.35072	0.0144	0.0101	0.0144	0.00965	CD4	0.405178	0.392075	-0.0528033	9.23165	7.81776	0.384535	1.24094e-287	5.19881e-08
GAK	1633713	7.15085e-167	2.9174	-2.91584	0.0773	0.0408	0.0751	0.0395	CD8a	0.582443	0.587729	-0.0882113	9.69016	1.87446	0.443388	1.86269e-179	0.0275423
GAK	15485352	9.13851e-229	2.39519	-2.39645	0.05265	0.0277	0.05115	0.02675	CD4	0.591412	0.625096	-0.187275	9.25302	26.8562	0.0098046	1.03729e-241	7.65314e-05
GALK1	1513022	5.19172e-197	2.23682	-2.23779	0.0391	0.0201	0.0375	0.0201	CD8a	0.503807	0.577331	-0.171178	9.66862	11.0734	0.14523	2.21213e-205	0.00316631
GALNT11	1627418	2.21175e-168	1.11993	-1.12823	0.0835	0.0648	0.0812	0.06205	CD8a	0.323724	0.18377	-0.457296	9.6995	35.0344	0.00032028	1.04561e-80	0.00899006
GALNT11	15246807	1.66268e-243	1.6755	-1.67072	0.0521	0.0323	0.0498	0.0323	CD4	0.384499	0.463794	-0.201558	9.25383	34.8715	0.00305904	1.86698e-69	2.42931e-40
GAN	1615889	3.64872e-171	1.19928	-1.21136	0.07775	0.04915	0.07435	0.0485	CD8a	0.417744	0.327683	-0.318936	9.69234	18.6153	0.013443	1.61911e-26	0.000582937
GARS	15847216	2.73041e-207	3.14573	-3.12748	0.0723	0.04535	0.06945	0.0431	CD4	0.613192	0.468849	-0.197509	9.26726	18.6931	0.0134311	6.47387e-258	0.0231287
GART	15821534	8.85626e-209	1.5425	-1.54068	0.06975	0.042	0.0665	0.04085	CD4	0.446107	0.435287	-0.203137	9.26519	20.5877	0.0103761	1.70899e-35	0.000110882
GATAD1	4614219	3.19985e-07	1.25134	-1.25079	0.09635	0.0784	0.0913	0.0717	Gran	0.282971	0.27636	-0.24739	9.31023	4.79478	0.161326	0.00599593	0.00147589
GATM	528337	4.86835e-78	2.13891	-2.14184	0.0114	0.0028	0.0114	0.0028	CD8na	0.74813	1.42386	-0.0726574	9.11966	8.33232	0.394596	0.000120825	4.54661e-33
GATM	674467	8.55275e-11	2.01105	-2.01455	0.0235	0.00535	0.0235	0.00535	B1	0.714379	1.61462	-0.246671	9.68383	20.2939	0.101169	1.3801e-22	7.80432e-12
GATM	1376572	3.99541e-234	1.52447	-1.53127	0.0013	0.00065	0.0013	0.00065	CD8a	0.59272	0.992793	-0.00375565	9.64718	5.34288e-10	0.999986	0.0365549	1.98473e-43
GBA	173903	4.62775e-21	1.30567	-1.3143	0.0526	0.02085	0.04905	0.02085	Tregs	0.343445	0.500664	-0.161819	9.14247	2.4756	0.331664	2.73792e-20	6.7763e-08
GBA	657241	1.27287e-13	1.54377	-1.5428	0.0112	0.00805	0.0112	0.00805	B1	0.302723	0.834386	-0.0232101	9.67766	5.34651	0.527028	3.00367e-13	6.43412e-16
GBA	2317	0.00238283	1.38902	-1.39291	0.04935	0.01895	0.04935	0.01895	pDC	0.261778	0.985522	-0.705153	8.56589	0.480767	0.705526	0.000725142	0.0430823
GBA	62472	9.83011e-24	1.14478	-1.14408	0.0304	0.0176	0.02715	0.0176	B2	0.284208	0.625389	-0.421322	9.15928	15.2599	0.0744797	2.91238e-23	1.69231e-15
GBE1	14744444	4.6039e-276	2.18771	-2.18735	0.0215	0.01375	0.02125	0.01365	CD4	0.500401	0.414072	-0.150359	9.23572	79.1555	0.00147167	7.22016e-217	0.0140558
GBP1	1990459	1.55954e-92	1.50649	-1.49926	0.17735	0.0492	0.15335	0.0457	CD8a	0.470421	1.22845	-0.890953	9.73211	85.2198	1.00412e-10	1.29481e-221	0.0167961
GBP3	15842239	1.40635e-207	2.0208	-2.01547	0.06535	0.0348	0.0616	0.03315	CD4	0.499456	0.553543	-0.180454	9.26032	21.2805	0.0131543	2.41779e-106	1.23105e-06
GBP5	1911332	4.03645e-107	1.57698	-1.58087	0.1677	0.0916	0.14795	0.0856	CD8a	0.478928	0.45418	-0.355387	9.74166	13.175	0.00738791	7.6327e-109	7.41089e-10
GCA	15461234	3.10204e-230	2.09221	-2.08511	0.0485	0.02705	0.04805	0.02615	CD4	0.586588	0.547162	-0.23026	9.25138	27.9422	0.00951017	2.66481e-90	7.46766e-27
GCA	4369542	0.172286	0.624318	-0.626379	0.93105	0.95585	0.56175	0.5544	Gran	0.233089	0.12441	-0.619328	9.80582	15.4958	8.3625e-05	0.000125302	6.54704e-09
GCC2	19058706	2.07721e-63	0.523355	-0.520326	0.44135	0.38605	0.342	0.3024	CD4	0.16167	0.106523	-0.885143	9.49605	84.669	8.52736e-19	1.00206e-217	0.000453225
GCN1	14583705	6.48119e-287	0.940933	-0.944581	0.01675	0.01395	0.01615	0.0137	CD4	0.19771	0.219118	-0.0578517	9.23334	10.6285	0.273399	1.66839e-264	0.0392342
GCSAM	4557878	2.151e-05	1.93404	-1.93763	0.00085	0.0004	0.00085	0.0004	Gran	0.553149	2.08187	-0.000339694	9.24807	1.12452e-09	0.999974	4.66962e-09	0.0478874
GDAP2	14721407	1.32075e-277	1.84722	-1.83564	0.0222	0.0129	0.02185	0.0129	CD4	0.514924	0.58309	-0.12792	9.23487	66.4996	0.00455797	2.109e-195	0.0110637
GDAP2	1433139	2.39322e-218	1.5031	-1.51768	0.0187	0.01005	0.01855	0.00975	CD8a	0.466115	0.489135	-0.186021	9.65742	50.1236	0.0176443	2.2249e-154	0.0068387
GDE1	1579234	3.64968e-180	0.943985	-0.94746	0.06655	0.03965	0.06195	0.0381	CD8a	0.220367	0.443405	-0.297511	9.68494	24.2601	0.007017	2.46809e-231	0.00718813
GEMIN6	15618370	9.52766e-221	3.23559	-3.23614	0.05365	0.02535	0.05125	0.02475	CD4	0.601691	0.694562	-0.0296092	9.25325	0.593322	0.696309	1.11734e-254	0.0218489
GEMIN7	15185621	2.31921e-247	1.16083	-1.1616	0.03605	0.0215	0.03475	0.021	CD4	0.371951	0.453772	-0.12837	9.24581	12.058	0.114399	0.00241465	1.2092e-11
GFM1	8224	0.756886	0.973939	-0.971408	0.19565	0.14575	0.167	0.1249	mDC2	0.201133	0.300256	-1.2576	7.97938	3.75047	0.11988	3.75527e-08	9.04811e-05
GFM2	62546	1.18027e-23	3.78484	-3.78632	0.02625	0.0062	0.02625	0.0062	B2	0.687188	1.39347	-0.342437	9.1534	15.2505	0.115171	0.0230838	3.42375e-10
GFM2	1435785	1.26888e-217	1.97568	-1.97553	0.0198	0.0094	0.0198	0.0094	CD8a	0.52008	0.747705	-0.174258	9.6574	69.6167	0.0040715	3.5926e-39	7.21275e-07
GFOD1	162874	2.63684e-27	1.34345	-1.35627	0.00755	0	0.00755	0	Tregs	0.494347	inf	-0.0234319	9.11801	5.60959	0.54637	5.88715e-24	0.0433203
GFOD1	670886	2.3656e-11	2.59069	-2.60621	0.01895	0.00785	0.01835	0.0065	B1	0.769879	0.99249	-0.06818	9.68121	7.49444	0.365131	2.1901e-29	4.40019e-06
GGA3	14735369	1.13784e-276	1.79507	-1.79196	0.023	0.01555	0.02285	0.01555	CD4	0.382426	0.433331	-0.15042	9.23632	45.3898	0.0130287	6.08606e-236	0.0113642
GGH	14371285	1.40714e-301	0.577726	-0.578803	0.00585	0.0038	0.00535	0.0036	CD4	0.213242	0.556049	-0.0567716	9.22604	56.4517	0.109901	4.08597e-87	1.52423e-11
GGH	883146	6.5806e-57	0.94472	-0.943688	0.013	0.00835	0.0115	0.00835	NK1	0.25613	0.514858	-0.115896	9.86215	16.1795	0.260814	9.02298e-16	0.0341039
GGT7	1406940	1.38229e-225	0.61261	-0.615489	0.0109	0.0079	0.0109	0.0079	CD8a	0.195892	0.248732	-0.0604575	9.65398	7.55129	0.429909	4.6585e-93	0.00956174
GHITM	2428167	2.13152e-31	1.43828	-1.43362	0.45615	0.33305	0.3671	0.27975	CD8a	0.216577	0.186105	-0.114144	9.91335	1.12875	0.304425	7.07319e-28	4.90561e-05
GHITM	723505	0.000106176	1.91322	-1.90915	0.29665	0.2731	0.26725	0.23855	B1	0.285443	0.216997	-0.239677	9.8664	1.03363	0.366352	1.25551e-05	1.24694e-11
GHRL	566498	1.76466e-63	3.66504	-3.65947	0.0472	0.01535	0.04665	0.01535	CD8na	1.07598	1.16085	-0.109592	9.13779	4.78597	0.319177	2.27545e-20	0.0458466
GHRL	680376	6.59551e-10	3.12748	-3.13006	0.03105	0.00445	0.03105	0.00445	B1	0.930282	2.11978	-0.302646	9.68657	23.6471	0.0651605	0.0301486	1.82605e-33
GHRL	15356039	1.06647e-236	3.41988	-3.43023	0.046	0.0202	0.0445	0.01995	CD4	1.04973	0.886674	-0.243638	9.24799	73.9222	8.03842e-05	3.11553e-117	4.13906e-15
GIMAP1	4728122	7.11579e-12	2.23037	-2.22513	0.26885	0.18745	0.2153	0.16055	Gran	0.522282	0.559077	-0.571171	9.40542	12.7006	0.00261482	1.04697e-12	9.15244e-05
GIMAP2	2369931	1.26594e-37	2.00855	-1.99668	0.3219	0.12875	0.27145	0.11725	CD8a	0.521394	0.814656	-0.687614	9.81054	36.3577	3.37916e-07	8.93605e-155	0.0347948
GIMAP6	19025083	1.76061e-64	4.34385	-4.34132	0.20015	0.06855	0.176	0.0649	CD4	1.08266	1.04619	-0.888943	9.32762	151.126	1.46156e-19	1.83641e-264	0.00438301
GIMAP6	2122448	1.30189e-70	5.38146	-5.35891	0.19645	0.0389	0.17255	0.0371	CD8a	1.19953	1.54137	-1.00032	9.73851	104.699	7.91288e-13	2.73192e-191	0.00568297
GIMAP7	34124765	0	4.69701	-4.67449	2.53165	0.90255	0.8622	0.5494	CD4	0.878454	0.943674	-0.9294	10.1857	205.122	3.38616e-46	4.63825e-80	1.95897e-05
GIMAP8	176876	1.59556e-19	2.48839	-2.4845	0.0495	0.0097	0.04755	0.0097	Tregs	0.931885	1.4983	-0.424301	9.14063	15.7656	0.0586746	6.38057e-11	0.0186722
GIMAP8	15393456	2.17451e-234	3.39526	-3.38625	0.0402	0.0133	0.03885	0.0133	CD4	1.01778	1.06841	-0.154203	9.24393	26.9078	0.0254224	1.63944e-134	0.00912278
GIMAP8	558185	1.60565e-66	3.61607	-3.61044	0.04465	0.01895	0.04345	0.0181	CD8na	0.993764	0.875773	-0.259791	9.13726	13.3627	0.103305	1.39042e-40	0.00936087
GIN1	1450030	9.60844e-214	3.5226	-3.53444	0.0195	0.00845	0.01895	0.00845	CD8a	0.68492	0.74149	-0.0086429	9.65813	0.0301333	0.962532	1.12402e-233	0.030382
GK	62017	3.17049e-24	2.37027	-2.37007	0.01785	0.0135	0.01785	0.0135	B2	0.590555	0.111816	-0.123433	9.15198	5.85501	0.357834	5.41319e-06	0.00122702
GLA	524054	9.07049e-80	2.19682	-2.19932	0.0087	0.0044	0.0087	0.0044	CD8na	0.377514	0.538668	-0.0862195	9.11991	12.3894	0.339822	1.81172e-32	8.86637e-22
GLA	911482	3.18895e-50	2.21378	-2.21014	0.02925	0.01135	0.0287	0.01135	NK1	0.446551	0.835033	-0.331657	9.87075	20.4605	0.0739768	3.28313e-12	0.000481382
GLA	14575592	1.81287e-287	1.2986	-1.28963	0.011	0.00755	0.01095	0.0074	CD4	0.321018	0.34137	-0.0256788	9.22966	4.53616	0.555968	2.29017e-86	6.54337e-172
GLRX2	15046743	3.17079e-256	1.67997	-1.68027	0.03075	0.01635	0.0298	0.0154	CD4	0.505229	0.556527	-0.101409	9.23992	14.6579	0.122091	3.86223e-144	0.00120917
GLTP	15855518	8.24914e-207	1.13767	-1.13174	0.0807	0.05845	0.077	0.05645	CD4	0.314751	0.305601	-0.34	9.27497	39.9433	0.000121842	8.02303e-224	0.0109964
GLYCTK	14631795	1.20301e-283	1.95682	-1.95748	0.0152	0.0106	0.015	0.0106	CD4	0.453949	0.26655	-0.038659	9.23211	6.47893	0.413024	4.2397e-287	0.0431079
GLYR1	65862	3.07084e-20	1.9549	-1.97277	0.06095	0.0289	0.05835	0.0262	B2	0.402693	0.716595	-0.641655	9.17595	18.399	0.0217313	5.43909e-20	0.0400112
GMCL1	1703095	1.09225e-150	1.80085	-1.81469	0.09105	0.05265	0.0864	0.0501	CD8a	0.385719	0.398461	-0.355836	9.69995	25.3997	0.00209746	4.29908e-117	0.00146927
GMCL1	16386886	3.03824e-177	2.10748	-2.10293	0.0983	0.05495	0.0935	0.0522	CD4	0.475677	0.574993	-0.423115	9.27959	52.7432	6.16397e-06	5.83095e-170	0.000244879
GMPR2	67577	1.39102e-18	0.914147	-0.9117	0.11215	0.0817	0.10175	0.0722	B2	0.212599	0.307477	-0.409575	9.20947	3.36353	0.207439	1.28092e-18	0.0145989
GMPR2	1671636	6.36132e-158	1.56169	-1.56379	0.0945	0.05655	0.0905	0.05605	CD8a	0.266953	0.451726	-0.0306846	9.70113	0.248881	0.770157	6.55511e-27	0.00179632
GNAQ	1502102	7.30926e-200	1.05835	-1.05115	0.0332	0.0139	0.0329	0.0139	CD8a	0.241983	0.652126	-0.101706	9.6641	5.14326	0.357502	1.82901e-96	0.0209463
GNPDA1	15152080	1.73343e-249	2.15081	-2.1517	0.03965	0.01935	0.03775	0.0191	CD4	0.537035	0.669118	-0.106508	9.24459	10.8405	0.145325	2.44414e-281	0.0271588
GOLGA2	663610	1.55609e-12	0.895773	-0.900187	0.0303	0.02305	0.02765	0.0211	B1	0.176885	0.359022	-0.0733505	9.68993	0.463216	0.782427	0.000135595	3.66069e-05
GOLGA2	1538960	2.54358e-190	1.64708	-1.6503	0.04665	0.03195	0.0441	0.03	CD8a	0.254829	0.221029	-0.0678967	9.67491	1.67209	0.520467	2.97256e-11	1.31677e-13
GOLGA2	15121993	2.10695e-251	1.35966	-1.35474	0.04275	0.0296	0.0406	0.02855	CD4	0.302442	0.344633	-0.203373	9.24962	35.7796	0.00403673	0.00198702	4.0233e-40
GOLGA5	1459230	2.94669e-211	0.713418	-0.714814	0.0283	0.0195	0.0273	0.0187	CD8a	0.108203	0.291704	-0.0615552	9.66313	3.01785	0.486653	2.65571e-149	0.00771928
GOLGA7	2046382	7.06227e-83	1.53423	-1.54305	0.2229	0.13285	0.2047	0.12505	CD8a	0.293954	0.392961	-0.426243	9.77391	15.1765	0.00207635	4.02567e-185	0.0360778
GOLGA7	17575397	1.95941e-119	1.13217	-1.13737	0.19975	0.1388	0.1793	0.12925	CD4	0.313301	0.359636	-0.165197	9.34334	5.12924	0.0739011	6.00042e-208	3.047e-06
GOLT1B	15769036	7.70611e-212	1.48029	-1.47363	0.0689	0.04675	0.06685	0.04485	CD4	0.377298	0.369606	-0.276624	9.26578	35.832	0.000769875	7.25247e-270	0.0013448
GOPC	15838984	9.11051e-208	1.39748	-1.39861	0.0853	0.06165	0.08095	0.0581	CD4	0.261894	0.32261	-0.155072	9.27762	8.38844	0.0720285	4.47341e-181	7.18806e-07
GOPC	1648061	1.86011e-163	2.10628	-2.10397	0.07265	0.0284	0.068	0.0278	CD8a	0.495842	0.731597	-0.213652	9.68429	12.6419	0.0596211	3.27779e-144	0.00984561
GOPC	184571	7.86739e-16	1.42845	-1.43598	0.12915	0.0704	0.11545	0.0641	Tregs	0.309207	0.585263	-0.12416	9.18987	0.446455	0.684461	7.03147e-17	0.0231382
GORASP1	14430420	1.85071e-297	1.10222	-1.099	0.0094	0.0082	0.00925	0.0082	CD4	0.357792	0.123313	-0.0449171	9.2284	31.1754	0.152142	1.29456e-190	3.71702e-05
GOSR2	14937916	2.78786e-263	0.798829	-0.791643	0.03805	0.0308	0.03685	0.0302	CD4	0.153131	0.205141	-0.0448599	9.2477	1.59927	0.558315	1.5106e-223	0.00811375
GOT1	14689951	1.01834e-279	1.23053	-1.23635	0.0202	0.0138	0.0198	0.0138	CD4	0.335303	0.345784	-0.0331052	9.2357	1.45155	0.65953	3.94264e-270	0.0263124
GPAT4	14859938	2.13879e-268	1.56281	-1.56941	0.03565	0.02475	0.035	0.02465	CD4	0.493287	0.40889	-0.182302	9.24448	40.9328	0.00487947	2.21454e-243	0.0115387
GPAT4	1447178	1.61735e-214	1.51002	-1.50872	0.02865	0.0237	0.0273	0.0237	CD8a	0.4398	0.099672	-0.173566	9.66521	25.0665	0.0369679	4.21432e-179	0.0305059
GPATCH11	15034489	5.14622e-257	0.570922	-0.572761	0.0356	0.03025	0.03485	0.0291	CD4	0.127661	0.045936	-0.0686785	9.24596	3.93761	0.364382	1.31782e-257	0.0363687
GPATCH2L	15745725	3.31669e-213	1.44249	-1.43908	0.06785	0.04555	0.0632	0.04405	CD4	0.378024	0.313059	-0.0387051	9.26454	1.56245	0.490346	1.30899e-271	0.0166332
GPATCH4	15715702	5.6846e-215	1.21796	-1.21249	0.0942	0.07805	0.0855	0.0738	CD4	0.257591	0.170112	-0.0980508	9.28456	3.38102	0.235272	2.01265e-154	0.0140558
GPC2	14568656	6.09429e-288	1.43565	-1.44159	0.0151	0.0091	0.01505	0.0091	CD4	0.544227	0.556133	-0.055519	9.23146	10.823	0.315475	5.31292e-162	5.80809e-05
GPC2	1417849	1.47584e-222	1.17598	-1.17869	0.0104	0.0045	0.0104	0.0045	CD8a	0.456149	0.589033	-0.0532532	9.652	16.7302	0.305742	1.76436e-118	0.028708
GPR34	14297575	9.42406e-307	1.93125	-1.91504	0.00035	0	0.00035	0	CD4	0.781311	inf	-0.00512843	9.22257	54.9608	0.520978	3.10609e-221	0.0100591
GPR65	16333664	4.21572e-180	0.791997	-0.791419	0.1258	0.0993	0.111	0.09145	CD4	0.310425	0.197082	-0.0298174	9.30383	0.955804	0.465472	5.05128e-177	0.0414648
GRAMD4	14399259	1.26007e-299	1.19566	-1.19719	0.00335	0.0016	0.0033	0.0016	CD4	0.351835	0.776183	-0.0131004	9.22463	10.8084	0.558822	7.42707e-183	0.0117096
GRAP	1449162	5.58834e-214	1.0834	-1.07159	0.01805	0.00745	0.0176	0.00745	CD8a	0.397507	0.78908	-0.0350226	9.65642	2.78556	0.604011	8.58622e-150	0.0167658
GRAP	15520304	1.20694e-226	1.3733	-1.3767	0.0636	0.0389	0.06165	0.038	CD4	0.379707	0.480777	-0.178814	9.25981	13.3594	0.0481222	3.06961e-181	0.0346163
GRPEL2	61008	2.46845e-25	1.69198	-1.69628	0.01215	0.0037	0.01215	0.0037	B2	0.527385	1.19317	-0.125457	9.1461	8.87432	0.364318	0.00292598	0.00214131
GSK3B	562862	8.42383e-65	0.92695	-0.928939	0.05305	0.03985	0.0521	0.03885	CD8na	0.149124	0.213525	-0.189532	9.14868	2.95309	0.366335	3.39599e-05	0.000262503
GTF2F1	16298914	5.57864e-182	1.14749	-1.15617	0.1261	0.1047	0.11735	0.09795	CD4	0.161249	0.183106	-0.0748223	9.30321	1.25146	0.43213	3.94134e-148	1.03762e-05
GTF2H2C	1497246	3.88361e-201	0.73304	-0.738099	0.02995	0.01285	0.02955	0.01285	CD8a	0.214607	0.678062	-0.167857	9.66287	21.3332	0.0718197	7.17991e-94	1.85722e-07
GTF2H3	4554765	2.65802e-05	1.44547	-1.44433	0.03315	0.0288	0.0324	0.02805	Gran	0.245353	0.434971	-0.232559	9.26986	13.1851	0.108611	4.78021e-11	4.46549e-05
GTF2H3	15057247	1.50349e-255	0.812603	-0.808717	0.0412	0.03145	0.04025	0.02965	CD4	0.174506	0.263004	-0.0125616	9.2486	0.265713	0.802256	2.92051e-276	5.33626e-07
GTF3C3	14914242	7.89895e-265	1.23344	-1.23355	0.0322	0.0174	0.0307	0.0174	CD4	0.371305	0.654042	-0.165655	9.24073	35.8668	0.0141769	8.01156e-63	1.67551e-16
GTF3C3	1450643	1.40863e-213	1.23028	-1.23344	0.026	0.0178	0.02575	0.0178	CD8a	0.31016	0.406851	-0.230012	9.6623	68.8296	0.000804066	8.92888e-96	1.03632e-06
GTF3C3	532112	1.5702e-76	1.32215	-1.32367	0.03235	0.02735	0.03095	0.02735	CD8na	0.379066	0.287028	-0.243466	9.13597	13.0903	0.109222	1.63456e-26	0.00156542
GTPBP3	4540154	6.97231e-05	0.647931	-0.643517	0.0139	0.01455	0.0135	0.01425	Gran	0.154147	0.223043	-0.0805184	9.25787	17.6187	0.172268	0.000401693	0.0206882
GUCD1	15077345	2.93696e-254	3.13887	-3.13686	0.03075	0.0157	0.02995	0.0154	CD4	0.66282	0.640683	-0.135785	9.23983	31.3816	0.0251578	4.6548e-239	0.00498059
GUCD1	1479129	6.27625e-206	2.59155	-2.60896	0.02885	0.01665	0.0273	0.01605	CD8a	0.665123	0.453479	-0.0212145	9.66352	1.10337	0.663489	1.59814e-187	0.0197686
GUF1	14623228	3.15763e-284	2.48298	-2.47273	0.01505	0.0103	0.0146	0.0103	CD4	0.483849	0.363651	-0.117375	9.23199	46.0955	0.0337537	5.73126e-162	0.000763265
GXYLT1	14926658	5.12674e-264	0.94734	-0.946983	0.03065	0.02325	0.02975	0.0222	CD4	0.290105	0.237648	-0.0740322	9.24263	7.80881	0.231209	7.79146e-248	0.01934
H1F0	1383834	4.55058e-232	1.53799	-1.54057	0.00245	0	0.00245	0	CD8a	0.532869	inf	-0.078247	9.64747	50.1371	0.0782015	0.00635739	8.66149e-19
H1F0	14605569	1.99553e-285	1.21098	-1.21583	0.01295	0.004	0.01185	0.0036	CD4	0.478127	1.13452	-0.0818603	9.22917	35.4506	0.108357	3.81066e-11	2.75325e-113
H6PD	1448688	4.1562e-214	1.69301	-1.69729	0.02275	0.0106	0.0221	0.0106	CD8a	0.500968	0.723346	-0.0986687	9.65846	8.60655	0.306289	6.248e-253	0.025242
H6PD	14755157	2.39264e-275	2.00568	-2.00346	0.0209	0.0131	0.02055	0.01295	CD4	0.524125	0.472696	-0.133816	9.23551	44.5269	0.0174768	0	0.0127234
HACL1	1543250	3.16756e-189	0.745109	-0.747089	0.045	0.02775	0.04435	0.027	CD8a	0.160117	0.307599	-0.263026	9.67394	24.3505	0.0171983	2.83047e-16	0.0036149
HADHA	742386	3.74919e-16	1.44441	-1.44365	0.367	0.2568	0.2986	0.2212	CD8na	0.446618	0.364593	-1.46475	9.32935	26.4092	2.65929e-06	1.96782e-61	2.1207e-10
HADHA	2148240	1.11274e-66	2.12167	-2.10487	0.25265	0.13015	0.22075	0.12005	CD8a	0.521071	0.585874	-0.861534	9.7836	57.3217	9.68166e-10	2.11879e-167	3.39192e-07
HADHA	1026984	2.1139e-27	2.05123	-2.05592	0.20315	0.1543	0.18165	0.14125	NK1	0.498907	0.266974	-0.962157	9.98353	14.3867	0.00237927	9.0534e-48	0.000232195
HADHA	221394	0.000784492	1.40275	-1.40363	0.441	0.3011	0.2992	0.2176	Tregs	0.444642	0.236349	-0.898575	9.37172	7.35462	0.00676449	5.37203e-16	0.0251437
HADHA	68394	0.665561	1.16694	-1.17771	0.68365	0.5883	0.47265	0.40385	Mono1	0.235648	0.195741	-1.41616	9.04073	13.3109	0.000280779	0.00158861	0.0011902
HADHA	18842727	1.87322e-70	1.34997	-1.34742	0.324	0.24795	0.2695	0.20795	CD4	0.433449	0.290012	-1.15183	9.41972	158.55	7.58039e-29	2.62607e-220	9.59292e-53
HAUS8	14981510	1.92004e-260	2.86938	-2.88652	0.0237	0.0119	0.02345	0.0117	CD4	0.551314	0.539214	-0.0390953	9.23701	6.49494	0.341969	2.487e-215	0.0335489
HCK	14373355	1.96337e-301	1.28077	-1.27537	0.0044	0.00285	0.00425	0.00285	CD4	0.412163	0.302218	-0.0238466	9.22525	19.5235	0.400834	1.76405e-226	2.68468e-06
HCK	1395427	8.35832e-229	1.63081	-1.6297	0.0069	0.00485	0.0069	0.00485	CD8a	0.533349	0.237545	-0.108932	9.6508	47.2034	0.116705	5.65565e-169	8.65077e-06
HDAC10	1556176	6.04756e-186	1.92685	-1.94022	0.0461	0.0205	0.0449	0.0205	CD8a	0.562028	0.653042	-0.131572	9.67174	6.80326	0.22457	3.09285e-198	0.039845
HDAC2	16954365	3.30671e-148	2.64348	-2.64342	0.13725	0.0796	0.12725	0.07475	CD4	0.549406	0.538275	-0.505433	9.30225	51.0101	7.18629e-07	2.3188e-193	0.000389242
HDAC5	1567486	4.25131e-183	2.47692	-2.47625	0.04905	0.01805	0.0473	0.01805	CD8a	0.647534	0.879123	-0.29219	9.67155	41.0728	0.00320491	2.56868e-181	0.00558294
HDAC5	15569666	1.14792e-223	3.39055	-3.38688	0.0571	0.0272	0.05475	0.02625	CD4	0.762079	0.779706	-0.429051	9.25521	103.618	1.92918e-07	5.89693e-240	0.0166293
HDHD3	4550158	3.62124e-05	1.96147	-1.9657	0.0189	0.0149	0.01885	0.0149	Gran	0.466396	0.465441	-0.288831	9.25921	61.371	0.00777485	3.06909e-21	0.0116755
HDLBP	1571889	5.38083e-182	1.79993	-1.79628	0.056	0.0315	0.0535	0.0304	CD8a	0.416389	0.488058	-0.0928592	9.67978	4.39278	0.275833	1.41888e-134	0.00427327
HEATR3	14577600	2.48518e-287	2.08255	-2.08907	0.01265	0.0071	0.01255	0.0071	CD4	0.475381	0.5226	-0.0052631	9.23009	0.650223	0.812526	0.0118336	1.9568e-30
HELQ	539706	1.53191e-73	1.55851	-1.56211	0.03825	0.0345	0.03785	0.0327	CD8na	0.322343	0.0570214	-0.240134	9.13958	12.009	0.101718	2.68992e-21	1.58042e-05
HELQ	1489363	3.24601e-203	1.9836	-1.9783	0.03075	0.01525	0.0299	0.01525	CD8a	0.354963	0.589917	-0.0532447	9.66388	2.44348	0.52667	1.10397e-82	1.41512e-11
HELQ	15200321	1.96972e-246	1.33722	-1.32727	0.0433	0.0277	0.04135	0.02655	CD4	0.303876	0.404157	-0.182481	9.24908	27.7203	0.0117249	1.86924e-20	3.55433e-48
HELZ2	687959	7.87079e-09	2.0889	-2.07583	0.0646	0.03485	0.06255	0.03485	B1	0.500339	0.69387	-0.0461318	9.70783	0.115539	0.855848	0.00085333	0.0023973
HERPUD2	1896433	5.47212e-110	1.19434	-1.20362	0.17115	0.10935	0.14885	0.10055	CD8a	0.254862	0.305033	-0.228904	9.74873	5.36539	0.0806923	1.83334e-218	0.00075222
HEXA	1767000	1.61118e-136	1.01606	-1.01518	0.1381	0.1159	0.12595	0.1086	CD8a	0.19676	0.0708521	-0.115548	9.73547	1.37971	0.396508	1.6624e-166	0.0213892
HEXA	16434619	1.06175e-174	1.82406	-1.81609	0.11425	0.08355	0.1081	0.0806	CD4	0.2644	0.266777	-0.120418	9.29433	4.27575	0.162517	6.95929e-229	0.000198388
HIBCH	15763201	3.50989e-212	1.94906	-1.95962	0.06855	0.0384	0.06675	0.0375	CD4	0.441465	0.561045	-0.0358132	9.26173	0.454753	0.712322	1.93806e-261	0.00692866
HINT3	1441391	4.30779e-216	1.54833	-1.55123	0.02235	0.01875	0.0218	0.01875	CD8a	0.345523	0.0462685	-0.077975	9.66162	4.26387	0.423413	4.87482e-143	0.03782
HINT3	14767176	1.51626e-274	1.52319	-1.52151	0.02425	0.0189	0.0239	0.0187	CD4	0.314236	0.189818	-0.0532754	9.23876	7.34109	0.292347	6.65681e-182	3.68774e-10
HIP1R	14816849	3.03684e-271	0.656154	-0.659233	0.0247	0.01765	0.02415	0.01765	CD4	0.253651	0.241375	-0.0160688	9.23738	0.795835	0.730479	2.38738e-105	4.36488e-61
HIPK3	1483537	9.30574e-205	0.586458	-0.596469	0.0321	0.02295	0.03175	0.02245	CD8a	0.140948	0.250845	-0.119082	9.66697	9.997	0.168692	7.94118e-113	0.0135182
HIST1H2AH	14299595	1.30804e-306	1.16057	-1.16537	0.0003	0	0.0003	0	CD4	0.335702	inf	-0.00249645	9.22257	26.7684	0.660584	1.38084e-278	0.00438439
HKR1	902491	2.68408e-52	1.85567	-1.85917	0.0219	0.0146	0.02145	0.0146	NK1	0.380712	0.184593	-0.216115	9.86776	14.6989	0.156612	5.75441e-58	0.000205837
HKR1	4543638	5.56407e-05	0.953428	-0.953189	0.0108	0.0103	0.0108	0.0103	Gran	0.245047	0.357836	-0.139855	9.25531	39.4459	0.0677276	0.00184464	0.00119034
HLX	61497	8.57036e-25	1.69634	-1.69995	0.0177	0.00885	0.0177	0.00295	B2	0.473023	0.76514	-0.143783	9.14983	7.34743	0.319733	1.05674e-13	0.030643
HMG20A	1471267	5.01979e-208	1.99069	-1.99273	0.0223	0.0133	0.0223	0.01295	CD8a	0.368231	0.230758	-0.0366311	9.66037	2.30933	0.565018	1.47293e-148	0.000362933
HN1L	15096423	4.89941e-253	3.10611	-3.10933	0.0312	0.0103	0.03045	0.00975	CD4	0.923541	1.11558	-0.0753155	9.23919	10.2422	0.216121	1.7199e-291	0.0285692
HN1L	1449794	8.29223e-214	2.82993	-2.84424	0.01785	0.0051	0.0175	0.0044	CD8a	0.843248	1.19043	-0.0957685	9.65565	26.224	0.106405	1.72303e-113	6.93678e-07
HNRNPA1L2	15456097	1.50695e-230	1.27436	-1.27267	0.08275	0.0666	0.0775	0.0627	CD4	0.315078	0.257309	-0.497705	9.27705	72.1972	3.01478e-07	1.25244e-267	4.36117e-09
HNRNPF	3299378	8.71949e-09	3.6005	-3.59557	0.7243	0.22	0.50565	0.1876	CD8a	0.888776	1.07792	-1.40286	9.97655	135.604	2.19792e-28	4.49764e-169	0.032045
HNRNPH3	2005916	8.24112e-90	0.559911	-0.566434	0.253	0.2043	0.21895	0.1809	CD8a	0.100796	0.089671	-0.479084	9.80612	17.0168	0.000440585	2.29696e-75	4.20256e-05
HNRNPH3	682141	1.03693e-28	0.693765	-0.695908	0.29125	0.2487	0.25195	0.21325	CD8na	0.110075	0.160696	-0.447495	9.2993	3.21855	0.112641	2.75951e-38	1.91453e-05
HNRNPLL	15157945	4.08694e-249	0.600208	-0.602132	0.04535	0.03305	0.04395	0.03225	CD4	0.34589	0.334362	-0.0288962	9.25183	1.71745	0.506451	2.011e-156	0.000152423
HNRNPR	18654606	6.7216e-77	1.38927	-1.39042	0.32335	0.25755	0.2705	0.2235	CD4	0.293669	0.213701	-0.78481	9.42538	77.4017	3.85054e-15	7.875e-250	0.0404729
HNRNPU-AS1	1546780	2.50943e-188	3.32498	-3.30606	0.04165	0.023	0.04055	0.02255	CD8a	0.651134	0.428044	-0.171294	9.67126	15.0551	0.0725884	3.98777e-140	0.00235924
HOXB7	1388631	1.02684e-230	0.867917	-0.870472	0.0065	0.0046	0.0065	0.0041	CD8a	0.270907	0.295521	-0.0377117	9.65036	36.3248	0.160476	5.11008e-07	3.25865e-06
HPS3	4487327	0.00153299	1.01678	-1.01094	0.05525	0.06465	0.0538	0.06055	Gran	0.252441	0.0485792	-0.46094	9.29014	21.8935	0.0082938	4.19257e-12	0.0411259
HPS3	14773688	4.11865e-274	1.7613	-1.77021	0.0287	0.0211	0.0284	0.0208	CD4	0.515539	0.341748	-0.0684152	9.24075	8.84784	0.22271	2.92228e-188	0.0181173
HS2ST1	14647721	1.44075e-282	2.05119	-2.04077	0.0174	0.01215	0.01725	0.01215	CD4	0.532119	0.278317	-0.1459	9.23381	65.4761	0.00618641	4.09568e-255	0.0306242
HSD17B4	15030571	2.87571e-257	1.9798	-1.97538	0.03615	0.02215	0.03565	0.0219	CD4	0.579637	0.444247	-0.147903	9.24375	24.1558	0.0331868	5.55109e-244	0.0160767
HSD17B4	1516533	4.24343e-196	2.78136	-2.7902	0.03585	0.0095	0.03505	0.0092	CD8a	0.786063	1.24972	-0.218424	9.66421	35.8215	0.0161508	1.94842e-200	0.0390603
HSP90AA1	970464	0.00193654	0.777643	-0.780371	1.42855	0.98645	0.71115	0.60075	CD8na	0.180037	0.331943	-1.68084	9.80883	51.6136	8.66908e-13	7.95561e-55	0.00106893
HSP90AA1	766720	0.115957	0.772179	-0.777532	0.8395	0.74925	0.5343	0.51695	B1	0.17115	0.170388	-0.924364	10.1562	17.1579	3.54663e-05	1.97557e-06	0.00260296
HSP90AB1	2678606	2.90075e-11	0.581463	-0.584647	0.9014	0.7494	0.55705	0.4892	CD8a	0.166923	0.033983	-0.926854	10.1461	64.3168	1.3083e-15	7.66209e-187	0.0275645
HSPA4	15692260	2.348e-216	2.80616	-2.79292	0.06635	0.0385	0.06345	0.0368	CD4	0.473233	0.538376	-0.345414	9.26197	59.3385	2.36134e-05	1.42168e-213	0.0445177
HSPA8	31372542	2.3662e-292	5.04504	-5.08154	2.62815	1.41095	0.89105	0.65505	CD4	0.623719	0.620376	-1.16878	10.2755	382.633	4.43699e-84	2.90821e-243	0.0439242
HSPBAP1	165604	1.11195e-25	0.965752	-0.96243	0.0257	0.01675	0.02465	0.01675	Tregs	0.307762	0.0898152	-0.141468	9.13089	6.30232	0.32762	0.000402842	4.63365e-05
HSPBAP1	14686620	6.07678e-280	1.10725	-1.10768	0.0201	0.0133	0.01965	0.01285	CD4	0.33022	0.362149	-0.0812223	9.23426	28.1881	0.0704015	6.24349e-121	9.28301e-13
HSPBAP1	1452202	3.72433e-213	1.56309	-1.56933	0.0178	0.0074	0.0176	0.0074	CD8a	0.558096	0.556347	-0.139251	9.65665	26.9268	0.0922009	1.69232e-85	7.72481e-07
HSPH1	1616174	4.27764e-171	4.91975	-4.89667	0.0607	0.02165	0.05855	0.0203	CD8a	0.872545	0.926544	-0.300002	9.67905	24.1118	0.0124455	2.13492e-114	0.0363412
HTATSF1	16884072	1.1612e-151	2.10269	-2.09939	0.1245	0.07545	0.11465	0.0717	CD4	0.5497	0.484376	-0.281767	9.29719	21.9227	0.00146165	5.8392e-243	0.000917352
HYLS1	15178357	8.04627e-248	7.13009	-7.1005	0.03045	0.00645	0.0301	0.00645	CD4	1.01689	1.51596	-0.185966	9.23738	56.4237	0.00546664	1.14453e-118	0.000232642
ICAM1	1426157	2.89459e-220	1.11205	-1.1198	0.01235	0.0046	0.0118	0.0046	CD8a	0.382902	0.67529	-0.0893298	9.65351	52.4855	0.0413975	7.36121e-58	0.000664853
ICAM2	2160268	6.92884e-65	2.93973	-2.9264	0.24275	0.08885	0.20375	0.08545	CD8a	0.609801	0.886796	-0.560442	9.76925	26.4022	5.41695e-05	3.18426e-162	0.000386378
ICMT	14810679	1.18416e-271	1.84694	-1.84943	0.02085	0.0081	0.02055	0.00805	CD4	0.562091	0.962808	-0.0542557	9.23403	14.0665	0.203679	2.88861e-216	6.69564e-06
ICT1	15501154	8.33562e-228	1.27903	-1.27687	0.06695	0.05	0.0648	0.04805	CD4	0.296396	0.275678	-0.0237715	9.26612	0.164965	0.798802	9.2485e-280	0.0332181
ID2	17804706	1.32642e-109	0.575781	-0.568825	0.39645	0.377	0.23145	0.2066	CD4	0.154918	0.0445446	-0.378691	9.47918	15.0587	0.000104699	1.30294e-245	0.0160767
IDH3A	15001455	3.77224e-259	1.4397	-1.43395	0.0357	0.02535	0.0351	0.02475	CD4	0.340378	0.351445	-0.121315	9.24593	15.6881	0.072673	7.63328e-253	0.0170316
IDI1	1944476	7.04603e-101	0.96241	-0.966073	0.1873	0.13275	0.16815	0.12255	CD8a	0.318856	0.243625	-0.716219	9.76228	41.546	4.42171e-07	3.11086e-193	0.035464
IFI16	19839477	4.21619e-41	1.38639	-1.3806	0.3571	0.2274	0.2822	0.19235	CD4	0.386673	0.417181	-0.405691	9.42981	22.5868	1.37419e-05	8.14945e-199	2.25026e-18
IFI16	4812167	3.88257e-16	1.46039	-1.4634	0.52925	0.39495	0.38095	0.28995	Gran	0.354098	0.474306	-0.165474	9.5578	1.23756	0.272802	1.05496e-12	0.0262099
IFI16	106848	0.435152	3.45716	-3.44214	0.7894	0.4058	0.4958	0.32515	B2	0.56484	0.581844	-1.08406	9.55572	12.1	0.000525946	5.77717e-13	0.0172961
IFI16	2699384	4.4805e-10	2.28315	-2.29839	0.4939	0.2311	0.37245	0.1902	CD8a	0.518824	0.628684	-0.775033	9.90209	40.6501	1.23021e-09	4.42543e-182	2.53496e-09
IFIT5	63697	1.94675e-22	1.37042	-1.36491	0.05345	0.0421	0.0477	0.03885	B2	0.315194	0.136613	-0.0259067	9.17532	0.0400261	0.916916	3.53465e-14	0.0352594
IFNAR2	16462577	3.21452e-173	1.83544	-1.82723	0.1141	0.0775	0.10665	0.0734	CD4	0.329175	0.331475	-0.121523	9.29424	3.66523	0.201307	1.95136e-227	6.88525e-05
IFNGR1	15846128	2.36188e-207	2.04589	-2.04597	0.06275	0.0321	0.06	0.0309	CD4	0.717908	0.620786	-0.310102	9.2598	59.6374	3.98923e-05	6.05081e-242	0.0212607
IFRD1	1618991	2.05632e-170	0.61751	-0.625111	0.0729	0.04565	0.06905	0.04235	CD8a	0.134795	0.401472	-0.261901	9.69084	12.628	0.0394243	4.39855e-72	0.00677748
IGF2R	14731702	6.46541e-277	0.816138	-0.807629	0.0218	0.01675	0.02125	0.0166	CD4	0.17051	0.21223	-0.0438765	9.23647	3.71076	0.473835	3.95404e-272	1.91809e-07
IGHA1	1613370	8.93508e-172	0.600681	-0.599387	0.05505	0.0103	0.05095	0.0097	CD8a	0.226814	1.32492	-0.69902	9.67249	131.429	2.36683e-08	7.81766e-104	1.31878e-13
IGHA1	929343	3.14397e-46	1.20029	-1.20231	0.03735	0.0162	0.0358	0.0162	NK1	0.46917	0.536466	-0.776378	9.87654	48.109	0.00294757	5.15761e-23	2.05901e-06
IGHA1	570031	3.28898e-62	0.551105	-0.546021	0.05435	0.0266	0.0519	0.0266	CD8na	0.192347	0.661665	-0.393073	9.14504	8.36016	0.175497	1.02939e-43	0.0326392
IGHG2	14295943	7.23067e-307	0.511799	-0.514565	0.00025	0.0002	0.00025	0.0002	CD4	0.229719	0.495548	-0.0116822	9.22267	91.2886	0.337967	2.14164e-287	0.018905
IGHGP	1382730	2.21828e-232	0.7782	-0.778497	0.0022	0	0.0022	0	CD8a	0.447235	inf	-0.0621878	9.64731	42.6208	0.132261	3.27151e-74	0.0167537
IGHGP	14334241	3.57728e-304	1.32331	-1.33659	0.0012	0	0.0012	0	CD4	0.588069	inf	-0.0566666	9.22314	244.423	0.0273141	7.25594e-66	0.000206325
IGLL5	4568753	1.00952e-05	0.984802	-0.988098	0.00275	0.00075	0.0023	0.00075	Gran	0.523816	1.44993	-0.0193923	9.24932	0.120512	0.882448	0.00160298	3.05408e-12
IGLL5	682698	1.43327e-09	0.772419	-0.780241	0.1406	0.08775	0.0888	0.0667	B1	0.336093	0.613202	-0.7602	9.75726	11.4697	0.00799113	0.00120808	3.91224e-06
IGLL5	14297317	9.03754e-307	0.512772	-0.513113	0.00015	0	0.0001	0	CD4	0.33266	inf	-0.0114996	9.22262	86.5101	0.338083	3.3219e-05	4.21514e-50
IGLV3-21	14300920	1.62181e-306	1.32143	-1.32179	0.00065	0.00055	0.00065	0.00055	CD4	0.532941	0.152221	-0.000297141	9.22288	5.57987e-11	0.999994	3.62273e-228	0.0345311
IKBKB	1631609	2.24159e-167	2.15351	-2.16888	0.0815	0.04705	0.07555	0.04495	CD8a	0.428329	0.420031	-0.174783	9.69307	6.76299	0.131982	2.30767e-82	0.00429826
IKZF2	14382884	9.0887e-301	0.919676	-0.911759	0.00445	0.0033	0.0041	0.0033	CD4	0.488934	0.320003	-0.00311114	9.22553	0.407658	0.894845	5.99725e-259	0.000835178
IL13RA1	1386207	2.12858e-231	0.540153	-0.546865	0.00395	0.0009	0.00395	0.0009	CD8a	0.178512	1.75152	-0.0188786	9.64819	25.6465	0.32571	1.25029e-158	1.20575e-05
IL15	14514948	1.27528e-291	1.21304	-1.21372	0.01025	0.00765	0.0098	0.00765	CD4	0.41955	0.22094	-0.0419175	9.22952	12.7243	0.328509	6.58545e-237	9.49469e-06
IL16	21045754	2.39735e-16	3.19252	-3.18831	0.3449	0.15695	0.28845	0.1413	CD4	0.689433	0.758256	-0.274155	9.40768	11.6417	0.002942	3.07105e-183	0.00304797
IL16	2403611	5.95049e-34	3.68595	-3.67213	0.325	0.09755	0.26915	0.0917	CD8a	0.724318	1.14755	-0.733333	9.79961	41.8948	1.03888e-07	3.3371e-150	1.83143e-05
IL21R	14918518	1.50471e-264	3.11041	-3.08314	0.02565	0.00865	0.0253	0.00855	CD4	0.797535	1.11328	-0.141055	9.23595	49.3755	0.0114077	5.81246e-253	2.23634e-10
IL27RA	1970575	4.25916e-96	3.40306	-3.42589	0.1821	0.0915	0.15735	0.08645	CD8a	0.505077	0.544403	-0.295932	9.74771	9.26857	0.0227343	5.56377e-99	0.00250219
IL27RA	19600913	2.15697e-47	4.38644	-4.38216	0.2715	0.13385	0.2307	0.11985	CD4	0.65992	0.662691	-0.620932	9.37175	56.424	4.23652e-10	1.12858e-175	0.0275676
IL2RB	1969147	2.34833e-96	1.31375	-1.321	0.18205	0.09875	0.16245	0.08855	CD8a	0.423403	0.52627	-0.456458	9.75053	18.5702	0.00108699	5.1615e-54	5.88294e-07
IL6R	17025787	9.7313e-145	2.09676	-2.08996	0.11105	0.05845	0.1022	0.0549	CD4	0.615067	0.566419	-0.177382	9.28793	10.057	0.0417667	5.20718e-226	0.00800872
IL6ST	17391090	1.20406e-127	0.705563	-0.707878	0.1899	0.1391	0.1632	0.12545	CD4	0.385606	0.296698	-0.577403	9.34044	51.114	1.77946e-08	4.96391e-110	0.0388647
ILF3	1953768	3.66241e-99	0.877655	-0.883292	0.22205	0.16165	0.1968	0.15265	CD8a	0.122222	0.210683	-0.387375	9.78136	12.5614	0.00432862	2.90296e-70	0.0470096
ILF3-AS1	18602083	9.47627e-79	0.5534	-0.558166	0.3182	0.26215	0.26435	0.22505	CD4	0.112817	0.142724	-0.154382	9.42502	3.6042	0.0806157	9.46589e-193	9.03448e-06
ILF3-AS1	1924340	1.19795e-104	0.774789	-0.778664	0.19145	0.127	0.1667	0.1119	CD8a	0.162572	0.280928	-0.254505	9.7612	5.55957	0.0618719	1.22973e-150	0.000201634
IMMP1L	4563205	1.48991e-05	1.27176	-1.27473	0.01825	0.0139	0.01765	0.0139	Gran	0.277977	0.487813	-0.154511	9.25974	14.203	0.182353	0.000326712	0.0351274
IMP3	19799117	3.91783e-42	2.22096	-2.2285	0.333	0.21965	0.28395	0.1934	CD4	0.3103	0.351136	-0.218508	9.41349	7.22311	0.0169678	1.0046e-259	0.0222394
INF2	1406584	1.10008e-225	1.95862	-1.95133	0.01015	0.00265	0.00885	0.00265	CD8a	0.560044	1.17741	-0.0615119	9.6513	50.8768	0.0738771	1.81224e-215	0.0127117
INIP	15730100	4.00435e-214	2.71449	-2.70873	0.07205	0.0386	0.0678	0.03725	CD4	0.45188	0.575372	-0.0596713	9.26389	1.64892	0.470912	6.59669e-188	5.87064e-07
INPP4B	18411062	1.13818e-85	1.5013	-1.49412	0.23425	0.1529	0.19555	0.13435	CD4	0.370952	0.374416	-0.355807	9.36187	20.061	0.000211934	2.7636e-232	0.00632463
INSR	514317	8.98104e-84	0.687129	-0.689933	0.00165	0	0.00165	0	CD8na	0.277294	inf	-0.00174965	9.11463	4.56178e-10	0.999983	1.52239e-07	8.09973e-09
INTS2	14511372	7.24092e-292	1.15143	-1.15117	0.01	0.0093	0.01	0.0086	CD4	0.323115	0.00793608	-0.00664241	9.22922	2.07333	0.68801	4.74801e-53	6.78577e-08
INTS2	1440543	2.52953e-216	1.05184	-1.0558	0.01525	0.00605	0.01505	0.00605	CD8a	0.294555	0.821067	-0.0738757	9.65521	38.1715	0.0560206	1.68599e-70	5.38675e-06
INTS5	15539638	1.78055e-225	3.45218	-3.45487	0.0423	0.0108	0.04185	0.01055	CD4	1.15678	1.33526	-0.301894	9.24454	130.612	1.02727e-06	3.29547e-127	3.25043e-14
INTS5	669898	1.64897e-11	2.83435	-2.83176	0.02785	0.01525	0.02785	0.01415	B1	0.88503	0.740641	-0.260912	9.68744	7.83422	0.273446	6.86483e-06	0.0418224
INTS5	1508647	3.76174e-198	3.52418	-3.51758	0.0345	0.01305	0.0339	0.01305	CD8a	1.0269	0.848958	-0.261743	9.66466	55.076	0.00250673	1.82492e-127	6.86249e-08
IP6K2	16312667	3.0981e-181	2.98623	-3.00022	0.08625	0.04555	0.0823	0.04425	CD4	0.500813	0.562486	-0.0803854	9.27359	2.05348	0.379483	8.53369e-65	1.50783e-18
IP6K2	619316	7.41315e-46	3.78172	-3.79298	0.10885	0.0505	0.1024	0.048	CD8na	0.513255	0.794258	-0.278641	9.17308	2.4863	0.323367	2.63557e-19	0.0310023
IP6K2	1736583	3.5594e-143	1.96314	-1.97288	0.11075	0.0623	0.1043	0.06055	CD8a	0.37528	0.434728	-0.401198	9.70872	21.3641	0.00309811	1.07983e-99	3.60684e-05
IPCEF1	16089805	1.72159e-193	0.897639	-0.897114	0.11645	0.0908	0.1069	0.0855	CD4	0.324391	0.215229	-0.397834	9.29635	36.2036	3.94701e-05	3.52433e-281	0.0257073
IPO13	4559271	1.95526e-05	2.57058	-2.57659	0.0174	0.01175	0.0166	0.01175	Gran	0.539218	0.825644	-0.00503036	9.25839	0.00175488	0.996906	6.9221e-08	0.00508964
IPO13	14476933	3.07007e-294	2.97319	-2.9523	0.0076	0.0027	0.0076	0.0027	CD4	0.719773	1.08933	-0.0697263	9.22666	66.0058	0.0697796	3.52677e-20	0.00506277
IRAK2	1384092	5.38222e-232	1.73526	-1.73922	0.00475	0.0023	0.00475	0.0023	CD8a	0.624329	1.09327	-0.0592738	9.64949	53.2629	0.103479	0.000708114	1.14321e-10
IRAK2	14402110	1.99059e-299	1.56798	-1.57132	0.0048	0.0033	0.0048	0.0033	CD4	0.54356	0.394819	-0.000480496	9.22525	0.0595875	0.963171	0.0094704	1.81993e-09
IRAK4	16139085	9.56451e-191	0.724295	-0.723985	0.1179	0.1038	0.11235	0.09645	CD4	0.145941	0.112489	-0.344246	9.30155	27.3967	0.000282946	3.63883e-236	5.23278e-06
IRF2BPL	14922555	2.76412e-264	1.40902	-1.40386	0.0277	0.01485	0.027	0.01435	CD4	0.58395	0.53184	-0.0334325	9.23851	2.58128	0.532606	5.02258e-179	0.000132619
IRF8	1398241	5.13924e-228	0.878735	-0.879082	0.00835	0.0042	0.00835	0.00315	CD8a	0.308923	0.937135	-0.0816881	9.65062	67.9766	0.0527367	2.39519e-214	0.01885
ISCA2	16445924	4.22355e-174	1.75922	-1.75683	0.11795	0.0913	0.1123	0.0874	CD4	0.237817	0.189388	-0.144449	9.29995	4.58236	0.139704	1.32556e-143	0.0163491
ISG15	19323897	2.81364e-55	1.21623	-1.21655	0.2963	0.1724	0.23745	0.1381	CD4	0.343882	0.490688	-0.899676	9.38987	105.63	3.69247e-19	2.12237e-190	1.68972e-06
ISG15	2449012	2.6022e-29	1.19344	-1.1874	0.38015	0.1658	0.2919	0.13965	CD8a	0.354521	0.666587	-1.0592	9.84049	72.8693	1.98408e-14	1.49542e-178	0.0205671
ISOC2	938203	2.60306e-44	0.980906	-0.97587	0.0605	0.0483	0.0582	0.0461	NK1	0.231077	0.119336	-0.41374	9.89463	7.57389	0.125851	5.49279e-77	2.94953e-06
IST1	15799187	4.43871e-210	2.11749	-2.10686	0.0758	0.04855	0.0728	0.04745	CD4	0.332895	0.435126	-0.247939	9.26777	24.9371	0.00404835	1.25952e-277	6.68155e-44
IST1	188249	3.27422e-14	1.35217	-1.35742	0.1123	0.06145	0.1086	0.05935	Tregs	0.23259	0.442913	-0.802538	9.18154	15.7668	0.00906626	2.20792e-31	0.0135781
IST1	1644196	2.25466e-164	1.65374	-1.67433	0.08775	0.06155	0.0836	0.0577	CD8a	0.303181	0.285319	-0.097989	9.70246	1.43815	0.448774	8.11046e-75	2.87373e-25
IST1	564309	2.83758e-64	2.35911	-2.35153	0.06515	0.04505	0.0603	0.0418	CD8na	0.334656	0.398795	-0.0522821	9.15387	0.122268	0.846712	1.77033e-44	0.00446263
ISY1	15768355	7.03054e-212	1.17613	-1.17887	0.08885	0.07205	0.0843	0.06825	CD4	0.210099	0.208878	-0.0104892	9.28082	0.0371564	0.904293	1.87962e-64	7.21364e-18
ISYNA1	1437220	3.13181e-217	1.57534	-1.56211	0.02065	0.01115	0.01995	0.0105	CD8a	0.4945	0.525595	-0.0218513	9.65843	0.505192	0.799352	1.33664e-37	1.03864e-05
ISYNA1	14844627	2.08929e-269	1.25569	-1.25352	0.0275	0.01985	0.02605	0.0189	CD4	0.414209	0.309444	-0.0543452	9.24128	2.49313	0.510353	3.27684e-07	2.112e-08
ITCH	14938416	3.00545e-263	0.510894	-0.517727	0.0352	0.0265	0.03465	0.0261	CD4	0.149713	0.33665	-0.014802	9.24554	0.629191	0.730434	5.26771e-28	6.20739e-17
ITFG1	15845203	2.08792e-207	2.85709	-2.86263	0.06945	0.03515	0.0654	0.0342	CD4	0.545746	0.663834	-0.297156	9.26354	39.9288	0.000451684	9.45505e-164	0.000547228
ITGAM	14384995	1.27595e-300	0.508215	-0.507533	0.0041	0.00255	0.00405	0.00255	CD4	0.330409	0.46909	-0.00103214	9.22536	0.164957	0.939251	6.14344e-218	0.0116731
ITGB3BP	15784177	5.91284e-211	1.00111	-1.00616	0.0745	0.04615	0.06975	0.043	CD4	0.242578	0.401534	-0.130635	9.26598	5.23192	0.189581	3.00988e-243	0.0163819
ITGB3BP	1548670	7.58479e-188	0.639197	-0.640524	0.0526	0.0387	0.051	0.0353	CD8a	0.105184	0.16923	-0.18363	9.67842	8.23536	0.141196	3.2974e-168	0.00427327
ITGB7	1254370	0.00428051	2.43692	-2.43546	0.35655	0.16435	0.28195	0.1422	NK1	0.635487	0.657819	-0.931445	10.0559	11.9055	0.00164133	4.11245e-46	1.16566e-05
ITGB7	2478528	1.7461e-26	1.9488	-1.95188	0.3714	0.15815	0.3014	0.14395	CD8a	0.721134	0.726016	-0.552745	9.84151	22.9871	2.23413e-05	4.47742e-201	4.78698e-07
ITGB7	19534521	3.16894e-49	2.28773	-2.30507	0.2321	0.08925	0.2021	0.0833	CD4	0.721658	0.856112	-0.0176895	9.34401	0.157582	0.732107	8.76806e-257	1.94847e-10
ITGB7	678338	3.29638e-10	1.97766	-1.98239	0.06085	0.03915	0.0574	0.03915	B1	0.615579	0.540841	-0.20446	9.70794	1.9084	0.458848	4.14904e-10	0.00287604
JADE1	16463571	3.62791e-173	2.00167	-2.0043	0.1048	0.06115	0.09655	0.0581	CD4	0.392809	0.508233	-0.18386	9.28516	10.6005	0.0370166	1.06504e-165	0.00146876
JAK1	2500630	1.82243e-24	0.940457	-0.942141	0.52015	0.36355	0.3851	0.29375	CD8a	0.242345	0.165198	-0.143756	9.94351	1.72841	0.200648	2.13274e-08	2.33359e-05
JAK3	16192619	8.708e-188	0.700199	-0.684902	0.10875	0.0857	0.101	0.0785	CD4	0.288524	0.229848	-0.0134825	9.29215	0.193303	0.768328	3.42376e-162	0.0195642
JARID2	15092188	2.62471e-253	0.735395	-0.728409	0.0467	0.0394	0.045	0.03795	CD4	0.189485	0.1345	-0.0168649	9.25394	0.520923	0.707664	1.26291e-82	1.1505e-09
JKAMP	15884488	3.86911e-205	2.6657	-2.67488	0.0692	0.04115	0.067	0.04015	CD4	0.534264	0.432137	-0.263491	9.2646	24.6242	0.00539135	8.60904e-268	0.0216388
JRKL	14778477	8.58401e-274	1.58753	-1.58653	0.0209	0.00935	0.0205	0.00935	CD4	0.434321	0.803785	-0.127011	9.23417	35.9987	0.0393555	9.42243e-234	0.000244879
KANSL1L	14438159	6.37213e-297	1.79393	-1.79904	0.00745	0.00365	0.00735	0.00365	CD4	0.49326	0.799297	-0.0683696	9.22666	64.224	0.0722956	1.35624e-204	0.0186114
KAT5	15677653	3.2066e-217	1.4819	-1.48727	0.0677	0.04285	0.06585	0.0418	CD4	0.36052	0.419158	-0.0485792	9.26385	0.79925	0.618161	3.63183e-200	0.0304468
KAT7	15458446	2.09654e-230	0.81981	-0.813054	0.0632	0.0484	0.06075	0.0459	CD4	0.168003	0.223947	-0.0753482	9.26317	4.27089	0.248894	4.15768e-32	4.71954e-06
KAT8	1599990	4.86461e-175	1.71726	-1.71506	0.0661	0.04065	0.06425	0.03925	CD8a	0.227145	0.320257	-0.13841	9.68402	4.72792	0.239487	5.36691e-173	0.0491538
KBTBD4	1517598	8.01784e-196	1.20231	-1.20369	0.04015	0.0264	0.039	0.0253	CD8a	0.350461	0.284703	-0.118281	9.6717	5.63067	0.260827	1.1277e-56	0.00135785
KBTBD4	666684	5.0026e-12	1.42126	-1.41693	0.0378	0.03995	0.03635	0.03865	B1	0.351522	0.0260731	-0.332924	9.69886	15.9642	0.051643	0.027812	0.000296575
KBTBD4	171486	2.34323e-22	0.745915	-0.744962	0.0672	0.05075	0.06465	0.0487	Tregs	0.174242	0.353017	-0.717418	9.15896	17.2256	0.0185682	7.4898e-05	6.39386e-07
KCNK17	14292635	4.22562e-307	2.59341	-2.5886	0.00055	0.00035	0.00055	0.00035	CD4	1.01685	0.919538	-0.00670413	9.22267	62.0655	0.464641	1.45567e-272	0.0454858
KCNK6	1516936	5.39894e-196	2.85328	-2.85958	0.0394	0.01415	0.0363	0.01345	CD8a	0.647615	0.864549	-0.137566	9.66554	15.7041	0.095163	6.05411e-169	0.00172374
KCNMB1	1416342	5.6482e-223	0.99895	-0.999031	0.0128	0.0056	0.01205	0.0056	CD8a	0.275159	0.708664	-0.0620384	9.65281	38.9615	0.078268	2.31407e-63	1.08752e-08
KDELR2	4665302	3.7824e-09	0.580941	-0.572657	0.32895	0.27255	0.2668	0.2231	Gran	0.118297	0.292022	-0.175957	9.4505	1.25714	0.313454	0.0049717	0.00691715
KDM1A	14823161	7.95292e-271	1.38627	-1.38445	0.0217	0.0132	0.0212	0.0132	CD4	0.37566	0.476382	-0.0875671	9.23634	20.3958	0.0977076	3.18261e-236	0.0388975
KDM2B	15371350	9.4262e-236	1.96696	-1.95862	0.0458	0.02605	0.0448	0.0258	CD4	0.457231	0.564731	-0.123001	9.24983	12.6502	0.0894511	1.59843e-236	0.00476977
KDM5C	14710842	2.58261e-278	0.909452	-0.912855	0.02835	0.02295	0.02705	0.02275	CD4	0.242747	0.205639	-0.0480071	9.2404	4.92194	0.367939	1.52339e-278	0.0485609
KDM6A	14727818	3.55194e-277	0.850633	-0.843377	0.01935	0.0139	0.0188	0.0139	CD4	0.258104	0.313568	-0.0556345	9.23561	6.18368	0.37014	1.7133e-172	0.0194402
KDM7A	891178	5.71214e-55	0.713762	-0.711262	0.022	0.01615	0.02135	0.01615	NK1	0.227431	0.209466	-0.0301574	9.8677	3.17163	0.513347	1.33923e-31	0.00254161
KDM7A	1476737	1.44817e-206	0.705057	-0.704786	0.02695	0.01575	0.0261	0.01575	CD8a	0.242888	0.317916	-0.0361357	9.66222	2.31351	0.53975	1.62304e-51	1.86609e-07
KEAP1	14998862	2.56239e-259	1.83335	-1.82938	0.02765	0.0126	0.0267	0.0126	CD4	0.733446	0.781315	-0.0393335	9.23851	2.73993	0.52025	4.34135e-130	1.09583e-05
KHDRBS3	14293521	4.87958e-307	2.4199	-2.40732	0.00015	0	0.00015	0	CD4	0.697198	inf	-0.00526786	9.22252	50.3554	0.554935	3.98833e-250	1.67654e-12
KIAA0100	63766	2.29725e-22	0.502386	-0.504158	0.041	0.0273	0.041	0.0273	B2	0.0961386	0.354772	-0.412871	9.16494	14.2976	0.0752072	1.41184e-14	0.0408444
KIAA0319L	1494755	8.58607e-202	0.524057	-0.526078	0.0376	0.03035	0.0373	0.02895	CD8a	0.132839	0.0708732	-0.1715	9.67073	17.7777	0.0530905	2.57335e-90	0.000996896
KIAA0319L	15024612	1.18604e-257	0.783398	-0.776994	0.0471	0.03575	0.04525	0.034	CD4	0.221924	0.322741	-0.23167	9.2522	45.0128	0.000890259	6.6101e-48	4.42359e-11
KIAA0922	1464120	6.09663e-210	0.583011	-0.576076	0.0234	0.01375	0.02295	0.01375	CD8a	0.154388	0.383304	-0.0122858	9.66033	1.01673	0.706053	6.452e-224	0.00355039
KIAA1551	1975336	3.08201e-95	1.23676	-1.25007	0.207	0.121	0.17845	0.11325	CD8a	0.268278	0.455087	-0.551148	9.76621	25.1531	7.94519e-05	8.57422e-19	0.0220112
KIAA1586	14690221	1.06185e-279	0.788253	-0.79306	0.0239	0.0201	0.0235	0.01975	CD4	0.176654	0.137636	-0.0671049	9.23863	8.17148	0.264401	1.09652e-167	0.00837943
KIAA1841	1446075	8.11229e-215	0.602342	-0.611014	0.0185	0.0124	0.0182	0.0124	CD8a	0.196947	0.225635	-0.0342007	9.658	2.35546	0.596099	2.41231e-140	0.00119437
KIF3A	15063718	3.91796e-255	0.591948	-0.590902	0.0424	0.03605	0.041	0.03455	CD4	0.133619	0.093609	-0.0275037	9.25048	1.05937	0.608571	9.3081e-10	0.000283313
KIFC3	1441506	4.63021e-216	1.34084	-1.33916	0.01745	0.0088	0.01625	0.0081	CD8a	0.623609	0.487278	-0.0592233	9.65658	11.2224	0.274351	1.70198e-166	0.0413091
KIN	15465716	5.8216e-230	0.606631	-0.606158	0.0709	0.0652	0.0665	0.0624	CD4	0.1091	0.0421568	-0.0761444	9.27206	1.91946	0.406213	2.0155e-191	0.0120784
KLF10	1574813	2.89095e-181	0.589542	-0.59591	0.05195	0.02595	0.0492	0.0246	CD8a	0.223564	0.509297	-0.422594	9.67599	49.8528	0.000445814	1.25041e-206	0.0243088
KLF11	1433017	2.21591e-218	0.859327	-0.863388	0.01505	0.00395	0.0149	0.00395	CD8a	0.448191	1.31269	-0.145678	9.65449	49.3147	0.0463375	7.21458e-20	0.000112117
KLF13	16374291	6.43306e-178	1.0247	-1.0267	0.1024	0.07385	0.09485	0.0685	CD4	0.248141	0.280673	-0.137099	9.28736	5.49713	0.123431	1.35913e-195	0.00012695
KLHDC1	1403314	1.34717e-226	0.663472	-0.666522	0.00775	0.00355	0.00775	0.00355	CD8a	0.173819	0.546532	-0.0595465	9.65045	60.2989	0.0771448	6.32898e-26	0.0126891
KLHL12	14950588	1.86997e-262	3.62711	-3.63252	0.0239	0.0088	0.0232	0.0088	CD4	0.703225	0.91985	-0.0871435	9.23589	21.9428	0.0928898	3.12535e-52	6.67144e-06
KLHL12	1483923	1.17798e-204	3.34364	-3.33061	0.0334	0.0143	0.03265	0.0143	CD8a	0.666171	0.84774	-0.211332	9.66451	33.968	0.0174729	4.59137e-43	0.00439906
KLHL2	1409364	6.53592e-225	0.899389	-0.906269	0.009	0.00265	0.009	0.00265	CD8a	0.33483	0.961623	-0.0679343	9.65077	59.6605	0.0672546	9.30396e-211	0.0117032
KLHL22	4565058	1.30928e-05	1.69323	-1.68805	0.00855	0.00725	0.0081	0.00725	Gran	0.427736	0.508733	-0.097411	9.25377	31.5156	0.138262	0.0100665	0.000569837
KLHL42	4405	0.2872	2.89995	-2.88277	0.0491	0.0668	0.03245	0.0668	Mono2	0.496572	0.0266962	-0.803776	8.72182	3.29504	0.314323	0.00112861	5.80633e-05
KLHL42	8264	0.806789	2.90157	-2.90449	0.09275	0.03225	0.08155	0.03225	mDC2	0.43132	1.0763	-0.651435	7.90656	2.70789	0.32339	1.2736e-11	3.18279e-15
KLHL42	661844	7.86128e-13	3.70763	-3.71037	0.00955	0.00435	0.0092	0.00435	B1	0.653396	0.953028	-0.0974872	9.67757	2.64154	0.650844	4.13468e-60	1.30511e-32
KLHL42	14909095	3.63477e-265	2.5599	-2.56701	0.02535	0.0131	0.02485	0.0131	CD4	0.500452	0.560875	-0.00715527	9.23659	0.540825	0.786326	0	0
KLHL42	174844	1.44115e-20	2.24645	-2.2562	0.0548	0.01805	0.0485	0.0165	Tregs	0.524202	0.93519	-0.200325	9.14313	8.19275	0.15359	1.04182e-33	1.6067e-33
KLHL42	82725	2.2784e-17	4.24336	-4.28728	0.02445	0.0023	0.02445	0.0023	Tdg	0.612032	2.98323	-0.288522	9.3641	1.74438	0.641248	9.27719e-23	7.91391e-06
KLHL42	907138	3.21048e-51	3.27042	-3.28251	0.023	0.00965	0.02265	0.0085	NK1	0.634596	0.870965	-0.33555	9.86803	23.5459	0.0735726	9.01482e-59	1.37908e-22
KLHL42	4587977	2.48358e-06	2.77896	-2.78991	0.0262	0.01835	0.0252	0.01835	Gran	0.456211	0.313006	-0.223805	9.26424	18.9583	0.0873073	6.16785e-124	1.59426e-80
KLHL9	15125539	3.54622e-251	0.71759	-0.71837	0.0501	0.04175	0.04885	0.0408	CD4	0.155604	0.142311	-0.207167	9.2547	28.5802	0.00620184	1.63586e-203	0.0223901
KLRF1	2107717	6.56641e-73	0.622646	-0.624283	0.38145	0.23145	0.2102	0.13715	CD8a	0.294524	0.340594	-0.326185	9.85952	5.58285	0.0181752	1.59978e-166	0.00342118
KLRG1	3006492	0.921082	0.658378	-0.660835	0.8471	0.41315	0.5007	0.30235	CD8a	0.247656	0.593691	-0.545243	10.0665	25.6026	4.34467e-07	1.08585e-113	0.0108703
KMO	14310224	7.33306e-306	1.92523	-1.92487	0.00065	0	0.00065	0	CD4	0.653567	inf	-0.0104952	9.22272	100.345	0.359335	2.34743e-291	0.00558108
KMT2A	17272857	4.64972e-133	0.892763	-0.882384	0.16435	0.1245	0.14715	0.11315	CD4	0.201289	0.20166	-0.120656	9.3274	3.61982	0.145617	2.92794e-88	3.97201e-17
KMT2B	14685109	4.80767e-280	1.57326	-1.56821	0.0173	0.01045	0.01725	0.01045	CD4	0.387352	0.467728	-0.0713377	9.23319	12.242	0.247638	1.3831e-234	0.0240877
KPNA1	937991	2.34466e-44	1.22905	-1.21794	0.0713	0.04875	0.06895	0.04545	NK1	0.254538	0.353783	-0.471272	9.89826	14.5902	0.0275951	4.58706e-47	4.41201e-07
KPNA1	678564	3.56194e-10	1.74607	-1.73353	0.0462	0.02035	0.04415	0.02035	B1	0.369134	1.02633	-0.224144	9.69579	4.77644	0.312533	4.22477e-197	5.81908e-105
KPNA1	63663	1.79406e-22	1.2601	-1.25755	0.056	0.0411	0.0534	0.0352	B2	0.303689	0.378388	-0.217976	9.17588	2.14865	0.476248	1.74787e-36	1.32419e-41
KPNA1	1557483	1.29333e-185	1.18347	-1.1833	0.0601	0.0417	0.05585	0.039	CD8a	0.266937	0.291577	-0.150592	9.68264	5.6706	0.20585	1.01891e-132	9.73682e-13
KPNA1	4582514	3.73108e-06	1.83557	-1.8448	0.07235	0.0541	0.06895	0.0515	Gran	0.379154	0.594629	-0.386587	9.29424	13.1914	0.0349525	1.66627e-28	5.76668e-06
KPNA1	15051050	6.00387e-256	0.870357	-0.868493	0.0469	0.04175	0.0449	0.0403	CD4	0.226552	0.157233	-0.228702	9.25354	30.1133	0.00562842	3.58137e-224	8.75649e-15
KRAS	1842223	9.53351e-121	1.31881	-1.32396	0.15395	0.09155	0.13495	0.0867	CD8a	0.289856	0.336503	-0.0553019	9.73377	0.697081	0.54653	2.01849e-216	0.0413091
KRT86	14292622	4.21671e-307	0.707263	-0.702925	0.00025	0	0.00025	0	CD4	0.325391	inf	-0.000473377	9.22252	3.98953e-09	0.999985	1.06697e-54	1.07462e-11
LACTB2	178909	1.65482e-18	1.28276	-1.28915	0.0703	0.0344	0.0677	0.03085	Tregs	0.353451	0.66928	-0.482806	9.15635	6.22606	0.26543	6.32675e-10	0.0330739
LACTB2	1504486	3.07715e-199	2.11175	-2.11687	0.0327	0.0169	0.0324	0.0169	CD8a	0.509087	0.524403	-0.187211	9.66535	23.2132	0.045286	1.7633e-42	0.024458
LACTB2	15165664	1.26244e-248	1.58523	-1.58781	0.0404	0.02675	0.03885	0.02515	CD4	0.377983	0.328279	-0.174592	9.24773	21.9892	0.0289361	1.06389e-117	0.0159016
LAMP1	61088	0.00385432	0.741519	-0.73576	0.19495	0.1512	0.1757	0.1408	Mono1	0.275414	0.334109	-0.363375	8.75857	1.19502	0.383744	8.37825e-05	0.0393006
LAMTOR5	19445427	9.66086e-52	1.58798	-1.59421	0.31275	0.2176	0.26595	0.19415	CD4	0.271191	0.311111	-0.275531	9.41092	11.4736	0.00267043	3.21857e-253	0.00927227
LARP1	15968328	2.42999e-200	1.64856	-1.64826	0.07715	0.0449	0.0743	0.0427	CD4	0.345031	0.453721	-0.0998393	9.26903	6.97962	0.12696	2.26834e-283	0.00998009
LARP4B	14807142	6.89922e-272	1.80962	-1.8079	0.02505	0.0166	0.0249	0.0165	CD4	0.477505	0.344012	-0.093338	9.23805	17.1546	0.109072	1.39393e-151	0.00912734
LARP4B	1459451	3.37977e-211	2.105	-2.10661	0.02565	0.01655	0.02515	0.01655	CD8a	0.489677	0.350047	-0.138061	9.66179	13.4106	0.158329	9.17986e-138	0.00368884
LASP1	16829406	2.24177e-154	2.4079	-2.41968	0.10055	0.0446	0.0947	0.04305	CD4	0.712788	0.757757	-0.0985777	9.28009	4.44947	0.192544	4.8747e-57	0.0383149
LATS2	14377484	3.81469e-301	0.761411	-0.762296	0.00235	0.0011	0.00235	0.0011	CD4	0.423539	0.754236	-0.00333018	9.22385	56.3874	0.28302	8.92694e-274	0.00123339
LCLAT1	14804573	4.65945e-272	0.851034	-0.849794	0.0286	0.0244	0.02795	0.02405	CD4	0.227581	0.0767355	-0.0153712	9.2419	0.515106	0.763618	2.26185e-253	0.0476471
LENG1	1752017	8.88437e-140	0.540978	-0.543077	0.12965	0.1053	0.1219	0.10085	CD8a	0.0874491	0.0340586	-0.0690755	9.72905	0.717943	0.550991	8.68443e-32	0.00948235
LENG1	16762350	9.72412e-158	1.44848	-1.44881	0.1228	0.07945	0.1147	0.0745	CD4	0.258039	0.346186	-0.208114	9.29612	9.74568	0.0323711	6.37292e-150	0.000588609
LEO1	4576180	5.93076e-06	0.957116	-0.95279	0.017	0.01455	0.01675	0.01265	Gran	0.221613	0.429142	-0.201772	9.25961	41.5352	0.0259076	0.00153796	2.82425e-06
LFNG	1454326	1.39846e-212	3.21654	-3.22968	0.0178	0.00275	0.0178	0.00275	CD8a	1.05222	1.76701	-0.0967338	9.65493	23.4108	0.125689	3.8091e-184	1.20648e-14
LFNG	14960616	8.41412e-262	3.11935	-3.10426	0.0212	0.00495	0.0212	0.00495	CD4	0.967867	1.4624	-0.162457	9.23341	101.924	0.00104443	2.14422e-229	5.76812e-08
LFNG	914627	1.65667e-49	3.75667	-3.74367	0.0323	0.01315	0.032	0.01315	NK1	0.990065	0.964997	-0.123811	9.8735	1.66125	0.584493	6.99242e-45	0.00932418
LGALS8	1583462	4.09476e-179	0.896803	-0.891114	0.0613	0.0494	0.0585	0.04785	CD8a	0.206203	0.0535156	-0.183631	9.68672	9.08964	0.0936208	6.64951e-210	0.0109395
LIAS	62901	2.82524e-23	1.12323	-1.11859	0.0463	0.04065	0.0463	0.03735	B2	0.192433	0.327738	-0.597399	9.17164	18.0865	0.0284516	5.63479e-10	0.0250973
LILRA6	1373857	6.76645e-235	0.824487	-0.821016	0.00035	0	0.00035	0	CD8a	0.187279	inf	-0.00211454	9.64661	1.81514e-07	0.999935	7.05175e-79	0.00439906
LIMS1	4586518	2.77058e-06	0.795784	-0.793899	0.36275	0.3158	0.2756	0.25015	Gran	0.154825	0.206963	-0.299351	9.47286	3.29651	0.0845483	6.66588e-05	0.00291043
LINC00243	15410356	2.38071e-233	0.828379	-0.827698	0.05655	0.03765	0.05405	0.0357	CD4	0.355826	0.335333	-0.146988	9.25807	10.0208	0.0943235	5.40784e-235	1.34104e-05
LINC00667	1651630	1.2987e-162	1.52794	-1.51399	0.09655	0.06275	0.08905	0.06	CD8a	0.240323	0.305794	-0.0136303	9.7015	0.05644	0.889095	1.58511e-81	0.0034964
LINC00685	1683403	3.3863e-155	1.91197	-1.91804	0.08575	0.02885	0.0739	0.02765	CD8a	0.469273	0.965953	-0.293723	9.6917	19.412	0.0108071	1.0885e-222	0.000243379
LINC00847	15539998	1.87193e-225	2.47888	-2.47145	0.0483	0.02125	0.04705	0.02045	CD4	0.58692	0.736223	-0.00593329	9.24866	0.0259025	0.942553	2.69585e-172	0.000231653
LINC00847	1555944	5.28383e-186	2.46678	-2.48422	0.04	0.0079	0.04	0.00755	CD8a	0.593398	1.45944	-0.20044	9.66606	26.0975	0.033768	5.70817e-150	0.0120569
LINC00861	2368220	8.14036e-38	1.16955	-1.17933	0.4421	0.2975	0.33685	0.2447	CD8a	0.216387	0.238282	-0.175649	9.89511	2.36722	0.134543	1.66203e-168	0.000631257
LINC00865	1376647	4.19611e-234	3.11738	-3.12559	0.00135	0	0.00135	0	CD8a	0.805802	inf	-0.00310753	9.64691	6.60068e-09	1	2.6215e-19	0.000182557
LINC00865	14366396	6.40504e-302	2.36991	-2.36231	0.00275	0.0006	0.00275	0.0006	CD4	0.857557	1.52911	-0.00418227	9.22371	2.03013	0.826068	2.4542e-110	0.000120715
LINC00891	14954840	3.53906e-262	1.38749	-1.38647	0.02545	0.0125	0.0245	0.01225	CD4	0.529955	0.606045	-0.0599251	9.23739	6.21692	0.34685	3.14616e-284	0.014472
LINC01410	14312337	1.03278e-305	0.853133	-0.858676	0.0008	0.00015	0.0008	0.00015	CD4	0.359178	1.54239	-0.0100535	9.22283	91.2903	0.364352	2.04603e-214	0.0317096
LINS1	17283729	1.47892e-132	2.50822	-2.49247	0.136	0.0696	0.12525	0.06515	CD4	0.614572	0.638099	-0.463576	9.30172	49.7472	1.24244e-06	8.63203e-267	0.0161064
LIPT1	15201487	2.33357e-246	1.85763	-1.86901	0.04795	0.0308	0.0461	0.02985	CD4	0.383064	0.416669	-0.0783413	9.25192	3.70768	0.336849	9.92323e-121	6.23586e-05
LITAF	20879396	4.61673e-19	1.29656	-1.29502	0.62925	0.51295	0.4535	0.3822	CD4	0.237133	0.18536	-0.151605	9.58937	3.69742	0.0545171	0	9.41383e-18
LITAF	1285792	0.0796235	0.661138	-0.658663	1.18755	1.09715	0.6778	0.6205	NK1	0.1115	0.0105123	-0.0874486	10.5126	0.176791	0.67417	2.56223e-70	1.66728e-06
LITAF	812371	2.65922e-06	1.85479	-1.8552	0.6858	0.5574	0.48445	0.41085	CD8na	0.273726	0.184829	-0.0281599	9.50949	0.0186515	0.89138	2.05363e-85	0.0479879
LITAF	259559	0.13081	0.939507	-0.943252	0.8752	0.5663	0.54085	0.3864	Tregs	0.216873	0.294475	-0.298597	9.58025	1.19867	0.273761	3.92878e-35	0.00697706
LITAF	2802604	2.99883e-05	0.561779	-0.564374	0.9824	0.7928	0.61635	0.50515	CD8a	0.131467	0.100077	-0.298628	10.189	8.35422	0.00386446	3.07366e-234	7.00163e-15
LL22NC03-86G7.1	658249	1.90607e-13	0.704587	-0.706847	0.02475	0.02375	0.02475	0.02375	B1	0.15532	0.170482	-0.05603	9.68851	5.03599	0.366442	3.13941e-12	0.0143356
LMO4	1584431	7.11921e-179	1.57388	-1.58761	0.0605	0.0338	0.05775	0.03235	CD8a	0.315691	0.44704	-0.140082	9.68141	5.27047	0.220489	3.19282e-182	0.0444372
LONP1	1507769	2.21934e-198	2.94461	-2.95026	0.03255	0.0141	0.0322	0.0134	CD8a	0.669434	0.63568	-0.141989	9.66407	16.2503	0.0959745	2.45388e-141	0.0032253
LPAR6	2133560	6.647e-69	3.02956	-3.0343	0.2103	0.05215	0.18305	0.0498	CD8a	0.918425	1.32796	-0.797191	9.74912	59.1548	1.77544e-08	7.91585e-83	0.0187804
LPCAT4	15161135	6.51448e-249	0.779777	-0.77718	0.04765	0.03425	0.04555	0.0331	CD4	0.220047	0.290371	-0.0419011	9.25238	2.28774	0.447026	1.33061e-194	0.0278114
LPCAT4	1594957	2.82632e-176	1.10167	-1.10746	0.06135	0.03465	0.0583	0.03465	CD8a	0.264446	0.438268	-0.206995	9.68257	9.42144	0.100882	1.73461e-153	0.0222876
LRIG1	14742675	3.50628e-276	1.61673	-1.61147	0.01795	0.0096	0.0177	0.0095	CD4	0.582683	0.575007	-0.0796944	9.23335	29.9626	0.0697887	5.81896e-257	6.76758e-06
LRMP	61613	0.00666278	0.857968	-0.856285	0.26125	0.2322	0.2221	0.20265	Mono1	0.242166	0.146939	-0.292816	8.8054	0.809011	0.430606	5.0415e-06	7.40808e-09
LRMP	1525546	9.12332e-194	0.703286	-0.704497	0.0529	0.04255	0.05025	0.04205	CD8a	0.175797	0.0842214	-0.0574062	9.68075	1.56393	0.50907	3.50937e-231	0.0438661
LRMP	15187791	3.18126e-247	1.04372	-1.04246	0.0474	0.03625	0.0462	0.03365	CD4	0.273243	0.283236	-0.186966	9.25308	21.6505	0.0190251	2.24114e-301	0.00906594
LRP10	1101440	1.88672e-16	2.03802	-2.03732	0.2757	0.1873	0.23685	0.17015	NK1	0.403267	0.338785	-0.994084	10.0195	13.3413	0.00181177	3.99304e-58	0.0427923
LRPPRC	15642477	2.61031e-219	2.23568	-2.21099	0.06175	0.04005	0.05945	0.039	CD4	0.445194	0.391258	-0.0935789	9.25942	6.5091	0.172785	7.68985e-155	0.0496949
LRR1	14890152	2.07963e-266	2.34535	-2.34565	0.02185	0.00985	0.02175	0.00945	CD4	0.553895	0.805606	-0.15075	9.23522	43.4342	0.0194494	3.55264e-205	0.00220233
LRRC16A	14786104	2.76213e-273	0.832049	-0.830497	0.0194	0.0082	0.01855	0.008	CD4	0.433916	0.730643	-0.0794061	9.23312	21.0543	0.13463	3.58263e-211	0.0236917
LRRC41	560294	9.6391e-66	5.47133	-5.41809	0.03915	0.01625	0.03915	0.01625	CD8na	0.836273	0.77826	-0.192651	9.13489	11.6011	0.144821	3.33395e-08	7.38225e-18
LRRC41	15410774	2.52572e-233	4.53168	-4.53624	0.04675	0.0228	0.0451	0.0225	CD4	0.807716	0.743439	-0.335959	9.24953	93.6266	4.14915e-06	0.00259744	2.55873e-144
LRRC41	1565010	1.01662e-183	3.56838	-3.56136	0.044	0.01485	0.04325	0.01485	CD8a	0.710745	0.980289	-0.30174	9.67092	36.0926	0.00590657	0.0303526	3.61362e-15
LRRC41	677674	2.62312e-10	3.94714	-3.94671	0.04215	0.01715	0.0413	0.01715	B1	0.744193	1.09162	-0.290035	9.69371	7.89682	0.209067	5.69352e-34	4.50069e-09
LRRC41	4558644	2.04117e-05	2.76789	-2.77099	0.0476	0.03595	0.0456	0.0355	Gran	0.409399	0.524124	-0.190493	9.27808	6.40956	0.210141	8.7674e-09	1.31712e-52
LRRC58	15670021	1.13131e-217	0.709271	-0.711769	0.06795	0.04775	0.0644	0.04575	CD4	0.182456	0.288366	-0.189616	9.26503	17.8509	0.0170276	6.22149e-267	0.0258065
LRRC59	1584228	6.34051e-179	1.3137	-1.31404	0.0632	0.0366	0.05955	0.03545	CD8a	0.33211	0.461124	-0.140788	9.68303	5.79414	0.194287	1.1303e-94	2.99032e-12
LRRC59	15161895	7.2796e-249	1.05317	-1.05386	0.0478	0.0394	0.04655	0.03785	CD4	0.308191	0.169478	-0.0836347	9.25264	5.7164	0.221479	5.38751e-84	1.21239e-34
LRRC59	913534	9.35711e-50	1.10128	-1.09644	0.05905	0.0501	0.05665	0.0501	NK1	0.229874	0.0949711	-0.10679	9.89325	0.435779	0.718126	8.02648e-20	0.007818
LRRFIP2	14978180	1.16699e-260	1.34869	-1.3413	0.0403	0.02885	0.0388	0.02785	CD4	0.274599	0.356008	-0.173757	9.24742	32.8689	0.00765165	6.39672e-194	0.0111427
LRRFIP2	1606308	1.70682e-173	1.38519	-1.40184	0.05985	0.028	0.05715	0.0266	CD8a	0.309407	0.578944	-0.117875	9.67824	5.6677	0.228096	7.96691e-163	0.000826124
LRRK2	14332566	2.72874e-304	1.19266	-1.19239	0.00265	0.0007	0.00235	0.0007	CD4	0.414443	1.25995	-0.0445253	9.22355	172.976	0.0560947	5.49481e-135	0.00564194
LSM5	2178770	3.5634e-62	1.24034	-1.23053	0.3144	0.2229	0.2666	0.19225	CD8a	0.167238	0.252194	-0.244348	9.83483	4.68214	0.0546085	7.10825e-46	0.00109709
LSM5	19693364	6.70846e-45	0.728901	-0.732565	0.49115	0.42505	0.38775	0.33895	CD4	0.113299	0.114467	-0.167708	9.52248	4.37093	0.0388778	1.32838e-40	7.72453e-09
LUC7L2	17399416	2.86789e-127	3.31927	-3.3257	0.1436	0.07735	0.13405	0.0743	CD4	0.655506	0.600721	-0.792406	9.30464	134.628	8.64375e-16	2.09039e-272	0.0126535
LY75	14811153	1.27304e-271	2.08866	-2.09033	0.0236	0.0147	0.02325	0.01425	CD4	0.443859	0.451751	-0.106463	9.23735	18.3152	0.10302	1.37066e-291	0.00814749
LYPLAL1	15286503	5.07963e-241	1.77993	-1.79001	0.0497	0.03605	0.04725	0.0348	CD4	0.329022	0.281905	-0.0258352	9.25472	0.386772	0.75747	2.08074e-278	0.00222788
LZIC	15319810	6.0394e-239	0.60898	-0.611084	0.05505	0.0485	0.0529	0.0471	CD4	0.0909573	0.0309772	-0.00737939	9.26087	0.0439397	0.899883	2.29851e-222	0.00150491
LZIC	4425231	0.0265835	0.700777	-0.69589	0.0753	0.08485	0.0693	0.0801	Gran	0.130126	0.0883603	-0.259159	9.30352	5.38272	0.151799	0.00494096	0.031406
LZIC	659459	3.08323e-13	0.714252	-0.710049	0.03225	0.03635	0.03055	0.0348	B1	0.103612	0.0136047	-0.0911595	9.69479	0.627179	0.71763	9.45664e-07	8.53047e-07
LZTFL1	14570362	7.96911e-288	1.3087	-1.3125	0.01405	0.00995	0.01385	0.00965	CD4	0.321627	0.312526	-0.0259847	9.23132	2.37559	0.637452	2.64017e-17	0.00892959
LZTFL1	525010	2.21513e-79	1.50851	-1.51703	0.0122	0.0048	0.0122	0.0048	CD8na	0.350687	1.09002	-0.137644	9.1202	19.6487	0.231547	0.000230291	0.0341445
LZTFL1	1409165	5.7538e-225	1.27202	-1.26758	0.0085	0.0046	0.0082	0.0046	CD8a	0.291696	0.352773	-0.025855	9.65193	1.64943	0.747663	2.47286e-12	0.00044478
LZTS2	14591091	2.06489e-286	4.81626	-4.81978	0.01085	0.00495	0.0106	0.00475	CD4	0.863332	0.795127	-0.0865493	9.22876	49.8111	0.063459	4.71364e-190	5.61879e-08
MAD2L1	923681	1.77764e-47	1.00396	-0.99714	0.0488	0.02975	0.0417	0.02315	NK1	0.276875	0.567258	-0.29684	9.88477	5.88601	0.259548	0.00213022	8.58525e-07
MAGED1	904318	7.14339e-52	0.703485	-0.702113	0.028	0.01925	0.02735	0.01925	NK1	0.143969	0.380321	-0.263456	9.87245	14.9154	0.110923	0.00573485	0.0121127
MAGED1	14725220	2.37901e-277	0.987268	-0.980382	0.02355	0.0194	0.02325	0.01885	CD4	0.200261	0.134725	-0.109752	9.238	18.2943	0.099584	1.56323e-247	0
MAGED1	171369	2.02331e-22	0.829665	-0.845146	0.04085	0.0178	0.03875	0.0178	Tregs	0.182528	0.646531	-0.64367	9.13885	26.421	0.013745	6.26787e-21	4.97555e-12
MAGED2	16587789	1.15407e-166	1.09872	-1.10096	0.12655	0.09755	0.1176	0.0913	CD4	0.299429	0.237189	-0.0418995	9.30402	0.365869	0.654959	2.86965e-47	0.00654007
MAGEF1	942449	2.08842e-43	1.15659	-1.15632	0.0691	0.03555	0.0658	0.0345	NK1	0.328843	0.727265	-0.242305	9.89497	2.41565	0.38618	1.24416e-15	0.0495619
MAGEH1	16566269	8.80439e-168	2.22809	-2.21333	0.10395	0.06355	0.09815	0.0593	CD4	0.517628	0.437433	-0.311091	9.28373	25.2554	0.00130842	4.06945e-291	0.000507138
MAGT1	1632056	2.86849e-167	1.72619	-1.72422	0.07475	0.04235	0.07205	0.04185	CD8a	0.295642	0.426365	-0.37213	9.69027	28.7723	0.00222773	4.82341e-181	0.00556779
MAK16	1451273	2.08681e-213	0.890319	-0.89253	0.0203	0.0122	0.01985	0.0122	CD8a	0.206884	0.335162	-0.0873041	9.65958	12.2893	0.204397	1.27224e-157	0.000929028
MAK16	14851043	5.54035e-269	1.36064	-1.36212	0.02235	0.0105	0.02185	0.0104	CD4	0.310038	0.591265	-0.0692397	9.23595	12.1002	0.207575	2.41903e-183	0.00178996
MALSU1	16319844	7.56897e-181	1.45087	-1.45121	0.1057	0.0768	0.10065	0.0719	CD4	0.25134	0.229703	-0.306383	9.29008	21.6835	0.0019323	1.09464e-198	0.0127534
MAML1	166684	4.72631e-25	0.578994	-0.58402	0.0333	0.02095	0.0322	0.02095	Tregs	0.185855	0.24886	-0.20399	9.13451	7.44814	0.244735	0.0021491	0.0386639
MAML1	14855490	1.08868e-268	0.901667	-0.902797	0.0265	0.0188	0.02575	0.0183	CD4	0.273765	0.277369	-0.055417	9.23925	11.2535	0.187502	5.01971e-21	3.56312e-17
MANF	16942266	8.4658e-149	0.789835	-0.788867	0.14975	0.11235	0.1374	0.10245	CD4	0.242997	0.285687	-0.0418973	9.31675	0.322299	0.684141	1.31661e-182	7.14053e-05
MANF	2109456	1.23161e-72	1.01	-1.00849	0.25495	0.1476	0.222	0.1332	CD8a	0.308198	0.422879	-0.0703537	9.78986	0.4127	0.588747	7.81347e-99	0.00037253
MAP3K14	14699129	4.2191e-279	0.735267	-0.727571	0.01965	0.0153	0.0192	0.0146	CD4	0.215844	0.224672	-0.0629555	9.23517	11.3511	0.236031	3.09178e-22	0.0435865
MAP3K5	14543222	1.11038e-289	0.66456	-0.658289	0.0147	0.0126	0.01395	0.0126	CD4	0.243053	0.0807859	-0.0167193	9.23228	8.79441	0.352862	2.65035e-277	0.0149905
MAP3K6	1436064	1.51264e-217	0.801447	-0.806073	0.0185	0.00965	0.01795	0.0094	CD8a	0.0770081	0.541351	-0.0400325	9.65736	2.0976	0.623134	0.0016884	0.00281398
MAP4	4524222	0.000188998	1.08244	-1.09252	0.05425	0.05105	0.05295	0.0491	Gran	0.198044	0.262209	-0.161321	9.28425	3.30193	0.324769	0.0338507	0.00293637
MAP4K2	16091802	2.22608e-193	2.21906	-2.21346	0.0864	0.0675	0.08275	0.0637	CD4	0.348529	0.188564	-0.119004	9.27961	4.4635	0.183206	1.48492e-138	0.00476977
MAP4K2	1603850	4.28428e-174	1.35033	-1.34491	0.0578	0.025	0.05525	0.0244	CD8a	0.341726	0.672495	-0.0662644	9.67833	3.51158	0.330844	1.12392e-129	0.0134603
MAPRE2	15403460	8.97193e-234	0.888304	-0.888827	0.0594	0.05325	0.05755	0.05105	CD4	0.17781	0.0796272	-0.012367	9.26352	0.179935	0.813168	3.66975e-209	0.0455287
2019-03-03	1391466	6.44917e-230	1.02485	-1.01567	0.00405	0.0002	0.00365	0.0002	CD8a	0.333303	3.5208	-0.00440176	9.64829	30.0361	0.318144	8.90517e-202	0.00144635
2019-03-05	15497673	5.12415e-228	2.80587	-2.80601	0.05235	0.03165	0.05155	0.03165	CD4	0.484947	0.448454	-0.140909	9.25472	10.2694	0.0992951	3.9121e-235	7.80222e-07
2019-03-06	713185	9.58854e-06	2.06955	-2.06678	0.1522	0.09935	0.14145	0.09075	B1	0.501283	0.598629	-0.389514	9.76501	3.46189	0.176749	1.90949e-11	0.0343868
2019-03-06	1838521	1.68256e-121	1.35092	-1.36141	0.14625	0.0869	0.13265	0.08255	CD8a	0.362558	0.420625	-0.247991	9.73187	7.44548	0.0545439	1.17213e-211	0.0261077
2019-03-06	17120768	3.44202e-140	1.60954	-1.60428	0.15935	0.11695	0.14505	0.1081	CD4	0.438446	0.301765	-0.351735	9.32487	24.5879	0.000225346	1.7895e-270	0.00256105
MARCKS	14326243	9.81427e-305	0.564339	-0.564859	0.0017	0.00125	0.0017	0.00125	CD4	0.255909	0.310425	-0.021637	9.2235	23.2457	0.512309	8.24635e-181	2.69212e-11
MARK2	15209062	7.01478e-246	2.08109	-2.08459	0.03655	0.01825	0.03565	0.0182	CD4	0.575931	0.576045	-0.0357977	9.24346	2.69307	0.475859	5.53888e-251	0.00199039
MARK3	16836135	4.85307e-154	2.09029	-2.0867	0.12965	0.07955	0.11875	0.07515	CD4	0.364801	0.431514	-0.0128895	9.30064	0.169572	0.772714	1.65124e-167	0.000163411
MARVELD1	14305590	3.45938e-306	1.94262	-1.93404	0.00105	0.00045	0.00105	0.00045	CD4	0.501483	1.13513	-0.0104404	9.22293	79.4185	0.358835	5.00009e-249	0.00750111
MAT2B	18755721	2.12557e-73	3.18181	-3.18884	0.2382	0.13675	0.21015	0.12515	CD4	0.586943	0.526882	-0.733142	9.36031	79.2114	3.9367e-13	9.95762e-276	0.0211556
MBD1	4556039	2.43812e-05	3.59557	-3.60143	0.04115	0.03465	0.0397	0.03465	Gran	0.407027	0.391239	-0.12752	9.2744	3.36134	0.388132	7.08717e-05	2.03977e-05
MBD1	15231518	1.82084e-244	2.2405	-2.2423	0.0467	0.0299	0.04495	0.0289	CD4	0.460611	0.492647	-0.159372	9.25204	15.9163	0.0481988	4.40772e-235	0.00103344
MBIP	15588882	1.63655e-222	1.51126	-1.52194	0.06635	0.0473	0.0636	0.0458	CD4	0.270628	0.313909	-0.103926	9.26482	3.97565	0.26415	1.1032e-89	0.0280504
MCM3AP-AS1	1456606	5.77543e-212	2.19323	-2.1904	0.02115	0.0103	0.01995	0.0097	CD8a	0.791266	0.751682	-0.118987	9.65898	24.5242	0.0808381	6.90928e-200	0.00286738
MCM3AP-AS1	14934134	1.5788e-263	2.11862	-2.1257	0.02605	0.0135	0.0249	0.0132	CD4	0.643709	0.580937	-0.0985133	9.23789	22.8478	0.0669637	6.4902e-266	0.012724
MCM5	15073603	1.68973e-254	1.26758	-1.26826	0.0402	0.0271	0.03975	0.0254	CD4	0.298572	0.334322	-0.141358	9.24673	16.5955	0.0594028	2.03898e-64	5.54051e-08
MCM5	1559222	3.55219e-185	1.49084	-1.48868	0.0502	0.02695	0.0481	0.02585	CD8a	0.4235	0.591979	-0.159158	9.67615	9.65954	0.12456	4.98968e-92	0.000311316
MCM7	15096496	4.95239e-253	1.15628	-1.15865	0.04105	0.0294	0.0397	0.02905	CD4	0.303935	0.32598	-0.156074	9.24895	15.3489	0.0616479	5.24668e-125	7.39583e-06
MCM7	1549056	9.50548e-188	1.35857	-1.36523	0.04825	0.0195	0.0448	0.0184	CD8a	0.434832	0.839796	-0.293097	9.6729	29.925	0.00969885	2.16358e-99	0.00770285
MCRS1	15737390	1.07439e-213	1.74133	-1.74585	0.07265	0.0426	0.0699	0.0415	CD4	0.478073	0.536683	-0.180706	9.26577	10.4586	0.0686858	7.00105e-251	0.02877
MDM2	1546381	1.98649e-188	0.925021	-0.931463	0.0441	0.026	0.0426	0.0251	CD8a	0.236099	0.32576	-0.0128789	9.67279	0.141956	0.852335	9.62795e-179	0.0364605
MDM2	14699275	4.31553e-279	0.727571	-0.715304	0.0297	0.0278	0.02885	0.0271	CD4	0.171338	0.054729	-0.0412089	9.24358	2.36275	0.502304	2.97742e-254	0.0053339
MDM4	18714484	8.13075e-75	0.570628	-0.560603	0.3228	0.2481	0.2617	0.20625	CD4	0.260719	0.211525	-0.543123	9.41955	36.4599	3.87357e-08	1.98898e-193	0.000247039
ME2	15946218	1.33614e-201	2.89189	-2.87736	0.0755	0.04495	0.0732	0.0441	CD4	0.460359	0.507582	-0.198739	9.26862	14.6792	0.0251313	1.37381e-195	0.0271978
ME2	1677246	1.27721e-156	2.91674	-2.90669	0.0838	0.0444	0.07905	0.04195	CD8a	0.454254	0.546764	-0.381825	9.69589	24.8182	0.00294906	6.46503e-165	0.00568476
MEA1	16741228	8.33753e-159	1.27677	-1.27842	0.13315	0.09555	0.12295	0.0887	CD4	0.229043	0.276858	-0.0379066	9.30459	0.294977	0.691783	2.79612e-229	0.000139041
MED1	15231244	1.75001e-244	1.09073	-1.08409	0.04325	0.03215	0.04135	0.03125	CD4	0.283012	0.220448	-0.0914543	9.252	7.74096	0.168292	3.14065e-46	0.0299695
MED16	1648280	2.09599e-163	4.11701	-4.10968	0.06695	0.01965	0.0628	0.01965	CD8a	0.73543	1.0679	-0.366636	9.68054	31.8343	0.00380052	1.13415e-151	0.0337262
MEGF11	14485426	1.18349e-293	2.22868	-2.24377	0.0097	0.0046	0.0097	0.0046	CD4	0.864878	0.791607	-0.115125	9.22759	170.821	0.00137929	7.18371e-189	0.0355829
MEN1	1487379	9.69816e-204	3.65734	-3.6771	0.02875	0.0116	0.0278	0.0112	CD8a	0.812853	0.832669	-0.187895	9.66183	39.4283	0.0162633	4.98038e-43	0.00801
METAP1	1537961	1.41232e-190	2.72455	-2.73094	0.0452	0.02345	0.04415	0.0231	CD8a	0.656182	0.540526	-0.364377	9.67216	67.7436	0.000126903	1.66033e-171	0.0336687
METTL13	15274444	8.95941e-242	3.13907	-3.14512	0.03985	0.015	0.0388	0.0142	CD4	0.97876	1.00919	-0.302467	9.24373	79.429	0.000132414	5.2533e-265	6.71359e-11
METTL13	4621774	1.72322e-07	2.63231	-2.62988	0.02205	0.00975	0.02205	0.00975	Gran	0.837638	0.704287	-0.265196	9.25951	58.1339	0.00957025	2.73047e-05	0.0176545
METTL13	1555348	3.73496e-186	4.18	-4.18162	0.0426	0.0117	0.0412	0.0117	CD8a	1.12493	1.18509	-0.248071	9.66793	24.1369	0.0328681	2.19469e-219	8.02935e-05
METTL13	670584	2.11914e-11	3.56061	-3.55379	0.03125	0.01405	0.03055	0.01405	B1	1.01986	1.07606	-0.139954	9.6883	2.59139	0.518339	5.14857e-12	0.0233299
METTL13	914399	1.47074e-49	4.46516	-4.42847	0.0379	0.01415	0.03745	0.01415	NK1	1.0499	1.14884	-0.226677	9.87526	4.355	0.361714	1.31524e-50	0.00309254
METTL13	562056	4.2733e-65	3.2541	-3.25891	0.0424	0.0094	0.0412	0.0094	CD8na	0.999383	1.53033	-0.396175	9.1341	23.0467	0.0382785	4.10736e-77	0.00304647
METTL23	17094191	1.86827e-141	1.51099	-1.51535	0.1742	0.1378	0.15825	0.1268	CD4	0.197554	0.205539	-0.132045	9.33316	3.34506	0.157267	4.83441e-295	0.000544101
METTL25	14759544	4.69581e-275	1.8049	-1.80899	0.0214	0.0144	0.02055	0.0144	CD4	0.330858	0.308275	-0.0188948	9.23611	0.704327	0.751802	1.18958e-302	0.0481965
METTL25	1435502	1.06169e-217	1.64227	-1.65419	0.0165	0.0106	0.01615	0.01035	CD8a	0.364588	0.241764	-0.0286835	9.65697	2.48316	0.59693	6.82223e-224	2.336e-06
METTL2A	1504684	3.46699e-199	1.28658	-1.28262	0.03425	0.0209	0.034	0.0209	CD8a	0.284777	0.385752	-0.017293	9.66798	0.285742	0.813981	2.53301e-207	0.0170839
MFN2	63068	4.24878e-23	3.33638	-3.35107	0.02355	0.0093	0.02355	0.0093	B2	0.594197	0.781827	-0.28379	9.1541	13.9019	0.152225	1.9476e-21	0.0187123
MFN2	14663071	1.57018e-281	3.89919	-3.87803	0.0151	0.00705	0.015	0.00705	CD4	0.730942	0.774845	-0.114499	9.23147	74.1921	0.00894915	1.84288e-216	7.74009e-11
MFN2	894595	3.72439e-54	2.92102	-2.91199	0.01915	0.008	0.01915	0.008	NK1	0.48375	0.900329	-0.229393	9.8652	18.3965	0.144959	1.69839e-40	2.77724e-08
MFN2	57464	3.9757e-05	1.06699	-1.06857	0.0404	0.0407	0.0404	0.03845	Mono1	0.205611	0.0955549	-0.3196	8.66653	2.98586	0.390161	0.0181077	0.000456083
MFN2	1454644	1.70455e-212	3.39947	-3.39233	0.0191	0.0064	0.0191	0.0061	CD8a	0.637887	1.01272	-0.0560355	9.65734	5.05607	0.458097	5.51716e-191	8.30775e-07
MFSD14A	184043	4.52521e-16	0.763034	-0.765525	0.10005	0.04855	0.09545	0.0464	Tregs	0.258753	0.565677	-0.582254	9.17211	11.8972	0.0338394	0.00358548	0.0220662
MFSD14A	15501021	8.18212e-228	0.917517	-0.911192	0.07155	0.0633	0.0696	0.06195	CD4	0.298711	0.110791	-0.408635	9.27029	91.8671	3.0144e-08	0.00107328	5.30205e-22
MFSD14A	1596881	8.39783e-176	0.722258	-0.726223	0.0789	0.0691	0.0761	0.0675	CD8a	0.246463	0.0199948	-0.35702	9.70015	28.5193	0.00128635	0.0479156	9.88963e-08
MGA	59681	0.000770635	2.40421	-2.42337	0.05355	0.0283	0.05355	0.0283	Mono1	0.461217	0.61444	-0.233929	8.66745	5.31233	0.244623	0.000626982	0.00174054
MGAT1	17297348	6.28166e-132	3.67844	-3.6806	0.1331	0.0702	0.12305	0.06625	CD4	0.741262	0.60598	-0.382031	9.29938	32.1652	0.000103667	9.55891e-240	0.0236917
MGAT1	213713	1.43665e-05	2.3057	-2.31237	0.2302	0.0997	0.2038	0.0856	Tregs	0.646711	0.778242	-0.786874	9.24072	7.90779	0.0250993	1.16313e-10	0.0128742
MGLL	1390695	3.91399e-230	1.02545	-1.02874	0.00535	0.00405	0.00535	0.00345	CD8a	0.366642	0.132427	-0.0485462	9.64991	14.8249	0.408109	1.23576e-211	0.00564203
MGST2	1456859	6.75889e-212	1.42453	-1.41914	0.0211	0.0116	0.02065	0.0116	CD8a	0.339293	0.511205	-0.105942	9.65946	6.88941	0.335982	6.09476e-163	0.00476702
MGST2	14599667	7.91882e-286	0.997222	-1.00541	0.01775	0.01275	0.017	0.01255	CD4	0.302884	0.412372	-0.254446	9.23423	136.104	6.27564e-05	1.21926e-191	0.000427407
MIA3	1718604	3.48274e-147	0.994602	-0.995638	0.10555	0.0558	0.09735	0.05385	CD8a	0.219277	0.442975	-0.193559	9.70589	7.88321	0.0775726	1.38142e-127	0.0122942
MIA3	16006593	3.60087e-198	1.32196	-1.32326	0.1084	0.0852	0.1013	0.07935	CD4	0.281742	0.213315	-0.261098	9.28983	18.7671	0.00448211	1.24721e-129	0.0221734
MIAT	4563536	1.45599e-05	1.12639	-1.13752	0.00265	0.00225	0.00265	0.00225	Gran	0.422969	0.114705	-0.0545102	9.24942	41.0625	0.274289	1.77675e-05	0.0490371
MID1IP1	16853656	3.61137e-153	2.68997	-2.70942	0.1049	0.04655	0.1001	0.04505	CD4	0.676831	0.757382	-0.156024	9.28155	7.29055	0.0931033	6.25156e-297	0.0235948
MIOS	14843765	1.83261e-269	2.47524	-2.46745	0.01785	0.0082	0.0173	0.00795	CD4	0.581567	0.67138	-0.0535341	9.23356	7.05045	0.370867	2.12671e-140	0.000366574
MIR503HG	14301293	1.723e-306	3.64437	-3.63811	0.00045	0	0.00045	0	CD4	0.967068	inf	-0.0112957	9.22262	91.992	0.331994	4.9329e-258	1.36431e-05
MITF	14294720	5.92843e-307	0.821978	-0.82211	0.00015	0	0.00015	0	CD4	0.2532	inf	-0.0121847	9.22257	90.7931	0.293062	3.46535e-209	0.0207064
MLH3	1620563	4.9319e-170	2.48191	-2.4902	0.0705	0.03155	0.06615	0.03155	CD8a	0.5742	0.638167	-0.383961	9.68347	44.2621	0.000384437	2.73263e-90	0.0118449
MMADHC	2085057	1.62303e-76	2.57483	-2.5704	0.2031	0.0991	0.18735	0.09285	CD8a	0.446272	0.600778	-0.638428	9.76072	35.7202	5.4432e-06	4.10452e-203	0.0362644
MMGT1	4520249	0.000240234	0.666094	-0.67281	0.0833	0.08665	0.07885	0.08105	Gran	0.175716	0.0326227	-0.654638	9.30739	33.6247	0.000252148	0.00616603	0.00698103
MMP23B	656488	9.39695e-14	2.69475	-2.70057	0.0017	0	0.0017	0	B1	0.714479	inf	-0.00160406	9.67154	6.77633e-11	0.999993	2.66554e-06	0.0110276
MMS19	1468494	9.08856e-209	1.75323	-1.74923	0.02715	0.01405	0.02615	0.01405	CD8a	0.470037	0.626089	-0.0413383	9.66147	3.33961	0.496015	1.27212e-110	0.0146489
MNDA	14506858	3.54287e-292	0.796438	-0.79556	0.01335	0.01155	0.0131	0.01095	CD4	0.237373	0.147625	-0.0176993	9.23238	0.72342	0.783015	1.89519e-234	0.0073893
MNDA	1458849	2.32618e-211	0.677623	-0.682552	0.0245	0.0116	0.02335	0.0112	CD8a	0.184947	0.673888	-0.190816	9.65937	29.9686	0.047132	1.56579e-188	0.00348065
MON1B	15212744	1.19725e-245	1.52603	-1.52968	0.0409	0.028	0.04005	0.02785	CD4	0.375297	0.402933	-0.0620946	9.2498	4.98994	0.295624	1.38818e-137	0.0455287
MORC2	1513858	8.56558e-197	2.28401	-2.27229	0.03375	0.00995	0.03355	0.00995	CD8a	0.724933	1.14346	-0.156981	9.6644	16.2213	0.108992	1.28881e-74	7.0235e-08
MORC2	892359	1.09378e-54	2.00748	-2.02266	0.0102	0.00275	0.0102	0.00275	NK1	0.661246	1.15225	-0.0310226	9.86044	4.85267	0.521286	3.9452e-38	0.000236838
MORC2	60598	8.59926e-26	1.29789	-1.30089	0.01355	0.0121	0.01355	0.0091	B2	0.382723	0.00245224	-0.133962	9.14836	9.04844	0.329331	1.8101e-18	0.00885085
MORC2	15631128	5.50103e-220	2.14841	-2.14708	0.0616	0.0307	0.05885	0.0299	CD4	0.672856	0.622214	-0.170465	9.25757	16.4857	0.0331195	5.03067e-152	5.15004e-16
MORC2-AS1	15598674	6.32168e-222	1.07115	-1.06634	0.06115	0.03355	0.0586	0.03225	CD4	0.504718	0.539578	-0.0852428	9.25851	5.42435	0.21841	4.98396e-233	0.00986116
MORC3	15894785	1.51346e-204	1.16613	-1.16145	0.0807	0.05855	0.0758	0.0562	CD4	0.272353	0.225686	-0.152339	9.27518	6.66799	0.112387	9.81351e-242	0.0414825
MOSPD1	14851319	5.77762e-269	1.55209	-1.56052	0.02915	0.01885	0.02895	0.0182	CD4	0.490811	0.479447	-0.154875	9.24099	27.0741	0.0321253	1.72917e-18	1.36802e-11
MPHOSPH10	16538831	3.2687e-169	0.563959	-0.565603	0.13895	0.1164	0.1275	0.10355	CD4	0.115681	0.147808	-0.305417	9.314	18.1213	0.00179401	2.87542e-274	0.0210957
MPHOSPH9	15836145	6.23761e-208	1.21535	-1.204	0.07325	0.0496	0.07015	0.04645	CD4	0.401727	0.367322	-0.380409	9.26907	69.1644	1.43861e-06	1.00184e-237	0.0110861
MPV17L2	14524299	5.59621e-291	1.32167	-1.32071	0.01	0.00725	0.00975	0.00705	CD4	0.34021	0.333551	-0.00529962	9.22972	0.562002	0.828548	6.98511e-259	2.61997e-05
MRPL14	1975528	3.33744e-95	1.79769	-1.78486	0.199	0.1145	0.17405	0.10615	CD8a	0.347762	0.405304	-0.292687	9.75704	7.77569	0.0318819	1.66312e-48	0.0143561
MRPL15	1573427	1.30349e-181	2.12936	-2.14014	0.05795	0.0308	0.0568	0.03015	CD8a	0.482669	0.579739	-0.157281	9.67971	5.06841	0.255488	2.1458e-209	0.0394158
MRPL16	1821000	4.25217e-125	1.54385	-1.54543	0.12295	0.07095	0.1174	0.06665	CD8a	0.310573	0.385301	-0.240263	9.71792	6.80066	0.0776279	4.95344e-35	0.00951722
MRPL18	17885042	2.92086e-106	1.29877	-1.30381	0.1835	0.11175	0.17055	0.10405	CD4	0.308346	0.448974	-0.0419334	9.32986	0.304542	0.668937	2.40375e-221	4.12398e-07
MRPL22	16750836	2.5513e-158	1.16867	-1.16273	0.12615	0.08455	0.1173	0.0792	CD4	0.211024	0.361709	-0.21498	9.30059	9.27579	0.0330905	5.13831e-254	0.0234454
MRPL4	681911	1.10359e-09	1.99035	-1.98687	0.06905	0.0419	0.06545	0.04085	B1	0.302795	0.618156	-0.255091	9.71343	2.77853	0.34495	6.52959e-09	0.000130327
MRPL4	16328445	2.20494e-180	1.39336	-1.39653	0.10265	0.07585	0.09705	0.0716	CD4	0.262697	0.258345	-0.0268704	9.28661	0.277256	0.717032	9.54582e-32	1.13233e-21
MRPL4	1702942	1.00821e-150	1.99786	-1.9885	0.0998	0.06495	0.09625	0.0613	CD8a	0.319946	0.363099	-0.0659633	9.7059	0.713558	0.592136	0.000112984	0.0020672
MRPL40	617714	2.39116e-46	0.903012	-0.908924	0.14135	0.12735	0.13075	0.11945	CD8na	0.139745	0.0245991	-0.0288891	9.21128	0.0212188	0.913048	7.06864e-47	0.0205818
MRPS12	1938500	5.45187e-102	1.18347	-1.17929	0.18405	0.12125	0.1694	0.10955	CD8a	0.22589	0.307215	-0.208893	9.75422	4.36682	0.109517	2.41423e-128	0.00732646
MRPS16	16936088	4.21754e-149	1.15951	-1.15595	0.1521	0.1169	0.1397	0.10805	CD4	0.134426	0.208157	-0.0554868	9.31707	0.678823	0.549012	2.73409e-172	0.0066805
MRPS18C	2128542	1.13225e-69	2.65028	-2.66189	0.2247	0.09485	0.19905	0.0901	CD8a	0.443388	0.726483	-0.431429	9.76413	16.159	0.00188369	1.37549e-182	1.41871e-07
MRPS27	15745516	3.22431e-213	2.65731	-2.64122	0.07195	0.0402	0.06975	0.0399	CD4	0.67692	0.63541	-0.43878	9.26416	110.746	6.38472e-09	2.34536e-250	2.50868e-05
MRPS27	1591921	5.05388e-177	3.39615	-3.35782	0.05905	0.02655	0.05715	0.0259	CD8a	0.663889	0.676012	-0.228581	9.67786	22.5932	0.0180973	1.90277e-205	2.87586e-07
MRPS27	182029	5.26746e-17	2.14491	-2.1326	0.113	0.0768	0.10245	0.06855	Tregs	0.662233	0.334233	-0.765641	9.18302	19.323	0.00426416	6.00438e-18	0.00140267
MRPS34	2175422	1.16318e-62	1.36762	-1.37642	0.26235	0.1483	0.2305	0.1353	CD8a	0.302956	0.406602	-0.0437489	9.79296	0.179646	0.724112	2.56313e-85	0.00217367
MRPS35	1778581	5.00215e-134	2.30289	-2.28644	0.1137	0.0574	0.1075	0.05655	CD8a	0.402876	0.549276	-0.401428	9.70999	20.786	0.00319671	3.99092e-155	1.17382e-07
MRPS35	16378356	1.06208e-177	1.58398	-1.57304	0.12985	0.09875	0.1202	0.09285	CD4	0.297391	0.284047	-0.192061	9.30551	7.41743	0.0549664	5.98805e-195	3.66461e-10
MRPS35	188877	6.05592e-14	1.44169	-1.4463	0.1884	0.13555	0.1637	0.1219	Tregs	0.254297	0.244915	-0.885732	9.22918	9.78407	0.0128975	7.67865e-17	0.0404772
MRPS36	16699472	6.32954e-161	0.628706	-0.629306	0.1458	0.1189	0.1334	0.1085	CD4	0.0975017	0.185344	-0.161093	9.31697	4.92776	0.0970492	2.2385e-166	0.0210834
MRPS5	16906598	1.50075e-150	1.13537	-1.13246	0.1674	0.13975	0.15105	0.12465	CD4	0.170369	0.145594	-0.0692069	9.32989	0.900587	0.469619	1.19456e-271	0.021928
MSC	1601644	1.23658e-174	1.1393	-1.14029	0.0577	0.021	0.0557	0.0206	CD8a	0.530892	0.839128	-0.0402327	9.67651	0.414543	0.751127	2.49362e-11	5.1049e-19
MSC	876596	1.62899e-58	1.32647	-1.33838	0.0023	0.00105	0.0023	0.00105	NK1	0.445097	0.0403863	-0.0794372	9.85505	11.8148	0.461898	6.68811e-13	0.0052883
MT1G	4569227	9.76189e-06	0.864941	-0.867552	0.00415	0.002	0.00415	0.002	Gran	0.29207	0.846634	-0.0493229	9.2501	25.7918	0.292084	4.03382e-08	7.33292e-05
MTDH	23012528	0.748167	2.61581	-2.6109	0.5478	0.29745	0.403	0.25025	CD4	0.41728	0.50498	-0.129445	9.51877	2.7224	0.104819	3.54915e-65	0.000432494
MTERF3	15139706	2.83208e-250	2.6984	-2.69731	0.03445	0.01655	0.03395	0.0162	CD4	0.572723	0.732415	-0.23258	9.242	54.6477	0.00186267	8.32871e-256	0.0308802
MTF2	17146505	5.71103e-139	0.779814	-0.784346	0.1857	0.14965	0.16735	0.13625	CD4	0.106413	0.161413	-0.13328	9.34113	3.30417	0.153058	1.43938e-243	0.0257984
MTFMT	14886945	1.2804e-266	1.29478	-1.29621	0.03085	0.0266	0.0301	0.02645	CD4	0.306191	0.158569	-0.0575833	9.24479	2.8095	0.452914	2.88083e-227	1.03985e-05
MTFR1	893793	2.4016e-54	4.85828	-4.84891	0.01355	0.0052	0.0132	0.0052	NK1	0.780553	0.885151	-0.0783207	9.86177	9.0134	0.362818	2.36307e-167	3.00256e-133
MTFR1	657708	1.53525e-13	3.65604	-3.6657	0.0051	0.004	0.0051	0.004	B1	0.687446	0.141129	-0.00684466	9.674	2.11326e-09	0.999983	7.73231e-232	4.97786e-100
MTFR1	524635	1.56102e-79	4.21565	-4.2123	0.01235	0.00465	0.01235	0.00465	CD8na	0.77551	1.1474	-0.194305	9.12046	24.1777	0.173308	4.11565e-257	0
MTFR1	8059	0.563463	3.4937	-3.51004	0.0628	0.01055	0.05665	0.01055	mDC2	0.474951	2.0099	-0.308547	7.88823	1.38141	0.545963	5.67541e-24	1.91482e-114
MTFR1	60937	2.05791e-25	2.99228	-3.0035	0.0144	0.00505	0.0144	0.00505	B2	0.639845	0.988314	-0.10253	9.14748	7.65119	0.367844	1.99716e-60	1.17374e-225
MTFR1	166004	1.90455e-25	2.5441	-2.55583	0.0188	0.0083	0.0188	0.0083	Tregs	0.753346	0.132778	-0.209776	9.12511	12.2738	0.199604	4.91561e-106	3.91998e-267
MTFR1	4539044	7.48767e-05	2.7728	-2.77576	0.0114	0.0122	0.01035	0.0122	Gran	0.452544	0.13036	-0.00532151	9.25575	0.00756358	0.981861	2.6313e-214	6.90521e-68
MTFR1	14528881	1.1544e-290	3.36634	-3.34461	0.0096	0.00495	0.0096	0.00495	CD4	0.765233	0.783828	-0.106644	9.22776	96.1417	0.0180105	0	0
MTFR1	1431163	6.8737e-219	3.21859	-3.21202	0.0142	0.0061	0.01375	0.0061	CD8a	0.797367	0.670105	-0.0963275	9.65436	16.8572	0.223821	0	0
MTFR1L	14950600	1.87334e-262	0.633647	-0.634548	0.0355	0.0309	0.03455	0.02985	CD4	0.146216	0.138101	-0.132567	9.24714	13.7725	0.0845054	1.73213e-270	0.0357406
MTG1	1532507	5.64844e-192	0.704695	-0.709017	0.0481	0.03595	0.0463	0.03595	CD8a	0.275499	0.172751	-0.161523	9.6775	5.87994	0.221417	5.42713e-107	0.00101513
MTG1	15022245	8.34127e-258	0.530347	-0.534946	0.04065	0.0352	0.0395	0.03475	CD4	0.214179	0.0931292	-0.14874	9.24992	10.7007	0.113298	2.30951e-156	0.000674608
MTHFD1	14979323	1.38453e-260	2.61015	-2.61059	0.02975	0.0215	0.0296	0.02135	CD4	0.597312	0.216796	-0.0727244	9.24196	8.41309	0.223732	2.08766e-186	4.62451e-12
MTIF2	4519284	0.000254512	0.742508	-0.747015	0.03545	0.0327	0.03375	0.0317	Gran	0.163712	0.267278	-0.10653	9.27194	2.48835	0.480823	0.00216848	0.0213499
MTIF2	14986361	3.96424e-260	1.60359	-1.59367	0.03845	0.0271	0.03705	0.02555	CD4	0.314895	0.386685	-0.0924178	9.24644	10.3308	0.144185	3.99965e-267	6.60065e-09
MTIF2	1513563	7.17861e-197	2.3644	-2.35613	0.04	0.0195	0.0381	0.0195	CD8a	0.49225	0.61249	-0.275247	9.66761	53.6139	0.0014696	2.01309e-197	0.0193998
MTMR14	1663183	6.76635e-160	2.27324	-2.28315	0.0881	0.0501	0.08535	0.0484	CD8a	0.421343	0.479826	-0.0569797	9.69578	0.770498	0.60607	0.000301707	5.97253e-05
MTMR2	14703656	8.50082e-279	4.27154	-4.25113	0.0144	0.00385	0.01415	0.00385	CD4	0.886376	1.29937	-0.111962	9.22968	128.918	0.00137207	2.81649e-259	0.0150026
MTO1	15451222	7.59176e-231	1.54396	-1.54755	0.06385	0.0479	0.06085	0.04645	CD4	0.439202	0.264108	-0.181568	9.26361	17.4746	0.020861	7.29318e-252	0.00482113
MTRF1	4555471	2.53393e-05	0.774252	-0.775771	0.0074	0.00665	0.0074	0.00665	Gran	0.191537	0.326639	-0.105139	9.25337	39.3964	0.113019	2.38797e-20	0.0299791
MTRF1	58059	9.27783e-05	1.02691	-1.02057	0.01775	0.0067	0.01775	0.0067	Mono1	0.292813	0.906677	-0.0976151	8.64599	5.10683	0.444977	0.000138313	0.00117746
MTX1	1593578	1.29375e-176	1.50854	-1.51075	0.0664	0.0444	0.06315	0.04255	CD8a	0.26152	0.294365	-0.0888397	9.68667	1.74402	0.470526	1.71686e-198	0.0105821
MYCBP	15364077	3.34983e-236	2.09939	-2.10607	0.0537	0.0344	0.0526	0.03305	CD4	0.402377	0.439978	-0.199861	9.25578	19.0507	0.0234746	6.51458e-212	0.0109121
MYCBP2	19377802	1.07735e-53	0.846365	-0.84928	0.3133	0.22675	0.2596	0.197	CD4	0.197203	0.23436	-0.278411	9.41275	11.3292	0.00313475	2.50701e-160	0.0327861
MYCBP2	2130366	2.15702e-69	1.1233	-1.12529	0.2705	0.1745	0.22625	0.155	CD8a	0.256272	0.261824	-0.387653	9.80249	12.6147	0.00256277	2.06453e-124	0.00105179
MYO9A	1490668	7.17925e-203	1.3078	-1.32497	0.0317	0.0197	0.0306	0.0192	CD8a	0.27472	0.41089	-0.119103	9.66672	7.99134	0.222636	4.54233e-129	0.000228383
MYO9A	14858511	1.72226e-268	1.18129	-1.17476	0.0318	0.0226	0.03075	0.0223	CD4	0.269547	0.327482	-0.0748186	9.24181	10.3196	0.177415	2.56491e-152	1.54657e-09
MYOM2	15291699	1.07191e-240	1.39519	-1.39446	0.03765	0.0136	0.03025	0.0121	CD4	0.709487	0.791483	-0.0234451	9.24446	0.032493	0.929275	5.45409e-29	0.000198657
N4BP2L2	103227	0.918307	1.15187	-1.1509	0.9196	0.65945	0.58225	0.467	B2	0.184912	0.225404	-0.267657	9.64482	0.974975	0.323681	1.16475e-06	0.00437441
NAA15	15617623	8.59727e-221	0.627736	-0.62615	0.0916	0.08985	0.0847	0.0834	CD4	0.122913	0.015403	-0.116554	9.28724	4.23818	0.178667	3.76684e-216	0.000285343
NAA20	1835764	4.60718e-122	1.71194	-1.70538	0.1565	0.10375	0.1437	0.0996	CD8a	0.260395	0.329619	-0.0321159	9.74046	0.135259	0.796807	5.73127e-101	0.00718813
NAA50	15904278	5.31268e-204	2.64626	-2.64885	0.0727	0.03865	0.06935	0.03685	CD4	0.646453	0.591318	-0.275484	9.26427	37.5841	0.000629946	1.19156e-154	0.000829654
NAB1	58648	0.000206758	1.76539	-1.76024	0.03465	0.0223	0.03465	0.0223	Mono1	0.341775	0.327777	-0.251452	8.65836	6.80774	0.23844	0.00546162	1.44292e-20
NAB1	7445	0.115144	1.34823	-1.35794	0.04695	0.05105	0.04695	0.05105	mDC2	0.303231	0.170831	-0.447835	7.89075	2.28835	0.426867	0.0146924	0.0020261
NADK	14589962	1.72982e-286	0.942934	-0.942419	0.0168	0.0101	0.0165	0.0101	CD4	0.295261	0.554949	-0.0172626	9.23243	3.09632	0.569727	3.20357e-224	0.0168628
NARFL	1516151	3.37715e-196	1.51852	-1.51784	0.0369	0.02305	0.0365	0.02245	CD8a	0.294409	0.353392	-0.127334	9.66883	7.999	0.202661	4.19129e-214	0.00100402
NBPF11	1412336	4.3768e-224	0.742453	-0.745072	0.01215	0.0092	0.01215	0.0087	CD8a	0.171152	0.174159	-0.108485	9.65462	57.7636	0.0213039	6.51776e-144	0.00784565
NBR1	16131319	3.54352e-191	1.51445	-1.51502	0.0876	0.05195	0.0816	0.05015	CD4	0.444943	0.455866	-0.00724153	9.27566	0.0994286	0.84215	1.85249e-118	0.015467
NCAPG2	1394392	4.28211e-229	0.833772	-0.831765	0.006	0.00205	0.006	0.00205	CD8a	0.112103	0.881216	-0.0157804	9.6495	1.80405	0.778636	4.55732e-221	4.80612e-07
NCBP1	14743446	3.94821e-276	1.14397	-1.14349	0.02255	0.01535	0.0219	0.01535	CD4	0.298399	0.298481	-0.0607485	9.23613	19.6323	0.10486	7.66657e-149	0.0105725
NCOA3	700037	2.94005e-07	0.504328	-0.495308	0.1572	0.14195	0.14785	0.13645	B1	0.158587	0.127725	-0.356959	9.7768	2.731	0.2096	2.12523e-13	0.024796
NCOA4	17381395	4.37575e-128	1.4874	-1.49458	0.17735	0.09765	0.1458	0.0864	CD4	0.416197	0.562443	-0.728869	9.32256	92.8801	2.60186e-13	6.60481e-198	0.00991728
NCOA4	71314	3.10456e-15	1.54612	-1.54319	0.14145	0.08765	0.12285	0.08155	B2	0.381434	0.349943	-0.804059	9.22632	11.0816	0.0175938	5.83029e-20	0.00743353
NCSTN	1522405	1.40898e-194	1.39879	-1.39678	0.0433	0.0322	0.0426	0.0322	CD8a	0.281242	0.236551	-0.237132	9.67551	23.1575	0.0180222	8.60563e-205	0.00918404
NDC1	4547910	4.20377e-05	0.860418	-0.85814	0.0149	0.0128	0.0145	0.0128	Gran	0.249656	0.240176	-0.0816464	9.25755	6.29419	0.418437	4.02766e-16	0.0286468
NDUFA8	16948618	1.73171e-148	2.1228	-2.11491	0.13065	0.08195	0.1231	0.0795	CD4	0.358346	0.412287	-0.117241	9.30077	2.93837	0.237743	3.1094e-133	1.43967e-09
NDUFA8	4456677	0.00695343	0.617369	-0.610452	0.12035	0.12795	0.1134	0.11805	Gran	0.121896	0.0947443	-0.548942	9.33344	17.0041	0.0043887	4.65048e-14	0.000128331
NDUFA8	1892797	1.07757e-110	2.20315	-2.19656	0.1456	0.0658	0.13585	0.0632	CD8a	0.412403	0.705939	-0.445017	9.72582	21.0337	0.00151226	2.46588e-75	0.0182185
NDUFAF1	551298	4.27764e-69	2.69772	-2.68601	0.0388	0.01985	0.03755	0.0191	CD8na	0.493863	0.628429	-0.0698125	9.13752	0.255794	0.820056	2.97849e-35	0.03051
NDUFAF2	1586862	2.84663e-178	0.574548	-0.579864	0.07995	0.0717	0.0731	0.0675	CD8a	0.072602	0.0266255	-0.158949	9.70079	3.68393	0.236827	2.05175e-270	1.67804e-13
NDUFAF4	16310531	2.37442e-181	1.99368	-2.00993	0.09465	0.0653	0.0897	0.0628	CD4	0.374351	0.285923	-0.261083	9.28123	17.4862	0.00780604	1.53821e-162	0.0333132
NDUFAF5	658173	1.84911e-13	1.11059	-1.1077	0.007	0.0053	0.007	0.0053	B1	0.281837	0.21618	-0.0332604	9.67506	7.5081	0.525316	4.32543e-13	0.0490657
NDUFAF5	14591702	2.27252e-286	1.3819	-1.38232	0.0169	0.01375	0.01645	0.01345	CD4	0.327134	0.223579	-0.128044	9.2335	55.99	0.012232	5.41346e-291	2.8826e-05
NDUFB6	17842301	4.9382e-108	1.05505	-1.05861	0.2243	0.18015	0.1976	0.16155	CD4	0.165502	0.169013	-0.316346	9.36492	15.3825	0.00112376	1.86625e-138	1.35797e-06
NDUFB6	704141	1.10022e-23	1.46	-1.4686	0.28485	0.21025	0.24715	0.18895	CD8na	0.214292	0.281312	-0.104111	9.28578	0.194297	0.701237	7.74558e-46	0.0257658
NDUFB6	1955004	6.17839e-99	0.753239	-0.748428	0.2185	0.16295	0.19415	0.1499	CD8a	0.1261	0.177567	-0.151025	9.77835	1.89666	0.268229	8.95347e-81	0.00427327
NDUFS1	1585382	1.22466e-178	2.47268	-2.48613	0.0581	0.02675	0.057	0.02675	CD8a	0.390183	0.696786	-0.223929	9.6785	14.8988	0.0505196	3.34569e-24	3.84932e-84
NDUFS1	60725	0.00259575	0.934306	-0.930418	0.1442	0.1	0.12665	0.09445	Mono1	0.177841	0.374621	-0.608674	8.72345	3.9491	0.14524	3.79671e-05	1.53417e-06
NDUFS1	15556559	1.86656e-224	2.00232	-1.9798	0.06555	0.0467	0.0633	0.0462	CD4	0.375055	0.33157	-0.161775	9.26382	15.3861	0.0295739	6.86174e-108	1.63704e-183
NDUFS1	179413	2.92497e-18	1.86202	-1.86957	0.0998	0.061	0.09265	0.061	Tregs	0.357317	0.409009	-0.234008	9.17383	1.84041	0.402072	2.81302e-08	4.90658e-09
NDUFS1	938416	2.89121e-44	2.20462	-2.19208	0.06015	0.04355	0.05765	0.04185	NK1	0.374536	0.209005	-0.165403	9.89394	1.27192	0.525781	5.4345e-07	3.50315e-08
NDUFS1	573194	4.3982e-61	2.50862	-2.50661	0.06495	0.04165	0.06285	0.04165	CD8na	0.395137	0.416992	-0.461309	9.15435	17.4401	0.0207885	1.30373e-45	5.26727e-15
NDUFS1	676895	2.00325e-10	2.10471	-2.09262	0.0471	0.03345	0.0467	0.03345	B1	0.377573	0.476959	-0.364417	9.70111	16.8006	0.0406017	1.1632e-71	1.14336e-29
NDUFS6	741532	2.64481e-16	0.910488	-0.908495	0.33045	0.2625	0.2908	0.2307	CD8na	0.127207	0.145103	-0.143213	9.31691	0.37758	0.57619	7.58375e-73	0.00378069
NEIL1	14818113	3.68277e-271	1.11137	-1.10899	0.02495	0.01545	0.02395	0.0151	CD4	0.349165	0.426478	-0.182456	9.23822	49.4872	0.00623342	5.94071e-161	0.00564194
NELL2	15886933	5.34987e-205	0.605003	-0.607069	0.1287	0.1285	0.1133	0.10865	CD4	0.231731	0.0387407	-0.483784	9.3125	56.6291	6.41024e-08	6.28168e-269	3.64543e-05
NEU1	14778073	8.06849e-274	1.62393	-1.62445	0.0218	0.01135	0.02115	0.01135	CD4	0.494517	0.643442	-0.0629603	9.23462	7.65287	0.333421	7.69775e-250	0.00962202
NF2	14923035	2.97132e-264	1.68921	-1.69445	0.02995	0.01885	0.02905	0.0186	CD4	0.496677	0.467885	-0.163366	9.24153	42.0504	0.00723983	1.20142e-293	0.0315941
NFATC2IP	1968064	1.49427e-96	1.79327	-1.8044	0.18945	0.0988	0.16455	0.09185	CD8a	0.342379	0.505757	-0.498212	9.75124	23.4822	0.000246147	2.82846e-112	0.00671216
NFATC3	2180461	6.26189e-62	1.78353	-1.79474	0.2553	0.1243	0.22615	0.1149	CD8a	0.421294	0.612045	-0.807736	9.78487	50.5542	1.02718e-08	3.9161e-212	0.00186056
NFE2L1	14791940	6.7498e-273	1.72366	-1.71423	0.01955	0.0129	0.0192	0.0129	CD4	0.404475	0.353618	-0.00401626	9.23516	1.3573	0.674749	4.16537e-16	0.00238926
NFIC	15668444	9.12076e-218	0.648977	-0.653292	0.07685	0.06745	0.07225	0.0638	CD4	0.116199	0.0645327	-0.068415	9.274	2.10652	0.375914	7.46319e-94	0.000315642
NFX1	15261755	1.43906e-242	1.23152	-1.22798	0.05325	0.04085	0.0506	0.0389	CD4	0.287172	0.24181	-0.0758948	9.25725	4.19858	0.282232	9.25555e-223	0.0473717
NFX1	1566866	2.97188e-183	1.61937	-1.61688	0.0486	0.01935	0.0465	0.01935	CD8a	0.360756	0.685791	-0.0454289	9.67252	2.12665	0.501613	6.09141e-174	0.0470933
NGFRAP1	18340589	2.68009e-88	0.678805	-0.68135	0.24485	0.1741	0.2067	0.1502	CD4	0.154611	0.290774	-0.901524	9.37129	109.657	8.66676e-19	4.89049e-297	0.0326987
NHLRC2	1489108	2.77942e-203	1.77408	-1.78084	0.0279	0.017	0.0279	0.017	CD8a	0.475955	0.421432	-0.227395	9.66425	37.0404	0.0126495	6.28139e-164	0.00682359
NIPAL3	17893502	6.5235e-106	3.24397	-3.25689	0.1649	0.0805	0.15095	0.0757	CD4	0.596467	0.671954	-0.415848	9.31473	32.4845	3.72927e-05	2.25892e-250	0.000262434
NIPAL3	687825	7.54383e-09	2.9479	-2.94007	0.06945	0.0303	0.06625	0.0303	B1	0.555919	1.01588	-0.490764	9.70892	20.618	0.0149356	3.71088e-09	0.00122012
NIPAL3	1677022	1.13332e-156	2.73129	-2.71909	0.0878	0.04145	0.08165	0.0391	CD8a	0.534948	0.654213	-0.204645	9.69429	11.7641	0.0456865	2.87854e-189	0.0322476
NIT1	15155294	2.77374e-249	2.47073	-2.46396	0.04245	0.0325	0.0416	0.03125	CD4	0.354936	0.227358	-0.146369	9.24955	15.9257	0.0551546	4.88872e-151	0.000633221
NLRC5	1770385	8.66832e-136	0.54091	-0.554953	0.1391	0.09215	0.1249	0.08895	CD8a	0.187934	0.3162	-0.0403819	9.72868	0.403361	0.64948	0.000116825	0.00307739
NME7	14956763	4.72215e-262	2.17642	-2.17874	0.0287	0.0187	0.0279	0.01795	CD4	0.421607	0.334637	-0.0519688	9.24056	3.07142	0.461825	1.56537e-293	0.00402744
NMI	16807184	1.73881e-155	1.1271	-1.12565	0.13865	0.10215	0.12705	0.09505	CD4	0.263805	0.268293	-0.236351	9.31017	10.8675	0.018615	2.04413e-56	0.0139224
NMT2	16026940	5.07987e-197	1.16818	-1.16606	0.1025	0.0776	0.09605	0.0731	CD4	0.284097	0.266664	-0.0506939	9.28709	0.710814	0.579048	1.04209e-232	0.0336491
NOC2L	16819114	6.8682e-155	2.16463	-2.15252	0.1358	0.08975	0.12715	0.08495	CD4	0.327709	0.356526	-0.0832122	9.30273	1.76132	0.355791	1.96741e-165	0.0149982
NOL9	1494824	8.95291e-202	2.14337	-2.12923	0.03685	0.02385	0.03565	0.02325	CD8a	0.527239	0.314412	-0.00450562	9.66827	0.490741	0.760364	4.83349e-81	0.00371038
NOLC1	1627954	2.97539e-168	2.00713	-1.99869	0.0705	0.0379	0.06825	0.03675	CD8a	0.410572	0.562234	-0.170152	9.6868	7.74137	0.127863	0.00498204	7.27817e-06
NOP2	15239749	5.99271e-244	3.37769	-3.38688	0.0362	0.01945	0.0352	0.01945	CD4	0.698348	0.544367	-0.210018	9.24447	55.8234	0.00104477	1.24278e-245	0.0291638
NOP56	673908	1.01071e-30	2.92243	-2.91609	0.2129	0.15945	0.19305	0.14405	CD8na	0.456008	0.280354	-0.0631216	9.24824	0.0850851	0.80986	1.86633e-72	0.0334725
NOSIP	23138127	0.386909	0.568149	-0.572414	1.6479	1.44225	0.74035	0.66735	CD4	0.131838	0.101569	-0.397287	10.0555	37.4804	9.48115e-10	3.29449e-40	5.30947e-05
NPAT	16256330	2.69976e-184	2.22073	-2.2191	0.09555	0.05475	0.0883	0.0529	CD4	0.508944	0.51718	-0.210766	9.27813	14.8834	0.016975	1.23268e-165	0.000709649
NPHP3	170441	6.26638e-23	1.1467	-1.15123	0.05045	0.04295	0.0493	0.0385	Tregs	0.277756	0.0185138	-0.196548	9.14727	1.50432	0.531191	0.0342872	0.0111852
NPL	1433775	3.57455e-218	0.786782	-0.793191	0.01475	0.0089	0.0143	0.0084	CD8a	0.223938	0.351581	-0.0426381	9.65569	2.04776	0.652926	7.96899e-48	4.44239e-07
NQO2	1699520	1.67801e-151	1.36513	-1.36802	0.0892	0.0449	0.08585	0.04405	CD8a	0.479884	0.562113	-0.14539	9.69535	3.45294	0.273559	8.35451e-214	0.0233945
NR1H2	16656549	4.052e-163	1.53909	-1.54634	0.1387	0.09985	0.13065	0.09285	CD4	0.303553	0.339491	-0.00621483	9.30803	0.0201125	0.924282	1.57285e-279	0.0317868
NR2C1	14847158	3.06985e-269	0.66538	-0.659571	0.03635	0.03355	0.0357	0.0328	CD4	0.112127	0.0341184	-0.0652351	9.24858	3.00066	0.407604	3.06124e-231	0.0194091
NRBP1	1854248	2.56878e-118	1.51013	-1.5192	0.1464	0.0831	0.13755	0.0779	CD8a	0.298986	0.44964	-0.129548	9.73229	1.85958	0.32558	8.51767e-110	0.000103786
NSD1	1874717	3.08546e-114	0.907147	-0.913188	0.16995	0.1234	0.15195	0.1135	CD8a	0.161166	0.137704	-0.0830335	9.7516	0.848075	0.484265	1.08501e-225	0.0228836
NSL1	1770203	7.91941e-136	4.21593	-4.22743	0.10315	0.04655	0.09955	0.04655	CD8a	0.553996	0.635201	-0.319555	9.7029	15.2908	0.0155918	3.94795e-218	0.0397456
NSMCE2	1602011	1.52075e-174	1.08689	-1.08901	0.0695	0.0553	0.0671	0.05345	CD8a	0.187148	0.0632685	-0.0264818	9.69126	0.194948	0.794753	2.63501e-213	0.00810054
NT5C3B	914708	1.72821e-49	3.10523	-3.10435	0.03135	0.01025	0.03075	0.0095	NK1	0.654794	1.0916	-0.137521	9.8721	1.72416	0.577492	2.18367e-44	0.00394537
NT5C3B	15634554	8.80437e-220	1.68266	-1.68699	0.05925	0.03515	0.0565	0.0346	CD4	0.431352	0.498584	-0.187378	9.25781	15.5913	0.0364227	8.51778e-06	5.86422e-09
NTMT1	1639322	1.56201e-165	1.00422	-1.00296	0.0826	0.06165	0.07885	0.0593	CD8a	0.139943	0.167186	-0.0968981	9.69976	1.31668	0.484047	1.76296e-109	0.0223188
NUDT16	14859504	2.00244e-268	1.0473	-1.04709	0.0326	0.0279	0.0311	0.0275	CD4	0.252354	0.129833	-0.0369687	9.2442	1.07992	0.641589	3.50613e-269	0.0296116
NUDT22	1026172	1.54682e-27	1.46476	-1.45898	0.1477	0.0857	0.1329	0.07955	NK1	0.246536	0.51038	-0.0592419	9.94446	0.0954768	0.818127	1.23755e-21	1.09632e-05
NUDT22	199838	1.00625e-09	0.774993	-0.775067	0.18	0.12415	0.16375	0.10825	Tregs	0.174569	0.16908	-0.190012	9.22352	0.669507	0.456829	1.93215e-32	5.40583e-06
NUDT22	71913	9.90073e-15	0.864078	-0.869646	0.1628	0.1064	0.1428	0.10095	B2	0.113877	0.343964	-0.524935	9.23975	4.79472	0.0996076	3.17041e-17	2.79535e-06
NUDT22	4410547	0.0462894	0.787322	-0.783045	0.1483	0.1514	0.1308	0.13365	Gran	0.0847473	0.112496	-0.253425	9.35105	3.15606	0.185794	7.15421e-12	5.87965e-09
NUDT22	61215	0.00441161	1.48769	-1.48671	0.29735	0.2667	0.2533	0.2379	Mono1	0.134672	0.105149	-0.0390855	8.82806	0.0236088	0.906669	2.52252e-06	0.015933
NUP35	14888072	1.51837e-266	0.89974	-0.903168	0.0296	0.02005	0.0288	0.0195	CD4	0.258839	0.365028	-0.0300138	9.24047	2.0566	0.557896	1.04538e-125	4.77572e-06
NUP35	1466660	2.93018e-209	1.07933	-1.07511	0.02645	0.01325	0.02645	0.01325	CD8a	0.285109	0.516081	-0.00433653	9.66171	0.0710825	0.916844	2.49907e-101	0.00231123
NUP43	4575198	6.36742e-06	1.55629	-1.55584	0.03505	0.0249	0.0346	0.0249	Gran	0.292759	0.563833	-0.231635	9.26895	17.1274	0.0756306	0.000109935	0.00403697
NUP50	1671531	6.0133e-158	2.47787	-2.48444	0.07645	0.0416	0.07305	0.0377	CD8a	0.588762	0.456625	-0.123024	9.69115	4.52924	0.218535	1.55217e-198	0.0271656
NUP50-AS1	14650944	2.3799e-282	1.78389	-1.78184	0.01185	0.00585	0.0118	0.00585	CD4	0.615525	0.606183	-0.0516043	9.22958	23.0104	0.186385	6.14344e-218	0.000975906
NUP50-AS1	1451564	2.50207e-213	2.17336	-2.17638	0.0201	0.00735	0.01955	0.00735	CD8a	0.588943	0.990952	-0.195449	9.65729	80.6653	0.00201718	1.08924e-130	0.00384383
NUP62	15895289	1.61786e-204	2.91305	-2.92069	0.06635	0.0284	0.06425	0.02755	CD4	0.672256	0.846846	-0.324258	9.25902	63.5724	2.70907e-05	2.04003e-287	0.00734618
NUP98	15048206	3.93882e-256	1.79406	-1.77824	0.0412	0.02875	0.04015	0.02875	CD4	0.344697	0.406596	-0.198708	9.24886	32.7792	0.00674095	6.7823e-259	1.47021e-05
NUP98	1535921	4.24259e-191	1.52548	-1.5331	0.0437	0.02725	0.04315	0.02725	CD8a	0.295477	0.294791	-0.200915	9.67338	22.0043	0.0256647	4.64888e-176	7.83142e-09
NXF1	909607	1.18717e-50	0.520651	-0.515693	0.04895	0.04025	0.04835	0.03775	NK1	0.180952	0.308012	-0.0922729	9.88715	0.456712	0.733392	2.65414e-20	9.37473e-08
NXF1	65456	1.21397e-20	1.56625	-1.56967	0.07135	0.04425	0.0638	0.04425	B2	0.353756	0.414139	-0.350142	9.18361	4.19967	0.239676	1.02622e-15	6.12028e-32
OARD1	1003660	1.946e-31	1.66154	-1.66479	0.1548	0.109	0.1351	0.1002	NK1	0.19368	0.331799	-0.0270406	9.95268	0.0228445	0.918074	3.56208e-16	0.0121127
OARD1	681114	5.8716e-29	2.49963	-2.50552	0.21815	0.1443	0.1877	0.1359	CD8na	0.246408	0.353955	-0.899159	9.24171	13.7347	0.00283002	2.39449e-10	0.0275207
OARD1	196875	8.78836e-11	1.50345	-1.51007	0.203	0.1487	0.17595	0.1346	Tregs	0.195455	0.151756	-0.220876	9.24113	0.662072	0.573061	0.0283972	0.00068325
OCEL1	661920	8.09716e-13	1.66647	-1.66958	0.0332	0.0283	0.0313	0.0283	B1	0.34749	0.279263	-0.400169	9.69282	23.4591	0.0304246	5.31947e-11	0.0179742
ODF2	1558052	1.80027e-185	1.3396	-1.33906	0.047	0.0221	0.0464	0.0221	CD8a	0.299251	0.635707	-0.2367	9.67348	19.0425	0.0371837	8.34252e-41	0.0432767
ODF2	14968776	2.85697e-261	1.56552	-1.56069	0.03615	0.02655	0.0351	0.0261	CD4	0.405034	0.322244	-0.157676	9.24648	22.9136	0.0286277	6.14691e-73	6.82852e-05
OLFM2	15248854	2.23494e-243	1.94033	-1.93792	0.03395	0.0065	0.03275	0.0065	CD4	1.1748	1.54141	-0.206091	9.23925	53.9589	0.00557925	4.37511e-70	0.000600074
OMA1	16058417	3.00202e-195	2.13552	-2.14176	0.08045	0.04625	0.0764	0.0451	CD4	0.562971	0.541301	-0.210755	9.27071	13.5648	0.0296101	6.59682e-191	0.000778727
OMA1	73698	2.76986e-13	2.26237	-2.25821	0.11515	0.0356	0.1119	0.0356	B2	0.391206	1.11461	-0.68191	9.20226	9.736	0.0479549	4.01415e-11	0.042153
OMA1	1645780	5.3578e-164	2.0589	-2.07059	0.06755	0.02925	0.0654	0.0278	CD8a	0.535538	0.695972	-0.332931	9.68412	29.5211	0.00375294	2.33928e-159	0.00327998
ORAI3	4534352	0.000100911	1.04859	-1.05167	0.14135	0.1202	0.125	0.11275	Gran	0.254726	0.320931	-0.157611	9.33747	1.30439	0.400942	2.24785e-49	2.71237e-19
ORMDL1	2185855	3.75322e-61	0.90996	-0.919695	0.34935	0.2754	0.2904	0.236	CD8a	0.114384	0.129503	-0.243661	9.8574	4.40952	0.0551804	5.83752e-94	2.24042e-06
ORMDL1	1075375	5.9784e-20	1.0633	-1.06051	0.28605	0.2472	0.2483	0.20945	NK1	0.0953199	0.105643	-0.703921	10.0412	6.74469	0.0212245	8.7345e-18	0.000673824
ORMDL2	16904587	1.19469e-150	1.50181	-1.50409	0.1194	0.0643	0.10825	0.06055	CD4	0.459297	0.542067	-0.0473185	9.29302	0.526374	0.607997	2.11215e-166	0.00164386
ORMDL3	17044383	7.66506e-144	1.01198	-1.00483	0.15275	0.10615	0.1402	0.0993	CD4	0.248518	0.328236	-0.236416	9.31764	10.1618	0.0187936	2.86735e-239	0.00217372
OS9	16190644	6.77889e-188	0.890125	-0.891075	0.13135	0.1151	0.1248	0.10595	CD4	0.186175	0.154222	-0.178905	9.30934	6.76736	0.0630286	5.36795e-200	0.00296812
OSBPL2	14914914	8.74107e-265	1.96967	-1.97751	0.02945	0.02095	0.02865	0.0202	CD4	0.459329	0.30798	-0.0928166	9.24078	17.0854	0.0882919	9.13523e-142	0.0038254
OSBPL2	1474350	3.34414e-207	1.73238	-1.73771	0.03065	0.02265	0.02995	0.02215	CD8a	0.377887	0.122601	-0.0586318	9.66624	2.59412	0.482027	8.44959e-100	0.00121309
OSBPL9	15713107	3.99681e-215	1.52728	-1.51724	0.0694	0.04765	0.0662	0.04585	CD4	0.346581	0.362076	-0.34212	9.26732	50.3045	4.73938e-05	1.21008e-149	0.00164728
OSBPL9	1610848	2.17886e-172	1.30634	-1.31908	0.0775	0.0533	0.07355	0.0501	CD8a	0.297865	0.255077	-0.190822	9.69111	8.48907	0.0914877	1.90602e-105	0.00116051
OTUD5	929998	4.37226e-46	0.542509	-0.545195	0.05405	0.04055	0.0531	0.0395	NK1	0.151587	0.237382	-0.0890103	9.8902	0.68202	0.659337	6.00436e-12	0.00345813
OTUD7B	14562472	2.30399e-288	1.01473	-1.00892	0.0169	0.0135	0.01645	0.0126	CD4	0.330799	0.285612	-0.0459923	9.23327	9.1835	0.313477	2.20203e-230	0.00111116
P2RY13	1373059	4.01277e-235	1.40864	-1.41247	0.0003	0	0.0003	0	CD8a	0.422265	inf	-0.00424281	9.64661	8.64638e-07	0.999827	6.07025e-213	0.0299451
P2RY14	14331733	2.38492e-304	0.895015	-0.898183	0.0019	0.0009	0.0019	0.0009	CD4	0.360375	0.760017	-0.00109882	9.22349	37.2076	0.43014	3.29893e-130	4.838e-07
P2RY8	613207	9.58684e-48	1.2226	-1.22729	0.0975	0.06745	0.09265	0.0633	CD8na	0.339069	0.315676	-0.411576	9.17489	6.5366	0.103455	6.13945e-73	0.00728317
P2RY8	690219	1.59788e-08	1.02975	-1.02429	0.1411	0.1113	0.1287	0.10405	B1	0.318828	0.339946	-0.490412	9.7596	6.24166	0.0722525	3.62103e-10	0.0340116
P2RY8	16672903	2.78777e-162	1.15327	-1.15984	0.13575	0.09435	0.12465	0.08865	CD4	0.366827	0.363723	-0.249199	9.30609	17.2187	0.00380845	6.387e-275	2.12447e-09
P4HA1	1436307	1.76276e-217	0.618934	-0.627243	0.0227	0.0201	0.0219	0.01945	CD8a	0.127398	0.00750815	-0.0281459	9.66219	0.445453	0.798302	2.59852e-127	0.000922576
PACSIN1	161163	2.3768e-28	0.559825	-0.559427	0.0032	0	0.0032	0	Tregs	0.204545	inf	-0.0381143	9.11562	6.15147	0.554092	1.9134e-23	0.00484511
PACSIN2	15304520	6.75285e-240	3.22336	-3.21374	0.04215	0.01715	0.0414	0.0167	CD4	0.807809	0.870915	-0.29702	9.2459	79.5417	5.84351e-05	3.44188e-181	0.00274353
PAFAH1B1	16271057	1.71266e-183	1.13265	-1.12723	0.10545	0.0801	0.09775	0.0736	CD4	0.268264	0.202582	-0.0699274	9.28937	1.67364	0.384807	2.63738e-243	0.00765607
PAFAH1B2	192558	1.961e-12	1.51689	-1.51559	0.13895	0.07055	0.1254	0.0688	Tregs	0.432851	0.423085	-0.689694	9.19547	7.77615	0.0489664	1.57953e-24	1.26739e-08
PAFAH1B3	16023298	3.16487e-197	1.19604	-1.19698	0.09255	0.07075	0.0863	0.0652	CD4	0.22185	0.198335	-0.174837	9.28187	7.85244	0.0716909	3.30144e-141	0.0139365
PAIP1	1631924	2.66705e-167	3.30208	-3.28343	0.07885	0.04115	0.0744	0.03845	CD8a	0.468116	0.544085	-0.035216	9.68902	0.760522	0.619951	1.68929e-147	0.00519426
PAK4	1444263	2.60859e-215	2.21288	-2.21558	0.01905	0.01225	0.01905	0.01185	CD8a	0.447331	0.251156	-0.0435242	9.65757	12.6599	0.236279	9.34018e-90	0.00551591
PAM	14517301	1.85051e-291	1.41708	-1.41624	0.0099	0.0059	0.0099	0.00565	CD4	0.554083	0.479735	-0.0470233	9.22846	19.8022	0.248489	1.29614e-173	0.00115314
PAM	1514442	1.21502e-196	1.81177	-1.82596	0.034	0.01355	0.03355	0.01355	CD8a	0.48191	0.812227	-0.11049	9.66513	7.21012	0.264021	7.05564e-125	0.0106602
PAN3	1726066	1.6323e-145	1.8821	-1.8975	0.0951	0.046	0.0908	0.0438	CD8a	0.516489	0.63539	-0.368289	9.70005	23.6168	0.00341122	3.19208e-113	0.000252926
PAN3	16086966	1.19455e-193	1.5941	-1.59245	0.08885	0.0625	0.0841	0.06105	CD4	0.455886	0.332547	-0.480806	9.27835	70.955	1.8534e-07	1.50294e-142	0.0332782
PANK4	1471245	4.95225e-208	4.5294	-4.55666	0.02105	0.00445	0.02105	0.00445	CD8a	0.913666	1.24247	-0.124915	9.65657	58.1697	0.00869625	2.68522e-118	0.000335694
PANK4	14735339	1.13259e-276	3.53939	-3.51274	0.01635	0.0054	0.0162	0.0054	CD4	0.724241	1.02738	-0.058673	9.23123	14.358	0.255847	4.50708e-197	4.49866e-05
PAPD4	1685982	1.33053e-154	1.51589	-1.5242	0.0897	0.05495	0.086	0.0518	CD8a	0.318639	0.347679	-0.272338	9.69955	13.5403	0.024415	3.73097e-160	0.0335639
PAPOLG	14863791	3.83773e-268	3.43379	-3.43128	0.02585	0.01405	0.025	0.01405	CD4	0.638896	0.584543	-0.0776402	9.23778	14.7191	0.145071	4.42635e-259	0.0239377
PAPSS1	1556108	5.81294e-186	2.73101	-2.72137	0.0477	0.01805	0.0454	0.01745	CD8a	0.681741	0.913068	-0.355722	9.67141	57.6948	0.000497451	2.61765e-87	0.0337973
PAPSS2	14295121	6.32729e-307	1.64121	-1.63022	0.00025	0	0.00025	0	CD4	0.50722	inf	-0.0130899	9.22262	126.636	0.229972	5.04532e-36	0.0046983
PAQR7	14392551	4.29421e-300	1.27652	-1.27368	0.0044	0.00195	0.0042	0.00195	CD4	0.718114	0.979799	-0.00431536	9.22537	13.339	0.483008	2.36629e-174	0.00229753
PARD6A	163536	6.60587e-27	0.925473	-0.936658	0.0263	0.01925	0.0244	0.01675	Tregs	0.338517	0.729473	-0.0363231	9.13097	1.47876	0.812178	4.35779e-11	0.0384471
PARP10	15377686	2.3196e-235	1.3412	-1.34169	0.0655	0.0496	0.06265	0.0486	CD4	0.450972	0.306063	-0.422979	9.26371	99.1483	4.39283e-08	7.79114e-104	0.000564572
PARP11	1509774	7.40202e-198	1.58413	-1.59735	0.0354	0.0196	0.0343	0.0196	CD8a	0.326684	0.419807	-0.171151	9.66652	14.4518	0.101504	4.63356e-58	1.2175e-10
PARP11	15004533	5.96893e-259	1.62152	-1.61306	0.0378	0.03055	0.03705	0.0293	CD4	0.333322	0.200359	-0.0419747	9.24803	1.70969	0.533481	4.00684e-110	8.91468e-05
PARP16	60113	2.43874e-26	0.817173	-0.819377	0.0183	0.0144	0.0167	0.0144	B2	0.236188	0.387955	-0.1086	9.15178	5.94448	0.373415	7.68081e-25	3.37255e-05
PARP16	1442269	7.4734e-216	1.77395	-1.77508	0.0205	0.00965	0.0205	0.00965	CD8a	0.431573	0.726842	-0.0661432	9.65774	16.7485	0.173018	3.51721e-211	1.36197e-14
PARP16	14682789	3.35496e-280	1.2455	-1.24223	0.0219	0.01515	0.02135	0.01515	CD4	0.381884	0.439812	-0.143649	9.23689	54.8713	0.00596223	4.49492e-269	0.00449721
PARP9	1647596	1.44349e-163	1.77692	-1.78541	0.0763	0.04305	0.0712	0.0385	CD8a	0.478685	0.531202	-0.388034	9.69043	27.8637	0.00234215	2.00907e-210	0.0070177
PARP9	15469571	1.00014e-229	1.29678	-1.29462	0.0576	0.04065	0.054	0.0392	CD4	0.342937	0.3078	-0.332119	9.25938	66.9475	1.1455e-05	7.57899e-252	0.040599
PAXBP1	4562851	1.52701e-05	1.03581	-1.05142	0.02975	0.02535	0.02915	0.02445	Gran	0.308639	0.237389	-0.226285	9.26756	17.5616	0.0784062	0.000147981	0.00856068
PBDC1	16521583	4.09365e-170	1.35683	-1.36054	0.10945	0.07405	0.1021	0.068	CD4	0.281134	0.313231	-0.0903044	9.28982	2.05142	0.328208	6.59702e-236	0.00501158
PCID2	2040904	8.45255e-84	2.46939	-2.46995	0.17715	0.06835	0.16295	0.0641	CD8a	0.697546	0.85035	-0.42718	9.74041	19.1939	0.0016715	1.30605e-95	3.92189e-05
PCID2	17074367	2.10787e-142	2.59973	-2.60384	0.129	0.06785	0.11855	0.06395	CD4	0.560851	0.612461	-0.29037	9.29646	21.2578	0.00200666	1.91347e-94	2.21595e-06
PCMT1	17784543	1.88557e-110	1.04684	-1.04389	0.1975	0.15195	0.1802	0.14195	CD4	0.230992	0.20843	-0.00010146	9.3487	0.000489445	0.98235	1.53803e-251	0.0102591
PCMTD2	1557205	1.10031e-185	1.45423	-1.46894	0.05475	0.03365	0.0517	0.0322	CD8a	0.482764	0.339668	-0.423631	9.67942	59.3952	7.8011e-05	1.53517e-198	0.00403804
PCMTD2	15713347	4.12919e-215	1.39477	-1.39494	0.0829	0.0642	0.0792	0.061	CD4	0.445044	0.275986	-0.461415	9.27528	68.9256	4.76708e-07	3.63921e-270	0.000415664
PCNP	2100957	5.6308e-74	0.910742	-0.9164	0.30605	0.2484	0.26315	0.21135	CD8a	0.226528	0.167271	-0.891615	9.83656	52.9792	1.97679e-10	1.47134e-153	0.00427327
PCNP	18814325	2.0795e-71	0.76307	-0.76534	0.3968	0.36215	0.32835	0.2933	CD4	0.219423	0.0897355	-1.08054	9.47705	137.14	6.30536e-28	2.0665e-193	3.96451e-08
PDE4DIP	15496258	4.20431e-228	2.03407	-2.02884	0.0497	0.02785	0.048	0.0264	CD4	0.513228	0.481376	-0.0555958	9.2526	3.3202	0.372687	2.11313e-297	0.0174169
PECAM1	14869693	9.39235e-268	1.22816	-1.22855	0.0267	0.0155	0.0259	0.01455	CD4	0.375046	0.526685	-0.308431	9.23836	122.484	1.66062e-05	4.0077e-143	0.00430251
PES1	1528364	4.85874e-193	2.01374	-2.01228	0.04195	0.01825	0.0401	0.01775	CD8a	0.58713	0.810089	-0.115222	9.66964	5.72669	0.275426	5.71523e-201	0.0363306
PEX26	661451	6.74508e-13	0.965992	-0.96351	0.0436	0.0446	0.04175	0.0446	B1	0.207125	0.0844129	-0.136773	9.70287	1.70414	0.50761	6.38755e-05	0.00518967
PFDN6	16342827	1.31378e-179	0.768702	-0.774623	0.1129	0.08215	0.1052	0.07885	CD4	0.211641	0.291156	-0.222201	9.29337	10.5803	0.0290632	3.07715e-51	2.93164e-21
PFDN6	1806402	3.89766e-128	0.804218	-0.804967	0.1372	0.0981	0.1264	0.09015	CD8a	0.190071	0.204093	-0.278235	9.73326	7.59135	0.047332	2.77281e-37	4.98567e-14
PFDN6	698458	1.87384e-07	1.5257	-1.52099	0.1131	0.0698	0.1063	0.06875	B1	0.348366	0.58668	-0.590394	9.73982	9.39004	0.0423826	0.0261257	0.020634
PFDN6	74293	8.06731e-13	1.17558	-1.16949	0.17935	0.11995	0.1669	0.11125	B2	0.243382	0.381631	-0.162425	9.25022	0.451017	0.618794	0.0204647	0.0155007
PFKL	16036945	1.86132e-196	1.38752	-1.38512	0.09965	0.06525	0.09295	0.0619	CD4	0.412479	0.429928	-0.0614754	9.28282	1.41061	0.443543	2.50738e-252	0.0368002
PGK1	20519209	1.04871e-25	0.672756	-0.667986	0.58625	0.50335	0.43605	0.3859	CD4	0.133777	0.114877	-0.0736642	9.57514	1.00364	0.316449	5.4133e-281	0.0108192
PGM2L1	15601419	9.23038e-222	2.03344	-2.01937	0.0602	0.02885	0.0549	0.02835	CD4	0.587579	0.694754	-0.0818152	9.25614	4.42309	0.281012	1.96489e-197	4.13377e-05
PGM2L1	559919	7.01413e-66	1.90128	-1.90869	0.0514	0.02685	0.04655	0.02685	CD8na	0.538058	0.632026	-0.00586297	9.1432	0.381421	0.771132	3.98889e-52	0.0266522
PGM3	14594345	3.43926e-286	0.734025	-0.731708	0.01875	0.01345	0.0184	0.0127	CD4	0.161983	0.411945	-0.0951023	9.23396	23.7832	0.0952465	2.01883e-77	9.99305e-06
PGM3	1423653	5.91399e-221	1.38026	-1.3892	0.01395	0.0082	0.0134	0.0082	CD8a	0.301166	0.307888	-0.0874289	9.65463	15.0144	0.255008	1.59685e-52	0.0084697
PHEX	14323744	6.5501e-305	1.33079	-1.32442	0.00125	0.0004	0.00125	0.0004	CD4	0.463145	1.28627	-0.00512609	9.22314	34.8041	0.478842	3.22074e-102	6.93706e-05
PHF11	684532	2.618e-09	0.647824	-0.636421	0.14785	0.13265	0.12955	0.12055	B1	0.0755212	0.1667	-0.311885	9.76922	2.14478	0.268505	0.0140894	0.0286535
PHF14	18039694	5.66036e-100	1.2858	-1.28677	0.2164	0.1523	0.19315	0.14225	CD4	0.206969	0.288109	-0.172201	9.35233	4.92617	0.0754016	5.01185e-197	1.47983e-08
PHF14	1895824	4.16979e-110	1.37874	-1.38737	0.17175	0.11875	0.1508	0.11075	CD8a	0.25166	0.198957	-0.321766	9.75163	10.9552	0.0121893	6.92951e-156	0.0470096
PHIP	4409856	0.0474608	0.537506	-0.536183	0.24685	0.26515	0.20795	0.21655	Gran	0.116598	0.0401556	-0.101462	9.42015	0.397702	0.605148	3.28583e-44	5.38963e-07
PHIP	1862203	1.00884e-116	0.964631	-0.977058	0.1822	0.1507	0.16095	0.131	CD8a	0.230014	0.0689577	-0.333095	9.76389	10.5733	0.0112573	8.57169e-102	0.000301037
PHLDA1	1399884	1.48186e-227	0.526438	-0.532732	0.00795	0.0032	0.00795	0.0032	CD8a	0.159273	0.751154	-0.101585	9.65051	85.205	0.0298748	2.47246e-216	0.00037173
PHLDA2	14405755	3.57092e-299	1.03332	-1.03881	0.0038	0.00045	0.0038	0.00045	CD4	0.601034	2.18115	-0.027765	9.22412	76.2546	0.118629	3.22658e-134	3.93753e-05
PIGK	4537132	8.46083e-05	1.03514	-1.03052	0.02555	0.0249	0.02435	0.02435	Gran	0.153601	0.172387	-0.0907516	9.26437	3.0613	0.491123	1.00154e-30	0.0107454
PIGK	15491145	2.05622e-228	1.72176	-1.72812	0.0654	0.0484	0.06345	0.0467	CD4	0.318489	0.2904	-0.279773	9.26305	33.2923	0.00137845	3.73884e-183	0.000517159
PIGP	16007798	4.21284e-198	0.553296	-0.554453	0.11425	0.10825	0.1059	0.0963	CD4	0.0528848	0.0144124	-0.0095922	9.29939	0.0436288	0.880465	1.48586e-239	0.0176589
PIGR	1372987	3.82794e-235	1.81068	-1.8081	0.00015	0	0.00015	0	CD8a	0.631061	inf	-0.00283934	9.64662	6.90151e-08	0.999965	5.45262e-50	0.00718955
PIH1D1	1929085	9.39794e-104	1.28481	-1.29642	0.1671	0.0927	0.1521	0.0889	CD8a	0.272576	0.427239	-0.00166215	9.74088	0.00556588	0.971142	1.85817e-147	0.0275645
PIK3CB	14710256	2.35896e-278	0.927855	-0.924686	0.0218	0.01695	0.02125	0.01655	CD4	0.22435	0.205658	-0.0429595	9.23702	4.75178	0.415921	2.92838e-304	0.035479
PIK3IP1	20108639	1.47514e-34	0.53474	-0.534345	0.8026	0.79065	0.52785	0.49585	CD4	0.165349	0.024801	-0.515412	9.70268	37.8169	7.98285e-10	1.40768e-217	0.00370721
PILRB	179802	4.52726e-18	1.28434	-1.28333	0.08425	0.0362	0.0771	0.0362	Tregs	0.589225	0.629406	-0.933286	9.16223	23.4	0.00458685	1.42335e-06	0.00775484
PILRB	15625586	2.56942e-220	1.7185	-1.72074	0.0667	0.0342	0.06325	0.0336	CD4	0.698283	0.706748	-0.309689	9.26095	45.0864	0.000300574	7.35218e-25	6.72889e-05
PJA1	1511050	1.59188e-197	1.99896	-1.98993	0.03575	0.0199	0.0352	0.01965	CD8a	0.401357	0.480507	-0.199774	9.66764	30.5721	0.0159739	1.10664e-151	0.00532834
PKD1	1432453	1.55227e-218	1.64048	-1.64233	0.0198	0.011	0.0198	0.011	CD8a	0.343384	0.620611	-0.141969	9.65712	35.1489	0.0500898	3.70866e-20	3.53387e-21
PKD1	541497	7.61007e-73	2.27394	-2.27069	0.02515	0.01095	0.02515	0.01015	CD8na	0.448204	0.724366	-0.280816	9.12755	22.1545	0.0873146	2.09293e-15	2.38628e-05
PKD1	14715882	5.62711e-278	2.195	-2.19363	0.0182	0.01125	0.0182	0.01085	CD4	0.462884	0.454475	-0.0823993	9.23484	14.3442	0.18218	3.13621e-26	6.35974e-30
PKD1	661102	5.88532e-13	2.28702	-2.29704	0.0127	0.0086	0.0127	0.0086	B1	0.490301	0.489018	-0.120643	9.67936	13.346	0.256691	1.37178e-09	0.000130327
PKHD1L1	679044	4.19711e-10	1.63998	-1.6449	0.0661	0.04655	0.0614	0.04655	B1	0.443655	0.477222	-0.0407255	9.71212	0.0830427	0.87133	4.3769e-87	2.04926e-116
PKHD1L1	69642	1.09083e-16	1.62079	-1.61937	0.085	0.0304	0.0747	0.0304	B2	0.523966	0.816755	-0.519854	9.18778	6.54624	0.119337	1.31991e-34	2.09201e-37
PLA2G6	1413399	8.63314e-224	1.20684	-1.20502	0.0102	0.00455	0.00975	0.00455	CD8a	0.440744	0.538301	-0.0848206	9.65191	61.9312	0.0402505	7.614e-185	0.00292156
PLAA	1482421	4.7053e-205	2.0354	-2.02104	0.02965	0.01415	0.02875	0.0137	CD8a	0.578122	0.634592	-0.127327	9.66369	22.6783	0.0561891	4.06113e-176	7.85704e-09
PLAA	901088	1.26222e-52	2.19736	-2.19461	0.0278	0.0207	0.02745	0.01975	NK1	0.553699	0.175494	-0.247665	9.87217	13.7762	0.123908	2.55035e-25	0.00010266
PLCB3	14317462	2.36904e-305	1.42794	-1.42072	0.00155	0.0013	0.00155	0.0013	CD4	0.603861	0.251044	-0.000530294	9.22351	-3.44959e-10	1	3.5845e-273	0.0305786
PLCE1	1475412	6.42107e-207	1.95005	-1.96562	0.02525	0.01175	0.0249	0.01155	CD8a	0.567983	0.622853	-0.0685483	9.66099	3.56473	0.473411	1.13413e-109	1.51148e-08
PLCE1	63787	2.41584e-22	1.42543	-1.4283	0.04865	0.0267	0.04865	0.0267	B2	0.48002	0.689617	-0.302982	9.16882	9.09053	0.142132	1.01754e-09	0.0254556
PLCE1	14937952	2.80298e-263	1.63822	-1.63792	0.03405	0.0217	0.03275	0.0217	CD4	0.575488	0.506546	-0.124423	9.24444	20.0224	0.0514479	1.1107e-130	3.10438e-10
PLD4	1385604	1.43854e-231	0.721422	-0.726424	0.00185	0	0.0017	0	CD8a	0.291577	inf	-0.0324439	9.64759	41.2229	0.218458	6.86506e-132	0.00479162
PLD6	655671	6.7485e-14	1.67454	-1.66895	0.00175	0.00125	0.00175	0.00125	B1	0.483017	1.52846	-0.00178117	9.67183	1.29089e-10	0.999991	0.0140615	0.00865659
PLEKHB2	1670964	4.43746e-158	1.99672	-1.99539	0.0926	0.05175	0.0887	0.0501	CD8a	0.387059	0.487242	-0.280332	9.69854	14.7858	0.0200547	9.03763e-133	0.00133691
PLEKHB2	16003607	2.44027e-198	2.32359	-2.32512	0.07935	0.05515	0.0752	0.05125	CD4	0.494388	0.304799	-0.0624388	9.27167	1.67855	0.440658	4.87425e-182	0.00996025
PLEKHB2	4530300	0.000130058	0.666433	-0.665702	0.26225	0.25075	0.22515	0.21345	Gran	0.0956734	0.138325	-0.0910966	9.42256	0.350367	0.600921	1.11548e-06	0.0259545
PLEKHF1	2090389	1.16697e-75	1.47352	-1.47328	0.19665	0.06885	0.17015	0.06345	CD8a	0.890046	0.874402	-0.464864	9.74942	19.7156	0.000801102	1.94782e-173	0.00146557
PLEKHF1	15408240	1.76482e-233	2.3399	-2.33805	0.0396	0.01055	0.0376	0.01055	CD4	0.939616	1.2249	-0.0828003	9.2434	6.3018	0.277444	1.12374e-211	0.00530795
PLEKHO2	14609734	3.82958e-285	2.54268	-2.54173	0.01025	0.0036	0.0101	0.0036	CD4	0.878814	0.891445	-0.00269478	9.22809	1.99144	0.732896	7.58014e-169	0.0163725
PLEKHO2	662339	9.52783e-13	2.85026	-2.83504	0.009	0.00215	0.009	0.00215	B1	0.790281	1.77869	-0.150539	9.67616	20.4512	0.203634	7.94398e-08	0.0340116
PLIN2	946355	1.39074e-42	0.922897	-0.924254	0.0847	0.06455	0.08135	0.06265	NK1	0.162518	0.238531	-0.828742	9.90965	24.9465	0.0018701	7.40464e-60	0.00891138
PLIN2	16582579	6.19475e-167	1.56566	-1.56678	0.1226	0.09155	0.11405	0.0844	CD4	0.277388	0.253683	-0.13683	9.30083	4.27473	0.143817	8.81354e-304	0.00910256
PLOD3	14757111	3.23092e-275	1.27715	-1.27546	0.0264	0.019	0.0257	0.01875	CD4	0.443157	0.318488	-0.0542834	9.23943	5.65205	0.339003	1.54617e-66	3.12265e-14
PLOD3	171951	4.19024e-22	1.40925	-1.40887	0.04615	0.0296	0.0433	0.02755	Tregs	0.43681	0.10428	-0.290781	9.1429	9.52241	0.134405	0.0233875	0.0386639
PLOD3	1522283	1.31027e-194	1.16507	-1.16535	0.03575	0.0228	0.03515	0.02175	CD8a	0.392421	0.221754	-0.0906324	9.66871	3.333	0.412454	1.26133e-77	0.00256415
PLTP	1382730	2.21828e-232	1.29808	-1.30644	0.0021	0.00105	0.0021	0.00105	CD8a	0.548123	0.679995	-0.0258916	9.64776	38.621	0.275577	6.30474e-134	0.0261077
PLXNA3	4569967	9.26243e-06	1.72232	-1.7255	0.00935	0.00595	0.009	0.00595	Gran	0.479224	0.642213	-0.00727514	9.25337	0.244349	0.894959	1.6757e-05	0.0490371
PLXNB2	14316844	2.14341e-305	1.01632	-1.01842	0.0017	0.00135	0.0017	0.00135	CD4	0.236876	0.177674	-0.0220462	9.22345	111.176	0.179026	1.33415e-284	0.0266519
PMEPA1	14399396	1.28807e-299	1.17985	-1.17529	0.0059	0.0046	0.00575	0.0044	CD4	0.370849	0.227712	-0.0178552	9.22614	5.88171	0.601817	4.6067e-261	0.0278114
PMFBP1	14291514	3.52221e-307	1.13554	-1.13663	0.00025	0.0001	0.00025	0.0001	CD4	0.42406	0.99065	-0.000813975	9.22262	2.72422e-09	0.999975	3.90228e-275	0.0180121
PMFBP1	655150	5.45878e-14	1.2506	-1.23662	0.0004	0	0.0004	0	B1	0.43283	inf	-0.00151694	9.671	2.68276e-08	0.99994	2.74188e-14	0.0185334
PML	929094	2.77313e-46	1.84348	-1.83315	0.04635	0.03045	0.04515	0.03045	NK1	0.318559	0.307466	-0.171339	9.88363	2.22338	0.455283	3.26001e-36	0.0149493
PML	1537763	1.25682e-190	2.10203	-2.10727	0.046	0.02755	0.04505	0.02755	CD8a	0.411424	0.367788	-0.0825321	9.67413	3.20176	0.384151	3.52888e-95	0.00134154
PNP	15660361	3.02141e-218	1.50065	-1.50261	0.04975	0.01455	0.04835	0.01425	CD4	0.527655	1.1537	-0.0203016	9.24729	0.777264	0.688794	1.27535e-190	0.00225834
PNPLA4	14927223	5.58181e-264	2.19492	-2.19829	0.02445	0.01515	0.0242	0.0149	CD4	0.556231	0.453504	-0.076968	9.23841	6.82111	0.311079	7.53902e-205	1.10415e-06
PNPT1	1523795	3.22196e-194	1.02536	-1.03339	0.0453	0.0303	0.0427	0.02975	CD8a	0.236062	0.338161	-0.0889165	9.67454	4.18932	0.317838	6.62252e-51	0.000164004
PNPT1	15378942	2.77267e-235	1.46639	-1.46957	0.0538	0.03755	0.0525	0.03645	CD4	0.400569	0.287215	-0.0327227	9.256	1.22384	0.567932	1.37429e-73	2.74762e-05
POGK	14919592	1.769e-264	1.25456	-1.24746	0.0352	0.02655	0.03385	0.02615	CD4	0.284226	0.224936	-0.260906	9.24507	102.785	6.57409e-06	8.73988e-241	0.0235319
POLD3	14845406	2.35201e-269	0.947917	-0.951397	0.02595	0.02065	0.02515	0.01945	CD4	0.21001	0.232369	-0.129105	9.23981	23.941	0.0474588	9.12058e-177	0.00846762
POLDIP3	15551070	8.71489e-225	2.06586	-2.05544	0.05935	0.03025	0.0568	0.03025	CD4	0.559138	0.690736	-0.286119	9.25649	42.3697	0.000741766	8.01632e-272	0.0211647
POLG	15458130	2.00546e-230	3.3865	-3.41493	0.0487	0.01965	0.0475	0.0188	CD4	0.720253	0.875931	-0.0151762	9.24804	0.637886	0.70175	1.18212e-276	0.00723629
POLI	1410449	1.30912e-224	0.684543	-0.696755	0.01135	0.00355	0.0108	0.00275	CD8a	0.173531	1.18751	-0.130239	9.65207	49.3993	0.0709346	1.12402e-233	0.0470933
POLR1C	15266143	2.70939e-242	2.66847	-2.66091	0.04365	0.0238	0.0421	0.02265	CD4	0.38003	0.518528	-0.0992411	9.24798	8.64982	0.167926	2.31992e-36	0.000131945
POLR1E	174797	1.36212e-20	0.648144	-0.645962	0.0615	0.0327	0.0579	0.0327	Tregs	0.142046	0.388763	-0.548832	9.15084	14.237	0.0458744	2.34945e-15	0.00592279
POLR2H	16223427	4.28889e-186	1.30644	-1.3148	0.10095	0.0656	0.09525	0.0613	CD4	0.234432	0.378652	-0.088393	9.28322	1.86877	0.382891	2.83959e-293	0.0280504
POLR3A	1487570	1.0895e-203	1.53182	-1.54371	0.03025	0.022	0.0298	0.0209	CD8a	0.29403	0.137045	-0.130079	9.66609	19.513	0.0616848	7.38598e-127	0.00293782
POLR3F	1468262	7.87662e-209	1.628	-1.6342	0.02345	0.0153	0.02345	0.0153	CD8a	0.391949	0.254357	-0.237878	9.66113	55.4926	0.00475187	3.60169e-200	0.0261349
POLR3K	16459348	2.16961e-173	1.61934	-1.6232	0.0879	0.0455	0.08275	0.04385	CD4	0.441893	0.548947	-0.151527	9.27304	7.31625	0.108013	3.52818e-10	0.0190368
PPA2	1830371	3.6245e-123	2.41373	-2.42294	0.1289	0.0825	0.12265	0.0764	CD8a	0.338925	0.276171	-0.0796824	9.72331	0.872185	0.519703	9.69562e-05	0.027642
PPAT	57176	2.602e-05	3.02168	-3.03394	0.0106	0.0068	0.0106	0.0068	Mono1	0.718683	0.550728	-0.104529	8.64316	6.35061	0.437355	0.00463735	0.0425292
PPAT	1480495	1.44863e-205	3.98707	-4.02418	0.02575	0.00635	0.025	0.00635	CD8a	0.915625	1.1958	-0.154705	9.65874	38.0361	0.0320965	9.87704e-30	0.000359186
PPAT	15018584	4.83844e-258	3.386	-3.37631	0.0272	0.01165	0.02655	0.0114	CD4	0.901078	0.810589	-0.205827	9.23851	84.8533	0.000400817	1.20928e-05	2.45607e-09
PPAT	4565012	1.3135e-05	2.66163	-2.66814	0.00705	0.00305	0.00705	0.00305	Gran	0.703449	1.6185	-0.107486	9.25152	41.1294	0.1098	6.94241e-08	0.041224
PPIAL4G	4549175	3.86585e-05	1.98473	-1.98823	0.0045	0.00465	0.0045	0.00465	Gran	0.551707	0.217708	-0.00563333	9.25105	0.0228443	0.974957	1.24397e-19	0.000220478
PPIG	2130897	2.60157e-69	0.560257	-0.574132	0.35365	0.30425	0.2821	0.2552	CD8a	0.0690617	0.0209736	-0.362779	9.86909	9.42766	0.00430054	4.9396e-95	0.00981219
PPIL4	15959058	7.20967e-201	2.06369	-2.05504	0.076	0.05055	0.0725	0.04755	CD4	0.452933	0.358492	-0.264501	9.26979	29.9709	0.00137407	4.78635e-228	0.00819092
PPM1B	16804042	1.21042e-155	2.10392	-2.0941	0.12765	0.0912	0.1212	0.085	CD4	0.397991	0.297771	-0.226743	9.30016	12.4574	0.0148836	6.62079e-264	0.0119724
PPM1K	1920187	1.96e-105	4.11777	-4.11397	0.1785	0.0863	0.15275	0.07985	CD8a	0.513258	0.634112	-0.37929	9.74394	13.7362	0.00564949	7.1496e-274	2.28904e-101
PPM1K	60649	0.00238537	1.74572	-1.75995	0.06485	0.02715	0.0581	0.02715	Mono1	0.440661	0.742596	-0.0362998	8.67063	4.88797	0.267347	2.6454e-09	1.29983e-08
PPM1K	1011803	5.38358e-30	3.90311	-3.88917	0.1373	0.0864	0.12775	0.0792	NK1	0.483066	0.487893	-0.217577	9.93978	1.05863	0.462119	1.00597e-13	3.41937e-10
PPM1K	692419	2.67145e-26	3.42144	-3.41675	0.23625	0.13915	0.19995	0.1238	CD8na	0.495645	0.517079	-0.400863	9.24921	2.7369	0.170296	5.91385e-237	3.63098e-60
PPM1K	18031466	2.64995e-100	3.09052	-3.09543	0.19885	0.11895	0.17195	0.1042	CD4	0.473881	0.479084	-0.342569	9.33874	19.7407	0.000500645	0	0
PPM1K	4535837	9.18657e-05	1.88867	-1.89306	0.0463	0.03675	0.0427	0.03525	Gran	0.483695	0.551266	-0.107179	9.27854	2.31837	0.444443	3.15887e-41	1.72646e-19
PPM1K	772093	0.198616	2.5376	-2.52628	0.40215	0.30555	0.3189	0.24385	B1	0.491421	0.378514	-0.746848	9.91075	8.26099	0.00653189	2.34356e-49	3.02318e-45
PPM1K	199267	6.35894e-10	1.74812	-1.75836	0.23025	0.15375	0.18775	0.13225	Tregs	0.427492	0.287807	-0.843924	9.25507	7.3452	0.0253611	6.31333e-55	7.28569e-17
PPM1K	95818	0.0561675	2.03114	-2.04791	0.4589	0.25345	0.3557	0.2066	B2	0.450913	0.53198	-0.634336	9.40127	4.12443	0.0530117	3.21901e-30	6.67881e-27
PPM1N	562076	4.34596e-65	1.41991	-1.42144	0.0546	0.0377	0.05105	0.03575	CD8na	0.278764	0.36109	-0.0837512	9.14743	0.359968	0.753774	1.79332e-139	1.32485e-110
PPM1N	12992	1.13985e-09	1.36906	-1.37206	0.05005	0.00635	0.05005	0.00635	NK2	0.427005	2.34591	-0.364023	9.0687	0.953013	0.645544	0.0243299	0.000299255
PPM1N	82722	2.2653e-17	1.7285	-1.72653	0.0337	0.01745	0.02715	0.01565	Tdg	0.402365	0.625131	-0.213588	9.37343	0.947465	0.666776	3.08196e-44	6.76415e-09
PPM1N	165268	7.06161e-26	0.938715	-0.940101	0.0269	0.0195	0.02595	0.0195	Tregs	0.251297	0.251902	-0.266429	9.13291	10.9275	0.175763	3.31093e-42	2.39376e-35
PPM1N	1533552	1.04758e-191	1.35183	-1.35185	0.04755	0.0271	0.0453	0.0264	CD8a	0.317805	0.494677	-0.136092	9.67375	5.78773	0.247035	2.60596e-188	7.40596e-221
PPP1CB	4502153	0.000685348	1.20933	-1.21037	0.4435	0.41445	0.3341	0.31825	Gran	0.308645	0.225635	-0.383333	9.5277	5.70408	0.02067	9.86855e-11	5.49538e-08
PPP1R37	14987580	4.75607e-260	4.75347	-4.76058	0.02375	0.007	0.02335	0.00675	CD4	0.870031	1.13888	-0.0551632	9.23525	6.14483	0.384963	0.0231167	2.6777e-18
PPP1R37	1493613	4.29485e-202	4.45349	-4.41687	0.0293	0.0107	0.02895	0.0107	CD8a	0.861757	0.873585	-0.0202097	9.66167	0.311284	0.828786	0.00140322	0.0211089
PPP1R37	4587656	2.54416e-06	3.46312	-3.48687	0.0162	0.00825	0.0149	0.00825	Gran	0.669949	0.684461	-0.0743729	9.25635	19.5581	0.182323	1.50567e-18	9.81172e-05
PPP1R3B	14644246	8.38453e-283	0.986783	-0.978628	0.01935	0.01445	0.01925	0.01445	CD4	0.239733	0.326504	-0.068695	9.2352	11.2818	0.234382	1.14868e-237	0.00360891
PPP2R5E	17016619	3.50937e-145	2.77497	-2.75886	0.1309	0.07255	0.12175	0.0691	CD4	0.469358	0.538925	-0.422389	9.29635	42.6965	1.04106e-05	1.6191e-259	0.00192562
PPT1	16691205	2.399e-161	1.07406	-1.07851	0.1609	0.13365	0.14925	0.125	CD4	0.320619	0.197251	-0.422789	9.32646	33.0309	1.87113e-05	2.56093e-257	0.0281023
PRCC	922929	1.21019e-47	1.43954	-1.43691	0.06545	0.05395	0.06315	0.0517	NK1	0.194223	0.258971	-0.163267	9.8982	1.07717	0.55163	1.53809e-48	0.0328696
PRCC	1582079	1.85831e-179	1.67361	-1.67186	0.05945	0.04085	0.0586	0.03915	CD8a	0.330358	0.228665	-0.181816	9.68407	7.67777	0.131151	2.31937e-202	6.19154e-05
PRDX3	1829541	2.44829e-123	4.2263	-4.22321	0.11475	0.03105	0.1078	0.0302	CD8a	0.822723	1.18676	-0.358151	9.70404	17.7195	0.00947808	3.116e-125	0.00184114
PRDX3	202786	9.90793e-09	2.19776	-2.20848	0.2981	0.17055	0.1942	0.11725	Tregs	0.715614	0.474071	-0.626595	9.27582	7.41058	0.0290725	1.35021e-13	0.0028827
PRDX3	17470608	4.54299e-124	4.70104	-4.726	0.13685	0.052	0.127	0.0508	CD4	0.854829	0.924396	-0.300939	9.29312	21.5748	0.0022494	2.52177e-193	5.79786e-14
PRDX4	63160	0.0283172	0.844442	-0.845527	0.2805	0.22395	0.24655	0.21085	Mono1	0.173811	0.27023	-0.0231759	8.81019	0.005432	0.941266	0.000282786	0.0402005
PRDX6	19089280	1.92368e-62	0.524057	-0.530381	0.4181	0.35895	0.33515	0.28985	CD4	0.105481	0.131942	-0.0722844	9.47999	0.799733	0.39006	2.44574e-106	0.0434085
PRF1	3431078	5.03779e-17	0.938398	-0.937904	1.3973	0.64845	0.6373	0.35795	CD8a	0.545128	0.683758	-0.859021	10.2786	61.7837	4.65891e-15	8.34374e-178	0.0220167
PRIM2	15020103	6.06536e-258	2.18212	-2.18128	0.0322	0.0174	0.03175	0.0171	CD4	0.490001	0.581281	-0.18851	9.24154	39.7676	0.00829331	2.1163e-218	0.0232679
PRIMPOL	1433104	2.34095e-218	1.51483	-1.52622	0.02125	0.0133	0.0204	0.01195	CD8a	0.433038	0.471172	-0.225915	9.65892	59.5779	0.00591313	1.43407e-193	0.00670241
PRKACA	904029	6.12038e-52	0.703738	-0.6969	0.02985	0.0184	0.029	0.0184	NK1	0.150484	0.449985	-0.153958	9.87295	8.65871	0.218317	2.38506e-09	0.0205801
PRKACA	659614	3.27818e-13	1.28425	-1.28295	0.01395	0.01095	0.0134	0.01095	B1	0.230766	0.372122	-0.117535	9.68022	12.5423	0.263108	2.44787e-16	0.0254553
PRKACA	14789209	4.44361e-273	1.35563	-1.35749	0.0221	0.01165	0.02155	0.0114	CD4	0.300189	0.52206	-0.0342193	9.2349	5.73609	0.392603	2.73409e-07	2.66388e-34
PRKACB	4639460	3.84651e-08	0.578004	-0.579985	0.0436	0.0253	0.03995	0.02345	Gran	0.152817	0.5129	-0.218298	9.27316	8.95079	0.165026	0.0462366	0.0071272
PRKAG2-AS1	15418505	7.53421e-233	1.71287	-1.71801	0.04575	0.0283	0.0442	0.02665	CD4	0.414368	0.398875	-0.0392688	9.25143	0.943712	0.632655	5.65604e-92	0.000221042
PRKCB	2302907	1.63224e-45	1.31677	-1.32237	0.36635	0.2293	0.283	0.19885	CD8a	0.361851	0.305566	-0.157146	9.85381	1.95441	0.200171	3.87101e-188	0.0305586
PRKCH	18347635	4.92862e-88	2.29623	-2.2862	0.2448	0.16015	0.2143	0.14755	CD4	0.490864	0.417599	-0.688028	9.36612	70.229	6.28856e-12	1.03668e-290	3.98534e-08
PRKCI	1450590	1.36281e-213	1.21331	-1.21773	0.02435	0.0153	0.0236	0.01405	CD8a	0.260506	0.478936	-0.122332	9.66182	16.4798	0.119521	5.48629e-11	6.98123e-81
PRKCI	169701	2.43655e-23	1.01938	-1.0135	0.0325	0.01705	0.0325	0.01705	Tregs	0.215569	0.418431	-0.311038	9.13335	12.3855	0.134382	7.71059e-37	6.98986e-05
PRKDC	1733585	7.70352e-144	1.08356	-1.09346	0.11635	0.08	0.1076	0.0758	CD8a	0.191391	0.235384	-0.139856	9.71658	3.03459	0.238182	7.66731e-44	0.0113662
PRKDC	16318058	6.06089e-181	0.886716	-0.880626	0.113	0.0923	0.10515	0.0867	CD4	0.181119	0.160269	-0.114277	9.2973	3.72156	0.188521	1.51877e-59	0.000458686
PROSC	16820769	8.30833e-155	2.67488	-2.67694	0.131	0.081	0.12225	0.0784	CD4	0.457778	0.446462	-0.31927	9.30026	22.2875	0.00109756	8.10615e-244	0.040227
PROSER1	14734109	9.37007e-277	1.07046	-1.06349	0.0185	0.0121	0.0177	0.01185	CD4	0.275185	0.289674	-0.0715514	9.23374	22.356	0.109801	2.02284e-154	0.000384428
PROSER3	173356	2.37545e-21	0.644828	-0.64575	0.0648	0.04775	0.06385	0.04775	Tregs	0.134334	0.151538	-0.46383	9.15604	5.7111	0.211169	4.03075e-05	0.0028827
PRPF19	16185046	3.33208e-188	1.62128	-1.62742	0.09775	0.0566	0.09345	0.05325	CD4	0.376978	0.52532	-0.227789	9.28106	14.2177	0.0173709	4.06945e-291	0.0393771
PRPF38A	17359384	4.36692e-129	2.73129	-2.71565	0.16535	0.10005	0.15045	0.0942	CD4	0.376136	0.462779	-0.107074	9.31936	2.26058	0.270685	1.21401e-178	0.0345268
PRPF38B	20146288	1.08984e-33	1.48087	-1.46453	0.46575	0.37505	0.3698	0.2988	CD4	0.208582	0.187554	-0.317899	9.50408	13.9944	0.000277418	1.50771e-274	0.00203733
PRPF38B	2423837	7.68877e-32	1.75371	-1.77008	0.46205	0.3255	0.35325	0.2742	CD8a	0.271854	0.212723	-0.462138	9.91749	14.4236	0.00025438	1.95438e-197	0.00216001
PRPF40A	17815300	3.68561e-109	1.38739	-1.38487	0.22775	0.1641	0.1958	0.14835	CD4	0.248974	0.306522	-0.418653	9.36232	26.9477	1.94214e-05	1.07928e-290	2.65758e-10
PRPF40A	4415309	0.0388608	0.849852	-0.844309	0.28975	0.2938	0.2321	0.24205	Gran	0.121522	0.145046	-0.449065	9.44372	7.43728	0.0159206	0.00544585	8.25922e-06
PRPF40A	80249	1.14817e-08	1.09333	-1.0951	0.28985	0.1947	0.2409	0.1601	B2	0.205002	0.455294	-0.11888	9.3159	0.185562	0.805309	1.1777e-20	0.0133441
PRPF40A	1978554	1.16832e-94	1.40126	-1.40566	0.23415	0.17075	0.19875	0.15215	CD8a	0.266586	0.170714	-0.488945	9.78779	19.1178	0.000284764	2.04621e-211	4.30471e-05
PRPSAP1	15933005	2.35027e-202	1.43094	-1.42676	0.0886	0.0601	0.08425	0.05805	CD4	0.282106	0.358524	-0.07168	9.27686	1.94947	0.382369	1.3922e-93	0.000309904
PRRT2	14481278	6.12387e-294	1.72127	-1.71838	0.007	0.00375	0.00685	0.0035	CD4	0.435829	0.502322	-0.0108309	9.22686	1.63923	0.767583	3.41425e-265	0.00922104
PRRT3	1491949	1.5638e-202	2.64387	-2.63679	0.02975	0.01285	0.0292	0.0118	CD8a	0.762313	0.565392	-0.019536	9.66222	1.44288	0.642638	1.32128e-127	0.00123963
PSMA3	18054814	2.27563e-99	1.09802	-1.10137	0.2242	0.16305	0.1992	0.14705	CD4	0.213013	0.25281	-0.127443	9.3577	2.84323	0.166826	8.26466e-265	0.0116428
PSMA3	2178796	3.59445e-62	1.44231	-1.43774	0.2795	0.1826	0.2406	0.1608	CD8a	0.301875	0.282089	-0.419916	9.81061	13.5092	0.00146974	3.16047e-200	0.0135664
PSMA5	18777143	1.14369e-72	1.28946	-1.29533	0.26705	0.1779	0.23115	0.1587	CD4	0.290288	0.371543	-0.270732	9.37919	11.4002	0.00453031	4.93813e-293	0.00953857
PSMB5	4638588	4.14861e-08	1.95885	-1.95501	0.14245	0.11025	0.1274	0.104	Gran	0.379331	0.386744	-0.524731	9.33717	14.6798	0.00695078	2.00528e-21	0.000116195
PSMD14	4487655	0.00150671	0.507823	-0.505249	0.0562	0.05745	0.0518	0.0549	Gran	0.110179	0.167157	-0.165028	9.2876	3.64988	0.293087	5.93501e-11	0.00927482
PSMD2	17112902	1.45512e-140	2.09054	-2.08821	0.14645	0.0906	0.13485	0.0859	CD4	0.468198	0.482301	-0.437255	9.31013	43.3066	3.17121e-06	7.79424e-242	0.00398415
PSMD5	15023994	1.08191e-257	3.83426	-3.83716	0.03325	0.01845	0.03235	0.01795	CD4	0.668771	0.587082	-0.171983	9.24131	34.5247	0.014931	2.66524e-05	0.0279034
PSMD6	16488308	7.32167e-172	0.742563	-0.735048	0.1481	0.13	0.1383	0.1221	CD4	0.123874	0.0624682	-0.0265373	9.31959	0.170037	0.750107	2.20018e-272	0.000108717
PTBP1	642561	4.97421e-39	1.8635	-1.86767	0.15185	0.10885	0.1405	0.10045	CD8na	0.394269	0.294897	-0.520894	9.20979	5.92328	0.0730916	2.10453e-23	0.0458466
PTGER2	648669	2.49122e-37	2.28134	-2.28248	0.14355	0.04175	0.11065	0.03595	CD8na	0.679586	1.23282	-0.648852	9.18471	12.6051	0.0170841	3.73904e-21	0.00721632
PTGER2	1207822	7.05831e-06	2.21888	-2.22128	0.37685	0.2173	0.3053	0.18265	NK1	0.591393	0.508716	-0.492865	10.074	3.45742	0.0836115	2.49258e-05	0.000121049
PTGER2	2368263	8.23132e-38	2.08073	-2.0817	0.3199	0.12075	0.259	0.10855	CD8a	0.694872	0.916316	-0.756207	9.81128	41.067	4.45835e-08	2.85625e-43	3.342e-13
PTGER2	17928117	1.72291e-104	1.52126	-1.52739	0.204	0.10375	0.15455	0.08645	CD4	0.646863	0.689153	-0.535158	9.33869	52.0989	7.4355e-09	5.33355e-82	1.40181e-22
PTGIR	15096036	4.62785e-253	1.69842	-1.69371	0.0372	0.0155	0.03295	0.0153	CD4	0.649407	0.846795	-0.260095	9.24355	56.2352	0.00102557	2.52021e-175	0.00110289
PTGS1	1385021	9.84785e-232	0.629059	-0.638614	0.007	0.0059	0.0065	0.0059	CD8a	0.374352	0.255103	-0.101363	9.6505	74.1979	0.034025	2.15108e-208	0.0224901
PTK2B	15722266	1.38495e-214	2.28472	-2.28549	0.0644	0.0396	0.0623	0.0386	CD4	0.525439	0.498514	-0.213191	9.26242	24.466	0.00696832	4.67522e-274	0.00193387
PTK2B	4531623	0.000119765	1.21451	-1.21057	0.1492	0.14265	0.1353	0.1241	Gran	0.277084	0.234783	-0.309848	9.34886	4.73153	0.10258	1.88221e-05	0.0286468
PTPN4	2372950	2.75141e-37	2.58093	-2.59384	0.3443	0.16865	0.2787	0.15315	CD8a	0.592278	0.584056	-0.30389	9.83343	6.99096	0.0190415	5.51947e-138	0.0128335
PTPRC	25589451	1.5509e-30	1.88349	-1.88381	1.60135	1.14735	0.77075	0.63205	CD4	0.345042	0.311924	-0.547666	9.99522	65.7082	5.66147e-16	7.19526e-253	0.00322635
PTPRN2	14695982	2.59194e-279	1.0753	-1.0722	0.01985	0.0132	0.0182	0.0128	CD4	0.387107	0.409681	-0.0415174	9.23587	3.05517	0.527992	5.55678e-93	0.0326812
PTPRO	14378904	4.79326e-301	0.777198	-0.780426	0.0063	0.0035	0.00585	0.0035	CD4	0.300457	0.60817	-0.0668892	9.22588	75.1411	0.0716732	2.07917e-114	6.47685e-10
PTPRO	1376358	3.47392e-234	1.07488	-1.07021	0.00065	0	0.00065	0	CD8a	0.424951	inf	-0.00397276	9.64673	16.1009	0.622656	1.88895e-103	7.27817e-06
PUS3	15456073	1.50187e-230	2.07919	-2.07802	0.04915	0.02585	0.0472	0.0238	CD4	0.483209	0.567068	-0.0186329	9.25147	0.181952	0.829993	1.05618e-295	0.000875922
PXN	15529720	4.48048e-226	1.16566	-1.16209	0.0624	0.03925	0.0606	0.0368	CD4	0.327847	0.464911	-0.15472	9.25939	14.611	0.04036	3.01289e-212	0.00309547
PYCR1	14318959	3.01893e-305	0.626837	-0.624036	0.002	0.0011	0.0019	0.0011	CD4	0.421445	0.874263	-0.0131105	9.22355	7.54188	0.716328	8.83654e-253	1.32113e-06
QRSL1	4550194	3.61256e-05	0.653843	-0.646902	0.032	0.02975	0.0309	0.02975	Gran	0.189015	0.0597414	-0.158661	9.26935	7.40215	0.232679	0.0315798	0.00915316
QSOX1	14947249	1.13283e-262	3.11178	-3.1108	0.02725	0.0127	0.02695	0.0123	CD4	0.653754	0.779256	-0.0761162	9.23883	10.7602	0.196405	2.99961e-161	0.000137131
QSOX1	1471774	6.85867e-208	2.48146	-2.49009	0.0263	0.0117	0.0263	0.0117	CD8a	0.592501	0.739272	-0.0743209	9.66076	10.7355	0.228563	1.36854e-118	0.00912797
QSOX1	539439	1.20548e-73	4.48238	-4.45843	0.02825	0.0152	0.02825	0.0152	CD8na	0.720531	0.638816	-0.113633	9.1302	1.77109	0.601271	1.46821e-33	0.0460459
RAB11FIP2	4534217	0.000101774	0.619039	-0.621466	0.06315	0.0596	0.06025	0.0567	Gran	0.136116	0.215541	-0.101414	9.29139	0.992785	0.570213	1.66556e-26	3.68178e-22
RAB11FIP4	1526118	1.28146e-193	1.37635	-1.38212	0.04165	0.02045	0.0409	0.02005	CD8a	0.403258	0.63166	-0.0778866	9.66965	3.17711	0.419	7.16827e-28	0.0225305
RAB11FIP4	15016403	3.4974e-258	1.41619	-1.41022	0.03395	0.0201	0.033	0.02005	CD4	0.418597	0.458694	-0.0100353	9.24316	0.377861	0.787213	9.47263e-44	0.000188926
RAB13	1376367	3.49442e-234	0.585291	-0.595596	0.0023	0.00155	0.0023	0.00155	CD8a	0.176326	0.461846	-0.0220093	9.64773	36.5405	0.298495	7.31942e-94	0.00221485
RAB13	61765	1.68526e-24	1.64507	-1.65428	0.01405	0.0036	0.01405	0.0036	B2	0.331535	0.766006	-0.000325068	9.14666	6.1745e-13	0.999999	6.0027e-10	0.0164835
RAB14	1899064	1.76758e-109	2.73255	-2.73828	0.15235	0.0797	0.14185	0.07435	CD8a	0.441938	0.516798	-0.709072	9.73201	54.514	1.86223e-07	1.13876e-56	0.0456257
RAB14	17037608	3.61643e-144	3.01448	-3.02702	0.1423	0.09065	0.1314	0.08635	CD4	0.479152	0.456397	-0.64522	9.3114	82.8764	6.2748e-11	6.39629e-55	0.000547228
RAB15	1377031	5.3928e-234	2.08162	-2.0909	0.0011	0.0007	0.0011	0.0007	CD8a	0.506706	0.314479	-0.0175327	9.64703	28.9012	0.388878	2.92433e-116	1.85624e-05
RAB15	513592	4.47898e-84	2.92028	-2.91732	0.00095	0	0.00095	0	CD8na	0.525851	inf	-0.00127434	9.11436	1.93873e-09	0.999965	2.22635e-42	0.0428466
RAB15	14351182	5.51556e-303	2.79388	-2.80082	0.0019	0.00075	0.0019	0.00075	CD4	0.537396	0.741448	-0.027182	9.22355	135.078	0.116986	5.34932e-182	3.28563e-07
RAB1A	1769942	6.95677e-136	0.979152	-0.98743	0.13105	0.09405	0.1233	0.08865	CD8a	0.169775	0.240807	-0.315185	9.72987	10.3728	0.02206	2.14177e-145	0.0274664
RAB1A	16571292	1.6065e-167	1.12875	-1.12164	0.12585	0.09465	0.1193	0.09005	CD4	0.200737	0.245836	-0.256122	9.30271	14.9553	0.00737565	1.61083e-193	3.02015e-06
RAB20	14522679	4.33184e-291	0.753809	-0.757322	0.00975	0.00615	0.00965	0.00615	CD4	0.221809	0.459077	-0.138864	9.22899	90.4929	0.0111858	5.45872e-226	0.00919472
RAB29	2029983	1.18434e-85	1.86843	-1.88738	0.2234	0.12645	0.1886	0.1136	CD8a	0.440434	0.448388	-0.501774	9.77444	20.1564	0.000284454	6.83751e-19	1.02262e-05
RAB2A	17585581	5.46761e-119	0.594915	-0.592227	0.2346	0.19655	0.2037	0.17635	CD4	0.0803796	0.125871	-0.0438977	9.37192	0.343881	0.607405	1.05051e-189	0.0229136
RAB31	14359132	1.98747e-302	1.25957	-1.25743	0.00495	0.0036	0.00495	0.0036	CD4	0.366395	0.243189	-0.0565409	9.22526	59.6009	0.123757	1.21186e-189	0.0304468
RAB33A	1549011	9.25864e-188	1.77356	-1.78048	0.04205	0.01605	0.04045	0.01565	CD8a	0.766637	0.848193	-0.0969375	9.66914	4.5008	0.339258	4.19183e-170	0.0055263
RAB34	14535034	3.05047e-290	0.784048	-0.785145	0.01625	0.0152	0.0157	0.015	CD4	0.24396	0.0738746	-0.152782	9.23329	63.1652	0.00806752	7.12671e-285	0.0112753
RAB35	15094176	3.51837e-253	1.92757	-1.93285	0.0371	0.0196	0.03635	0.01915	CD4	0.553094	0.661478	-0.17534	9.24416	29.2743	0.0179565	5.06369e-191	0.00522313
RAB3D	14411581	9.0827e-299	1.76069	-1.76706	0.00665	0.00445	0.0066	0.00445	CD4	0.556415	0.330905	-0.0666757	9.22651	47.5445	0.118383	3.43822e-176	7.43236e-05
RAB4A	17250858	4.44286e-134	1.13089	-1.13632	0.1436	0.09245	0.1323	0.0864	CD4	0.28292	0.352419	-0.165852	9.30962	6.20142	0.0771416	1.91245e-242	0.0046048
RAB5A	15862621	2.12224e-206	1.01493	-1.00847	0.09205	0.07755	0.08845	0.07495	CD4	0.276357	0.166565	-0.43409	9.2845	59.4225	8.52414e-07	2.79324e-122	3.45151e-05
RAB5A	1634045	8.58588e-167	1.34223	-1.34406	0.0984	0.07825	0.09375	0.07595	CD8a	0.307927	0.175033	-0.426519	9.70916	26.8537	0.000896247	8.69479e-74	1.98837e-06
RAB5B	1613176	8.01667e-172	1.63282	-1.64493	0.0723	0.0419	0.06865	0.0413	CD8a	0.325184	0.428607	-0.116669	9.68726	3.77198	0.277062	1.91561e-172	0.0472838
RAB6A	16895117	4.07727e-151	2.15411	-2.15076	0.116	0.0609	0.10775	0.05885	CD4	0.518086	0.578855	-0.362094	9.28855	37.2444	6.80963e-05	2.341e-241	0.00137462
RABGGTA	14923956	3.41334e-264	1.04769	-1.042	0.03155	0.0231	0.031	0.0219	CD4	0.194104	0.230215	-0.038838	9.24185	1.48458	0.602927	1.74478e-224	0.0398569
RABGGTB	1574196	2.02808e-181	0.928604	-0.934543	0.06705	0.05585	0.06465	0.05405	CD8a	0.137731	0.107803	-0.103597	9.69184	2.07165	0.407193	6.37029e-167	0.0146958
RABIF	1775807	1.27163e-134	1.24216	-1.24651	0.1149	0.0606	0.10875	0.05805	CD8a	0.350412	0.5008	-0.527499	9.71143	34.445	0.000130341	2.77849e-23	1.45942e-21
RABIF	15785609	7.16798e-211	2.67415	-2.68889	0.06495	0.03515	0.0622	0.03415	CD4	0.615664	0.599481	-0.271259	9.26121	34.9066	0.0013112	1.46782e-62	1.75202e-127
RABIF	66521	1.35676e-19	2.02026	-2.02317	0.087	0.07125	0.08145	0.06865	B2	0.398728	0.0845584	-0.23435	9.19688	1.84418	0.406443	4.60457e-05	1.13863e-10
RABIF	681632	1.00551e-09	2.88229	-2.88972	0.04445	0.02105	0.0432	0.02105	B1	0.495661	0.803399	-0.252434	9.69591	5.87108	0.264723	1.79149e-05	1.08057e-14
RABIF	179642	3.78384e-18	1.80777	-1.80434	0.1068	0.0736	0.0918	0.06305	Tregs	0.517663	0.307555	-0.386899	9.18001	5.57469	0.0925965	6.72593e-09	1.50971e-09
RABL3	14867945	7.2058e-268	0.536818	-0.542544	0.02805	0.02335	0.02705	0.02335	CD4	0.125336	0.184258	-0.0251817	9.24219	1.59202	0.589139	1.47283e-133	0.000507754
RABL6	4596836	1.26536e-06	1.62611	-1.63066	0.08145	0.0647	0.07565	0.0616	Gran	0.323922	0.293806	-0.309999	9.30067	7.77614	0.0912767	4.94718e-06	2.67488e-06
RACGAP1	14479281	4.45881e-294	2.58552	-2.59415	0.0069	0.00375	0.0069	0.00375	CD4	0.684334	0.623265	-0.0847367	9.2269	138.455	0.00599658	5.31982e-34	0.0234454
RAD1	15321575	7.77515e-239	1.01204	-1.00826	0.0596	0.04655	0.05705	0.0451	CD4	0.149602	0.174721	-0.0521183	9.25946	1.7749	0.459546	4.8604e-226	7.796e-05
RAD17	15035625	6.09182e-257	1.51391	-1.51483	0.04025	0.0256	0.03845	0.02425	CD4	0.372856	0.473128	-0.171828	9.24714	30.7356	0.0104987	1.80192e-273	0.0195642
RAD21	644655	1.92238e-38	0.999722	-1.00331	0.2071	0.16435	0.18085	0.1518	CD8na	0.190144	0.203106	-0.20567	9.24467	0.78286	0.471363	5.28685e-06	0.0111758
RAD21	62778	0.0202673	0.973959	-0.972111	0.2584	0.2247	0.22885	0.2066	Mono1	0.158269	0.0953114	-0.379417	8.80005	1.25574	0.331733	0.0147499	0.000831066
RAD21	213062	9.81354e-06	0.886445	-0.888982	0.4444	0.29225	0.29225	0.2088	Tregs	0.218971	0.293846	-0.874824	9.36476	7.49452	0.00626087	3.28596e-24	0.0135781
RAD21	17532529	2.55205e-121	1.09275	-1.09175	0.22415	0.19205	0.19765	0.17025	CD4	0.221406	0.117203	-0.451548	9.36473	31.2627	4.10034e-06	9.09874e-111	3.50692e-07
RAD21	1972323	8.81756e-96	1.29585	-1.31248	0.2042	0.13725	0.18025	0.1267	CD8a	0.253744	0.241868	-0.31	9.77032	8.70272	0.0189304	3.95552e-23	9.30961e-14
RAE1	1530087	1.34886e-192	2.11404	-2.11192	0.05005	0.03675	0.0486	0.03575	CD8a	0.407177	0.205539	-0.193573	9.67729	11.9212	0.0814743	6.11117e-178	0.00325702
RAE1	568611	1.01867e-62	3.0799	-3.0798	0.05655	0.02645	0.05325	0.02645	CD8na	0.505296	0.730121	-0.0666716	9.14483	0.318089	0.774261	2.18152e-47	0.00222653
RAE1	15475786	2.39165e-229	2.85616	-2.87064	0.05185	0.0309	0.05025	0.03035	CD4	0.497647	0.453281	-0.0420215	9.25383	0.86001	0.640037	5.08117e-172	1.27199e-20
RAF1	16328460	2.20905e-180	2.46617	-2.47217	0.1029	0.06405	0.09395	0.0589	CD4	0.500362	0.469067	-0.44057	9.28441	58.6441	9.30269e-07	2.11429e-201	0.0354668
RANBP2	4624533	1.37018e-07	1.65045	-1.66007	0.096	0.0695	0.089	0.06705	Gran	0.317416	0.489231	-0.255157	9.30797	4.62206	0.172583	0.000939479	1.46655e-07
RANBP6	1447149	1.58828e-214	0.753533	-0.754801	0.022	0.01425	0.0217	0.0137	CD8a	0.135719	0.38003	-0.0185679	9.66022	1.79765	0.61203	7.69948e-129	0.0310695
RANGAP1	14795107	1.09586e-272	0.776513	-0.780779	0.02525	0.0238	0.0249	0.02315	CD4	0.165159	0.013859	-0.0278919	9.24009	1.47792	0.615535	2.45639e-230	4.70361e-06
RANGAP1	530340	3.08811e-77	0.860744	-0.863752	0.02405	0.02255	0.02405	0.02255	CD8na	0.179455	0.0587619	-0.165181	9.13125	11.105	0.178274	1.22249e-45	0.00394886
RAP1GDS1	559950	7.201e-66	1.47595	-1.47244	0.04785	0.02355	0.047	0.02355	CD8na	0.41247	0.720945	-0.313191	9.14012	15.7396	0.0624681	1.19483e-34	1.65616e-10
RAP1GDS1	61926	0.00910842	1.3995	-1.39567	0.1166	0.05605	0.1087	0.05605	Mono1	0.292677	0.785607	-0.789319	8.70236	8.69096	0.0574388	6.19046e-10	0.018235
RAP1GDS1	1581244	1.15292e-179	0.849127	-0.861127	0.0616	0.0438	0.05915	0.0414	CD8a	0.245929	0.181215	-0.1837	9.68391	8.53007	0.110997	1.54964e-74	1.17668e-24
RAP1GDS1	182045	5.35961e-17	0.911524	-0.921364	0.10695	0.07145	0.09595	0.06745	Tregs	0.325192	0.264538	-0.377211	9.18192	3.47517	0.227256	1.42994e-11	1.69516e-06
RAP1GDS1	67244	6.72434e-19	0.756163	-0.761061	0.06535	0.05415	0.0635	0.05415	B2	0.209673	0.00538979	-0.32871	9.18366	7.57099	0.119668	8.87318e-13	3.58787e-07
RAP1GDS1	4491428	0.0012329	1.39283	-1.39919	0.0702	0.06525	0.0647	0.0626	Gran	0.334202	0.281742	-0.232389	9.29588	4.99714	0.190766	1.7679e-10	7.49449e-14
RAP1GDS1	15319587	5.84966e-239	1.01485	-1.00445	0.0554	0.0394	0.05395	0.03775	CD4	0.363829	0.28244	-0.275181	9.25702	52.2996	0.000157734	8.41777e-126	4.75078e-80
RAP2A	14438400	6.62213e-297	1.10397	-1.10575	0.0067	0.00255	0.00615	0.00255	CD4	0.358632	0.921493	-0.0585195	9.22571	126.347	0.0216211	9.35226e-193	0.00452109
RAPGEF6	15494258	3.17846e-228	0.989089	-0.993202	0.06765	0.05265	0.06425	0.0506	CD4	0.264477	0.200025	-0.160953	9.26703	10.0621	0.0665065	9.53392e-205	0.00566958
RARA-AS1	14320284	3.74129e-305	3.52865	-3.53082	0.00055	0	0.00055	0	CD4	0.923996	inf	-0.0152031	9.22293	106.645	0.217854	1.981e-264	0.00250063
RARS	1721629	1.66125e-146	3.85868	-3.86662	0.09015	0.0339	0.08665	0.03325	CD8a	0.670526	0.854966	-0.404133	9.69391	32.1584	0.00111048	6.04066e-156	0.000870759
RARS	16263774	6.87235e-184	4.19548	-4.23196	0.09125	0.0462	0.08575	0.0446	CD4	0.650353	0.697135	-0.278575	9.27562	25.1872	0.00228567	6.12746e-116	2.08035e-05
RARS2	15430142	3.8957e-232	1.28592	-1.28286	0.05555	0.0417	0.05335	0.0396	CD4	0.300611	0.259053	-0.221306	9.25885	21.0478	0.0136942	1.13893e-53	0.0167176
RASGEF1B	14477400	3.30664e-294	1.0458	-1.03746	0.0073	0.0018	0.0073	0.00175	CD4	0.355962	1.44394	-0.0831412	9.22634	133.158	0.00754247	5.31957e-291	0.0158454
RASGRP1	17971763	1.03536e-102	1.05324	-1.05176	0.21545	0.1537	0.18675	0.1364	CD4	0.274997	0.294429	-0.583842	9.3541	51.309	6.55054e-09	1.2526e-270	0.0331921
RASSF3	1761805	1.20707e-137	1.49554	-1.50458	0.09985	0.03175	0.0923	0.03125	CD8a	0.573244	0.975309	-0.304261	9.69712	18.9538	0.0104052	4.27231e-107	0.0107541
RASSF5	18974607	4.16261e-66	2.91044	-2.9151	0.25915	0.1499	0.22585	0.1332	CD4	0.604953	0.544664	-0.937057	9.37231	121.436	6.6237e-20	9.98239e-17	0.000119152
RBBP4	17535651	3.50503e-121	1.34335	-1.33399	0.2184	0.17885	0.19245	0.16085	CD4	0.213462	0.186259	-0.431464	9.3606	28.3578	1.36104e-05	2.88226e-278	0.0386773
RBBP5	15517529	8.19723e-227	2.46086	-2.44387	0.0529	0.02395	0.05085	0.02335	CD4	0.751179	0.818903	-0.241567	9.25186	43.3928	0.00121691	6.42754e-209	5.00005e-06
RBM10	1570241	2.08282e-182	2.8447	-2.85072	0.0532	0.0279	0.05145	0.0279	CD8a	0.490354	0.485368	-0.247965	9.67683	21.3855	0.021906	1.74583e-152	0.0100651
RBM10	15359990	1.87218e-236	2.3267	-2.32477	0.0543	0.0336	0.0528	0.0333	CD4	0.468738	0.495104	-0.207765	9.25462	26.495	0.00901395	8.68491e-194	0.0191904
RBM12B	676998	2.07615e-10	3.71278	-3.6634	0.0334	0.01345	0.0327	0.01345	B1	0.827642	0.9968	-0.105619	9.68801	7.82571	0.262399	2.95493e-12	0.0126848
RBM15	14716671	6.35646e-278	2.02584	-2.01439	0.01755	0.0116	0.01745	0.01095	CD4	0.373442	0.300247	-0.0610212	9.23306	14.3715	0.213988	2.48215e-142	0.0116452
RBM15	1436501	1.99178e-217	0.832314	-0.844062	0.0208	0.0172	0.02025	0.0167	CD8a	0.195921	0.125232	-0.0569618	9.66053	3.08314	0.509497	9.49179e-84	0.0158446
RBM15B	58620	0.000199198	0.517932	-0.514821	0.07055	0.0569	0.07055	0.0539	Mono1	0.0810999	0.342075	-0.39562	8.6833	6.50905	0.139699	0.00673667	0.043656
RBM17	1849594	2.96509e-119	0.922936	-0.926694	0.17245	0.1357	0.1532	0.1243	CD8a	0.164656	0.0924895	-0.00755268	9.75797	0.0524975	0.847158	8.27306e-152	0.0073004
RBM18	15091074	2.22718e-253	1.89215	-1.89355	0.03345	0.01915	0.0329	0.0189	CD4	0.536856	0.598325	-0.183062	9.24269	33.8523	0.0132338	1.48806e-258	0.0129235
RBM18	1551326	3.58058e-187	1.63206	-1.63886	0.0518	0.03015	0.05045	0.0296	CD8a	0.391651	0.41544	-0.192991	9.67653	12.7888	0.0729047	1.98657e-191	0.0356393
RBM19	14925493	4.30209e-264	0.881264	-0.872646	0.0331	0.0274	0.03195	0.0274	CD4	0.269237	0.131352	-0.120352	9.24433	19.6865	0.0499998	9.26283e-262	0.0150432
RBM27	14851247	5.71476e-269	1.36454	-1.36617	0.0249	0.0193	0.0241	0.01925	CD4	0.32614	0.229112	-0.210436	9.23972	80.8701	0.000332457	2.67245e-118	1.43484e-05
RBM28	1541974	1.49721e-189	0.848041	-0.856171	0.05125	0.04055	0.04825	0.03805	CD8a	0.221026	0.107899	-0.355488	9.68119	39.0257	0.00100193	1.10572e-210	0.0469975
RBMS2	14418343	2.68188e-298	2.55505	-2.5678	0.0055	0.00195	0.0055	0.00195	CD4	0.539954	1.06612	-0.0330303	9.22536	72.271	0.0891944	5.34225e-177	0.00173961
RDH11	16567482	1.0181e-167	3.08	-3.08726	0.1232	0.0718	0.11315	0.06835	CD4	0.420753	0.536539	-0.0826465	9.29402	1.70514	0.3806	4.47641e-43	7.85134e-06
RDH13	1465015	1.06038e-209	1.75037	-1.7597	0.0249	0.0157	0.0249	0.01525	CD8a	0.452757	0.380144	-0.146288	9.66181	17.3537	0.10791	2.0504e-136	0.0215282
REEP4	1542164	1.67402e-189	1.0007	-1.01266	0.0428	0.01735	0.0417	0.01735	CD8a	0.412416	0.825067	-0.152779	9.66928	9.46154	0.165737	7.68669e-156	0.0342235
REEP5	1093342	1.68689e-17	0.70493	-0.702745	0.31445	0.2503	0.2657	0.21605	NK1	0.124035	0.173048	-0.377297	10.0516	2.18805	0.180303	1.33888e-14	0.0425718
REEP5	2344074	1.4142e-40	1.11094	-1.10933	0.36075	0.2354	0.30465	0.20765	CD8a	0.272052	0.292821	-0.623862	9.85239	28.241	1.65924e-06	3.71296e-69	0.000320884
REEP6	1398860	7.65991e-228	0.826338	-0.833072	0.00875	0.0065	0.00785	0.0065	CD8a	0.23638	0.190485	-0.0187784	9.65234	1.42009	0.751701	1.19345e-193	0.0155465
REPIN1	16143078	1.59292e-190	3.7655	-3.75363	0.07145	0.02565	0.0679	0.02535	CD4	1.14007	0.960272	-0.407533	9.25971	102.974	1.00567e-07	2.03363e-217	0.0206351
RERE	4545466	4.93754e-05	0.818868	-0.821808	0.05795	0.05865	0.05515	0.05635	Gran	0.126126	0.0567708	-0.0862064	9.28901	1.10577	0.559169	9.15012e-13	0.000394615
RETSAT	14732734	7.58042e-277	2.99553	-2.99969	0.0177	0.0068	0.01715	0.0068	CD4	0.748784	0.888763	-0.0944935	9.23124	37.4419	0.0627521	2.2493e-269	0.00734219
REV3L	183982	4.24388e-16	1.37667	-1.38006	0.1024	0.05475	0.09655	0.05255	Tregs	0.448506	0.489414	-0.694111	9.17672	13.5794	0.0193098	8.44309e-28	0.0289389
RFWD3	1480840	1.78917e-205	2.42321	-2.42364	0.0265	0.0158	0.0257	0.0154	CD8a	0.46018	0.339722	-0.117463	9.66271	11.6075	0.17472	2.74573e-05	0.000259945
RFX5	14841289	1.25752e-269	3.01744	-3.01054	0.0244	0.01	0.0241	0.0095	CD4	0.72436	0.92512	-0.147377	9.23496	47.7157	0.0156774	4.38133e-272	0.00309641
RFXAP	1475211	5.67543e-207	3.3836	-3.40679	0.02345	0.00625	0.0222	0.00625	CD8a	1.00715	1.04009	-0.00442293	9.65888	0.112071	0.898769	1.15518e-141	0.0114711
RGL1	1374479	1.01661e-234	1.75434	-1.74762	0.0004	0	0.0004	0	CD8a	0.644136	inf	-0.0005473	9.64661	1.65829e-09	0.999989	7.19703e-217	0.0372245
RHBDD3	668263	9.02101e-12	1.1414	-1.1393	0.0166	0.0058	0.0166	0.0058	B1	0.332497	1.11221	-0.0670073	9.67944	9.09814	0.369041	6.64865e-09	1.23841e-56
RHBDD3	60925	1.99555e-25	0.863004	-0.869588	0.0161	0.0101	0.0161	0.0101	B2	0.243528	0.559866	-0.161959	9.14887	11.166	0.266654	1.05725e-20	1.20895e-59
RHBDD3	1481390	2.50489e-205	0.938754	-0.938517	0.0286	0.0129	0.0283	0.0129	CD8a	0.282251	0.631406	-0.0977692	9.66251	8.41202	0.254284	2.4278e-135	1.34227e-27
RHBDD3	170865	1.07237e-22	0.993933	-0.99442	0.0469	0.02555	0.04525	0.02555	Tregs	0.308705	0.40412	-0.230582	9.14257	9.66749	0.127675	7.11915e-10	7.55821e-07
RHOH	2383599	4.1325e-36	1.18412	-1.17474	0.3995	0.25745	0.3164	0.21955	CD8a	0.336904	0.29926	-0.770089	9.87519	39.4524	4.91338e-09	1.30911e-219	0.0373017
RIC8B	1468558	9.45452e-209	1.14786	-1.15055	0.02315	0.0143	0.02275	0.0143	CD8a	0.254717	0.262498	-0.134031	9.6604	16.0065	0.137104	1.75885e-08	0.000722061
RIC8B	4587253	2.62224e-06	1.8865	-1.88839	0.01025	0.0039	0.01025	0.0039	Gran	0.49374	1.41359	-0.151656	9.25333	56.6087	0.0557905	2.97763e-34	0.000152301
RIN3	15677311	3.06041e-217	1.69426	-1.69597	0.06765	0.03675	0.06315	0.0353	CD4	0.422462	0.533852	-0.183586	9.26051	12.5366	0.0533845	3.50865e-15	2.89759e-08
RING1	1550918	2.8216e-187	0.50501	-0.499679	0.057	0.0452	0.05425	0.04405	CD8a	0.0949921	0.05613	-0.019257	9.68355	0.120686	0.83739	1.08328e-178	0.0479835
RINT1	14972857	5.2628e-261	4.94965	-4.95023	0.02785	0.0119	0.02705	0.0116	CD4	0.85641	0.840451	-0.211973	9.23809	89.0497	0.000299489	2.23793e-282	0.0103585
RIT1	15009555	1.26154e-258	1.45397	-1.45746	0.03295	0.02305	0.0323	0.02205	CD4	0.41853	0.339933	-0.115171	9.24403	14.1675	0.0995991	2.86211e-152	1.98096e-13
RIT1	65861	3.06387e-20	2.1668	-2.16845	0.0538	0.03205	0.0538	0.03205	B2	0.389811	0.326306	-0.109508	9.17301	0.661704	0.669391	3.37418e-11	0.042153
RIT1	169175	1.23834e-23	1.09518	-1.09095	0.05825	0.04455	0.0536	0.0425	Tregs	0.324731	0.111432	-0.197424	9.15125	2.16082	0.411914	6.4614e-12	0.0404772
RIT1	563253	1.17017e-64	1.76973	-1.77076	0.04385	0.0153	0.04185	0.0153	CD8na	0.452753	0.958032	-0.448313	9.13621	25.2448	0.0281949	6.63204e-39	0.0119702
RIT1	1594280	1.92598e-176	1.03684	-1.04905	0.0575	0.03255	0.05575	0.0309	CD8a	0.307493	0.369194	-0.351939	9.67987	34.5019	0.00234185	2.84681e-108	1.64118e-06
RIT1	682458	1.3237e-09	2.19217	-2.19443	0.0328	0.0152	0.03195	0.0152	B1	0.432532	0.754482	-0.0595957	9.69082	0.637467	0.734438	3.57776e-05	0.00771499
RMDN1	1558540	2.39043e-185	2.38941	-2.39493	0.05125	0.02365	0.0495	0.023	CD8a	0.34173	0.616297	-0.121205	9.67368	5.49185	0.25608	8.69548e-38	1.6288e-06
RMDN1	15160416	5.86474e-249	2.26937	-2.26092	0.04185	0.0289	0.04045	0.0273	CD4	0.31681	0.334466	-0.0750667	9.2482	5.70589	0.266152	1.92213e-104	1.46512e-07
RNASE6	165562	1.0507e-25	1.35509	-1.35587	0.01965	0.0078	0.01965	0.0078	Tregs	0.532882	0.821785	-0.215211	9.12575	3.60803	0.48154	2.71371e-24	0.02934
RNASEH1-AS1	892216	1.01113e-54	0.631811	-0.634301	0.0264	0.01755	0.0254	0.0165	NK1	0.210362	0.546491	-0.147552	9.87039	8.08642	0.241567	9.57401e-58	0.00167188
RNF10	1820475	3.31131e-125	2.44376	-2.4479	0.1303	0.06065	0.12325	0.05945	CD8a	0.65799	0.716109	-0.262948	9.71808	9.4351	0.0412379	1.74341e-187	0.00505533
RNF10	17146527	5.72472e-139	3.08047	-3.09756	0.11455	0.055	0.1073	0.05295	CD4	0.741725	0.63813	-0.204468	9.28887	13.4577	0.0173167	2.89774e-222	0.0181644
RNF121	14719958	1.05601e-277	2.49975	-2.50506	0.01895	0.00985	0.01895	0.00975	CD4	0.463139	0.615641	-0.0515415	9.23339	6.19109	0.407669	8.62714e-208	0.0248679
RNF13	1899631	2.2749e-109	2.66327	-2.6838	0.14995	0.0695	0.13915	0.0681	CD8a	0.477957	0.608694	-0.703895	9.72695	52.2674	5.00521e-07	1.39634e-74	0.0144639
RNF13	16783417	1.11755e-156	3.02929	-3.01358	0.12555	0.0878	0.1195	0.08095	CD4	0.432466	0.338461	-0.330968	9.3011	24.724	0.000605437	9.70422e-83	8.73078e-06
RNF168	185754	2.67262e-15	0.951178	-0.947777	0.11325	0.06435	0.1058	0.06055	Tregs	0.313481	0.457017	-0.399892	9.18039	3.99463	0.187439	0.000382202	0.00119712
RNF168	1699953	2.10594e-151	0.99152	-0.99895	0.09855	0.05575	0.09065	0.0534	CD8a	0.305584	0.404499	-0.284276	9.70208	16.0622	0.0141372	2.19881e-38	0.000133824
RNF168	16173199	7.39803e-189	1.24435	-1.24908	0.08365	0.04395	0.07735	0.0409	CD4	0.453733	0.600949	-0.258425	9.27191	36.1002	0.000438926	5.38153e-88	1.6989e-10
RNF2	1563627	4.56698e-184	2.35234	-2.35967	0.04795	0.01865	0.0464	0.01865	CD8a	0.585679	0.81904	-0.404766	9.67134	78.7217	5.12433e-05	7.9759e-38	0.00165304
RNF212	14429493	1.59584e-297	0.515881	-0.522996	0.01025	0.0091	0.0098	0.0088	CD4	0.126869	0.159077	-0.0569958	9.2297	11.9144	0.329066	1.53421e-155	0.0326705
RNF217	4568895	9.99424e-06	1.60273	-1.60848	0.0283	0.02165	0.0271	0.0213	Gran	0.363559	0.368056	-0.0614449	9.26657	0.794729	0.722436	3.39792e-06	0.00282978
RNF6	568461	8.99789e-63	5.67	-5.65723	0.05825	0.02665	0.05355	0.02585	CD8na	0.886761	0.779382	-0.484812	9.14712	20.3788	0.019149	0.00431917	0.000435958
RNF6	15971308	3.58996e-200	4.28698	-4.30204	0.07195	0.0333	0.06885	0.03255	CD4	0.817092	0.780862	-0.30706	9.263	53.0778	6.67956e-05	6.29965e-66	2.2334e-23
RNF7	18354291	8.75558e-88	0.848708	-0.842978	0.26855	0.223	0.2372	0.2017	CD4	0.11871	0.128763	-0.111078	9.39333	1.97606	0.220923	3.57705e-207	0.000234365
ROCK1	18094321	8.45647e-98	1.17742	-1.16509	0.2599	0.21175	0.21955	0.1868	CD4	0.197393	0.157256	-0.188289	9.38809	5.90069	0.036238	5.27353e-245	0.0316142
RP11-117D22.2	661383	6.56842e-13	1.00647	-1.00123	0.01855	0.0136	0.01795	0.01255	B1	0.436583	0.624612	-0.109673	9.68379	9.70693	0.266544	4.00686e-23	5.89402e-14
RP11-117D22.2	58758	0.000239147	1.78623	-1.80052	0.0314	0.013	0.0314	0.00965	Mono1	0.60125	1.05498	-0.314733	8.65437	11.2482	0.168116	2.41248e-09	0.00049378
RP11-117D22.2	4585678	2.94998e-06	1.36145	-1.36654	0.01715	0.00825	0.0168	0.00825	Gran	0.592278	1.18916	-0.040749	9.25709	2.52952	0.608287	1.12959e-20	9.43713e-11
RP11-117D22.2	523356	4.71957e-80	1.05345	-1.05078	0.006	0.0008	0.006	0.0008	CD8na	0.428762	1.88658	-0.00493706	9.11701	3.27584	0.662108	2.02724e-88	1.44564e-05
RP11-138A9.1	1655540	1.08539e-161	0.6518	-0.664703	0.1066	0.0914	0.09725	0.08535	CD8a	0.229448	0.0963305	-0.327368	9.71786	16.7854	0.00645669	3.66316e-156	0.00905714
RP11-192H23.6	14993862	1.21515e-259	0.932706	-0.922484	0.03585	0.02775	0.03475	0.0274	CD4	0.296912	0.214459	-0.0259572	9.24526	0.616566	0.722243	8.69604e-93	0.0134012
RP11-242D8.1	14861255	2.61198e-268	0.999173	-0.998706	0.02915	0.0219	0.0282	0.02145	CD4	0.175738	0.179764	-0.00255475	9.24147	0.0539988	0.923417	1.65374e-94	0.00111227
RP11-25K19.1	14448168	3.14777e-296	0.630452	-0.620552	0.00805	0.00425	0.00785	0.004	CD4	0.2672	0.72075	-0.029594	9.22691	23.907	0.263159	6.57265e-115	7.1824e-14
RP11-25K19.1	4563970	1.41263e-05	1.13428	-1.13185	0.00105	0.00065	0.00105	0.00065	Gran	0.30995	0.0248796	-0.01629	9.24843	22.5315	0.54262	2.43395e-07	0.0103214
RP11-25K19.1	1628016	3.07921e-168	1.41118	-1.41733	0.0667	0.02495	0.0627	0.02265	CD8a	0.617186	0.816737	-0.188698	9.68182	7.75886	0.138023	1.62885e-66	0.0115532
RP11-294J22.6	15185500	2.27869e-247	1.00965	-1.00657	0.0444	0.021	0.04335	0.021	CD4	0.56911	0.742475	-0.0590924	9.24688	3.94066	0.363502	3.41773e-272	0.0175813
RP11-296O14.3	14670986	5.37155e-281	0.672613	-0.672488	0.02095	0.0154	0.0204	0.01505	CD4	0.152427	0.254403	-0.0732319	9.23611	10.967	0.226102	1.22662e-196	3.83866e-09
RP11-296O14.3	1467659	5.42934e-209	1.04316	-1.04757	0.02395	0.0131	0.02395	0.0131	CD8a	0.300485	0.467188	-0.0329976	9.66049	1.9301	0.606546	3.0023e-157	0.00112718
RP11-390F4.3	14495200	5.58266e-293	0.622927	-0.621361	0.01705	0.0143	0.01685	0.0137	CD4	0.151915	0.23508	-0.00161062	9.23405	0.434642	0.82639	0.00277342	1.18875e-26
RP11-488L18.10	14647583	1.41011e-282	1.05727	-1.0494	0.0178	0.013	0.01745	0.013	CD4	0.361452	0.278817	-0.071367	9.23432	24.5305	0.0900143	1.94042e-212	0.0181739
RP11-538P18.2	60928	2.01096e-25	1.81788	-1.82192	0.03355	0.02945	0.03355	0.0272	B2	0.737255	0.447985	-0.0235639	9.16277	2.67452	0.510275	2.72171e-18	9.58236e-05
RP11-539L10.3	4580394	4.36154e-06	0.601905	-0.600803	0.01915	0.01465	0.01845	0.01465	Gran	0.19031	0.320952	-0.283149	9.25979	57.3524	0.00816156	4.00555e-16	3.34538e-07
RP11-539L10.3	1441400	4.3322e-216	0.706449	-0.705599	0.01825	0.0134	0.01695	0.01285	CD8a	0.141416	0.0602319	-0.16495	9.65863	28.9702	0.0582869	1.36805e-171	9.13455e-07
RP11-539L10.3	14964451	1.49481e-261	0.742801	-0.751769	0.03565	0.03085	0.0338	0.02905	CD4	0.201961	0.0644248	-0.30522	9.2461	68.3571	0.000146002	1.9846e-223	2.53297e-19
RP11-629O1.2	531693	1.06968e-76	1.11474	-1.11281	0.0178	0.00475	0.01715	0.00475	CD8na	0.346445	1.22724	-0.144354	9.12259	15.6946	0.235193	3.51127e-48	5.65137e-06
RP11-629O1.2	14528965	1.16982e-290	1.05693	-1.0553	0.0134	0.00765	0.0134	0.00765	CD4	0.356001	0.68703	-0.0147033	9.23004	5.56123	0.50797	2.72403e-129	8.61288e-21
RP11-799D4.4	14869256	8.7903e-268	1.11631	-1.11044	0.02655	0.01575	0.0257	0.0151	CD4	0.41636	0.528341	-0.0387006	9.23861	2.33725	0.554084	5.15268e-37	0.00440737
RP13-580F15.2	15021562	7.53553e-258	1.46057	-1.46206	0.03195	0.0171	0.0311	0.01695	CD4	0.420017	0.541025	-0.0621395	9.24122	5.50867	0.324734	1.35233e-230	0.024975
RP5-1171I10.5	22100331	0.000282118	2.79808	-2.77504	0.35175	0.11815	0.2801	0.1045	CD4	0.840181	0.97831	-0.0725045	9.40158	0.970784	0.382129	1.93522e-294	0.00909109
RP6-159A1.4	14381508	7.28532e-301	1.73448	-1.71522	0.0044	0.0029	0.0043	0.0029	CD4	0.46489	0.492045	-0.0421063	9.22521	24.5769	0.322151	1.1796e-273	0.0367725
RPA3	1908021	9.37562e-108	1.08721	-1.09718	0.17325	0.10485	0.15275	0.0962	CD8a	0.2362	0.357876	-0.23153	9.74613	4.84304	0.101336	2.2277e-148	0.0128335
RPA3	17750087	6.6064e-112	1.6294	-1.63619	0.1862	0.11605	0.16925	0.1072	CD4	0.268754	0.434865	-0.119066	9.33255	2.51543	0.220063	1.30161e-211	0.0355392
RPAP1	14667201	2.98353e-281	0.894025	-0.893636	0.0173	0.01335	0.0169	0.0131	CD4	0.254531	0.252002	-0.0553107	9.23423	7.41668	0.347543	6.64852e-12	3.85664e-91
RPAP1	523978	8.44817e-80	0.752596	-0.753073	0.01655	0.01525	0.01615	0.01525	CD8na	0.21917	0.103694	-0.0636506	9.12599	5.23345	0.411804	1.76413e-15	8.51572e-06
RPAP1	667768	7.50427e-12	1.02843	-1.02899	0.02375	0.0153	0.02315	0.0153	B1	0.303861	0.469742	-0.102416	9.68557	8.626	0.270006	1.35514e-13	1.00525e-08
RPL13	26771736	6.05104e-62	0.674992	-0.670665	49.2136	43.7735	1	1	CD4	0.0567341	0.0527742	-0.00157106	13.8195	0.012725	0.910187	3.50172e-217	0.0150951
RPL7L1	18765261	4.50198e-73	3.51644	-3.50833	0.23565	0.1391	0.2072	0.1265	CD4	0.46765	0.491305	-0.189116	9.35933	5.88722	0.04862	7.77697e-100	0.00192403
RPL8	26075597	4.44671e-42	0.720731	-0.725696	13.0956	11.6743	0.99995	0.9998	CD4	0.0694573	0.0624567	-0.0508318	12.0696	4.64068	0.0312397	9.75771e-212	0.00289757
RPN1	16473450	1.20615e-172	1.70114	-1.70001	0.11435	0.07445	0.10785	0.07125	CD4	0.459157	0.423366	-0.357927	9.29315	32.2174	0.000152078	8.39973e-240	0.0163514
RPRD1B	1430459	4.40555e-219	1.08414	-1.0772	0.0173	0.0132	0.0168	0.0132	CD8a	0.275039	0.170581	-0.104848	9.65825	15.0477	0.170007	7.45431e-219	0.00918404
RPRD2	1667625	7.39262e-159	0.889117	-0.898903	0.08625	0.05715	0.08495	0.05525	CD8a	0.185516	0.244307	-0.315874	9.69822	16.4355	0.0146521	9.99992e-10	0.0162881
RPS27L	20758529	3.56156e-21	0.601083	-0.596748	0.68605	0.58405	0.47175	0.4228	CD4	0.102208	0.110902	-0.0552415	9.62555	0.533452	0.465172	0.00117709	8.55877e-17
RRP9	14942818	5.82333e-263	1.56314	-1.55804	0.0301	0.0204	0.0293	0.02005	CD4	0.367732	0.34164	-0.0248291	9.24163	0.715805	0.728325	1.02237e-270	0.0288886
RSBN1L	2208841	6.79402e-58	2.23788	-2.25615	0.29195	0.1647	0.2491	0.14895	CD8a	0.420423	0.445193	-0.563175	9.81034	23.7667	3.49071e-05	3.10606e-45	0.00958418
RSPRY1	15221730	4.40898e-245	2.08471	-2.08081	0.03565	0.02105	0.0346	0.02085	CD4	0.530133	0.467663	-0.0438847	9.24432	3.95438	0.384439	1.57216e-222	0.0154457
RSPRY1	1544738	7.58368e-189	2.34711	-2.34897	0.04145	0.01685	0.03925	0.01645	CD8a	0.528268	0.780562	-0.126389	9.66911	9.01872	0.178118	1.59013e-173	0.0216876
RTN3	1729242	8.33757e-145	1.4976	-1.50423	0.1101	0.0584	0.10265	0.05635	CD8a	0.337091	0.541465	-0.243539	9.70861	8.24847	0.0640839	2.74464e-20	1.41685e-05
RTP4	4572555	7.70078e-06	1.30801	-1.29692	0.01975	0.01625	0.0194	0.01625	Gran	0.344716	0.370504	-0.221547	9.26105	22.9095	0.0860251	4.31601e-07	0.00149068
RUSC1	1456277	4.70719e-212	0.882848	-0.885129	0.024	0.0188	0.024	0.01795	CD8a	0.192099	0.0567634	-0.0781148	9.66164	5.99137	0.340126	6.25707e-34	3.47397e-06
S1PR4	25149280	9.80789e-22	3.16203	-3.17701	0.58495	0.1982	0.4287	0.1734	CD4	0.822383	0.993819	-0.408011	9.50507	24.5564	3.09287e-06	1.11653e-300	0.000841298
SACM1L	15616997	7.88788e-221	2.19963	-2.2015	0.0568	0.0256	0.05395	0.0251	CD4	0.606138	0.78297	-0.278224	9.25407	54.8744	0.000198809	6.81731e-99	3.88728e-07
SACM1L	1660227	1.37218e-160	1.83476	-1.83993	0.0764	0.03705	0.0728	0.0366	CD8a	0.47232	0.533456	-0.235883	9.68968	11.4277	0.053667	5.08708e-38	0.0124063
SAFB	16768336	1.94772e-157	1.97755	-1.97344	0.14775	0.1094	0.1375	0.10155	CD4	0.471998	0.335479	-0.664016	9.31514	82.4141	5.00025e-11	1.26272e-239	0.00226694
SAFB	703984	8.79651e-07	2.34325	-2.3437	0.1433	0.09725	0.13115	0.0884	B1	0.498784	0.533608	-0.603952	9.75954	8.3735	0.0368909	1.61463e-27	0.000303712
SAFB	4534617	9.92375e-05	2.31823	-2.30449	0.0941	0.0901	0.08935	0.08285	Gran	0.384118	0.149329	-0.443416	9.3126	13.5013	0.0180941	1.58181e-32	1.34048e-09
SAFB	75589	7.70697e-12	2.17887	-2.17149	0.1938	0.12865	0.1807	0.11775	B2	0.480667	0.434253	-0.289335	9.25775	1.10514	0.426627	6.65324e-28	0.000667461
SAMD4B	1524157	3.99592e-194	0.737167	-0.743826	0.04325	0.03125	0.04175	0.03055	CD8a	0.114808	0.243578	-0.107372	9.67387	4.5744	0.299084	7.78804e-161	0.00565112
SAMHD1	2127690	8.37519e-70	1.01071	-1.01587	0.25915	0.15615	0.22745	0.1392	CD8a	0.25855	0.400942	-0.411092	9.79544	13.7782	0.00201174	3.52889e-199	0.0195133
SARAF	23864810	5.97701e-05	0.576996	-0.580003	3.15865	2.9623	0.93865	0.88755	CD4	0.0849919	0.0431079	-0.413743	10.5668	79.8238	4.59975e-19	1.71303e-132	1.69164e-05
SART3	15253220	4.19894e-243	1.40116	-1.39758	0.0445	0.03345	0.04305	0.03295	CD4	0.291338	0.232182	-0.117828	9.25141	9.36092	0.131257	2.80925e-197	0.0139235
SAYSD1	173532	2.94552e-21	1.22241	-1.21669	0.0742	0.04525	0.0697	0.04335	Tregs	0.321803	0.50956	-0.762132	9.15839	13.6726	0.0508704	9.13768e-67	1.07183e-105
SAYSD1	553595	3.12896e-68	1.3424	-1.34086	0.04435	0.02775	0.04395	0.02775	CD8na	0.359235	0.465716	-0.0645052	9.14142	0.327279	0.778984	1.21347e-186	3.1093e-160
SAYSD1	4554359	2.73198e-05	0.64256	-0.641764	0.0352	0.03	0.0337	0.0281	Gran	0.123442	0.368465	-0.217282	9.27285	10.4249	0.141018	8.05832e-80	6.30092e-44
SAYSD1	15250057	2.65916e-243	1.2666	-1.26143	0.044	0.0323	0.0431	0.0308	CD4	0.353701	0.233914	-0.0717815	9.25065	2.61728	0.425594	0	0
SAYSD1	912094	4.39857e-50	1.78025	-1.77453	0.0372	0.02565	0.0348	0.02475	NK1	0.447305	0.360703	-0.235456	9.87876	4.04382	0.345413	3.32951e-101	3.10686e-95
SAYSD1	1533866	1.26113e-191	1.82827	-1.83183	0.03975	0.01635	0.03825	0.016	CD8a	0.467902	0.793511	-0.184073	9.669	13.7244	0.0961941	0	0
SAYSD1	85385	3.18058e-15	1.64095	-1.64829	0.046	0.01615	0.0444	0.01615	Tdg	0.448387	0.944591	-0.876353	9.37783	4.17287	0.330388	2.1098e-58	1.5172e-06
SCAF1	4593851	1.59131e-06	1.17793	-1.179	0.01995	0.00955	0.01965	0.00955	Gran	0.45258	0.989915	-0.00471952	9.25903	0.0148059	0.967355	0.00628744	2.32989e-06
SCAP	14973191	5.53254e-261	3.15762	-3.16141	0.02655	0.00995	0.0263	0.00995	CD4	0.707255	0.949883	-0.105082	9.23695	18.2099	0.113389	1.88269e-222	0.021928
SCAP	903446	4.47949e-52	3.87824	-3.86006	0.0285	0.01535	0.028	0.01535	NK1	0.508732	0.679039	-0.295496	9.87127	17.0608	0.0922177	1.21986e-29	0.000252378
SCAP	1466793	3.18101e-209	3.73995	-3.74633	0.0268	0.0143	0.02635	0.0143	CD8a	0.614301	0.573817	-0.0646884	9.66188	2.47561	0.545163	3.17863e-125	8.80792e-08
SCFD1	1868217	1.59107e-115	1.96451	-1.97546	0.138	0.07645	0.13045	0.0723	CD8a	0.386826	0.419691	-0.351205	9.72642	14.0614	0.00920209	3.70136e-179	1.10978e-11
SCFD1	16275293	2.91157e-183	1.65921	-1.6509	0.1162	0.0832	0.1089	0.07815	CD4	0.326507	0.294696	-0.130741	9.29555	5.02523	0.130113	4.77788e-240	7.99107e-15
SCFD1	76910	6.95238e-11	1.13196	-1.12814	0.1752	0.0908	0.1664	0.08745	B2	0.2041	0.647014	-0.815366	9.24297	9.81636	0.0218398	8.33925e-18	0.0226826
SCIMP	14469383	9.24074e-295	1.31303	-1.32652	0.0099	0.00665	0.00965	0.00665	CD4	0.388924	0.475204	-0.0397041	9.22836	8.70005	0.446117	3.68181e-225	0.0155779
SCML4	17668158	2.09101e-115	1.02164	-1.02893	0.1948	0.1356	0.16855	0.12295	CD4	0.323	0.285084	-0.0692437	9.33905	1.56491	0.325163	3.05896e-83	2.08135e-05
SCML4	193994	7.18039e-12	0.651125	-0.640347	0.14925	0.0687	0.12665	0.0617	Tregs	0.33615	0.670864	-0.457821	9.19831	4.37018	0.140705	1.36485e-07	0.0290856
SCP2	18294832	5.01379e-90	0.899973	-0.900032	0.2686	0.2048	0.2373	0.1843	CD4	0.177891	0.254365	-0.00994068	9.38773	0.0226672	0.902667	2.25776e-138	0.024975
SCT	1374155	8.22376e-235	1.20051	-1.20366	0.0004	0	0.0004	0	CD8a	0.352817	inf	-0.00208701	9.64661	6.96235e-08	0.999946	1.9508e-227	0.000294321
SCT	513922	6.14861e-84	1.46581	-1.45331	0.00065	0	0.00065	0	CD8na	0.464421	inf	-0.0215033	9.11436	5.71059	0.700327	7.97172e-94	0.00131144
SDF2	1864014	2.31844e-116	0.709271	-0.710339	0.1478	0.0964	0.13785	0.08955	CD8a	0.18306	0.222381	-0.190388	9.73402	3.8059	0.157038	1.17687e-207	9.8341e-10
SDF2	16326253	1.67923e-180	1.2158	-1.21939	0.1034	0.07545	0.0977	0.07405	CD4	0.214558	0.249038	-0.0508675	9.28821	0.739483	0.581671	5.48287e-271	5.22015e-11
SDF2	4499686	0.00078622	0.574427	-0.573351	0.12625	0.126	0.1162	0.11495	Gran	0.0806903	0.0908015	-0.173068	9.33565	1.63959	0.35595	3.60332e-05	0.0101824
SDHA	17142211	3.57733e-139	1.43802	-1.44084	0.1757	0.12975	0.1598	0.11975	CD4	0.291465	0.291192	-0.178144	9.33338	5.82617	0.0645232	2.18371e-51	0.0114012
SDHD	17645079	2.1119e-116	1.5702	-1.57754	0.17245	0.1147	0.1614	0.1089	CD4	0.319398	0.374503	-0.00369642	9.32942	0.000107333	0.991734	5.29478e-298	0.0123997
SEC13	15968318	2.42681e-200	0.812923	-0.811213	0.0876	0.06535	0.085	0.0632	CD4	0.209231	0.276031	-0.151887	9.27905	6.57815	0.110427	2.71435e-258	0.000328336
SEC13	1726224	1.77041e-145	1.32189	-1.31752	0.103	0.06325	0.09875	0.0607	CD8a	0.323282	0.376519	-0.0831889	9.7072	0.882594	0.546626	6.06672e-190	0.013748
SEC16A	1459519	3.52542e-211	1.02298	-1.02522	0.02255	0.0157	0.02235	0.0151	CD8a	0.193866	0.229888	-0.0840236	9.66041	7.87413	0.301971	5.43565e-221	0.0330258
SEC23B	15192866	6.65972e-247	2.19736	-2.19376	0.0391	0.017	0.03885	0.0167	CD4	0.797907	0.864859	-0.329362	9.24511	101.256	8.87971e-06	4.21184e-249	0.0178745
SEC23IP	555140	1.18453e-67	3.83929	-3.8304	0.03945	0.0255	0.03845	0.0249	CD8na	0.460433	0.336392	-0.213181	9.13882	10.7541	0.132429	4.32366e-29	0.0299732
SEC23IP	1525813	1.06914e-193	2.06293	-2.06882	0.0453	0.03205	0.04435	0.03175	CD8a	0.331884	0.208386	-0.0938376	9.67513	3.23555	0.38145	1.16174e-135	0.014052
SELPLG	2227609	2.65673e-55	0.764104	-0.770791	0.2803	0.15375	0.2396	0.1377	CD8a	0.21842	0.446218	-0.216028	9.80335	3.77957	0.097242	3.80863e-173	0.0335526
SELT	2575607	3.0428e-18	1.14957	-1.15681	0.4909	0.2938	0.38235	0.24665	CD8a	0.239723	0.371697	-0.40802	9.91494	12.6121	0.000556358	4.92659e-170	1.11942e-08
SELT	19493248	2.2051e-50	1.10817	-1.1029	0.3079	0.203	0.2669	0.18325	CD4	0.279437	0.346761	-0.288023	9.40262	12.7542	0.00204452	8.11223e-231	0.0193241
SENCR	1416976	8.46148e-223	1.5272	-1.53302	0.01095	0.00705	0.01095	0.00705	CD8a	0.298061	0.235095	-0.0368349	9.65328	3.97304	0.572783	5.22512e-224	0.0438661
SENP5	1597732	1.35878e-175	1.39728	-1.41387	0.06175	0.0303	0.0594	0.02985	CD8a	0.43574	0.597856	-0.236622	9.68118	17.3603	0.0284914	1.23059e-106	0.0415543
SEPHS1	14868626	7.98958e-268	3.22881	-3.22968	0.0235	0.0116	0.02285	0.0116	CD4	0.629354	0.641041	-0.0600556	9.23615	7.14292	0.316258	3.95747e-305	0.000564572
SEPHS1	61837	2.01953e-24	2.22919	-2.22718	0.0213	0.0053	0.0213	0.0053	B2	0.442419	1.41798	-0.275354	9.15127	15.3075	0.15771	2.12716e-28	0.00437441
2019-09-11	15518236	9.04648e-227	0.669236	-0.671129	0.0524	0.0274	0.0483	0.0251	CD4	0.251866	0.584973	-0.00789681	9.25174	0.910622	0.629349	3.81396e-228	2.92428e-09
2019-09-11	1648770	2.73762e-163	1.41851	-1.41677	0.08015	0.0554	0.07485	0.0542	CD8a	0.309872	0.204944	-0.0443676	9.69603	0.560498	0.647834	6.65397e-178	0.00254321
2019-09-06	22228557	0.0021006	1.36404	-1.35099	0.72	0.52095	0.4957	0.3886	CD4	0.248856	0.284293	-0.252905	9.62337	10.3432	0.00130251	2.84752e-282	2.5851e-12
2019-09-07	2935818	0.130683	1.19535	-1.20078	1.12005	0.86365	0.6585	0.55185	CD8a	0.228005	0.153751	-0.499262	10.2404	24.0977	9.44774e-07	3.0439e-05	0.0302613
2019-09-08	4563721	1.43735e-05	1.5275	-1.53031	0.00505	0.00295	0.00505	0.00295	Gran	0.443159	0.953646	-0.0136837	9.25076	8.75578	0.557797	0.00148888	0.00368999
SERINC1	17161138	2.80476e-138	1.74243	-1.73689	0.14915	0.10585	0.13585	0.0981	CD4	0.318929	0.293416	-0.468834	9.31429	43.9229	1.45414e-06	4.1553e-290	0.0435865
SERP1	2605758	5.17513e-16	1.06179	-1.06045	0.62705	0.44395	0.44425	0.3402	CD8a	0.286221	0.205214	-0.831943	9.99682	46.3656	1.13336e-11	1.45767e-136	0.0281699
SERPINH1	1414896	2.24541e-223	2.38655	-2.39342	0.00975	0.0027	0.00945	0.0027	CD8a	0.733371	1.04112	-0.0966087	9.65153	36.8013	0.131421	2.34069e-25	9.40328e-11
SERPINH1	14505443	2.83145e-292	2.07265	-2.06634	0.00845	0.003	0.00835	0.003	CD4	0.653418	1.01127	-0.0562018	9.22697	31.0161	0.179435	5.93416e-65	5.52594e-10
SESN2	1531522	3.15426e-192	1.99429	-1.98937	0.04055	0.0127	0.03915	0.0127	CD8a	0.642482	1.09329	-0.274082	9.66721	43.4131	0.0045349	6.01117e-180	0.0470867
SFR1	15120616	1.72116e-251	1.48857	-1.49752	0.0409	0.0315	0.0401	0.03025	CD4	0.335473	0.25264	-0.0421912	9.24976	0.94153	0.643676	3.63211e-264	0.0471273
SFT2D2	15133609	1.1587e-250	0.533779	-0.531084	0.0459	0.03785	0.0441	0.0361	CD4	0.118998	0.0820041	-0.00292798	9.25351	0.26971	0.785767	5.30214e-279	0.0473808
SGK223	14957105	4.97064e-262	1.90142	-1.90766	0.02425	0.00605	0.02375	0.00605	CD4	1.05219	1.23918	-0.0471274	9.23461	5.74759	0.421484	4.50795e-266	0.0158142
SGK223	1406121	8.17345e-226	2.30454	-2.30371	0.00745	0.00335	0.00745	0.00335	CD8a	1.052	0.568188	-0.0344951	9.6509	35.0726	0.167067	7.48716e-202	0.00087947
SGPL1	1467317	4.39612e-209	0.858944	-0.867686	0.03015	0.0188	0.0282	0.0188	CD8a	0.303883	0.337021	-0.270576	9.66515	44.6742	0.00490201	1.71456e-96	0.00348065
SGSH	14768061	1.73689e-274	1.62824	-1.62888	0.0197	0.0105	0.0192	0.0105	CD4	0.378361	0.536016	-0.0126119	9.23444	1.82065	0.645245	2.99289e-07	0.0158454
SGTA	1525546	9.12332e-194	0.692145	-0.69553	0.04215	0.02535	0.0409	0.025	CD8a	0.149909	0.40175	-0.0262707	9.67217	0.448791	0.740285	4.26361e-05	0.0398091
SH2B1	15164928	1.13378e-248	1.0696	-1.07695	0.04765	0.03415	0.04645	0.0332	CD4	0.335512	0.244607	-0.0798088	9.25224	3.90129	0.326526	1.87937e-12	3.50575e-22
SH2B1	912130	4.4825e-50	0.548381	-0.552313	0.0399	0.02845	0.0396	0.02845	NK1	0.207526	0.340142	-0.15769	9.88046	1.97037	0.502534	1.35772e-09	0.000214132
SH2B1	1543228	3.12691e-189	0.598373	-0.603497	0.04775	0.02465	0.0464	0.024	CD8a	0.247473	0.590358	-0.0217576	9.6739	0.169278	0.850226	7.25636e-38	1.33671e-15
SH2B1	68074	4.06649e-18	2.31711	-2.31525	0.0717	0.0229	0.0687	0.0229	B2	0.495144	0.959086	-0.538516	9.179	8.39641	0.109761	0.000108733	0.0179761
SH2D3A	1603546	3.61044e-174	1.11051	-1.10772	0.0615	0.03025	0.0587	0.0284	CD8a	0.279037	0.596872	-0.000817918	9.68004	0.13043	0.834043	2.11263e-106	0.0187272
SH3BGRL	19427509	2.95973e-52	0.69544	-0.694882	0.4151	0.34605	0.3431	0.2923	CD4	0.125998	0.174007	-0.460077	9.47595	29.5413	4.45153e-07	4.71045e-283	0.0187388
SH3BP2	14817536	3.37244e-271	2.10178	-2.10434	0.02385	0.01385	0.02325	0.01385	CD4	0.528914	0.499508	-0.0277455	9.23709	4.75583	0.418732	3.81026e-265	4.95294e-05
SH3BP2	1606526	1.92921e-173	1.73824	-1.73172	0.05925	0.0276	0.05635	0.02695	CD8a	0.52034	0.627347	-0.193579	9.68042	8.79479	0.117857	7.39268e-186	8.92094e-05
SH3GL1	15208490	6.4556e-246	1.93375	-1.93633	0.03635	0.0175	0.035	0.0175	CD4	0.595254	0.623073	-0.0399965	9.24336	1.744	0.566427	1.3964e-250	0.000438946
SH3GLB1	16414383	8.9132e-176	0.59474	-0.589838	0.11635	0.0804	0.1079	0.07365	CD4	0.158316	0.340583	-0.0801499	9.2945	2.18255	0.316992	3.30124e-59	0.0033864
SH3KBP1	18967969	2.53486e-66	1.92242	-1.9271	0.28395	0.18995	0.2427	0.16755	CD4	0.382712	0.376859	-0.166085	9.39115	4.49044	0.0666333	8.6292e-294	5.20797e-05
SH3TC1	62974	0.0241063	0.94601	-0.946387	0.12285	0.0715	0.11595	0.06785	Mono1	0.298006	0.504915	-0.588121	8.70793	8.63533	0.048005	7.46834e-05	0.023571
SH3TC1	14491126	2.92505e-293	1.70216	-1.69558	0.0097	0.0049	0.0094	0.0049	CD4	0.554712	0.665327	-0.0578467	9.22763	46.903	0.0953471	7.31801e-296	1.54475e-07
SH3TC1	1409819	8.74661e-225	1.63924	-1.6436	0.0093	0.00305	0.0093	0.00305	CD8a	0.561426	1.16649	-0.0889796	9.65133	32.3649	0.166459	9.14132e-207	8.30174e-07
SHFM1	2485392	7.55007e-26	1.06225	-1.0668	0.438	0.2635	0.34795	0.2276	CD8a	0.186438	0.341355	-0.425965	9.88823	13.9457	0.000524195	2.84951e-79	0.0295683
SHMT1	14741341	2.85519e-276	1.6003	-1.59695	0.019	0.0104	0.01875	0.0103	CD4	0.555972	0.575029	-0.0712034	9.23353	25.9823	0.0937626	2.54081e-178	0.0437097
SIDT1-AS1	1757928	1.73301e-138	1.09829	-1.10404	0.11085	0.065	0.10545	0.0633	CD8a	0.425116	0.39399	-0.0733386	9.7106	0.834751	0.553309	3.88247e-146	2.7687e-07
SIGLEC14	14306419	3.95715e-306	1.09962	-1.09904	0.00055	0.0002	0.00055	0.0002	CD4	0.747487	1.00652	-0.020833	9.22277	92.1801	0.235319	2.03954e-268	0.0414825
SIKE1	4457926	0.006564	0.515744	-0.51383	0.0572	0.065	0.0524	0.06145	Gran	0.0623709	0.034018	-0.0509752	9.28913	0.313981	0.759281	0.000106824	0.0062604
SIRPA	14313941	1.3393e-305	2.51537	-2.48749	0.00115	0.0002	0.00115	0.0002	CD4	0.608256	1.51863	-0.0256589	9.22293	159.121	0.104844	1.11188e-94	4.91268e-09
SIRT1	14626470	5.2392e-284	1.86394	-1.86477	0.01455	0.0085	0.01385	0.0085	CD4	0.463639	0.424816	-0.0164073	9.23132	2.16328	0.655961	2.97496e-207	0.00337727
SIRT1	1433058	2.27398e-218	1.31843	-1.32095	0.0154	0.00885	0.0154	0.00885	CD8a	0.316967	0.432145	-0.00835026	9.65604	2.45786	0.621101	3.9375e-172	0.0182259
SIRT3	14635236	2.05792e-283	1.79144	-1.80533	0.0157	0.00745	0.0153	0.00745	CD4	0.495972	0.709626	-0.0956167	9.231	24.5558	0.13458	1.47506e-159	0.0042297
SIRT5	1482145	3.97474e-205	1.8579	-1.85817	0.02995	0.0137	0.02965	0.0137	CD8a	0.395947	0.635749	-0.0874388	9.66342	4.56741	0.39532	2.16653e-209	0.0182786
SKAP1	18927571	1.21694e-67	0.628107	-0.619461	0.3471	0.28985	0.28165	0.24595	CD4	0.117494	0.111482	-0.106037	9.43685	1.82618	0.199033	1.76098e-265	8.0142e-08
SKAP1	1200875	2.18013e-06	0.868013	-0.864059	0.51535	0.3995	0.3958	0.31695	NK1	0.121395	0.231822	-0.403287	10.1627	2.30551	0.133655	9.14022e-58	0.00865723
SKAP1	2334240	9.94408e-42	0.867993	-0.865191	0.43385	0.3326	0.3461	0.27145	CD8a	0.16948	0.132927	-0.00417595	9.90213	0.00919711	0.924854	1.21433e-202	2.53496e-09
SKIL	14637009	2.71349e-283	1.48087	-1.47767	0.01585	0.00885	0.01515	0.0087	CD4	0.450823	0.536813	-0.0850237	9.23115	25.2192	0.130315	5.53606e-37	4.56397e-09
SKIV2L	14779450	9.96476e-274	1.76405	-1.76825	0.0228	0.01595	0.02245	0.0158	CD4	0.534367	0.364058	-0.0324125	9.23747	1.2764	0.669126	1.231e-210	0.0309453
SKIV2L2	15393233	2.10684e-234	0.646902	-0.640224	0.0649	0.05825	0.0619	0.0566	CD4	0.13952	0.0976918	-0.146736	9.2679	8.88605	0.0828917	1.00323e-55	5.90811e-13
SKP1	23227052	0.21111	0.716737	-0.716882	1.50355	1.257	0.7741	0.70965	CD4	0.0785957	0.133761	-0.129208	9.99087	5.23277	0.0221801	1.01128e-152	0.00973237
SLC12A2	15118141	1.1965e-251	1.36983	-1.36426	0.03045	0.0116	0.02915	0.0112	CD4	0.488007	0.931814	-0.0698217	9.23955	11.9036	0.17379	2.53201e-244	0.0215671
SLC12A6	15330406	2.74963e-238	0.976273	-0.966694	0.0525	0.03495	0.0502	0.0337	CD4	0.281819	0.292811	-0.0389979	9.25469	1.08037	0.597618	1.98417e-192	0.000941518
SLC12A7	14567497	5.07894e-288	1.80813	-1.81045	0.00975	0.00415	0.00975	0.00415	CD4	0.749417	0.854806	-0.0131719	9.22841	0.697619	0.830148	4.57454e-265	0.0286963
SLC17A9	14321516	4.56708e-305	1.27518	-1.27434	0.00195	0.00095	0.00195	0.00095	CD4	0.443973	0.693655	-0.0155813	9.22345	84.0121	0.234295	1.36003e-208	0.000239204
SLC18B1	1446586	1.11686e-214	1.13635	-1.13454	0.02355	0.016	0.0226	0.016	CD8a	0.346741	0.276047	-0.182774	9.66083	66.9309	0.00191617	3.19563e-178	0.0491056
SLC25A19	14640656	4.79166e-283	1.96822	-1.97392	0.0177	0.01095	0.0174	0.01095	CD4	0.566676	0.39889	-0.0278035	9.23272	2.18763	0.629419	1.05556e-116	1.54855e-05
SLC25A22	1435287	9.27186e-218	1.62556	-1.6154	0.02085	0.0138	0.0205	0.01315	CD8a	0.42351	0.32139	-0.056629	9.65929	3.2882	0.508703	2.30437e-84	1.20665e-10
SLC25A22	535624	3.85437e-75	1.53769	-1.54129	0.02075	0.00795	0.02075	0.00795	CD8na	0.356089	0.953197	-0.166563	9.12468	14.0742	0.19444	4.23471e-50	0.0175461
SLC25A26	16275198	2.87714e-183	1.10537	-1.11158	0.13805	0.1212	0.12575	0.11275	CD4	0.182209	0.126762	-0.132432	9.31493	3.73291	0.157316	7.15362e-231	0.0465932
SLC25A32	64084	4.90904e-22	1.55334	-1.55785	0.0446	0.0311	0.04315	0.0311	B2	0.380162	0.220776	-0.159549	9.16723	1.38361	0.566394	7.47301e-13	0.0024859
SLC25A32	56976	1.92825e-05	1.35914	-1.36525	0.03425	0.0291	0.03425	0.0291	Mono1	0.329566	0.115849	-0.357928	8.65924	9.63553	0.166483	0.0374551	0.00509225
SLC25A32	14992556	9.99916e-260	3.13686	-3.12937	0.026	0.01255	0.026	0.0121	CD4	0.631	0.616518	-0.123543	9.23759	26.9398	0.0478325	2.20379e-51	2.09512e-44
SLC25A32	1465509	1.43904e-209	3.32117	-3.33037	0.02655	0.0182	0.02655	0.0182	CD8a	0.618239	0.368279	-0.153891	9.66355	21.8935	0.0598249	4.06489e-102	3.99341e-06
SLC25A43	1429753	2.81952e-219	2.04408	-2.05036	0.01545	0.0066	0.01525	0.0066	CD8a	0.666985	0.624433	-0.112949	9.65445	32.0037	0.0948684	4.41109e-164	0.0318007
SLC25A51	14557139	9.95221e-289	1.34462	-1.35077	0.0174	0.01425	0.0169	0.01425	CD4	0.343273	0.286347	-0.0486206	9.23386	4.16767	0.498373	4.94135e-199	0.000631842
SLC25A51	1426726	4.15108e-220	1.32792	-1.32167	0.0174	0.01255	0.01695	0.01255	CD8a	0.334225	0.139125	-0.0689042	9.65695	5.49777	0.423236	1.66286e-171	0.0016103
SLC30A6	1436323	1.78061e-217	3.59111	-3.58196	0.0147	0.0049	0.0144	0.0049	CD8a	0.725169	1.12557	-0.12705	9.65464	65.448	0.0141104	1.24706e-150	0.0103175
SLC30A9	1484303	1.48562e-204	2.24115	-2.23527	0.03295	0.0136	0.0325	0.0136	CD8a	0.46313	0.789633	-0.184396	9.66312	23.711	0.0516223	1.43839e-95	0.031828
SLC35A3	15456532	1.60198e-230	1.27087	-1.2715	0.0529	0.03765	0.051	0.03705	CD4	0.265216	0.275663	-0.173291	9.25605	16.3056	0.0349552	6.23655e-242	0.000771519
SLC35E2B	16145288	2.11226e-190	2.84393	-2.83955	0.08625	0.05025	0.0813	0.04835	CD4	0.549648	0.490219	-0.240453	9.27443	18.6302	0.00907383	6.41349e-210	0.020605
SLC35F5	14438144	6.35688e-297	1.68463	-1.68127	0.0064	0.0034	0.0064	0.0034	CD4	0.523061	0.711228	-0.0327143	9.22638	13.7549	0.42082	1.38251e-278	0.0193564
SLC38A5	1483418	8.65328e-205	0.938359	-0.932568	0.02815	0.0168	0.02755	0.0168	CD8a	0.205895	0.350255	-0.0669857	9.66346	3.77417	0.423868	1.08628e-28	0.00908359
SLC38A9	1463052	3.1483e-210	2.47636	-2.49298	0.02615	0.0105	0.02515	0.0105	CD8a	0.569329	0.902613	-0.189957	9.66042	44.0991	0.0154225	3.24724e-37	0.000250509
SLC39A3	15647230	5.00721e-219	1.44236	-1.44433	0.06115	0.0313	0.0585	0.03065	CD4	0.407828	0.672993	-0.015841	9.25749	0.10307	0.874278	4.38725e-294	0.00308876
SLC39A7	164615	2.90689e-26	0.530844	-0.534809	0.0628	0.0605	0.05975	0.0584	Tregs	0.126885	0.0180599	-0.496939	9.1585	12.3121	0.0504067	2.43221e-26	0.045962
SLC41A3	15024234	1.12122e-257	0.906952	-0.904045	0.03755	0.0308	0.0366	0.03005	CD4	0.181203	0.119091	-0.148728	9.24662	20.4346	0.0371834	2.93315e-221	0.0421207
SLC43A2	14616944	1.18271e-284	0.568756	-0.570021	0.0215	0.0177	0.0214	0.01705	CD4	0.215859	0.257755	-0.0209381	9.23662	0.711557	0.760305	3.25887e-161	0.0418807
SLC43A3	14597525	5.66124e-286	2.1142	-2.12385	0.01125	0.0031	0.01115	0.0031	CD4	0.734212	1.18381	-0.0720944	9.22784	29.018	0.170356	8.13363e-273	0.000874916
SLC44A2	1728121	4.69093e-145	1.03087	-1.03672	0.10755	0.0684	0.1023	0.0653	CD8a	0.291275	0.348948	-0.259045	9.70954	9.29731	0.0483527	2.62038e-214	0.0214868
SLC52A2	63727	2.09211e-22	0.990466	-0.99511	0.0645	0.05095	0.0613	0.05095	B2	0.21624	0.265341	-0.0372826	9.18211	0.170086	0.789469	2.01007e-22	0.00638302
SLC5A3	15135122	1.44649e-250	0.525753	-0.522739	0.046	0.03755	0.0438	0.0364	CD4	0.143051	0.149895	-0.136414	9.2528	14.6439	0.0559527	2.52283e-221	0.0126228
SLC7A1	61666	1.31341e-24	0.815724	-0.818265	0.0128	0	0.0128	0	B2	0.26041	inf	-0.0542604	9.14596	4.33711	0.529386	0.0016356	0.014465
SLFN12	14413993	1.33655e-298	1.29991	-1.31109	0.00515	0.0033	0.005	0.0033	CD4	0.358572	0.391357	-0.0537993	9.22567	110.623	0.0305103	3.7751e-151	0.000641706
SMAD2	624156	2.17887e-44	1.27419	-1.27328	0.1392	0.10595	0.12955	0.09925	CD8na	0.22885	0.208142	-0.365965	9.20239	3.26143	0.190459	1.83934e-15	0.00510198
SMAD2	16458089	1.86119e-173	1.25741	-1.25613	0.12605	0.09425	0.11565	0.08905	CD4	0.244639	0.263964	-0.13668	9.30179	4.54875	0.136141	8.87991e-60	3.73484e-10
SMAD2	1769098	4.57422e-136	1.46222	-1.47381	0.12755	0.0796	0.1171	0.0764	CD8a	0.304948	0.336722	-0.106577	9.72115	1.79449	0.374247	9.64356e-34	3.98761e-07
SMARCA2	4549509	3.78103e-05	1.73517	-1.73928	0.0897	0.0831	0.0853	0.07775	Gran	0.273466	0.152441	-0.27753	9.31068	5.34732	0.137933	0.00359935	0.00742608
SMCO4	14870381	1.04248e-267	1.0949	-1.08812	0.01685	0.00445	0.016	0.00445	CD4	0.584747	1.19366	-0.0165149	9.23196	8.23788	0.374521	1.64735e-187	2.0202e-10
SMCO4	1434828	6.94299e-218	1.76632	-1.77195	0.01275	0.00065	0.01255	0.00065	CD8a	0.644422	2.98916	-0.00830513	9.65182	4.10571	0.565124	5.92818e-143	0.00698907
SMIM15	16423009	2.56509e-175	4.24853	-4.25518	0.09295	0.04705	0.08915	0.04585	CD4	0.630162	0.632932	-0.477427	9.27453	75.103	1.92502e-07	1.38834e-290	0.000172413
SMIM15	1705436	3.71398e-150	3.26476	-3.27042	0.09455	0.05015	0.08665	0.0474	CD8a	0.57412	0.515736	-0.389425	9.70061	25.2398	0.00185875	9.63207e-225	0.00075516
SMYD4	1593901	1.55371e-176	1.33145	-1.33678	0.0637	0.0358	0.05935	0.0353	CD8a	0.364512	0.514812	-0.223959	9.68396	14.2333	0.0423859	9.71968e-54	0.0010774
SMYD4	15638212	1.45438e-219	1.22419	-1.21721	0.0686	0.0513	0.0658	0.04905	CD4	0.33476	0.222394	-0.234495	9.26722	32.6852	0.00114046	5.43761e-123	0.0109726
SNAI3	1524668	5.41449e-194	1.05992	-1.05704	0.04085	0.0173	0.0392	0.01685	CD8a	0.347089	0.778922	-0.0158603	9.66784	0.351783	0.788604	5.73211e-40	4.6801e-31
SNAI3	169106	1.13276e-23	0.8976	-0.904591	0.0437	0.02235	0.04225	0.02235	Tregs	0.416247	0.695526	-0.217351	9.14134	5.7254	0.246998	8.07866e-08	0.0142069
SNAI3	527898	3.2432e-78	1.86981	-1.86367	0.01615	0.00405	0.01615	0.00405	CD8na	0.71906	1.6923	-0.241537	9.12205	25.4036	0.116519	1.23496e-05	0.000196791
SNRNP40	60612	0.0022887	2.15033	-2.16225	0.21095	0.20085	0.19315	0.18695	Mono1	0.393586	0.0699837	-0.140444	8.77826	0.161488	0.746997	8.34369e-06	0.0011902
SNRPG	82773	1.0616e-05	1.43689	-1.43107	1.39525	0.89915	0.72625	0.56785	Mono1	0.180542	0.414494	-0.549124	9.30822	4.13373	0.0423625	2.33144e-05	0.0216167
SNU13	20862457	2.37326e-19	1.08422	-1.08636	0.6001	0.49845	0.4489	0.3809	CD4	0.143902	0.143735	-0.145615	9.57594	3.53631	0.0600598	4.27617e-199	0.00385313
SNX1	1642023	6.86577e-165	1.54874	-1.5544	0.08495	0.05055	0.0819	0.05015	CD8a	0.326225	0.459718	-0.118635	9.69558	2.33382	0.362578	4.37811e-87	0.00180639
SNX10	1579785	5.00339e-180	1.91454	-1.91086	0.05675	0.02825	0.05245	0.02655	CD8a	0.471994	0.557847	-0.0321152	9.67817	0.748155	0.645095	7.98549e-183	0.00535441
SNX12	4549157	3.87047e-05	0.927107	-0.928387	0.03375	0.0322	0.032	0.0318	Gran	0.194211	0.0860711	-0.0228039	9.27168	0.176657	0.846952	6.87972e-05	6.58168e-05
SNX13	4532043	0.000116662	0.777847	-0.776031	0.0692	0.07045	0.06605	0.0658	Gran	0.180316	0.120215	-0.269227	9.29608	7.74448	0.106989	5.42265e-05	2.154e-06
SNX18	169091	1.11102e-23	2.34866	-2.34305	0.03	0.00515	0.03	0.00515	Tregs	0.752348	1.92938	-0.0955112	9.1297	6.04906	0.315586	4.16503e-24	0.000757539
SNX2	17282662	1.32029e-132	3.10251	-3.11738	0.14845	0.09215	0.1392	0.08725	CD4	0.50958	0.46602	-0.304091	9.31271	17.809	0.00230311	1.06302e-262	0.0182815
SNX6	2101334	6.46057e-74	1.59156	-1.58073	0.27595	0.1795	0.225	0.15815	CD8a	0.272814	0.281664	-0.68246	9.80816	32.9174	7.4863e-07	3.5801e-209	0.0191872
SOAT1	1578174	1.98853e-180	2.0453	-2.04981	0.0537	0.02075	0.0518	0.0194	CD8a	0.571356	0.83295	-0.334199	9.67416	42.6638	0.00186596	1.74907e-209	0.0166313
SOCS6	1380211	4.29756e-233	1.90068	-1.90103	0.0019	0	0.0019	0	CD8a	0.451423	inf	-0.0384735	9.64733	64.5544	0.200104	4.26508e-84	0.00958433
SOCS6	14323798	6.60759e-305	1.6653	-1.66892	0.00135	0.0008	0.00135	0.0008	CD4	0.455826	0.467641	-0.0147323	9.22335	79.575	0.248359	3.63446e-81	0.0139771
SOGA1	4514855	0.000330853	0.665166	-0.669343	0.02235	0.02455	0.02165	0.0231	Gran	0.203147	0.262633	-0.112381	9.26506	7.17982	0.287907	9.44915e-18	1.5316e-09
SP110	16902576	9.50981e-151	1.29024	-1.27797	0.1434	0.103	0.13085	0.09405	CD4	0.320378	0.293251	-0.126519	9.31154	3.46179	0.179126	3.59672e-278	0.0280504
SPAG16	15171595	3.00078e-248	1.75578	-1.7582	0.0453	0.03245	0.0424	0.03145	CD4	0.350173	0.316236	-0.06319	9.25222	2.07345	0.469772	8.7908e-148	0.020556
SPATA2L	1424362	9.27426e-221	1.10269	-1.10783	0.0129	0.0068	0.0129	0.0068	CD8a	0.342048	0.611655	-0.0893218	9.65426	23.6189	0.160598	1.74311e-181	0.0426945
SPATA7	56772	1.41408e-05	1.28533	-1.28495	0.0023	0	0.0023	0	Mono1	0.309589	inf	-0.13161	8.63755	11.158	0.32774	6.59193e-05	0.000296086
SPATA7	877983	3.58083e-58	0.596189	-0.598583	0.0081	0.0049	0.0081	0.0037	NK1	0.146514	0.954056	-0.0247356	9.85848	2.95671	0.636245	3.83338e-59	7.05891e-06
SPHK1	14322581	5.4263e-305	1.98657	-1.99395	0.0014	0.0004	0.0014	0.0004	CD4	0.452129	1.17155	-0.00765212	9.22319	5.52593	0.772831	1.70562e-259	0.0169454
SPPL2A	1788818	7.63182e-132	1.19887	-1.20978	0.1309	0.07185	0.1198	0.06785	CD8a	0.334692	0.480099	-0.339338	9.72115	13.059	0.012819	1.37478e-231	0.0145888
SPRED1	14323368	6.16341e-305	2.27949	-2.28611	0.0013	0	0.0013	0	CD4	0.611016	inf	-0.0189425	9.22298	98.751	0.212561	6.54603e-272	0.02609
SPTSSB	14342407	1.33816e-303	1.1509	-1.14998	0.00225	0.00175	0.00215	0.00175	CD4	0.865561	0.157567	-0.00546757	9.22375	48.3151	0.317254	1.92191e-82	1.98315e-23
SRBD1	1530725	1.96806e-192	2.12247	-2.10773	0.0383	0.01415	0.038	0.0138	CD8a	0.44464	0.866075	-0.0723212	9.66578	2.3503	0.514966	2.30825e-18	2.34442e-06
SRBD1	171207	1.65057e-22	1.27903	-1.27302	0.0383	0.0166	0.03445	0.0166	Tregs	0.339238	0.3437	-0.0685284	9.13636	0.665164	0.655612	0.0294905	0.0142563
SRBD1	673377	5.80565e-11	3.4095	-3.39195	0.03365	0.01255	0.03185	0.01255	B1	0.578746	1.22068	-0.230292	9.68991	14.0836	0.111458	0.0371685	0.0478179
SRBD1	535409	3.17127e-75	2.5376	-2.53966	0.03545	0.0353	0.0339	0.03315	CD8na	0.428697	0.0150444	-0.18327	9.13911	2.9498	0.418342	0.000573943	0.0327447
SRBD1	14921207	2.25623e-264	2.25187	-2.25355	0.0281	0.015	0.0274	0.0148	CD4	0.464009	0.632794	-0.1023	9.23924	12.6472	0.156452	0.0199677	2.80278e-14
[truncated: 507 more rows]

## Sheet: (b) downregulated
	stat	pvalue	bayes1	bayes2	mean1	mean2	nonz1	nonz2	clusters	scVI_logFC	norm_logFC	logFC	logCPM	F	PValue	fdr_wil	fdr_edgeR
AC245100.1	15415638	5.02426e-233	-0.953209	0.948095	0.1194	0.15365	0.1102	0.13735	CD4	-0.320074	-0.309947	0.421814	9.31173	37.2123	7.79007e-06	6.73429e-295	0.0231023
AFMID	4481929	0.00203064	-1.27783	1.27553	0.0195	0.0307	0.019	0.02995	Gran	-0.322057	-0.272123	0.23153	9.26474	16.0331	0.121574	0.0292318	0.00114021
ANAPC15	1723020	3.40337e-146	-0.653541	0.65379	0.12225	0.1133	0.1128	0.1057	CD8a	-0.111921	-0.117122	0.00427301	9.72996	0.00205756	0.963822	1.38033e-140	0.0334309
ANAPC15	16183780	2.83742e-188	-0.764233	0.762536	0.1457	0.14355	0.1326	0.12865	CD4	-0.102192	-0.00274517	0.153467	9.32094	4.42302	0.110385	8.08661e-172	0.0411555
ANKRD28	1454256	1.33883e-212	-0.555868	0.549605	0.02995	0.04015	0.02855	0.03625	CD8a	-0.258861	-0.424607	0.0158514	9.67105	0.0835734	0.895701	7.7513e-164	0.0295683
AP2B1	15089920	1.8787e-253	-0.535376	0.537626	0.0563	0.06405	0.05325	0.06075	CD4	-0.193748	-0.239039	0.216341	9.26419	17.3272	0.0205821	6.27999e-248	0.0156797
APOLD1	14944311	7.28726e-263	-0.644101	0.647097	0.04165	0.0486	0.04095	0.04725	CD4	-0.171308	-0.265476	0.161631	9.25464	12.7697	0.0652794	1.09818e-199	0.000848963
AREG	4397173	0.0737812	-1.31617	1.30612	0.0012	0.05075	0.0012	0.032	Gran	-0.888139	-3.77661	0.0762424	9.26119	9.11187	0.26679	6.44078e-05	0.0218566
ARHGAP11A	4529449	0.000137113	-0.503119	0.506203	0.0043	0.00945	0.0043	0.00885	Gran	-0.127036	-0.571314	0.185626	9.25199	68.7096	0.0605422	0.000446167	0.0391632
ARL4C	61079	2.96e-25	-0.598845	0.599964	0.0794	0.0941	0.0622	0.0795	B2	-0.117455	-0.20887	0.595383	9.19569	9.20256	0.0519715	4.60369e-26	1.27469e-06
ATAD2	1496093	1.93191e-201	-0.641286	0.638844	0.0358	0.03615	0.0327	0.0344	CD8a	-0.220198	-0.341142	0.21313	9.67303	13.2544	0.0843458	0.00669842	0.0085671
ATF4	16816345	4.9943e-155	-1.14902	1.14478	0.2289	0.25515	0.19835	0.2137	CD4	-0.169891	-0.168577	0.214964	9.38779	6.52828	0.0273485	5.17637e-244	0.0268809
ATF7IP2	14300968	1.63449e-306	-2.0521	2.04467	0.16205	0.30985	0.14245	0.2493	CD4	-0.623376	-0.691904	0.357502	9.37277	22.8621	5.97239e-05	0	9.87733e-89
ATF7IP2	6904	0.0141027	-1.75597	1.74904	0.15905	0.273	0.1344	0.2437	mDC2	-0.425094	-0.588047	0.290986	7.99176	0.21618	0.695012	1.97238e-10	9.03084e-05
ATF7IP2	1514788	1.49455e-196	-1.83224	1.83996	0.08515	0.1434	0.07745	0.1281	CD8a	-0.632422	-0.71041	0.321585	9.72242	11.3235	0.0209054	4.82268e-134	1.27339e-29
ATF7IP2	546517	6.52602e-71	-2.53819	2.53931	0.2292	0.4183	0.19195	0.3175	CD8na	-0.695336	-0.613675	0.24444	9.32127	1.12482	0.324255	1.33467e-123	1.05208e-18
ATXN2L	14889229	1.80871e-266	-0.654199	0.653026	0.0426	0.04745	0.04195	0.04605	CD4	-0.15352	-0.202865	0.248056	9.25393	34.8398	0.00292222	5.85217e-31	0.025082
ATXN7L3B	15469213	9.51129e-230	-0.715122	0.714488	0.08615	0.0952	0.0796	0.0889	CD4	-0.163488	-0.16117	0.201905	9.28469	10.392	0.0360606	1.50249e-279	0.0115387
BCAS2	15755717	1.27886e-212	-0.660835	0.66333	0.16365	0.20535	0.1524	0.1856	CD4	-0.174571	-0.26346	0.187373	9.34828	5.41098	0.0654782	3.83937e-239	0.00188757
BDP1	4432140	0.0201594	-0.513694	0.514975	0.089	0.10775	0.0822	0.0973	Gran	-0.10698	-0.135396	0.185562	9.31492	2.34307	0.318557	1.31584e-25	0.00597916
BFAR	4354927	0.253822	-0.902524	0.897503	0.10685	0.13935	0.0963	0.1221	Gran	-0.142953	-0.133334	0.515901	9.32918	17.3269	0.00410496	0.000415192	0.00862829
C16orf87	1497625	4.88501e-201	-2.38702	2.3942	0.04905	0.06915	0.04665	0.06625	CD8a	-0.510847	-0.503149	0.0281531	9.68688	0.145835	0.828689	1.17607e-208	0.0467393
C16orf87	15252885	4.00066e-243	-0.591564	0.59577	0.06115	0.06105	0.05855	0.0551	CD4	-0.163154	-0.0633056	0.0572321	9.26351	1.07111	0.56053	8.22717e-278	2.57197e-07
C16orf87	4286260	0.928511	-2.22709	2.21716	0.06435	0.1138	0.06085	0.10595	Gran	-0.398788	-0.439109	0.196474	9.30623	3.02344	0.276844	0.000144237	7.20493e-11
C1orf54	1371730	1.67993e-235	-0.592419	0.593937	0.0029	0.00655	0.0029	0.00655	CD8a	-0.214501	-0.803431	0.00851205	9.64951	2.43431	0.757063	3.40948e-171	0.000951032
C6orf226	14914433	8.1297e-265	-1.56326	1.5677	0.074	0.09805	0.0702	0.0908	CD4	-0.329603	-0.309035	0.171896	9.28002	8.06756	0.0721496	7.66701e-56	0.0403249
C8orf59	16887630	1.74072e-151	-1.438	1.43097	0.34325	0.40825	0.2783	0.3266	CD4	-0.207741	-0.202634	0.120865	9.46294	2.2043	0.160547	4.01669e-258	0.00750954
CCDC12	2059294	1.0035e-80	-0.514497	0.509819	0.40675	0.43655	0.33075	0.35265	CD8a	-0.104535	-0.198476	0.511286	9.92023	22.834	3.71903e-06	2.2169e-20	4.54345e-12
CCDC12	1161679	9.78344e-10	-1.0162	1.02429	0.54095	0.5088	0.43515	0.4029	NK1	-0.146267	-0.0373766	0.39614	10.1931	3.21332	0.084238	0.00541843	0.00647731
CCDC59	191172	5.43074e-13	-1.62544	1.62128	0.32875	0.35515	0.25235	0.27645	Tregs	-0.319651	-0.300943	0.339595	9.3351	1.19573	0.297463	2.80158e-13	0.0425313
CCDC65	524255	1.09456e-79	-0.840013	0.840621	0.0283	0.03395	0.0283	0.03395	CD8na	-0.237245	-0.183126	0.656195	9.13541	40.3967	0.00545902	1.0628e-15	0.0104114
CCDC65	14727997	3.65138e-277	-0.616157	0.612487	0.0451	0.05605	0.04325	0.05265	CD4	-0.260529	-0.228642	0.285739	9.25649	39.4581	0.00109961	1.21232e-69	7.17642e-07
CCDC7	14407628	4.82118e-299	-0.969802	0.966654	0.0112	0.0173	0.0112	0.0171	CD4	-0.23307	-0.542871	0.0691038	9.23297	14.2154	0.217178	1.32681e-113	0.0224754
CCL28	1462407	2.11175e-210	-0.932035	0.922386	0.0274	0.0262	0.0272	0.0257	CD8a	-0.179399	-0.160898	0.231593	9.66588	29.6606	0.0215195	8.23245e-11	0.00044478
CD3E	57593	2.79545e-29	-0.570853	0.567075	0.01635	0.05585	0.01635	0.04135	B2	-0.112284	-1.05008	0.44891	9.15866	11.1873	0.282425	8.42785e-08	3.90165e-06
CD83	1396785	2.00884e-228	-0.659553	0.659731	0.00975	0.0112	0.00975	0.0103	CD8a	-0.395347	-0.263749	0.147455	9.65356	49.4578	0.0519025	1.97176e-13	0.00214115
CHCHD2	95922	0.0595154	-0.885671	0.887239	1.392	1.3286	0.75805	0.7301	B2	-0.108334	-0.0634334	0.135501	9.89672	0.449251	0.502846	0.0221513	7.0416e-05
CHMP1B	16165701	2.8501e-189	-0.631405	0.628089	0.16075	0.17345	0.14725	0.15645	CD4	-0.0969992	-0.110422	0.00114807	9.33718	0.00038065	0.984434	2.99738e-191	0.00367116
CMIP	14858840	1.81046e-268	-0.550622	0.547847	0.03205	0.0322	0.03075	0.0316	CD4	-0.105401	-0.0991051	0.115305	9.24657	8.67398	0.176241	6.42641e-205	0.0254781
CNBD2	1371617	1.56e-235	-2.0035	1.98582	0.02685	0.0733	0.02645	0.06965	CD8a	-0.643744	-1.14248	0.0982217	9.67835	2.84582	0.406412	3.24944e-148	0.00235924
CNBD2	14282510	8.15263e-308	-1.64392	1.64254	0.01655	0.03305	0.01645	0.0314	CD4	-0.539917	-0.731129	0.0940088	9.23867	11.4455	0.191028	2.84437e-180	1.30111e-05
CNOT1	1484447	1.62213e-204	-3.31076	3.31288	0.07215	0.13845	0.06725	0.12685	CD8a	-0.64596	-0.862259	0.465996	9.71553	27.6991	0.000460163	1.87986e-218	0.0173453
CRBN	4067710	0.00112753	-0.9382	0.939032	0.16685	0.2583	0.1476	0.2192	Gran	-0.169356	-0.371827	0.0544815	9.38444	0.122197	0.779731	6.78429e-15	9.10601e-18
CREM	1526913	2.0544e-193	-1.07507	1.06714	0.08495	0.13525	0.0774	0.113	CD8a	-0.468894	-0.612554	0.131287	9.72047	1.74259	0.376256	2.7731e-62	0.00474286
CTC-338M12.5	14446427	2.38448e-296	-2.08674	2.07353	0.01605	0.0203	0.0154	0.0186	CD4	-0.547107	-0.242634	0.27449	9.23501	132.535	4.02285e-05	1.30386e-36	1.40448e-05
CTC-523E23.11	1549515	1.24311e-187	-0.680669	0.68309	0.0754	0.08345	0.07135	0.08025	CD8a	-0.171873	-0.243558	0.213323	9.70139	6.37684	0.117276	5.19371e-206	0.0440977
CTD-3074O7.5	14635520	2.15114e-283	-0.609821	0.607402	0.0279	0.03855	0.027	0.03695	CD4	-0.135792	-0.386899	0.112094	9.24577	9.9535	0.149788	2.23892e-71	4.83066e-26
CTD-3074O7.5	535278	2.81571e-75	-1.01301	1.00869	0.0395	0.0424	0.039	0.04185	CD8na	-0.154454	-0.0982048	0.369125	9.14323	9.23224	0.138115	6.01013e-17	0.000104747
CYB5D2	14881450	5.57483e-267	-0.690634	0.685351	0.03695	0.0411	0.0357	0.03945	CD4	-0.137625	-0.188239	0.295348	9.25046	52.3808	0.000420859	1.51931e-172	0.00129134
CYB5D2	61074	2.92242e-25	-0.5068	0.50472	0.02495	0.0308	0.0231	0.0308	B2	-0.147835	-0.456831	0.296971	9.15854	6.77435	0.265094	4.37508e-12	0.0254556
CYCS	1021203	2.24761e-28	-1.2355	1.24251	0.4968	0.62005	0.3916	0.4505	NK1	-0.221713	-0.283208	0.585912	10.1937	7.13026	0.00761288	2.952e-48	1.70564e-08
CYCS	73061	8.61881e-14	-2.0863	2.0852	0.4671	0.59505	0.3659	0.4537	B2	-0.287317	-0.400883	0.827856	9.46481	11.5494	0.000704436	6.769e-25	0.00632472
CYCS	2051210	4.54152e-82	-0.830459	0.822676	0.37795	0.4183	0.311	0.3397	CD8a	-0.19301	-0.260318	0.255276	9.90526	4.98582	0.0359464	4.71555e-198	4.14503e-38
CYCS	198939	4.87383e-10	-0.954265	0.94905	0.5147	0.50085	0.35025	0.3608	Tregs	-0.164031	-0.166567	0.28062	9.43432	0.769189	0.505025	2.39826e-19	9.55298e-05
CYCS	594295	5.03603e-27	-2.33537	2.31789	0.2377	0.4175	0.2064	0.33285	B1	-0.291158	-0.479311	1.039	9.87406	21.4827	2.96843e-05	6.28363e-08	1.61385e-07
CYCS	16987164	1.31073e-146	-0.604985	0.603742	0.28115	0.3261	0.24605	0.26565	CD4	-0.142673	-0.180007	0.14703	9.42261	3.01904	0.122758	1.19901e-220	1.56778e-78
DCP2	4189418	0.163599	-0.51477	0.516308	0.2012	0.28755	0.17965	0.24025	Gran	-0.113251	-0.261239	0.0284433	9.40592	0.0314682	0.89735	0.0141333	7.33292e-05
DDX6	1903874	1.49708e-108	-1.15577	1.14487	0.34945	0.4486	0.28575	0.36045	CD8a	-0.280335	-0.400166	0.135729	9.90518	1.07035	0.328584	3.57033e-206	0.0188934
DHX29	57489	4.12298e-05	-0.602272	0.599911	0.15925	0.19505	0.14825	0.175	Mono1	-0.111084	-0.222882	0.353065	8.75708	1.14472	0.403624	2.6352e-05	6.9052e-05
DHX29	4286878	0.920995	-0.835156	0.838134	0.09305	0.12965	0.08575	0.1186	Gran	-0.169154	-0.218714	0.0781851	9.32213	0.368279	0.678984	3.84529e-42	2.56108e-10
DMXL1	14467981	7.39309e-295	-1.34213	1.3353	0.0244	0.03245	0.0237	0.0317	CD4	-0.322567	-0.350624	0.135389	9.24131	19.5105	0.0668429	3.42997e-261	0.00124564
EIF1	204574	3.70897e-08	-1.58807	1.57904	7.6763	8.885	0.99285	0.9948	Tregs	-0.276321	-0.289917	0.336904	11.4358	9.16497	0.00250843	1.8546e-25	0.000443646
EMP2	1407996	2.72055e-225	-0.615507	0.612066	0.01045	0.0088	0.01045	0.0083	CD8a	-0.168846	-0.00601229	0.0624592	9.65322	11.219	0.339341	1.61409e-91	1.66388e-09
ENC1	1335995	8.75971e-246	-0.735376	0.723058	0.0114	0.0444	0.01005	0.04345	CD8a	-0.501221	-1.43556	0.113319	9.66445	14.6691	0.133044	9.82911e-218	0.0413091
EPC1	16251540	1.47904e-184	-1.95071	1.95593	0.36035	0.48455	0.2955	0.3715	CD4	-0.362853	-0.334795	0.135468	9.48848	2.33048	0.14175	1.53335e-89	0.0137305
ETV5	4507829	0.000497158	-0.745585	0.740001	0.0021	0.00855	0.0021	0.00855	Gran	-0.237841	-0.915836	0.194321	9.25148	112.046	0.0250912	4.80028e-09	2.3042e-05
FAM19A2	14350517	4.95448e-303	-0.578873	0.579777	0.007	0.01065	0.0069	0.01065	CD4	-0.243782	-0.457969	0.0831434	9.22881	36.5769	0.107054	1.06457e-55	1.25927e-13
FAM204A	4154111	0.0531534	-0.608682	0.605756	0.23275	0.29615	0.19705	0.2413	Gran	-0.104019	-0.109341	0.0642105	9.42023	0.141762	0.752737	0.000521118	0.0206654
FAM46C	1382200	1.57085e-232	-1.80985	1.80095	0.0215	0.06345	0.0208	0.0558	CD8a	-0.684904	-1.24242	0.473831	9.67505	74.2707	2.77635e-05	3.04682e-31	5.01879e-05
FAM46C	14097648	0	-1.26536	1.26327	0.00795	0.0257	0.00745	0.0249	CD4	-0.725834	-1.29556	0.355718	9.23278	396.871	3.30855e-10	1.05908e-37	2.8288e-12
FAM73A	15063441	3.76063e-255	-0.734756	0.743167	0.04975	0.0525	0.04755	0.0506	CD4	-0.176152	-0.115954	0.250312	9.25858	27.7394	0.00479499	3.19758e-223	4.84657e-07
FAM73A	1500810	3.35073e-200	-0.798156	0.799072	0.04505	0.04395	0.04295	0.0434	CD8a	-0.156257	-0.211426	0.0330339	9.67672	0.00110501	0.97899	1.79642e-180	0.00841533
FHIT	4457114	0.00681488	-0.520805	0.515881	0.01735	0.03105	0.01695	0.03025	Gran	-0.151625	-0.474886	0.273473	9.26367	28.2416	0.0423503	8.49183e-07	0.000495201
FLOT2	15206784	5.0387e-246	-0.82562	0.835497	0.0648	0.07205	0.06135	0.0686	CD4	-0.135155	-0.170113	0.317735	9.26996	33.2745	0.000662451	1.29683e-258	0.00108619
FOS	1366260	4.63055e-237	-1.26928	1.25581	0.0143	0.04265	0.01365	0.03595	CD8a	-1.02568	-1.04045	0.281215	9.6646	42.9436	0.00849772	3.6251e-106	0.000174956
FOS	13296523	0	-1.22581	1.22323	0.0162	0.09355	0.0156	0.0702	CD4	-0.958819	-1.70441	0.856585	9.25586	403.745	8.41102e-23	7.97709e-133	4.97746e-06
FOSB	14283408	9.4343e-308	-0.625111	0.626185	0.0031	0.00555	0.0031	0.0054	CD4	-0.603434	-0.555381	0.148235	9.22506	434.351	0.000117594	8.90972e-226	0.000366149
FXYD1	4560247	1.82835e-05	-1.28677	1.28561	0.00545	0.00685	0.00545	0.00625	Gran	-0.346536	-0.510788	0.0579047	9.25181	11.7641	0.422961	4.75569e-05	0.0461218
FXYD1	14323688	6.491e-305	-1.4774	1.475	0.0166	0.03815	0.016	0.0358	CD4	-0.717345	-0.981385	0.422608	9.24073	189.253	2.01163e-08	1.1326e-180	0.047571
GMFG	21427157	5.83782e-11	-0.523287	0.528426	1.6347	1.5755	0.78785	0.7692	CD4	-0.0570961	-0.0187056	0.0307711	10.0692	0.304668	0.58098	4.22933e-275	0.0169025
GPM6A	4458520	0.00638577	-1.44907	1.44604	0.03345	0.05735	0.03305	0.0543	Gran	-0.354749	-0.550789	0.48223	9.28047	32.8934	0.00332937	2.58573e-10	0.000237048
GPM6A	14474660	2.13901e-294	-1.52308	1.52213	0.0304	0.04975	0.02985	0.0483	CD4	-0.450896	-0.572051	0.623494	9.24984	274.699	2.1997e-15	4.53499e-115	3.07941e-28
GPR108	4330205	0.445711	-0.835914	0.839519	0.08215	0.11295	0.07905	0.1052	Gran	-0.16623	-0.151174	0.219019	9.31298	3.62678	0.207428	3.81706e-06	7.12274e-05
GREM1	14859006	1.85666e-268	-0.821431	0.821714	0.0456	0.0573	0.044	0.05585	CD4	-0.244554	-0.344329	0.464744	9.25698	101.392	1.20037e-07	2.98726e-16	0.00979538
GS1-124K5.4	1392348	1.14153e-229	-0.887916	0.895889	0.0125	0.0135	0.0125	0.0135	CD8a	-0.304591	-0.103661	0.103641	9.65502	20.106	0.165704	2.14991e-138	0.00118354
GS1-124K5.4	14423267	5.8968e-298	-1.03419	1.03227	0.0179	0.0271	0.01775	0.02625	CD4	-0.345435	-0.445526	0.164148	9.23832	31.5738	0.0286498	1.32229e-155	0.0140558
GTPBP1	14745579	5.48279e-276	-1.25143	1.25532	0.0351	0.04185	0.0347	0.04055	CD4	-0.329877	-0.239345	0.26604	9.24947	43.4869	0.00155623	3.28058e-138	1.95396e-05
H3F3B	2572354	1.71122e-18	-1.30772	1.29856	2.5792	2.8541	0.8913	0.8841	CD8a	-0.226323	-0.218892	0.511683	10.8794	60.8694	7.37085e-15	7.00541e-121	6.53826e-07
H3F3B	18349267	5.67477e-88	-1.1068	1.10483	2.1621	2.6832	0.84485	0.87125	CD4	-0.207597	-0.251501	0.51929	10.3428	111.174	6.78438e-26	3.36438e-207	0.000393027
HAUS3	14637703	3.02364e-283	-0.551054	0.55145	0.03895	0.0511	0.03815	0.0482	CD4	-0.177019	-0.271784	0.0857784	9.25481	2.80731	0.39668	4.97896e-92	0.016589
HIST1H1D	14563097	2.54208e-288	-0.533865	0.534637	0.0223	0.02685	0.0214	0.0261	CD4	-0.326013	-0.314944	0.455198	9.23965	222.791	2.51686e-09	5.04815e-163	0.00885382
HIST1H2AG	877191	2.28447e-58	-0.802402	0.806804	0.002	0.002	0.002	0.002	NK1	-0.183117	-0.316239	0.00347114	9.85551	-2.06498e-10	1	1.4701e-32	1.61377e-05
HNRNPH3	4130189	0.0214507	-0.65667	0.650806	0.22555	0.29445	0.1933	0.24295	Gran	-0.0908473	-0.135354	0.241913	9.41787	2.58011	0.171349	8.41389e-05	3.51823e-12
HSPA4L	1428150	1.02274e-219	-0.630946	0.624829	0.02155	0.02615	0.02155	0.02575	CD8a	-0.218358	-0.350335	0.099106	9.66385	5.49128	0.345024	3.56154e-134	0.00490831
HYPK	14695318	2.33867e-279	-0.791289	0.789649	0.0383	0.0524	0.0378	0.0499	CD4	-0.225688	-0.389142	0.331693	9.25341	56.829	0.000152324	1.89207e-227	0.00791126
IGLV2-14	1375687	2.24035e-234	-0.536544	0.536629	0.00085	0.00075	0.00085	0.00075	CD8a	-0.351165	-0.0477316	0.0374119	9.6469	72.3763	0.0956008	9.12449e-183	9.79009e-07
IK	18321877	5.29128e-89	-0.61433	0.622082	0.37805	0.3819	0.30765	0.3066	CD4	-0.0737786	-0.0449988	0.0153578	9.47344	0.0267733	0.888115	1.48312e-298	0.0422963
ING5	1457565	1.04806e-211	-0.551416	0.544076	0.03025	0.032	0.0297	0.03085	CD8a	-0.129312	-0.210216	0.262112	9.66746	32.652	0.0120694	1.55082e-161	0.0441896
IRF2BP2	1632280	3.24571e-167	-2.2897	2.29917	0.101	0.1035	0.094	0.09545	CD8a	-0.295634	-0.201744	0.174142	9.7165	3.14265	0.236839	1.31652e-142	0.00848535
IRF2BP2	15435336	8.10421e-232	-0.795019	0.795318	0.1046	0.1301	0.097	0.1171	CD4	-0.202657	-0.276677	0.139225	9.30501	3.24026	0.206576	4.74806e-176	2.20461e-12
IRF4	1378353	1.27868e-233	-0.683879	0.675224	0.00375	0.0072	0.00375	0.0072	CD8a	-0.307795	-0.819707	0.0949056	9.65066	110.086	0.0110832	1.04487e-212	0.0399596
IRF9	1704460	2.23026e-150	-2.19407	2.18674	0.14125	0.15065	0.12555	0.1264	CD8a	-0.392005	-0.203287	0.120764	9.74875	1.28264	0.378375	7.51683e-131	0.00479162
IRF9	15987017	2.80114e-199	-1.17987	1.18129	0.1328	0.1477	0.11855	0.12715	CD4	-0.253683	-0.194455	0.204737	9.31893	7.77828	0.0360554	1.36413e-170	7.08909e-09
JUN	166950	6.73053e-25	-0.639074	0.645945	0.1161	0.19875	0.09335	0.136	Tregs	-0.620169	-0.622093	1.38448	9.21589	38.6745	2.60247e-06	2.62046e-14	0.0436771
JUND	1527325	2.62343e-193	-1.57301	1.58104	0.0787	0.11105	0.0739	0.1063	CD8a	-0.488611	-0.520218	0.452202	9.71242	26.9152	0.000669214	1.13036e-128	0.00113082
JUND	14638696	3.53002e-283	-2.11737	2.10798	0.07005	0.12935	0.06625	0.117	CD4	-0.615581	-0.678563	0.633124	9.28896	103.371	2.21979e-11	3.30848e-146	0.0316445
KANSL2	4446783	0.0108475	-1.39128	1.3962	0.02695	0.0413	0.0258	0.0405	Gran	-0.306309	-0.36003	0.0941144	9.26966	2.19031	0.520191	9.21546e-100	0.0012657
KCNJ3	14688002	7.52854e-280	-1.36659	1.36533	0.03785	0.05135	0.0374	0.0492	CD4	-0.412804	-0.391967	0.359028	9.25317	75.7228	1.30625e-05	6.35348e-179	0.0022262
KCNJ3	1468921	1.18268e-208	-1.47561	1.46563	0.03375	0.03325	0.0333	0.0326	CD8a	-0.426197	-0.0836401	0.276613	9.66946	31.3736	0.0112042	4.75898e-135	1.76811e-05
KIFAP3	662489	1.00981e-12	-0.678465	0.684418	0.01665	0.01445	0.01595	0.01445	B1	-0.233506	-0.00126957	0.0211075	9.68225	2.89631e-10	0.999986	2.64595e-07	0.0325008
KLF2	15899578	2.85368e-204	-1.13739	1.13854	0.25925	0.34045	0.2152	0.27165	CD4	-0.220537	-0.26772	0.297835	9.41641	12.5476	0.00149491	2.40451e-253	0.0031566
KLF6	545738	1.12448e-40	-1.10924	1.10058	0.18615	0.4835	0.16	0.3337	B1	-0.549682	-0.895	3.20369	9.86474	372.418	5.1326e-65	0.000226835	6.22601e-05
KTI12	14757919	3.65814e-275	-0.930595	0.931917	0.0366	0.03945	0.036	0.03885	CD4	-0.166972	-0.143379	0.0210541	9.24908	0.237262	0.819294	1.83312e-88	0.0149999
LAPTM5	3275841	2.18353e-53	-1.48116	1.48419	1.8378	2.74435	0.7792	0.86	Gran	-0.199967	-0.277216	0.0785799	10.3088	0.553073	0.457094	0.000398875	0.00597957
LINC00936	14517361	1.86816e-291	-1.14974	1.14922	0.0344	0.0509	0.03335	0.0486	CD4	-0.344277	-0.415324	0.481589	9.25084	153.758	1.89445e-09	4.20835e-237	0.00346164
LIPE-AS1	14394082	5.49058e-300	-2.62339	2.60959	0.01425	0.02275	0.0141	0.02165	CD4	-0.584769	-0.553659	0.248998	9.23536	101.304	0.00030421	6.04651e-05	2.16584e-17
LIPE-AS1	1405015	4.01848e-226	-1.80912	1.79461	0.0154	0.0254	0.0153	0.02505	CD8a	-0.480831	-0.637561	0.0829235	9.66142	5.26855	0.382335	0.000139012	0.00818949
LRRC23	1454142	1.24711e-212	-0.635378	0.637906	0.0246	0.0266	0.0237	0.02615	CD8a	-0.126325	-0.298009	0.172069	9.66456	16.2248	0.0958913	7.30542e-52	1.96299e-09
LRRC37B	4527171	0.000157815	-0.650894	0.650752	0.01815	0.02315	0.0179	0.02185	Gran	-0.204105	-0.149085	0.353039	9.26226	43.6021	0.0127458	3.05582e-06	0.028086
MAML3	14288950	2.32226e-307	-0.974241	0.966954	0.00365	0.0081	0.00365	0.00795	CD4	-0.283689	-0.860533	0.0144493	9.22624	2.24832	0.751773	7.58586e-267	0.0356056
MAPKAPK5-AS1	16858235	6.09624e-153	-0.747657	0.749327	0.1998	0.19375	0.17655	0.1707	CD4	-0.124886	-0.0502563	0.0568156	9.35604	0.527489	0.551862	0.00317578	1.05681e-06
MIR22HG	4243191	0.568868	-1.60566	1.60356	0.048	0.1099	0.04635	0.10035	Gran	-0.614796	-0.670432	0.697946	9.2986	45.7537	5.62359e-05	2.2509e-05	0.0439834
MT-ATP8	14446637	2.46572e-296	-1.38887	1.38782	0.02585	0.06125	0.02555	0.0585	CD4	-0.656053	-0.967252	0.0886579	9.25189	5.34553	0.260324	2.198e-202	0.0325737
MTRNR2L12	19103572	5.41245e-62	-0.562177	0.554781	0.88185	0.97275	0.54605	0.58655	CD4	-0.131489	-0.19579	0.134084	9.76715	3.31861	0.0685211	1.29021e-16	2.86659e-14
MTRNR2L12	2234924	2.61945e-54	-0.955919	0.952731	0.8256	0.8998	0.501	0.5564	CD8a	-0.246541	-0.267759	0.412091	10.1536	16.8014	4.21603e-05	2.17075e-29	0.00707029
MTRNR2L12	765593	2.5217e-12	-0.751806	0.750575	0.96605	1.05305	0.6037	0.6281	CD8na	-0.16115	-0.166703	0.34112	9.70365	3.25339	0.0713858	0.000137332	0.0345928
MTRNR2L12	228135	0.0124839	-0.739873	0.742123	1.08295	0.99315	0.58245	0.574	Tregs	-0.184375	-0.131756	0.0868536	9.71466	0.0934953	0.759822	0.00660168	0.0321109
MXD1	57110	7.31514e-30	-0.603025	0.595316	0.00615	0.03635	0.00615	0.0332	B2	-0.169983	-1.9761	0.699372	9.1512	63.8153	0.00132477	1.45757e-06	0.0451233
NADSYN1	15047640	3.6218e-256	-0.731307	0.731489	0.05145	0.0541	0.04975	0.0514	CD4	-0.129117	-0.123727	0.180831	9.25975	13.7756	0.0429804	1.35707e-101	0.000351318
NADSYN1	1542283	1.79522e-189	-1.0831	1.08119	0.0584	0.05415	0.0579	0.0521	CD8a	-0.209707	-0.0765536	0.228661	9.68706	10.3661	0.0726592	2.1101e-98	0.000523392
NDUFAF2	15516496	7.09752e-227	-0.626908	0.62957	0.09855	0.11775	0.08715	0.10515	CD4	-0.124421	-0.267802	0.116557	9.29591	2.78871	0.254411	0	0.0135772
NECAP1	15179348	9.29697e-248	-1.23862	1.23956	0.0712	0.07885	0.06955	0.07455	CD4	-0.19677	-0.176665	0.195649	9.27378	11.9713	0.0368152	2.08743e-241	0.0364338
NOM1	1497902	5.77651e-201	-0.872762	0.859767	0.0474	0.05845	0.04555	0.0535	CD8a	-0.241925	-0.413828	0.114183	9.68326	2.64121	0.383438	4.18243e-118	2.09601e-07
NR4A2	14024133	0	-1.71244	1.70237	0.00675	0.02275	0.00645	0.02075	CD4	-0.830909	-1.26786	0.00722295	9.2322	1.01685	0.744054	5.99818e-18	1.61354e-05
NR4A2	1270994	4.68832e-265	-1.59433	1.58898	0.01615	0.0957	0.0152	0.0847	CD8a	-0.977713	-1.89131	0.389321	9.68087	51.6324	0.000318718	4.68072e-19	0.0158003
NR4A2	495046	5.41782e-92	-1.46642	1.46088	0.00365	0.02695	0.00365	0.02615	CD8na	-0.667405	-1.85825	0.358703	9.12387	50.075	0.0240361	0.00769244	0.0228288
NUBPL	4516700	0.00029676	-0.903265	0.888342	0.0171	0.0215	0.0171	0.0215	Gran	-0.146157	-0.0723046	0.12558	9.25997	7.62399	0.335651	5.99283e-27	6.57848e-10
OST4	20881179	4.95016e-19	-0.511611	0.509529	1.90685	1.9357	0.82095	0.8247	CD4	-0.0670014	-0.0742816	0.00451625	10.1945	0.0056981	0.939829	1.88773e-303	0.0123997
PCGF5	15388434	1.06675e-234	-0.781188	0.779331	0.09535	0.107	0.0895	0.09835	CD4	-0.204488	-0.150658	0.0249803	9.29207	0.026116	0.924276	5.13406e-109	2.72495e-05
PCGF5	1512501	3.79959e-197	-1.89612	1.89081	0.08375	0.1333	0.07795	0.12505	CD8a	-0.375463	-0.607779	0.247714	9.72082	6.67686	0.0808321	3.49157e-90	0.0193286
PET117	53602	6.37364e-08	-0.573125	0.56905	0.0341	0.09375	0.0341	0.09025	Mono1	-0.155113	-0.981431	0.363061	8.67682	5.83497	0.205519	5.88852e-05	0.00177233
PFDN1	15920562	4.56109e-203	-1.4645	1.46555	0.15455	0.1841	0.1421	0.16465	CD4	-0.214459	-0.243272	0.523006	9.33562	50.7709	2.49249e-08	1.0505e-207	0.00183507
PHYH	1458648	2.05333e-211	-0.779665	0.779406	0.02805	0.02785	0.02775	0.02785	CD8a	-0.175912	-0.156377	0.0875364	9.66667	3.518	0.416408	2.44828e-147	0.0224284
PPP1R7	73241	1.2016e-13	-0.572657	0.574635	0.20645	0.20535	0.19515	0.1842	B2	-0.110291	-0.112437	0.232275	9.28052	0.704025	0.518462	1.91571e-10	0.0178114
PRMT9	14854270	9.04553e-269	-1.94565	1.94708	0.0451	0.0573	0.04345	0.0551	CD4	-0.365353	-0.31793	0.0840885	9.25838	3.14613	0.343472	2.33112e-114	4.96253e-05
PROC	4555057	2.60601e-05	-0.718243	0.717971	0	0.001	0	0.001	Gran	-0.169218	#NAME?	0.000296523	9.24794	8.64541e-11	0.999993	1.00546e-09	2.46667e-23
PROSER3	4493685	0.00109188	-0.511116	0.514787	0.01705	0.0261	0.01695	0.02435	Gran	-0.113408	-0.191644	0.205153	9.26211	23.5361	0.0726451	0.00320423	0.0221907
PRR34-AS1	1474812	4.44183e-207	-1.31121	1.29908	0.03515	0.0395	0.0331	0.0343	CD8a	-0.301873	-0.23447	0.438491	9.67354	67.6699	6.58803e-05	4.49867e-234	0.0362644
PSMA6	1679338	3.89634e-156	-0.510348	0.500207	0.1192	0.11485	0.11255	0.11055	CD8a	-0.152488	-0.122409	0.166175	9.72801	2.74694	0.248418	9.31451e-115	0.00159434
PSMA6	15514315	5.2359e-227	-0.61765	0.628706	0.08485	0.09155	0.07975	0.08345	CD4	-0.141294	-0.148958	0.311701	9.28451	24.7429	0.00135065	1.17228e-206	0.00106454
PSMD9	1667367	6.43542e-159	-0.541099	0.539414	0.08695	0.0797	0.08425	0.0777	CD8a	-0.133496	-0.0572655	0.0878355	9.70832	1.08686	0.513459	1.11662e-149	0.019387
PTPN14	4469854	0.00372179	-1.93734	1.92825	0.01205	0.0267	0.01205	0.0264	Gran	-0.499746	-0.716503	0.1432	9.26026	10.5182	0.260872	0.000637671	0.000145247
PTRHD1	991587	1.22e-33	-1.08961	1.08778	0.159	0.1588	0.1461	0.1307	NK1	-0.16262	-0.0240107	0.494453	9.96517	5.05852	0.0788809	7.53206e-17	6.20085e-06
RAB5C	3996408	1.37165e-05	-0.866572	0.866112	0.30165	0.4189	0.2519	0.3189	Gran	-0.175404	-0.205907	0.293452	9.47544	3.59684	0.083416	0.00108502	0.0187095
RBAK-RBAKDN	15308027	1.1166e-239	-0.652351	0.650841	0.06045	0.06255	0.058	0.0603	CD4	-0.17532	-0.144565	0.0711005	9.26584	1.83269	0.443642	2.10279e-256	0.0239483
RBM34	4487563	0.00151404	-1.29822	1.29538	0.0134	0.02345	0.0131	0.02345	Gran	-0.343917	-0.454624	0.239589	9.25998	26.8511	0.0663447	2.43543e-06	0.00178939
RBM34	1461741	1.39794e-210	-1.2314	1.23305	0.03445	0.0554	0.03315	0.05315	CD8a	-0.36091	-0.623511	0.192001	9.67823	9.7812	0.109848	5.63274e-225	0.0271656
REC8	14470714	1.142e-294	-0.627736	0.627578	0.01075	0.0135	0.01065	0.01325	CD4	-0.126257	-0.33668	0.0442694	9.23133	6.99757	0.412699	2.19388e-116	3.90052e-07
RNF19A	14541612	8.61362e-290	-1.2625	1.26637	0.04895	0.08415	0.0463	0.0763	CD4	-0.551919	-0.683216	0.123767	9.26691	3.34104	0.304564	2.09025e-237	0.0108183
ROMO1	16974352	3.12101e-147	-0.652013	0.64582	0.21475	0.21795	0.19075	0.18965	CD4	-0.154752	-0.0625895	0.0788699	9.36678	1.07813	0.386629	1.84106e-273	0.0129342
ROMO1	1827905	1.12894e-123	-0.808267	0.804199	0.2157	0.2501	0.19085	0.21945	CD8a	-0.202659	-0.340362	0.365143	9.80372	11.6481	0.00335621	1.84245e-210	0.00623255
RP1-17K7.2	1490068	4.98447e-203	-1.63916	1.6337	0.04445	0.05325	0.04325	0.05175	CD8a	-0.303827	-0.34181	0.28522	9.67966	19.9583	0.020458	1.11219e-162	0.000678276
RP1-17K7.2	14751114	1.2849e-275	-2.04743	2.04062	0.0513	0.0796	0.04925	0.07665	CD4	-0.399892	-0.558891	0.521115	9.26592	114.08	1.64831e-09	5.27805e-214	0.000215728
RP11-111M22.3	14477577	3.40099e-294	-1.11493	1.12151	0.01905	0.0296	0.01875	0.028	CD4	-0.202555	-0.510204	0.143639	9.23947	29.0581	0.0295015	8.72571e-265	0.022467
RP11-306G20.1	1406767	1.23711e-225	-0.520942	0.521455	0.00765	0.00725	0.00765	0.00725	CD8a	-0.143873	-0.334101	0.0181943	9.65178	0.555657	0.859236	4.50028e-37	0.000518967
RP11-367G6.3	651401	1.16027e-14	-1.02549	1.0254	0.01265	0.0286	0.01225	0.0243	B1	-0.360521	-0.823614	0.0851222	9.68371	1.587	0.651286	9.10678e-14	0.0201949
RP11-367G6.3	14684603	4.44488e-280	-0.692685	0.701391	0.03535	0.04345	0.0311	0.04055	CD4	-0.239702	-0.271229	0.0749384	9.25029	2.54335	0.444242	4.41421e-291	0.00095601
RP11-386G11.5	14260316	0	-1.13024	1.13293	0.00085	0.0022	0.00085	0.0022	CD4	-0.448679	-0.862552	0.00401816	9.2235	1.77243	0.863629	3.96777e-78	0.0131863
RP11-413H22.2	1384418	6.65352e-232	-1.14434	1.14391	0.01535	0.0308	0.01535	0.02985	CD8a	-0.441364	-0.732986	0.124302	9.66202	10.2092	0.21501	1.54564e-63	0.00128288
RP11-446N19.1	14359786	2.20838e-302	-1.6044	1.60121	0.0048	0.006	0.00435	0.00545	CD4	-0.505353	-0.472174	0.00726429	9.22593	0.166102	0.933774	4.91942e-286	0.0225184
RP11-51J9.5	60147	2.66519e-26	-4.15945	4.14685	0.02475	0.04515	0.0231	0.0411	B2	-1.04778	-0.737622	0.700907	9.16146	25.7601	0.0219079	1.7523e-23	0.000529026
RP11-727F15.9	14519047	2.43916e-291	-1.03746	1.03684	0.01565	0.02005	0.01565	0.0198	CD4	-0.22651	-0.312684	0.117803	9.23521	28.6877	0.0568651	1.63006e-10	0.00104276
RP5-1065J22.8	14523287	4.76889e-291	-0.855559	0.856783	0.01905	0.0237	0.0187	0.02315	CD4	-0.22456	-0.253861	0.0654287	9.2376	6.65889	0.32734	1.22528e-71	0.0176484
RP5-940J5.9	1465179	1.17352e-209	-0.710375	0.707878	0.04545	0.06665	0.04485	0.064	CD8a	-0.295691	-0.537266	0.290595	9.68418	18.906	0.0188749	3.1424e-164	0.000803603
RP5-940J5.9	14669295	4.13071e-281	-0.847031	0.845337	0.03815	0.0507	0.0377	0.0491	CD4	-0.369943	-0.320625	0.107773	9.25138	6.14424	0.232103	3.8857e-200	0.00258066
RPL26	20672812	9.59259e-23	-1.30632	1.30386	20.2112	21.3381	0.99995	1	CD4	-0.118036	-0.124458	0.206892	12.7074	137.008	1.68563e-31	3.63413e-143	9.02855e-09
RPL26	1179803	4.34516e-08	-1.10558	1.09529	7.21945	7.84575	0.99455	0.99535	NK1	-0.178869	-0.168565	0.20115	12.0728	4.86168	0.0275216	2.5688e-40	0.00584383
RPL26	2627299	1.63062e-14	-1.16968	1.17316	12.4097	12.9444	0.99975	0.9987	CD8a	-0.166618	-0.206018	0.265997	12.4895	62.6121	3.07493e-15	8.25359e-127	0.0255033
RPL38	2228888	3.96998e-55	-1.58008	1.58212	6.33725	7.67705	0.99205	0.9952	CD8a	-0.315145	-0.351317	0.14017	11.7749	9.3899	0.00219345	6.52167e-206	0.000362933
RPS27	11843532	0	-2.61122	2.61682	60.8093	76.8118	0.99995	1	CD4	-0.263376	-0.293269	0.238081	14.3227	416.396	3.17506e-91	7.38583e-293	0.00872985
RPS28	2577434	4.19633e-18	-0.957176	0.96399	13.8553	15.157	1	0.99795	CD8a	-0.200309	-0.241541	0.021769	12.6439	0.322146	0.570346	7.07473e-136	0.0362889
RPS6KB2	55471	1.75912e-06	-0.50929	0.507959	0.26395	0.343	0.2295	0.2852	Mono1	-0.0697897	-0.275397	0.412485	8.8354	1.62963	0.249742	0.00457116	6.91638e-06
RWDD1	74349	8.91173e-13	-0.967736	0.965251	0.381	0.42415	0.29525	0.32065	B2	-0.0981748	-0.194495	0.12564	9.39889	0.167144	0.68275	6.54395e-23	0.0498963
RWDD1	2286983	1.6763e-47	-0.696918	0.687075	0.4581	0.4064	0.35425	0.30775	CD8a	-0.0845253	-0.0393565	0.0480171	9.93126	0.14747	0.722236	4.64065e-190	0.038764
SAT1	1912305	6.19372e-107	-1.47563	1.46949	0.44085	0.58405	0.3187	0.4057	CD8a	-0.295327	-0.43001	0.148374	9.96359	1.56684	0.210725	3.66002e-138	0.0302306
SBDS	172448	7.76892e-22	-1.52619	1.52221	0.23155	0.36265	0.2052	0.2777	Tregs	-0.582222	-0.579982	0.321351	9.30263	1.17378	0.342424	1.18379e-39	8.41045e-33
SBDS	79566	4.10395e-20	-1.66793	1.67734	0.2477	0.43845	0.2208	0.33845	Tdg	-0.548045	-0.579298	0.383861	9.57028	0.183425	0.702979	1.03108e-35	0.0363632
SBDS	561584	2.86972e-65	-1.61688	1.61818	0.2209	0.37355	0.2005	0.2976	CD8na	-0.467143	-0.583017	0.286898	9.30893	1.24079	0.333884	3.98866e-117	2.54544e-40
SBDS	931900	1.13583e-45	-1.50872	1.51372	0.13335	0.18655	0.12495	0.16685	NK1	-0.470702	-0.434793	0.121786	9.95585	0.293482	0.688659	7.32815e-75	1.08116e-50
SBDS	15215756	1.85364e-245	-1.76312	1.75944	0.23015	0.383	0.20385	0.30595	CD4	-0.513398	-0.570622	0.415504	9.41553	24.0399	1.71487e-05	0	0
SBDS	56200	5.78572e-06	-2.06369	2.06321	0.13335	0.19365	0.12285	0.18025	Mono1	-0.43211	-0.447086	0.47785	8.74683	2.3266	0.252054	6.5693e-15	7.40808e-09
SBDS	593733	3.63597e-27	-2.15068	2.15072	0.11585	0.2847	0.10305	0.2458	B1	-0.640507	-0.925228	1.49345	9.79223	58.9638	3.67651e-09	5.93929e-38	7.75371e-84
SBDS	4261204	0.768824	-2.26786	2.26082	0.0643	0.117	0.0614	0.1023	Gran	-0.456698	-0.454727	0.377891	9.30806	11.1603	0.0361865	1.92413e-21	4.17503e-27
SBDS	61942	2.62792e-24	-2.42038	2.40574	0.234	0.4227	0.1952	0.3309	B2	-0.71905	-0.744683	1.12263	9.33753	17.0116	0.000261297	9.52276e-29	2.05705e-21
SBDS	1551633	4.28333e-187	-1.43704	1.44472	0.15445	0.3019	0.1407	0.2442	CD8a	-0.504317	-0.822081	0.398896	9.79322	12.6051	0.00343952	0	0
SELK	16744721	1.2523e-158	-0.831386	0.83292	0.28835	0.34955	0.2507	0.2903	CD4	-0.251236	-0.240482	0.393167	9.42974	23.2301	1.50245e-05	1.321e-255	0.0300465
SIK3	1449686	7.75155e-214	-0.771476	0.764417	0.0244	0.033	0.0244	0.0325	CD8a	-0.197922	-0.509848	0.375476	9.66731	61.425	0.00070858	4.93085e-51	0.0446089
SNHG10	1415650	3.63276e-223	-2.24914	2.23151	0.0161	0.02745	0.0157	0.02495	CD8a	-0.410609	-0.74527	0.259431	9.66144	54.4165	0.00453832	2.92121e-181	0.0206216
SNHG15	4296367	0.806865	-2.27092	2.2802	0.05055	0.10265	0.04965	0.09375	Gran	-0.459172	-0.62219	0.395101	9.2973	14.9006	0.0236813	0.00101547	0.000381908
SNHG15	15042253	1.62916e-256	-0.875573	0.871607	0.07705	0.0953	0.07175	0.0888	CD4	-0.183335	-0.264678	0.139838	9.28052	5.05611	0.154875	5.715e-171	0.00962202
SNHG19	15080295	4.54031e-254	-1.22405	1.23502	0.0575	0.06595	0.0541	0.06025	CD4	-0.277869	-0.217009	0.180085	9.26524	11.996	0.0476058	8.31164e-199	0.0264846
SNHG19	1410043	1.00953e-224	-1.67991	1.69176	0.02285	0.04005	0.0219	0.0392	CD8a	-0.403057	-0.680373	0.0287756	9.66845	0.244701	0.828706	1.38183e-153	0.0223959
SNRPA1	55039	8.45287e-07	-0.741281	0.740879	0.18605	0.25625	0.1717	0.22115	Mono1	-0.119468	-0.279462	0.0266827	8.78133	0.00738604	0.93161	5.92841e-22	0.000329376
SNRPA1	16019970	2.05344e-197	-1.03169	1.02452	0.1368	0.1493	0.1274	0.1346	CD4	-0.129878	-0.150535	0.302087	9.32211	16.4589	0.00248062	0	2.79292e-51
SNRPA1	956377	1.65494e-40	-1.14011	1.14406	0.1002	0.11075	0.0954	0.10195	NK1	-0.148806	-0.197756	0.288463	9.92813	2.00176	0.332889	2.99154e-122	2.0952e-06
SNRPA1	600496	8.45098e-52	-1.25187	1.2363	0.13725	0.1574	0.12745	0.14175	CD8na	-0.12598	-0.221656	0.242619	9.21594	1.19746	0.41174	4.89495e-83	1.48258e-08
SNRPF	18199979	1.15842e-93	-1.3529	1.35428	0.51135	0.5748	0.3906	0.43495	CD4	-0.162726	-0.181888	0.129132	9.57055	2.75382	0.0970446	1.55766e-116	0.00260678
SNX22	4492171	0.00118472	-1.34659	1.34823	0.01455	0.0256	0.0142	0.0243	Gran	-0.213406	-0.398118	0.021063	9.261	0.33282	0.8372	1.69335e-22	0.00019679
SNX22	14175271	0	-2.19181	2.19195	0.0205	0.0442	0.0205	0.0437	CD4	-0.433166	-0.821969	0.160067	9.24405	26.641	0.0259501	9.89425e-23	1.54506e-29
SNX22	1428916	1.66063e-219	-1.48943	1.48527	0.023	0.0373	0.02265	0.03615	CD8a	-0.43238	-0.638434	0.35267	9.66739	59.4089	0.000833252	1.67684e-14	2.89608e-13
SOD2	15166032	1.33214e-248	-0.852217	0.84507	0.1218	0.15985	0.1119	0.14165	CD4	-0.282047	-0.306456	0.0750921	9.31855	0.691297	0.545488	1.50411e-263	0.0284468
SPAG4	14281433	6.84285e-308	-0.748629	0.747015	5e-05	0.00035	5e-05	0.00035	CD4	-0.277237	-2.03228	0.000297256	9.22262	-6.55988e-10	1	4.46194e-194	0.000599219
SPG7	4413022	0.0422914	-0.686034	0.696017	0.0961	0.11635	0.0911	0.106	Gran	-0.105408	-0.0504167	0.207673	9.31837	2.97908	0.255942	7.51973e-41	0.00343153
STARD10	14609449	3.66256e-285	-0.567889	0.562384	0.023	0.02355	0.0225	0.02265	CD4	-0.139079	-0.0679637	0.076158	9.23867	7.13348	0.289199	2.97519e-257	0.000646166
STAT3	15686263	1.03734e-216	-1.78135	1.77095	0.25085	0.3539	0.216	0.29415	CD4	-0.317744	-0.376332	0.485334	9.41635	34.1077	1.96692e-07	5.40902e-214	0.00189275
STK4	619199	3.82808e-21	-1.0019	1.00494	0.4579	0.6966	0.37065	0.49845	B1	-0.176903	-0.391779	0.835983	10.0186	14.2474	0.000205365	6.35374e-08	0.0267677
STX11	4061189	0.000789492	-0.894471	0.892608	0.3239	0.4472	0.26775	0.33605	Gran	-0.175838	-0.246952	0.189605	9.49571	1.49385	0.25962	1.72543e-08	0.0287505
SUCO	14670655	5.10237e-281	-0.60735	0.611277	0.02635	0.029	0.0261	0.02815	CD4	-0.148179	-0.139326	0.141486	9.24238	22.3651	0.0453746	1.72353e-191	0.00386029
SUCO	1410957	1.81199e-224	-1.34569	1.34713	0.02175	0.0353	0.0208	0.03475	CD8a	-0.307423	-0.627363	0.293327	9.66549	45.5492	0.00415371	6.53424e-134	0.0438661
SULF2	1392526	1.2809e-229	-1.16807	1.16944	0.01475	0.03285	0.01475	0.03175	CD8a	-0.54847	-0.878213	0.313614	9.66204	51.9746	0.00685726	6.26748e-207	0.00435334
SUPT5H	1645112	3.71975e-164	-1.70781	1.69866	0.11315	0.12775	0.1058	0.11725	CD8a	-0.337184	-0.287423	0.0217569	9.73157	0.0128588	0.937248	3.30517e-177	0.0215282
SYCE1L	1397773	3.80024e-228	-1.67635	1.6852	0.01745	0.0309	0.0165	0.0292	CD8a	-0.340487	-0.691338	0.105193	9.66414	6.34002	0.292507	1.35611e-212	0.0149468
SYCE1L	14576257	2.01251e-287	-1.31349	1.31692	0.0264	0.0373	0.02485	0.03485	CD4	-0.288096	-0.381659	0.139357	9.24534	13.2903	0.0968285	1.02701e-253	7.17167e-05
TAF11	15271701	6.03542e-242	-0.945871	0.948672	0.0776	0.093	0.0725	0.08715	CD4	-0.159423	-0.244349	0.193383	9.28332	9.60729	0.0456772	3.14246e-06	3.84056e-07
TIMM23B	1417109	9.21003e-223	-1.02304	1.02368	0.02125	0.0269	0.02095	0.0269	CD8a	-0.267397	-0.316239	0.0426947	9.66294	1.01642	0.691145	1.73384e-194	0.0205158
TIMM44	164109	1.45437e-26	-0.782265	0.780705	0.0496	0.05735	0.04705	0.05525	Tregs	-0.152682	-0.34418	0.0515958	9.1503	0.0564773	0.85633	8.43951e-24	0.0444963
TMEM2	14340134	9.27005e-304	-1.44689	1.447	0.06055	0.11665	0.05695	0.106	CD4	-0.558888	-0.733646	0.238166	9.28023	16.2531	0.0117463	1.45861e-202	0.00633243
TMEM97	14509858	5.69759e-292	-0.619725	0.61874	0.01145	0.0116	0.01085	0.0111	CD4	-0.181311	-0.0871181	0.0122825	9.23062	0.469949	0.840661	6.24275e-175	2.25428e-06
TNKS	1411354	2.33588e-224	-1.04622	1.04532	0.0148	0.02355	0.01465	0.02355	CD8a	-0.243714	-0.606632	0.103633	9.6601	9.07275	0.258614	1.44512e-119	3.94419e-10
TRAPPC10	893630	2.1965e-54	-1.09022	1.09682	0.03355	0.0417	0.0319	0.0397	NK1	-0.315994	-0.354324	0.303624	9.87878	7.41512	0.204044	9.88209e-49	2.74408e-05
TRAPPC10	55370	1.48482e-06	-0.937231	0.929018	0.02005	0.04845	0.02005	0.04845	Mono1	-0.236542	-0.880866	0.340092	8.6603	6.90764	0.240177	8.66595e-05	0.000190388
TRAPPC10	1442428	8.2572e-216	-0.815555	0.808961	0.0253	0.0278	0.025	0.02675	CD8a	-0.287602	-0.189325	0.445287	9.66549	104.45	1.88242e-05	1.20427e-209	1.54803e-17
TRAPPC6A	17633246	6.49363e-117	-0.593763	0.585047	0.2786	0.2815	0.2435	0.23615	CD4	-0.0844852	-0.036929	0.0295725	9.40876	0.12823	0.754076	1.85975e-121	0.0148348
TRAV8-2	14407299	4.57357e-299	-0.566382	0.565413	0.01	0.0118	0.0094	0.01045	CD4	-0.231208	-0.394102	0.0337139	9.2297	3.16662	0.629899	5.56322e-253	5.31746e-13
TRIM41	4470933	0.00353022	-0.576163	0.583568	0.031	0.0474	0.0302	0.0448	Gran	-0.057588	-0.321527	0.192212	9.27538	6.64335	0.212092	6.72145e-05	0.0323596
TSC22D3	15558035	2.2906e-224	-1.13376	1.13508	1.0047	1.6852	0.5667	0.6825	CD4	-0.517824	-0.549564	0.624546	9.92765	67.5798	2.20064e-16	7.85196e-205	5.91024e-07
TSPAN32	4361165	0.216225	-1.02271	1.03314	0.0685	0.0997	0.06615	0.0945	Gran	-0.252506	-0.265625	0.293808	9.30315	7.04382	0.113057	0.000164509	0.000347366
TSPYL4	14501648	1.55184e-292	-0.729539	0.727881	0.01765	0.0229	0.01725	0.02215	CD4	-0.194063	-0.307485	0.0492692	9.23673	3.43202	0.492766	1.15456e-252	0.000418394
TTC32	1466016	1.96849e-209	-1.04111	1.04094	0.03795	0.04595	0.03665	0.0446	CD8a	-0.284365	-0.317665	0.196751	9.67626	10.3944	0.106985	2.29518e-200	0.0468608
U2AF1	1581548	1.37181e-179	-1.89447	1.88983	0.09695	0.1316	0.09135	0.12595	CD8a	-0.373761	-0.494518	0.32612	9.7245	11.7274	0.0176372	2.70348e-178	0.000773916
U2AF1	15307365	1.01549e-239	-1.14247	1.14015	0.1043	0.12425	0.0972	0.1158	CD4	-0.236401	-0.182144	0.039949	9.30101	0.233911	0.752915	2.36796e-291	2.44109e-09
UBALD2	654571	4.30867e-14	-1.98153	1.98224	0.03855	0.06675	0.03815	0.06395	B1	-0.292419	-0.619048	0.486453	9.70614	14.9342	0.0430715	9.5452e-29	2.07645e-07
UBALD2	4057025	0.000625728	-2.44012	2.43703	0.09835	0.215	0.09205	0.19115	Gran	-0.609405	-0.789638	0.653391	9.34727	24.9563	0.000265373	6.60133e-05	0.000963913
UBALD2	1517662	8.33024e-196	-0.6025	0.606193	0.05895	0.0747	0.0567	0.0725	CD8a	-0.107392	-0.462588	0.157711	9.69326	3.36524	0.286816	2.7757e-112	0.00929205
UBALD2	61270	4.81747e-25	-2.36104	2.36328	0.0527	0.09315	0.0513	0.09315	B2	-0.409845	-0.699487	0.487798	9.18559	6.47305	0.140351	2.93569e-19	0.00051329
UBE2M	1403559	1.57695e-226	-0.596364	0.595596	0.0091	0.0143	0.0091	0.0143	CD8a	-0.177847	-0.595652	0.157506	9.6554	41.9567	0.0472472	1.97887e-200	0.0370896
ULK4	4493207	0.00112043	-1.33012	1.32107	0.01335	0.0224	0.0132	0.02135	Gran	-0.294676	-0.370328	0.372563	9.25964	73.9904	0.00244761	0.0293517	0.00112306
UQCR11	19524945	1.71234e-49	-1.17682	1.17667	1.1176	1.21265	0.64995	0.68365	CD4	-0.172619	-0.157419	0.368175	9.87569	34.1714	5.15947e-09	1.14704e-218	0.0362848
USMG5	2369951	1.27248e-37	-1.01041	0.998218	0.78885	0.7986	0.5318	0.5498	CD8a	-0.146267	-0.140419	0.226678	10.13	5.57337	0.0182737	1.12116e-79	3.84719e-12
USMG5	19115306	1.26185e-61	-1.05165	1.04722	0.7873	0.8446	0.54115	0.56835	CD4	-0.159342	-0.121982	0.211201	9.71251	9.63449	0.00191339	3.17758e-244	0.00347874
USMG5	3897897	4.72137e-09	-1.22889	1.232	1.14565	1.36265	0.65385	0.70935	Gran	-0.144007	-0.0585457	0.262309	9.93208	5.5932	0.018062	3.97211e-08	0.000951749
VDAC2	3979389	4.04732e-06	-0.647079	0.64187	0.37035	0.5261	0.29015	0.3626	Gran	-0.135571	-0.197356	0.265083	9.52436	2.84728	0.120231	0.000233933	0.00457501
WDFY2	4183064	0.13613	-0.654963	0.646902	0.1913	0.25115	0.1647	0.21145	Gran	-0.139371	-0.159174	0.139519	9.39139	0.825299	0.461505	1.78557e-59	0.000215973
WDFY2	14768913	1.97955e-274	-0.664471	0.673167	0.0403	0.04715	0.0386	0.04525	CD4	-0.177688	-0.187222	0.203564	9.25401	22.4656	0.0162567	0	1.53976e-28
WWOX	14467245	6.57599e-295	-0.876961	0.878002	0.01275	0.0181	0.01255	0.01765	CD4	-0.233835	-0.37428	0.221886	9.23412	105.045	0.000407683	8.27453e-133	0.0255864
ZBTB10	14333039	2.94558e-304	-1.33955	1.33965	0.0088	0.01685	0.0085	0.0164	CD4	-0.54907	-0.623216	0.1246	9.23134	54.2847	0.0240499	2.46843e-252	0.0158189
ZBTB24	4352074	0.272452	-1.92192	1.91955	0.02125	0.05095	0.02065	0.0494	Gran	-0.42032	-0.591411	0.139024	9.2717	4.18524	0.377215	0.000395164	0.042657
ZFAND2A	61570	1.0308e-24	-1.90241	1.90496	0.0607	0.06715	0.05525	0.06715	B2	-0.438305	-0.132942	0.45212	9.18383	6.27623	0.148148	0.000147459	0.0118314
ZFAND2A	14629367	8.23558e-284	-1.37354	1.3727	0.04285	0.06165	0.04185	0.05875	CD4	-0.362258	-0.388896	0.158638	9.25793	11.2202	0.0749108	1.17344e-290	0.000232429
ZNF302	17196264	1.25874e-136	-0.642029	0.64187	0.2738	0.3006	0.2327	0.25085	CD4	-0.204613	-0.178944	0.951274	9.41197	163.534	1.15771e-30	1.36908e-250	0.00239256
ZNF326	1526207	1.351e-193	-0.87153	0.862065	0.0512	0.04805	0.0489	0.0457	CD8a	-0.218698	-0.0924691	0.00375966	9.68166	0.132166	0.84235	0.030894	0.00494154
ZNF350	1491981	1.5945e-202	-1.58203	1.58172	0.0538	0.0805	0.0502	0.0756	CD8a	-0.407001	-0.567745	0.389262	9.69201	28.6778	0.0019101	1.03494e-53	0.00037173
ZNF350	15269100	4.14916e-242	-0.783361	0.787694	0.0747	0.0813	0.07145	0.0767	CD4	-0.202859	-0.136963	0.205495	9.27422	13.5095	0.0275034	1.12165e-36	4.96329e-12
ZNF394	15503892	1.22203e-227	-0.86473	0.864999	0.11545	0.1411	0.10835	0.1307	CD4	-0.253965	-0.246671	0.446103	9.31152	40.2902	5.65387e-06	3.84949e-272	0.0413675
ZNF487	4452054	0.00858175	-0.64256	0.64809	0.0323	0.05395	0.03175	0.04975	Gran	-0.193423	-0.404161	0.0889255	9.27517	1.55508	0.561405	2.52379e-16	0.0221599
ZNF780A	1471595	6.14309e-208	-0.703702	0.696053	0.02995	0.03175	0.0294	0.0301	CD8a	-0.122912	-0.237571	0.23435	9.66879	22.1763	0.033988	1.4593e-92	0.0195293
ZSCAN16-AS1	555805	2.09711e-67	-1.95803	1.94277	0.0882	0.12605	0.083	0.11055	CD8na	-0.338523	-0.417147	0.179579	9.18757	0.794038	0.539071	2.10322e-12	0.000250749
ZSWIM8	651333	1.12772e-14	-0.899564	0.901219	0.02175	0.03235	0.02105	0.03235	B1	-0.188644	-0.255497	0.32817	9.68938	16.5355	0.0882138	2.4991e-11	0.000708067
