# Supplementary material for: Integrated single cell analysis of blood and cerebrospinal fluid leukocytes in multiple sclerosis
Source: Nat Commun. 2020 Jan 14;11:247. doi: 10.1038/s41467-019-14118-w (PMC6959356; doi:10.1038/s41467-019-14118-w)
Supplement: Supplementary file 6 — Dataset 5 [file 41467_2019_14118_MOESM6_ESM.xlsx]

## Sheet: (a) upregulated
	stat	pvalue	bayes1	bayes2	mean1	mean2	nonz1	nonz2	clusters	scVI_logFC	norm_logFC	logFC	logCPM	F	PValue	fdr_wil	fdr_edgeR
CLN8	17746981	1.32246e-40	0.449704	-0.450308	0.0455667	0.0458	0.0452	0.0448667	CD4	-0.0329002	0.146948	-0.0483156	9.33448	1.47235	0.527965	3.06224e-28	0.00561542
DAP3	16802856	7.17729e-15	0.425401	-0.4321	0.2342	0.251767	0.2037	0.217967	CD4	0.0358336	0.125171	-0.0286067	9.46743	0.13977	0.762596	7.65435e-30	0.157476
SRPK2	17449090	4.77708e-31	0.301872	-0.29474	0.201233	0.193467	0.184633	0.175033	CD4	0.0390131	0.236357	-0.145805	9.43495	4.26878	0.0933532	3.37341e-36	0.19789
ISG20	15201605	0.0990812	0.315286	-0.310931	0.667233	0.7795	0.471	0.523367	CD4	0.0470289	0.044336	-0.209049	9.74709	9.74296	0.0018047	5.5778e-40	0.198695
TAF3	17267228	7.27023e-26	0.342046	-0.324929	0.1133	0.1271	0.1059	0.1196	CD4	0.0497348	0.0260134	-0.0129608	9.38726	0.0431112	0.879256	5.0293e-46	0.138181
SUMO2	14840166	0.000158069	0.333944	-0.336695	1.5375	1.69597	0.7642	0.815967	CD4	0.0504424	0.0556344	-0.30529	10.1591	41.6479	1.138e-10	2.7107e-10	0.0361151
BLOC1S2	16837856	1.37756e-15	0.332197	-0.324647	0.174467	0.205067	0.164	0.1908	CD4	0.0508481	0.0414545	-0.216994	9.43514	9.44819	0.0129537	3.09935e-36	0.0457418
COX7B	15964115	0.00449003	0.45578	-0.453253	0.526967	0.5807	0.407533	0.438733	CD4	0.051207	0.0993591	-0.102295	9.65621	2.45563	0.117132	0.00622742	2.15676e-05
MSANTD4	17850669	3.03916e-44	0.384908	-0.378065	0.0185667	0.0190667	0.0184	0.0185667	CD4	0.0542815	0.125127	-0.0337047	9.316	2.22367	0.576694	0.154719	3.57218e-14
TUBG1	17880179	2.61655e-45	0.454516	-0.45528	0.0161333	0.015	0.0158667	0.015	CD4	0.0550237	0.300823	-0.0643069	9.31358	10.2199	0.282103	1.83961e-44	0.0146271
C6orf203	17506467	8.73999e-33	0.358929	-0.354182	0.0495667	0.0584333	0.0481	0.0570667	CD4	0.0563197	0.0686583	-0.0258769	9.34194	0.326247	0.751231	1.21265e-40	0.000341399
FAM32A	17127288	3.25835e-22	0.399973	-0.398517	0.1149	0.134567	0.108733	0.126567	CD4	0.0576981	0.0165431	-0.0635501	9.39093	0.977562	0.47413	1.66527e-46	0.118169
SMC3	17179248	1.55353e-23	0.321696	-0.304276	0.188867	0.190167	0.1717	0.1732	CD4	0.0582814	0.168987	-0.0523556	9.43209	0.549612	0.541871	8.25081e-40	0.0480379
DNAJC30	17571040	8.4531e-35	0.411224	-0.40333	0.0478	0.0554	0.0459	0.0540667	CD4	0.0585273	0.0178105	-0.019554	9.33912	0.174508	0.829034	1.83833e-43	0.12233
GOPC	17613849	3.60656e-36	0.436396	-0.43409	0.0826	0.0829667	0.0796	0.0797333	CD4	0.060565	0.179039	-0.0214799	9.36161	0.142967	0.807101	9.7989e-51	0.0109479
MTIF2	17888142	1.34309e-45	0.367144	-0.368411	0.0401333	0.0359667	0.0391333	0.0346333	CD4	0.0621833	0.234389	-0.121997	9.3291	12.0096	0.0967877	1.50021e-39	0.0474598
JRKL	17852609	2.58904e-44	0.495309	-0.484564	0.0151667	0.0170333	0.015	0.0164667	CD4	0.063	0.0416492	-0.127593	9.314	51.6814	0.0136982	4.3728e-161	1.21946e-19
USMG5	15247838	0.168502	0.335435	-0.330475	0.836267	0.965967	0.556833	0.611233	CD4	0.063904	0.0388469	-0.117185	9.84143	3.90745	0.0480971	1.03327e-26	0.000483779
IFRD2	17297381	1.08763e-26	0.362157	-0.348098	0.0887667	0.100467	0.0857667	0.0962333	CD4	0.0639322	0.0676752	-0.0685827	9.36919	1.43523	0.427326	2.00877e-42	0.0133307
AC002310.12	17818956	4.09952e-43	0.367196	-0.370299	0.0186667	0.0187333	0.0182667	0.0184	CD4	0.0642143	0.209138	-0.0923147	9.31615	18.3888	0.110605	2.62185e-50	1.02287e-14
TMED1	17800863	1.78098e-42	0.389345	-0.384389	0.0372333	0.0348667	0.0360333	0.0339	CD4	0.0649751	0.198585	-0.0758068	9.32816	4.38466	0.31244	3.14884e-52	0.0324972
VPS51	16885342	1.3723e-16	0.470095	-0.464263	0.193567	0.212333	0.170533	0.187933	CD4	0.0652057	0.0457772	-0.0951428	9.44417	1.81479	0.262913	2.33421e-43	0.0146143
ECSIT	17543256	6.33063e-34	0.467376	-0.470518	0.0654667	0.0711	0.0629667	0.068	CD4	0.0654627	0.13468	-0.0310741	9.34963	0.399655	0.697183	4.78189e-07	5.67346e-08
TMEM167A	17027225	8.80726e-20	0.438231	-0.43789	0.141933	0.1612	0.132433	0.146667	CD4	0.067277	0.0645336	-0.185919	9.40848	7.63467	0.0344276	1.07497e-46	0.0458831
C19orf60	16482668	3.73425e-09	0.491512	-0.493476	0.3841	0.413667	0.310833	0.3364	CD4	0.0677936	0.103148	-0.344342	9.56562	22.1148	5.60968e-06	9.46863e-52	0.000220008
SNAP47	17416849	4.30493e-30	0.49887	-0.482339	0.0889667	0.101233	0.0815333	0.0948333	CD4	0.0684053	0.0178224	-0.0956177	9.37013	2.69583	0.266791	1.13246e-42	0.0421999
TPGS2	17535908	1.07343e-33	0.371877	-0.360788	0.0916	0.0933	0.0861333	0.0892	CD4	0.068855	0.170651	-0.0887337	9.36812	2.22247	0.322559	2.64918e-37	0.000462551
RETN	17937504	2.049e-47	0.402549	-0.39428	0.000433333	0.000366667	0.000433333	0.000366667	CD4	0.0690473	0.239805	-0.00574758	9.30297	73.6451	0.41842	2.03161e-44	1.59511e-14
LETMD1	17354828	2.67292e-28	0.435872	-0.43244	0.1519	0.151033	0.1389	0.1373	CD4	0.0694739	0.169622	-0.160143	9.40662	5.69288	0.0687478	2.28864e-49	0.00238967
GPX4	15880511	0.0188178	0.474534	-0.479189	1.00167	1.03047	0.611433	0.6346	CD4	0.0694761	0.138995	-0.378739	9.8972	41.4515	1.25786e-10	5.92038e-42	0.0167953
RAB4A	17096819	1.85906e-21	0.475697	-0.462549	0.1715	0.1845	0.1544	0.166867	CD4	0.069988	0.0762009	-0.209625	9.42616	8.97603	0.0167297	1.50094e-33	0.165791
ZNF689	17787620	5.18172e-42	0.559449	-0.545996	0.0190333	0.0226	0.0189	0.0219667	CD4	0.0703323	0.0234878	-0.0582255	9.31775	6.71631	0.312896	2.33116e-46	0.131274
UQCRQ	16063500	0.000610641	0.356426	-0.350572	0.4663	0.5312	0.372467	0.4028	CD4	0.0706104	0.07785	-0.0458883	9.62449	0.422317	0.539729	8.83456e-52	0.000845284
MRPS31	17329201	1.41603e-27	0.451702	-0.451886	0.104167	0.114	0.0985667	0.104567	CD4	0.0706179	0.125694	-0.154871	9.38021	6.29973	0.0779177	2.80903e-25	4.19634e-06
CCDC57	17118957	5.26215e-22	0.46896	-0.473212	0.134633	0.150033	0.1234	0.138133	CD4	0.0711019	0.0855156	-0.016459	9.40251	0.059055	0.854201	1.58707e-43	0.060647
FRG1	17170154	2.66407e-23	0.312058	-0.302613	0.143867	0.1463	0.132067	0.1337	CD4	0.0713007	0.221911	-0.0225265	9.40379	0.0982569	0.813853	9.32338e-25	0.00514918
EEFSEC	17657764	1.32821e-37	0.32421	-0.31193	0.0603	0.0650333	0.0584667	0.0614667	CD4	0.0713049	0.0623877	-0.258181	9.34784	29.424	0.00147097	4.62402e-48	0.0797301
TMBIM1	17561932	1.64036e-34	0.386905	-0.371049	0.1037	0.0997333	0.0973667	0.0921667	CD4	0.0715706	0.218332	-0.00517246	9.37411	0.00283835	0.969666	1.83278e-38	0.103931
ISCA2	16874225	2.37111e-16	0.477284	-0.487002	0.152867	0.179033	0.1441	0.166633	CD4	0.0717486	0.0343661	-0.247089	9.41948	12.9107	0.0049854	1.13615e-54	1.99959e-15
NDUFC1	16295183	1.65661e-06	0.451649	-0.45499	0.332367	0.372833	0.284667	0.3136	CD4	0.0726438	0.0785744	-0.207025	9.5373	8.16795	0.00799813	4.19676e-49	7.24884e-13
THOC5	17798917	2.08439e-42	0.561637	-0.56107	0.0342667	0.0346333	0.0339	0.0344	CD4	0.072877	0.0882599	-0.0306868	9.3271	0.824312	0.677101	3.57493e-37	0.0985582
ZRSR2	17334887	9.8008e-28	0.407653	-0.408487	0.110733	0.121867	0.103667	0.1134	CD4	0.0730801	0.071935	-0.35723	9.38432	32.3966	5.34889e-05	2.49091e-46	0.00569169
NBEAL1	14616848	3.51921e-07	0.399505	-0.410442	2.2018	2.45727	0.836	0.879	CD4	0.073291	0.0487375	-0.134806	10.4098	9.44572	0.00212152	6.57999e-48	0.00167047
MRPL17	17383137	4.12771e-29	0.359497	-0.356555	0.107233	0.115933	0.1015	0.108367	CD4	0.0742023	0.0916149	-0.103088	9.38339	2.69944	0.243078	1.81406e-44	0.0610564
TSTD2	17879846	2.69042e-45	0.584626	-0.577426	0.0107333	0.0104667	0.0107333	0.0102	CD4	0.07444	0.277933	-0.0653966	9.31057	23.0421	0.158178	5.99415e-47	0.0800874
SECISBP2L	17624047	1.6854e-36	0.348691	-0.338264	0.0373	0.0438333	0.0365	0.0427667	CD4	0.0752556	0.0102859	-0.056904	9.33226	2.2047	0.45426	2.68412e-40	1.38035e-05
ATP5G3	16124078	0.000154563	0.441877	-0.444239	0.479567	0.5225	0.377833	0.402567	CD4	0.0753319	0.111247	-0.151542	9.62809	5.01772	0.0291079	1.31244e-35	0.00511215
RHOA	16273913	3.06998e-06	0.434038	-0.426238	0.6089	0.639133	0.440867	0.459033	CD4	0.075394	0.107901	-0.284102	9.69356	17.8379	2.42448e-05	4.31433e-41	0.0418081
COX17	16371293	1.6092e-07	0.431943	-0.432283	0.3023	0.356133	0.2605	0.296667	CD4	0.0755689	0.0208203	-0.101621	9.52471	1.96172	0.195593	2.40872e-41	0.111435
TPR	17114534	6.78047e-22	0.342818	-0.335127	0.271167	0.272833	0.226033	0.2249	CD4	0.0757648	0.16146	-0.137421	9.48838	3.44429	0.0967923	2.17855e-39	0.12147
CKMT2-AS1	17855002	2.12418e-44	0.32575	-0.320439	0.0215	0.0209667	0.0211667	0.0202	CD4	0.0767375	0.198318	-0.109451	9.31778	19.4164	0.086435	2.42324e-22	0.00158503
SFT2D1	16654044	5.02451e-12	0.305402	-0.302511	0.1921	0.2263	0.178667	0.2012	CD4	0.0774148	0.0288284	-0.28211	9.44426	15.2046	0.00122207	1.40723e-37	0.068262
CCAR1	17364735	1.39455e-28	0.415371	-0.397997	0.104067	0.116567	0.0980667	0.109433	CD4	0.0784226	0.00964069	-0.117223	9.3809	3.60197	0.182346	1.66495e-48	0.00622124
SNRNP48	17700404	5.05166e-39	0.36748	-0.359317	0.0575667	0.0612	0.0555	0.0590333	CD4	0.0787249	0.0573124	-0.0541832	9.34389	1.45558	0.493403	1.5823e-32	0.0527796
HIST3H2A	17774145	1.52657e-41	0.318721	-0.30269	0.0573	0.0509667	0.0551667	0.0486667	CD4	0.0788907	0.267487	-0.113914	9.34047	6.14875	0.175559	2.81636e-37	0.0146271
TANGO2	17772124	1.79415e-41	0.395397	-0.389345	0.0254333	0.0294667	0.0251	0.0286667	CD4	0.0800662	0.0357515	-0.068786	9.32253	5.5059	0.311566	4.27943e-45	0.164391
RWDD2B	17824877	2.52874e-43	0.395683	-0.396983	0.0131333	0.0146333	0.0131333	0.0146333	CD4	0.080404	0.165271	-0.0479141	9.31294	7.89056	0.352441	2.30707e-27	0.0873646
TERF1	17448705	4.90519e-31	0.509919	-0.493343	0.1425	0.138667	0.130333	0.1255	CD4	0.0808739	0.211292	-0.201608	9.39998	9.16252	0.0218903	2.60631e-38	0.0196939
PROSC	17504843	9.80326e-33	0.55683	-0.557451	0.1499	0.149433	0.140067	0.137167	CD4	0.0809136	0.156496	-0.266657	9.40517	15.7352	0.00271805	7.51924e-51	0.0102143
CGRRF1	17694659	7.87624e-39	0.363526	-0.352841	0.0616	0.0626333	0.061	0.0609333	CD4	0.0814885	0.170376	-0.106287	9.34719	4.97633	0.191959	1.51966e-40	0.0130858
SSNA1	16498840	2.08811e-09	0.565071	-0.560151	0.2294	0.270167	0.206	0.242467	CD4	0.0816314	0.00854306	-0.112307	9.47414	2.36967	0.186058	1.82923e-287	3.99804e-18
FAM45A	17374135	7.49871e-29	0.339396	-0.329345	0.122433	0.132467	0.1137	0.119167	CD4	0.0820477	0.0861672	-0.169997	9.39145	6.8268	0.0549915	1.44193e-37	0.0555409
TOB2	17704417	3.70174e-39	0.395007	-0.385556	0.0526	0.0512333	0.0508667	0.0495	CD4	0.0821696	0.214932	-0.061252	9.33987	1.91875	0.445828	1.23962e-44	0.108412
RPRD2	17528292	1.85188e-33	0.420331	-0.405309	0.0850667	0.0915667	0.0799	0.0859667	CD4	0.0827504	0.0660436	-0.184028	9.36377	10.7647	0.0326699	0.0864831	4.24822e-05
ALOX12-AS1	17804547	1.3218e-42	0.483663	-0.485014	0.0311333	0.0309333	0.0299	0.0307	CD4	0.0828509	0.191795	-0.0767004	9.32423	6.78469	0.242272	1.90041e-46	0.101357
HTATIP2	17417338	4.16487e-30	0.535167	-0.52884	0.1171	0.119933	0.109567	0.112567	CD4	0.0838407	0.140989	-0.157011	9.38592	6.12337	0.0759429	2.64042e-08	0.00154543
CCDC90B	17014798	1.72362e-19	0.64793	-0.65098	0.145433	0.166667	0.1374	0.154533	CD4	0.0843191	0.0342101	-0.169408	9.40988	6.30285	0.0523177	3.88581e-48	0.00333801
PUM3	17431000	1.64742e-30	0.339807	-0.340682	0.0781	0.0915333	0.0743	0.0849	CD4	0.0850957	0.0467889	-0.189081	9.36319	12.0815	0.0246644	9.74823e-47	0.142113
BRD2	17113764	7.08593e-22	0.60544	-0.59645	0.209633	0.2254	0.184667	0.1941	CD4	0.0851702	0.0884132	-0.0218557	9.45269	0.0846607	0.803231	1.50366e-46	0.050267
RAN	16083095	0.00039673	0.548311	-0.540323	0.781333	0.829367	0.537667	0.546833	CD4	0.0857207	0.118696	-0.247037	9.78981	15.5092	8.26017e-05	9.3533e-43	0.127597
AAMDC	17622163	1.94025e-36	0.361279	-0.350417	0.0386333	0.0404667	0.0379667	0.0395	CD4	0.0857425	0.191697	-0.0327292	9.33106	0.72307	0.675361	2.12091e-12	0.00350303
PTPMT1	17682022	2.08382e-38	0.488752	-0.482392	0.0660333	0.0678	0.0657333	0.0651	CD4	0.085779	0.165338	-0.152789	9.34884	9.71317	0.0651767	1.88373e-40	0.167654
ANAPC16	15520588	0.818608	0.584844	-0.584327	0.978367	1.0723	0.620333	0.650267	CD4	0.0860129	0.0942936	-0.291157	9.90218	23.1671	1.50462e-06	2.78474e-44	0.143529
MRPS21	16126230	0.000146875	0.856272	-0.862882	0.4868	0.5402	0.3782	0.4024	CD4	0.0868086	0.0764944	-0.258421	9.6295	13.2386	0.00027548	0.00404142	0.000337554
PROSER1	17864077	1.00109e-44	0.426709	-0.42595	0.0177333	0.0183667	0.0175	0.0181667	CD4	0.086998	0.0851901	-0.0029803	9.31528	0.00744501	0.947619	1.28964e-37	0.0361022
STX10	17372339	8.44443e-29	0.415527	-0.416963	0.131733	0.1401	0.122933	0.1319	CD4	0.0870484	0.112379	-0.154422	9.39752	5.54724	0.0788691	2.07813e-37	0.0529219
WDR12	17687898	1.32642e-38	0.60596	-0.600109	0.0378667	0.0443667	0.0369333	0.0426667	CD4	0.0876927	0.0861908	-0.0338645	9.33239	0.808382	0.653387	1.85215e-06	3.89811e-19
YWHAB	16197609	2.4792e-05	0.403434	-0.398179	0.911567	0.959433	0.5727	0.581833	CD4	0.0877246	0.125087	-0.261165	9.85237	17.3856	3.07437e-05	8.10474e-33	0.0349313
ATXN7L3B	17608390	5.41143e-36	0.455516	-0.454253	0.0477667	0.0573333	0.0466333	0.0541	CD4	0.0887941	0.012563	-0.0207716	9.34078	0.216968	0.797044	2.85762e-44	0.0696333
BUD31	16969772	1.8781e-18	0.619809	-0.61816	0.181467	0.201533	0.1665	0.183	CD4	0.0891274	0.0852748	-0.263109	9.43379	13.8107	0.00246355	1.14729e-19	1.39854e-08
MYDGF	16906186	4.86617e-17	0.349026	-0.348304	0.207567	0.23	0.1867	0.2054	CD4	0.0891472	0.0741137	-0.0349662	9.45042	0.220575	0.686551	1.16729e-30	1.17744e-16
HDDC3	17355202	2.60823e-28	0.592877	-0.590969	0.1137	0.1285	0.106667	0.1208	CD4	0.0905582	0.00194799	-0.0241015	9.38863	0.148001	0.774138	2.27966e-14	0.177222
PIGF	17561163	1.73457e-34	0.494618	-0.498205	0.0687667	0.0704667	0.0653667	0.0684	CD4	0.0907998	0.179071	-0.120102	9.35221	5.51762	0.15465	1.54083e-41	0.0670245
EIF3L	15797535	0.0628248	0.420148	-0.420096	1.00613	1.04117	0.597533	0.625767	CD4	0.0916166	0.150182	-0.160308	9.89914	7.0239	0.00805422	3.79813e-09	0.06573
LARP7	17196715	5.46983e-24	0.599645	-0.59776	0.135067	0.145133	0.1243	0.1326	CD4	0.0917307	0.128539	-0.0328285	9.40104	0.234967	0.712542	9.31608e-40	1.16583e-07
CEP295	17775557	1.36356e-41	0.358	-0.347402	0.0242667	0.0257	0.0229333	0.0251	CD4	0.0918041	0.128334	-0.136059	9.32079	24.4698	0.0397394	3.85581e-27	0.053735
TIMM21	17804408	1.33677e-42	0.501397	-0.503126	0.0197	0.0184	0.0188333	0.0179333	CD4	0.091982	0.314768	-0.0629564	9.31682	8.08134	0.284358	8.1889e-44	0.195866
METTL4	17732662	4.08514e-40	0.440592	-0.430974	0.0385333	0.0426667	0.0379333	0.0420667	CD4	0.0921007	0.0558794	-0.0937959	9.33206	6.21734	0.208467	4.22452e-35	0.019737
RNASEH2C	17091658	2.48902e-21	0.34851	-0.350185	0.194533	0.2077	0.172333	0.186167	CD4	0.0936842	0.0704497	-0.351976	9.44245	24.6377	4.09399e-05	1.41337e-42	0.126284
DERA	17726971	6.3831e-40	0.411615	-0.409008	0.0350667	0.0337	0.0346667	0.0335	CD4	0.0939311	0.240344	-0.0197847	9.32669	0.28312	0.804214	1.61151e-27	0.030613
MPV17L	17432713	1.4659e-30	0.498817	-0.492149	0.0814	0.0896	0.0766667	0.085	CD4	0.0945226	0.0991609	-0.137273	9.36156	6.54991	0.100647	3.2325e-41	0.0948708
MPV17	17657462	1.35902e-37	0.559746	-0.548635	0.0726667	0.0729	0.0713	0.0692667	CD4	0.0951993	0.169349	-0.245111	9.35447	21.8705	0.00434756	6.08316e-27	0.115613
MICU1	17835758	1.03736e-43	0.366343	-0.360091	0.0251333	0.0218667	0.0249333	0.0216333	CD4	0.095231	0.425599	-0.00897074	9.31914	0.124388	0.88019	5.69648e-41	0.145735
BUD13	17770284	2.0781e-41	0.536751	-0.535919	0.0318667	0.0319333	0.0317333	0.0312	CD4	0.0955122	0.191564	-0.0434939	9.32441	1.97894	0.531009	1.48324e-60	0.00879815
FLYWCH2	17554149	2.88399e-34	0.496159	-0.492043	0.0859667	0.0849667	0.0830333	0.083	CD4	0.0955289	0.218051	-0.239043	9.36339	18.1739	0.00607735	2.67158e-39	2.6344e-05
LINC00869	16900410	6.49538e-17	0.300849	-0.313006	0.2669	0.282933	0.229733	0.2434	CD4	0.0956981	0.133673	-0.0246104	9.4863	0.111768	0.760765	7.86854e-43	0.0429047
METTL17	17714423	1.7009e-39	0.487506	-0.480168	0.0817667	0.0800667	0.0783333	0.0766333	CD4	0.0957832	0.159038	-0.220984	9.35865	16.7984	0.00990886	1.38457e-46	0.142319
DRG2	17559305	1.98497e-34	0.643415	-0.641091	0.0579667	0.0619	0.0546667	0.0605667	CD4	0.0958559	0.121608	-0.184369	9.3462	15.1846	0.0239547	6.43692e-19	0.00876235
TPCN1	17891379	1.02353e-45	0.339705	-0.335641	0.0081	0.00906667	0.0081	0.0089	CD4	0.0959033	0.122068	-0.00920846	9.30889	1.77469	0.72092	6.80387e-15	0.140444
FTH1	13868005	2.02701e-21	0.649759	-0.64383	5.6629	6.48323	0.9904	0.9921	CD4	0.0960054	0.0557474	-0.0865867	11.3175	7.46886	0.0062874	6.43694e-42	0.0881537
HHLA3	17852909	2.52563e-44	0.315773	-0.313057	0.018	0.0164	0.0175333	0.0161667	CD4	0.0960962	0.270318	-0.0908652	9.3144	19.6406	0.122185	1.10226e-38	0.177222
KIFAP3	17824680	2.56976e-43	0.497807	-0.492494	0.0239	0.0228667	0.0237667	0.0224333	CD4	0.096158	0.271843	-0.0853049	9.31877	11.8267	0.171737	2.78392e-27	0.0222932
POLE3	17159035	5.1316e-23	0.820977	-0.819888	0.1337	0.148067	0.125633	0.1378	CD4	0.0963852	0.110752	-0.136635	9.40025	4.29056	0.122219	2.00036e-43	0.168575
SUB1	14890883	0.000502656	0.561718	-0.556209	1.3477	1.51487	0.714233	0.769367	CD4	0.097304	0.0477378	-0.394383	10.0818	59.5299	1.30691e-14	4.37202e-40	0.163054
LACTB2	17791687	3.73519e-42	0.464052	-0.463156	0.0470333	0.0410333	0.0460667	0.0401667	CD4	0.0977926	0.330228	-0.109951	9.33424	7.28472	0.163504	4.64588e-32	0.00407805
HINT2	17226303	9.11265e-25	0.357303	-0.356555	0.1284	0.1421	0.1188	0.133933	CD4	0.0979857	0.0910048	-0.147317	9.39486	5.1089	0.0956129	1.09521e-34	0.0843754
ARFRP1	17306511	6.08109e-27	0.514401	-0.507947	0.105533	0.1206	0.0999333	0.1135	CD4	0.0984037	0.0288067	-0.267863	9.38213	18.4755	0.0024671	4.48983e-12	0.117033
STAU1	17273312	4.96784e-26	0.587728	-0.585034	0.1208	0.1358	0.1129	0.127767	CD4	0.0985356	0.0703689	-0.0198306	9.39184	0.0934481	0.824843	1.93532e-39	0.00397083
CNIH1	16776946	2.37096e-14	0.937899	-0.930831	0.238967	0.260867	0.2136	0.2291	CD4	0.098633	0.0955834	-0.19357	9.47273	7.1973	0.0205563	9.17831e-44	0.111497
ZNF331	17718278	1.2594e-39	0.404345	-0.396775	0.0576333	0.0629667	0.0565	0.0587333	CD4	0.09873	0.0630913	-0.134446	9.34497	8.0488	0.10513	6.56282e-37	0.0716468
OPTN	17300182	9.10225e-27	0.398439	-0.382418	0.296067	0.278133	0.2535	0.238533	CD4	0.0996581	0.210547	-0.136599	9.4969	3.5617	0.0872209	1.96161e-44	2.6344e-05
MZT1	17010303	2.19457e-19	0.799944	-0.792475	0.115433	0.133367	0.109267	0.1273	CD4	0.100267	0.0582893	-0.183985	9.39055	8.41031	0.0357174	1.88271e-46	0.0189145
ATP6V1F	16409663	4.61375e-08	0.75495	-0.762085	0.345367	0.376133	0.292733	0.3204	CD4	0.101304	0.089929	-0.0360079	9.54028	0.255326	0.641958	1.14344e-27	0.00369096
USP48	17642932	4.08095e-37	0.499827	-0.493875	0.0925333	0.0868333	0.0874	0.0815667	CD4	0.102447	0.253155	-0.104447	9.36446	3.47885	0.22247	1.30954e-36	0.00204654
RP11-693J15.5	17918313	1.05227e-46	0.335332	-0.32914	0.002	0.00213333	0.002	0.00213333	CD4	0.102843	0.152933	-0.0114219	9.30407	55.9341	0.25394	6.56067e-47	0.0380177
C16orf87	17639735	5.19288e-37	0.323954	-0.314312	0.0517	0.0607667	0.0511333	0.0559667	CD4	0.102915	0.0385018	-0.179201	9.34256	17.2146	0.0202828	1.14447e-41	0.00684755
PPM1M	17686564	1.46982e-38	0.47234	-0.466663	0.0351333	0.0380667	0.0339333	0.0370333	CD4	0.104168	0.181283	-0.0161922	9.32903	0.164061	0.846858	6.22681e-30	0.00303406
THAP7	17181630	1.34823e-23	0.584218	-0.589117	0.145033	0.1555	0.134267	0.144067	CD4	0.104801	0.102021	-0.25492	9.40722	14.3097	0.00382632	7.63513e-46	0.072803
ASH1L	16992245	5.75141e-19	0.549469	-0.542715	0.238733	0.248967	0.208967	0.2142	CD4	0.104807	0.126196	-0.339411	9.46861	20.8756	7.34713e-05	3.41588e-45	3.10246e-08
MYCBP	17697746	6.20492e-39	0.713391	-0.721842	0.0552333	0.0534667	0.0537667	0.0521667	CD4	0.105253	0.195767	-0.170589	9.34084	14.6144	0.0366263	2.33116e-46	9.5945e-06
ZNF91	17663190	8.79231e-38	0.570864	-0.572029	0.079	0.0822	0.0753	0.0783	CD4	0.105438	0.126403	-0.128132	9.35877	5.4488	0.143081	4.87747e-48	0.00103801
NOL7	16893119	9.33704e-17	0.719798	-0.704569	0.286767	0.302567	0.2533	0.2627	CD4	0.10636	0.130384	-0.135782	9.50122	3.51029	0.0916394	1.06285e-46	0.00115705
PPIP5K2	17795094	2.83813e-42	0.480618	-0.473503	0.0410333	0.0409667	0.0391667	0.0389333	CD4	0.106701	0.184834	-0.0702103	9.33156	3.66305	0.335299	2.50316e-45	0.0188861
PEX2	17519375	3.4979e-33	0.46669	-0.470861	0.0781	0.088	0.0739	0.0837	CD4	0.106821	0.0162145	-0.456257	9.36129	68.1733	1.5381e-07	5.68899e-43	0.186092
STMN3	16960722	3.00999e-18	0.332711	-0.318721	0.261067	0.284667	0.224867	0.2404	CD4	0.106849	0.0405853	-0.589055	9.48858	62.5334	1.9082e-12	2.71652e-38	0.000972923
TMEM42	17588589	2.3375e-35	0.602623	-0.590097	0.0518667	0.0599667	0.0511	0.0572333	CD4	0.107822	0.0668285	-0.0656103	9.34308	2.11235	0.41096	2.10331e-38	0.189007
ENTPD4	17616850	2.88423e-36	0.529295	-0.517284	0.0422	0.0473333	0.0406	0.0457667	CD4	0.107824	0.0565483	-0.0363026	9.33354	0.869396	0.633506	9.08935e-37	0.00122303
FGF7	17803374	1.45351e-42	0.330938	-0.334124	0.0144667	0.0173	0.0142333	0.0171667	CD4	0.108013	0.00227706	-0.0480495	9.31455	7.64724	0.33364	1.24907e-15	0.000424331
CXorf23	17900781	4.63938e-46	0.481094	-0.473926	0.0137333	0.0123	0.013	0.0121333	CD4	0.108081	0.282519	-0.00659074	9.31171	0.0256856	0.965434	1.06178e-47	0.0873884
MRPL14	16754213	6.6383e-14	0.573737	-0.566423	0.194733	0.219167	0.180033	0.200833	CD4	0.108485	0.0743035	-0.253749	9.44529	12.6264	0.0033412	9.3034e-14	0.0395126
BICD1	17907595	2.60964e-46	0.438782	-0.432414	0.0136333	0.0126333	0.0136333	0.0122667	CD4	0.108831	0.182789	-0.0886355	9.31232	28.8421	0.0819386	4.57561e-38	0.0648942
TMEM261	16923447	2.03908e-17	0.70138	-0.704287	0.143133	0.165933	0.1287	0.153333	CD4	0.108969	0.061614	-0.0565285	9.41033	0.655262	0.543761	6.38532e-45	0.00614689
NOP10	15780240	0.0786506	0.629495	-0.631977	0.511333	0.589333	0.4043	0.455733	CD4	0.109495	0.0564949	-0.099838	9.65704	2.09025	0.153923	2.7534e-41	0.123799
NDUFB3	16697271	8.09897e-13	0.590179	-0.604018	0.264	0.285067	0.234133	0.250533	CD4	0.109706	0.123614	-0.280039	9.48909	14.7604	0.000689294	0	5.3541e-32
PRPF38A	17058343	1.60163e-20	0.595632	-0.59918	0.1657	0.182667	0.1543	0.168333	CD4	0.109991	0.119453	-0.00576719	9.42562	0.00547959	0.956805	3.91418e-39	0.000145576
HMG20B	17787816	5.10068e-42	0.638216	-0.638271	0.0813333	0.0719667	0.0776667	0.0696333	CD4	0.11027	0.311725	-0.0791017	9.35736	1.99444	0.384284	6.85741e-41	0.0601467
ZNF71	17815227	5.55408e-43	0.803365	-0.792417	0.0178333	0.0203667	0.0178333	0.0199333	CD4	0.110357	0.115165	-0.0396962	9.31643	3.59034	0.481393	1.55506e-42	0.192774
HMGB1	15425042	0.738847	0.699745	-0.694141	1.59697	1.69257	0.769567	0.793133	CD4	0.110644	0.130131	-0.253403	10.1673	23.6409	1.17674e-06	1.82227e-42	0.0846614
SOD1	16413504	4.06028e-08	0.605386	-0.596014	1.02613	1.00973	0.627233	0.620767	CD4	0.111023	0.183128	-0.479387	9.8916	63.4975	1.76158e-15	3.33431e-07	0.170475
TMEM183A	17248391	2.3447e-25	1.04958	-1.05538	0.132633	0.142567	0.124533	0.133067	CD4	0.111054	0.0761898	-0.193437	9.40075	8.56916	0.0281619	4.76676e-48	0.0248702
SOCS6	17925270	5.8233e-47	0.382418	-0.377857	0.00216667	0.00243333	0.002	0.00243333	CD4	0.111571	0.128154	-0.0291504	9.30407	140.252	0.0703704	6.78011e-39	0.183525
MAP2K4	17838142	8.52922e-44	0.326469	-0.325622	0.0125333	0.0129	0.0121667	0.0128333	CD4	0.1119	0.238009	-0.0469976	9.31276	11.0628	0.275243	4.36751e-29	6.93941e-07
PARP2	17876382	3.59332e-45	0.561745	-0.568318	0.0185	0.0158	0.0182667	0.0158	CD4	0.112057	0.371053	-0.0590201	9.31492	7.54604	0.330562	2.87278e-41	2.14119e-05
ORMDL3	17575247	6.21733e-35	0.611493	-0.609383	0.104	0.105633	0.0981667	0.0997667	CD4	0.112298	0.159524	-0.128063	9.37514	4.46181	0.148011	4.03106e-41	0.0723249
PPIB	15773489	0.0856491	0.567939	-0.565747	0.709833	0.7768	0.492733	0.523033	CD4	0.112318	0.0922237	-0.315118	9.75603	21.8871	2.92567e-06	7.98997e-39	0.00184174
TRMU	17718036	1.2834e-39	0.534792	-0.52279	0.0501	0.0491	0.0483	0.0478333	CD4	0.112688	0.17447	-0.264786	9.3374	41.0879	0.000628493	3.1634e-45	0.0141092
LENG8	17405845	9.04247e-30	0.46669	-0.461126	0.0947	0.102433	0.0888667	0.0967	CD4	0.113236	0.0741445	-0.170829	9.37331	8.57928	0.0465933	1.28192e-26	0.047773
FBXW5	17060124	1.4513e-20	0.577399	-0.573303	0.212833	0.2156	0.190433	0.1942	CD4	0.113394	0.175968	-0.135379	9.44814	3.57692	0.112936	1.12163e-48	7.9608e-15
UBXN8	17907642	2.59929e-46	0.376045	-0.384285	0.0148	0.0143667	0.0142667	0.0141	CD4	0.113955	0.142891	-0.0701217	9.31265	17.5146	0.173552	0.00221445	2.95489e-25
NUFIP1	17823546	2.81914e-43	0.613878	-0.626878	0.0155	0.0162	0.0151333	0.0161667	CD4	0.114322	0.222848	-0.00715838	9.31363	0.0460228	0.951013	1.62761e-23	0.101833
TXNL1	17134138	2.19312e-22	0.763699	-0.75863	0.245567	0.250733	0.223267	0.219	CD4	0.114326	0.157226	-0.189829	9.47075	6.84709	0.0259105	2.50304e-28	0.000133104
RAB2A	16969721	1.88312e-18	0.706631	-0.714297	0.204667	0.220733	0.1886	0.197533	CD4	0.114468	0.126819	-0.151979	9.44849	4.52263	0.075904	1.33362e-47	0.0130441
SYNE1	17330638	1.29041e-27	0.453359	-0.447365	0.102867	0.1143	0.0969	0.1055	CD4	0.114601	0.0889483	-0.174696	9.37895	8.02213	0.0476718	3.79537e-48	0.16494
APOLD1	17922333	7.47716e-47	0.608588	-0.599153	0.0374667	0.0313	0.0366	0.0304	CD4	0.114798	0.341639	-0.294962	9.32682	76.6467	4.601e-05	4.29658e-47	0.198204
SLC38A9	17775654	1.35302e-41	0.529054	-0.529349	0.0209	0.0243333	0.0206	0.0241	CD4	0.114875	0.0316487	-0.0979473	9.31851	16.4516	0.108236	2.39852e-49	3.30122e-10
PSMB7	16873522	2.4542e-16	0.840848	-0.83042	0.2284	0.2466	0.206167	0.218567	CD4	0.11531	0.112819	-0.278463	9.46461	14.7108	0.0011062	9.90317e-47	0.00262485
KIAA1841	17890460	1.10565e-45	0.359885	-0.355497	0.0129333	0.014	0.0129333	0.0135	CD4	0.11724	0.0880461	-0.0538031	9.3127	10.6001	0.284334	4.0577e-48	2.53275e-08
NHLRC2	17888224	1.33389e-45	0.543764	-0.541129	0.0166	0.016	0.0163	0.0158667	CD4	0.117363	0.176029	-0.0892081	9.31468	20.3762	0.108486	7.86827e-42	0.000144295
NDUFA8	17391936	2.29672e-29	0.630488	-0.622228	0.1214	0.119367	0.1154	0.112967	CD4	0.117692	0.23052	-0.0360589	9.38727	0.282276	0.713423	9.71138e-11	1.40892e-19
NBN	17789874	4.32232e-42	0.649343	-0.637359	0.0406	0.0407667	0.0390667	0.0395	CD4	0.117933	0.0909241	-0.095396	9.33158	6.03574	0.21794	6.20981e-38	0.105432
ARMC7	17847561	3.92791e-44	0.615195	-0.609273	0.0250333	0.0219	0.0239667	0.0218	CD4	0.117936	0.340305	-0.102332	9.31907	14.4716	0.127797	0.0333351	9.3526e-100
VAMP3	17618519	2.54677e-36	0.383715	-0.377365	0.0609333	0.0644	0.0573667	0.0623667	CD4	0.11798	0.0757125	-0.0658384	9.34724	1.73075	0.450808	0.0434661	0.00682381
GPATCH8	17121973	4.4251e-22	0.710843	-0.692229	0.1626	0.1767	0.1511	0.162833	CD4	0.118835	0.0736062	-0.00652407	9.4198	0.00844813	0.935126	6.53238e-40	0.0948872
LSM5	16298572	1.49943e-06	0.596832	-0.597487	0.340033	0.383067	0.288767	0.314467	CD4	0.119106	0.0752496	-0.142783	9.54341	3.8465	0.0650288	6.28272e-56	0.0102686
C6orf226	17705149	3.49744e-39	0.799886	-0.793116	0.0478	0.0455	0.0462	0.0443333	CD4	0.119455	0.275834	-0.0715655	9.33546	2.95402	0.373913	4.52239e-34	0.0819644
SYAP1	17515106	4.73821e-33	0.574957	-0.574795	0.1158	0.114833	0.1069	0.1068	CD4	0.119582	0.167319	-0.0738547	9.38406	1.33342	0.415735	3.19334e-41	9.97956e-07
EVI5	17938815	1.83147e-47	0.442796	-0.430974	0.00153333	0.0016	0.00153333	0.0016	CD4	0.120504	0.100115	-0.00753867	9.30388	7.39427	0.683577	1.49846e-16	2.26773e-22
GSDMB	17899656	5.10091e-46	0.427677	-0.426918	0.0125667	0.0121667	0.0120333	0.012	CD4	0.121034	0.130052	-0.0609644	9.31153	15.9056	0.211286	4.77815e-06	7.76315e-06
CCDC53	17254608	1.59527e-25	0.489469	-0.477945	0.1201	0.126767	0.114067	0.118067	CD4	0.121152	0.151366	-0.0951271	9.38843	2.23303	0.280822	1.70005e-44	0.15344
RP11-379K17.12	17874405	4.23781e-45	0.412267	-0.401664	0.0131333	0.0139667	0.0131333	0.0138	CD4	0.121558	0.0614865	-0.0704895	9.31277	17.1031	0.174688	9.46464e-61	1.78764e-20
OTUD6B	17857361	1.74736e-44	0.575418	-0.572246	0.0149333	0.0152333	0.0149333	0.0152333	CD4	0.122314	0.17627	-0.0294839	9.31336	2.99192	0.557246	3.29795e-40	0.137571
CHML	17940553	1.57812e-47	0.540188	-0.533316	0.00643333	0.00493333	0.00633333	0.00473333	CD4	0.123431	0.435758	-0.108042	9.30645	244.233	0.0004636	7.63626e-47	0.0028397
TFAM	17488870	3.01765e-32	0.684619	-0.681619	0.0709	0.0759	0.0688667	0.0740333	CD4	0.123839	0.13255	-0.0743217	9.3544	1.99243	0.387234	2.26722e-28	0.000337879
NCBP2-AS2	16907300	4.60195e-17	0.351242	-0.353227	0.153467	0.1712	0.142167	0.1602	CD4	0.124032	0.124681	-0.0627234	9.4151	0.849722	0.470678	2.05291e-43	0.0116659
DDB2	17409154	7.2369e-30	0.474613	-0.462233	0.104933	0.1039	0.0988667	0.0987333	CD4	0.124287	0.182754	-0.120994	9.37363	4.16253	0.162474	1.31115e-45	0.0727731
FXYD5	15378295	0.542723	0.861804	-0.849263	2.31703	2.4096	0.861567	0.869833	CD4	0.124735	0.128286	-0.194814	10.4253	19.5835	9.72071e-06	2.69089e-17	6.17148e-13
GGNBP2	17228795	7.82518e-25	0.950857	-0.930522	0.256633	0.247433	0.223567	0.213467	CD4	0.125595	0.21993	-0.271531	9.47458	13.9399	0.00109101	2.88321e-44	0.100963
SIRT5	17759901	4.75094e-41	0.77815	-0.777599	0.0344333	0.0370667	0.0340333	0.0360333	CD4	0.125843	0.109279	-0.0941034	9.32807	7.52769	0.191161	1.43825e-49	0.0981847
TRIAP1	17303796	7.23099e-27	0.607904	-0.614372	0.107967	0.1147	0.103067	0.109833	CD4	0.126174	0.136521	-0.0959378	9.38141	2.45079	0.276929	0.000457001	0.00495788
NOD2	17919120	9.82559e-47	0.302076	-0.293744	0.0058	0.00523333	0.00566667	0.00523333	CD4	0.126426	0.127898	-0.00652433	9.30646	0.59571	0.862982	1.9086e-19	0.152541
STX11	17869719	6.2622e-45	0.469725	-0.467402	0.0181667	0.0173667	0.0181667	0.0168333	CD4	0.126786	0.145646	-0.145191	9.31551	64.0956	0.00379002	1.91745e-11	0.00128198
C21orf59	17693800	8.41622e-39	0.666555	-0.6567	0.0971667	0.0818667	0.0924667	0.0793333	CD4	0.126796	0.368761	-0.0890771	9.36707	2.3686	0.313996	6.2142e-18	0.0231815
APOPT1	17407532	8.07217e-30	1.02702	-1.0313	0.1169	0.121967	0.110333	0.113133	CD4	0.126947	0.142923	-0.0575903	9.38499	0.836691	0.514101	3.79253e-31	3.04971e-11
LAMTOR5	16658136	4.23879e-12	0.754318	-0.756818	0.3244	0.344367	0.2817	0.3004	CD4	0.12715	0.122087	-0.16161	9.52579	5.17333	0.0370387	4.60526e-46	0.0265093
TMEM191B	17782048	8.1066e-42	0.609081	-0.598334	0.0464	0.0448	0.0455	0.0431667	CD4	0.127157	0.189571	-0.1237	9.33444	9.75039	0.105567	2.56845e-18	0.0166495
AZI2	17644661	3.58181e-37	0.747546	-0.744997	0.0754667	0.0769667	0.0720333	0.072	CD4	0.127893	0.203044	-0.0238451	9.35527	0.182916	0.797077	9.01662e-40	0.128987
HYLS1	17886965	1.48243e-45	0.697942	-0.697097	0.0344333	0.0310333	0.0337667	0.0305	CD4	0.128769	0.20658	-0.109053	9.32543	12.4556	0.103501	5.79552e-29	0.0729147
DTNB	17795826	2.67536e-42	0.60041	-0.597542	0.0359333	0.0352333	0.0359333	0.0344667	CD4	0.129071	0.114676	-0.124303	9.32676	13.4346	0.0857315	5.59784e-35	0.137131
ATL3	17746073	1.42081e-40	0.468564	-0.472155	0.0290667	0.0336667	0.0289	0.0334	CD4	0.129327	0.0238202	-0.0653084	9.32594	3.66312	0.383086	2.00874e-38	0.00132931
DHTKD1	17807856	1.01083e-42	0.654811	-0.653117	0.0156667	0.0181333	0.0148333	0.0176333	CD4	0.129722	0.0200805	-0.027853	9.31538	1.77803	0.632136	9.59083e-35	0.10799
SFXN5	17793154	3.31875e-42	0.55926	-0.551436	0.014	0.0150667	0.0137667	0.0148333	CD4	0.129995	0.178989	-0.00392464	9.31282	0.00397657	0.993174	3.38093e-45	0.0458831
CYTIP	16689712	1.11953e-12	0.739619	-0.729663	0.452767	0.454333	0.352133	0.356267	CD4	0.130636	0.145848	-0.188881	9.59779	6.68087	0.0103351	2.02683e-22	0.157955
SLC35B3	17824447	2.61914e-43	0.581337	-0.583647	0.0392667	0.0386333	0.0386667	0.0366333	CD4	0.130854	0.189079	-0.16141	9.33115	19.2605	0.029921	1.74515e-48	0.182335
C19orf38	17942034	1.38997e-47	0.562799	-0.55335	0.000533333	0.000466667	0.000533333	0.000466667	CD4	0.131009	0.242048	-0.0166318	9.3029	171.667	0.181062	6.36271e-36	0.00373791
EMC9	17718583	1.22978e-39	0.780933	-0.78494	0.0287667	0.0329	0.0279333	0.0323333	CD4	0.131053	0.0748054	-0.101119	9.32507	11.4813	0.123631	6.49887e-32	6.71576e-07
CYB5R1	17620996	2.11695e-36	0.539678	-0.537905	0.0831667	0.0852333	0.0810333	0.0822667	CD4	0.131101	0.124324	-0.218229	9.36186	15.9744	0.0106268	7.83192e-61	0.000147201
COA1	17595037	1.45369e-35	0.33289	-0.32955	0.126167	0.122567	0.117933	0.112967	CD4	0.131612	0.179428	-0.665652	9.38906	104.821	1.56249e-13	4.49316e-31	0.0765164
GTF2F1	17494319	2.05836e-32	0.654422	-0.650453	0.0919333	0.0949333	0.0863667	0.0909	CD4	0.131859	0.15752	-0.0134287	9.36852	0.0546778	0.871955	1.26677e-46	0.0575879
TCAIM	17734549	3.52235e-40	0.620441	-0.619232	0.0245667	0.0265333	0.0243	0.0264	CD4	0.133142	0.144273	-0.0736024	9.32053	7.56771	0.256788	3.42824e-39	0.063136
PPP2R5D	17865125	9.17621e-45	0.548392	-0.535033	0.0133	0.0124	0.0131333	0.0122333	CD4	0.133176	0.322937	-0.0233517	9.31236	1.56272	0.686998	5.77499e-32	0.128416
SCAMP1-AS1	17675351	3.47498e-38	0.71784	-0.707394	0.0462	0.05	0.0447667	0.0483333	CD4	0.133864	0.106885	-0.182977	9.33765	17.8006	0.0239983	2.4907e-36	5.5335e-05
RNF212	17959327	3.139e-48	0.486578	-0.487983	0.00916667	0.00643333	0.00863333	0.00613333	CD4	0.134237	0.52291	-0.0150485	9.30805	1.66613	0.743468	7.58526e-44	0.0636298
NADSYN1	17831686	1.44862e-43	0.757595	-0.751446	0.0428667	0.041	0.0414333	0.0395667	CD4	0.134376	0.199159	-0.214449	9.33238	30.6444	0.00481962	7.44871e-27	7.68484e-07
RP11-539L10.3	17787999	5.02616e-42	0.456385	-0.455885	0.0265	0.0303	0.0253	0.0291333	CD4	0.134554	0.00971143	-0.183867	9.32311	38.5507	0.00618643	1.09357e-47	0.109264
INTS10	17561527	1.68933e-34	0.843372	-0.831958	0.157233	0.152167	0.145933	0.1409	CD4	0.134744	0.165195	-0.205684	9.40985	9.32022	0.018242	5.11775e-32	0.0341933
GBA	17772350	1.76205e-41	0.549227	-0.547396	0.0229667	0.0268667	0.0226333	0.0262333	CD4	0.135008	0.0487446	-0.0525459	9.32022	4.98155	0.352769	1.13747e-84	0.000147349
MIF4GD	17493512	2.17849e-32	0.665467	-0.670656	0.0740333	0.0832	0.0713	0.0783333	CD4	0.135211	0.0424767	-0.114809	9.35854	4.78582	0.168363	8.48347e-34	0.00293793
MAPKBP1	17876419	3.58224e-45	0.551814	-0.548311	0.009	0.0101667	0.0086	0.0101667	CD4	0.136301	0.0525035	-8.68085e-05	9.30953	0.00250809	0.985505	2.19761e-42	3.96877e-05
EIF5A2	17770542	2.03575e-41	0.654228	-0.645436	0.0272333	0.0279667	0.0267667	0.0273	CD4	0.137254	0.196528	-0.0567438	9.32215	3.79885	0.403404	1.91169e-35	7.35011e-25
NME6	17593029	1.68569e-35	0.94862	-0.950422	0.057	0.0580667	0.054	0.0570333	CD4	0.137284	0.192311	-0.0411764	9.3432	0.823294	0.605597	1.93259e-40	0.168994
HENMT1	17669851	5.29124e-38	0.593204	-0.595222	0.0531	0.0585333	0.0514333	0.0577667	CD4	0.13852	0.0643108	-0.0584546	9.34186	1.65802	0.471186	1.38025e-42	0.0502927
GLIPR1	17272956	5.07995e-26	0.308345	-0.292748	0.202367	0.199533	0.175367	0.171067	CD4	0.138564	0.195538	-0.317971	9.44236	19.1378	0.000235853	7.5763e-54	0.00132931
RMND1	17838051	8.59323e-44	0.518486	-0.520116	0.0306	0.0258333	0.0302	0.0257667	CD4	0.139068	0.355982	-0.0124113	9.32273	0.175882	0.852541	9.46122e-34	0.000193884
C19orf12	17645075	3.4716e-37	0.945268	-0.934624	0.0444667	0.0488333	0.0426667	0.0470667	CD4	0.139789	0.108881	-0.162912	9.33583	15.2096	0.0413138	3.9176e-31	0.0418924
KHNYN	17708236	2.75221e-39	0.587021	-0.580739	0.0288333	0.0334	0.0287333	0.0327667	CD4	0.140022	0.0244392	-0.052833	9.32519	2.75411	0.449659	5.11603e-31	0.0114758
LRBA	17576382	5.72224e-35	0.538899	-0.536348	0.100967	0.105733	0.0967333	0.100967	CD4	0.140356	0.0808696	-0.0628664	9.37477	1.11641	0.471348	2.57425e-30	0.0106906
ARPC4	16936926	1.02653e-17	0.469593	-0.477019	0.405	0.401333	0.318033	0.3225	CD4	0.140626	0.139885	-0.215418	9.56429	8.69643	0.00430845	1.04976e-36	0.000163369
BISPR	17797003	2.43288e-42	0.894413	-0.874891	0.0382333	0.0349	0.0374333	0.0348333	CD4	0.14158	0.231529	-0.0949585	9.32864	7.44833	0.190716	3.91217e-05	1.39095e-40
PMEPA1	17937161	2.11004e-47	0.513413	-0.52485	0.0076	0.00603333	0.00756667	0.0057	CD4	0.141755	0.419036	-0.038386	9.30774	8.86788	0.456728	8.37789e-42	0.175614
MAZ	17380680	4.85956e-29	0.76589	-0.757336	0.0824333	0.0962	0.0797333	0.0893333	CD4	0.141813	0.0457169	-0.00598874	9.3652	0.00562161	0.971007	1.98932e-129	7.63338e-10
CYP20A1	17053475	2.09566e-20	0.763411	-0.750844	0.2061	0.216333	0.178133	0.1883	CD4	0.141993	0.138307	-0.00386027	9.44827	0.000961705	0.979482	1.16867e-41	0.14098
GOSR2	17660564	1.07366e-37	0.707337	-0.698815	0.0436	0.0494667	0.0424667	0.0487667	CD4	0.142193	0.0482405	-0.0708096	9.33492	3.02074	0.367133	5.2317e-39	4.26637e-06
COX6C	15746583	0.118678	0.79609	-0.797812	0.9628	1.00073	0.596567	0.616267	CD4	0.142396	0.16814	-0.173157	9.88098	8.96178	0.00276288	1.34855e-47	0.10314
YKT6	17830217	1.63385e-43	0.848757	-0.840432	0.0248	0.023	0.0247	0.023	CD4	0.143562	0.270162	-0.0140291	9.31999	0.209267	0.853297	3.29841e-36	0.0182477
ELF1	16707041	5.31428e-13	0.62374	-0.614345	0.326033	0.337133	0.273633	0.282267	CD4	0.143959	0.161187	-0.0672364	9.52478	0.810687	0.405932	5.29452e-48	0.0245849
VAT1	17877039	3.40152e-45	0.384467	-0.383896	0.0210667	0.0212333	0.0205	0.0203	CD4	0.144143	0.136513	-0.0476561	9.31773	3.78885	0.459034	2.1215e-42	0.1767
SSFA2	17831798	1.43539e-43	0.648623	-0.648623	0.0108667	0.0128333	0.0108667	0.0128333	CD4	0.144163	0.0562898	-0.0676123	9.31081	22.7782	0.158958	1.23548e-45	1.74911e-08
DDRGK1	17395733	1.7819e-29	0.685937	-0.685965	0.130133	0.135933	0.120567	0.1275	CD4	0.144295	0.104456	-0.425459	9.39518	42.3911	1.80831e-06	1.84329e-27	1.09057e-06
NDUFS8	16947727	5.89623e-18	1.04055	-1.04678	0.244267	0.2494	0.215167	0.222233	CD4	0.144608	0.164042	-0.176549	9.46783	6.14502	0.034233	4.19336e-36	0.00876605
RAB6A	17354084	2.80637e-28	0.813859	-0.807874	0.129667	0.1373	0.1208	0.127433	CD4	0.144724	0.132265	-0.240873	9.39701	13.4642	0.00647977	3.09244e-50	0.00333078
TMEM116	17629558	1.11561e-36	0.636116	-0.616513	0.0713	0.0719667	0.0674667	0.0694333	CD4	0.144776	0.151678	-0.268719	9.3538	27.7142	0.00123635	3.42787e-46	0.189623
TATDN1	17385383	3.55493e-29	0.653728	-0.651479	0.112767	0.114833	0.103733	0.108067	CD4	0.144787	0.15824	-0.492485	9.3825	61.4014	3.18378e-08	1.65469e-37	0.000856725
TATDN3	17786940	5.47292e-42	0.529724	-0.521694	0.0229667	0.0268667	0.0228667	0.0259	CD4	0.145087	0.00253903	-0.00836923	9.31958	0.0475667	0.921207	1.45024e-60	0.00098665
TCTA	17702169	4.40632e-39	0.828411	-0.824455	0.0408	0.0423	0.0399333	0.0412667	CD4	0.145433	0.143617	-0.105296	9.33229	7.90953	0.15669	1.41906e-33	0.012438
CRADD	17822137	3.16278e-43	0.786509	-0.788981	0.0200667	0.0214333	0.0197	0.021	CD4	0.14582	0.165619	-0.0740792	9.31714	11.4148	0.196244	4.50913e-38	0.0340564
PHIP	17513740	5.22074e-33	0.614564	-0.601175	0.194967	0.184967	0.1684	0.160733	CD4	0.14585	0.203043	-0.0946263	9.43277	1.76231	0.270539	2.14684e-32	5.10631e-05
VBP1	17476635	7.09764e-32	0.644744	-0.643443	0.1973	0.1778	0.184033	0.1665	CD4	0.146053	0.279233	-0.441626	9.43257	40.1633	3.46121e-07	8.72271e-43	0.0671544
CYB5B	17446091	5.86993e-31	0.918475	-0.908198	0.157733	0.1537	0.145733	0.140133	CD4	0.146276	0.219774	-0.282355	9.41166	17.0984	0.00136671	2.04215e-37	0.00944401
PIGH	17709359	2.52225e-39	0.463683	-0.462918	0.0492667	0.0460667	0.0472333	0.0449	CD4	0.14639	0.31517	-0.0353931	9.33641	0.764777	0.641173	2.50343e-45	0.0796671
TNFSF10	16809743	5.20405e-15	0.41151	-0.386957	0.170533	0.2049	0.148867	0.176	CD4	0.146594	0.000884152	-0.251766	9.4354	11.9497	0.00431342	3.37866e-57	5.23511e-05
NUDT22	17414712	4.97397e-30	0.851617	-0.857348	0.1113	0.1086	0.102133	0.102933	CD4	0.146755	0.286254	-0.000232231	9.38041	8.31809e-05	0.992723	1.18145e-08	4.85613e-11
NOL8	17459683	2.30177e-31	0.627016	-0.624538	0.0773333	0.0861	0.0718667	0.0796	CD4	0.146951	0.0634421	-0.241451	9.35945	19.6936	0.00472839	1.61792e-30	0.0252263
EXOC4	17732998	3.97877e-40	0.720536	-0.709853	0.0501	0.049	0.0485	0.0475667	CD4	0.147161	0.174991	-0.0939741	9.33829	4.89748	0.234719	1.37766e-36	9.03865e-05
GAMT	17594697	1.49061e-35	0.709882	-0.702311	0.0585667	0.0633667	0.0566333	0.0610333	CD4	0.14748	0.116185	-0.249834	9.34479	28.6537	0.00227157	2.31169e-39	0.0910095
NASP	17636032	6.86162e-37	0.548635	-0.54449	0.120067	0.109167	0.110467	0.103	CD4	0.147538	0.268241	-0.298888	9.3833	22.2211	0.000883993	3.41566e-44	0.0754317
EEF2KMT	17774267	1.51175e-41	0.581908	-0.585143	0.0235667	0.0264667	0.0234333	0.0259667	CD4	0.147632	0.119021	-0.0410749	9.3202	2.11529	0.56493	4.18838e-14	0.0344892
SERPINB6	17372791	8.19583e-29	0.406585	-0.412814	0.0524	0.0652	0.0511	0.063	CD4	0.147877	0.0245879	-0.114319	9.34562	7.22465	0.125287	4.10555e-44	0.0469631
SNRPA	17425496	2.3956e-30	0.877933	-0.863451	0.0984333	0.107767	0.0926667	0.1014	CD4	0.148003	0.109402	-0.290851	9.37451	23.1597	0.00100187	3.61196e-46	0.0825396
ILF3	17283312	2.64933e-26	0.788079	-0.781398	0.192033	0.1913	0.1744	0.171933	CD4	0.148177	0.167939	-0.184676	9.43338	6.79663	0.0343213	9.35592e-12	5.58538e-08
MBD1	17745404	1.49789e-40	0.990346	-0.980431	0.0589333	0.0541	0.0578667	0.0527667	CD4	0.148325	0.282352	-0.0220251	9.3423	0.226429	0.790697	1.14897e-37	0.0707141
GPATCH3	17845736	4.56576e-44	0.910396	-0.911435	0.0159	0.0174667	0.0159	0.0172	CD4	0.148414	0.0640488	-0.0220307	9.31467	1.35252	0.675996	1.02057e-22	0.00197276
TEX30	17801729	1.66049e-42	0.674958	-0.675182	0.0498333	0.0427	0.0479667	0.0418	CD4	0.148774	0.355771	-0.0167712	9.33584	0.138081	0.845606	4.34043e-07	7.04161e-10
TCF12	17881927	2.26065e-45	0.881492	-0.870231	0.0197333	0.0204333	0.0194	0.0198333	CD4	0.149478	0.0724062	-0.0401353	9.3167	3.10314	0.503961	1.49215e-05	2.26533e-27
TSPAN33	17925795	5.56864e-47	0.400988	-0.403278	0.0003	0.0004	0.0003	0.0004	CD4	0.149662	0.717071	-0.00592245	9.3029	74.8209	0.439817	0.177576	3.16007e-08
ZNF518A	17516046	4.43215e-33	0.780411	-0.769701	0.0735	0.0778667	0.0701333	0.0753333	CD4	0.149691	0.101139	-0.259596	9.35619	25.5758	0.00167967	1.95002e-48	0.0529219
SRP72	17389483	2.70522e-29	0.989776	-0.990378	0.178133	0.1733	0.161833	0.1581	CD4	0.149811	0.229686	-0.0361305	9.42182	0.25042	0.687933	9.23706e-44	0.00373791
TBC1D13	17853563	2.39268e-44	0.54527	-0.550224	0.0148	0.0152667	0.0147	0.0152667	CD4	0.149959	0.215012	-0.011645	9.31364	0.306393	0.847506	1.7551e-45	0.120604
CHTOP	17456653	2.8375e-31	1.01684	-1.00926	0.141567	0.137367	0.131367	0.1265	CD4	0.14999	0.224174	-0.162661	9.39916	6.03722	0.0662255	5.87001e-48	0.0480694
TM2D1	17354744	2.68766e-28	0.781572	-0.772678	0.172133	0.171933	0.1579	0.1561	CD4	0.150331	0.177835	-0.197011	9.42174	8.00482	0.0245051	3.98614e-19	0.0110352
OTUB1	17313243	3.95369e-27	1.06378	-1.05482	0.152233	0.156533	0.139533	0.142567	CD4	0.150573	0.18338	-0.182045	9.41011	7.07101	0.0401017	0.000102825	0.030992
DOCK11	17580888	4.11435e-35	0.535597	-0.527688	0.0495333	0.0567	0.0488667	0.0546	CD4	0.150639	0.0755111	-0.0233552	9.33888	0.307203	0.762554	8.11743e-302	6.19185e-39
RARS	17541947	6.95599e-34	1.11122	-1.1072	0.0768333	0.0785667	0.0736333	0.0756333	CD4	0.151067	0.164792	-0.177194	9.35772	11.1912	0.0356896	5.25018e-46	0.0113859
PIDD1	17905851	3.02414e-46	0.60041	-0.600847	0.0196667	0.0184	0.0191333	0.0184	CD4	0.151206	0.169614	-0.0331087	9.31588	2.24694	0.579689	1.36747e-29	0.120606
APH1A	17046332	3.10461e-20	1.13664	-1.13338	0.209867	0.2183	0.1871	0.195933	CD4	0.151619	0.129854	-0.0558782	9.44907	0.621652	0.498661	3.23589e-42	0.153079
RIC1	17890286	1.12193e-45	0.561934	-0.547046	0.0087	0.00763333	0.0087	0.00763333	CD4	0.151801	0.393336	-0.0123737	9.30845	0.757043	0.824288	4.07366e-30	0.00249958
SYF2	16700216	7.13544e-13	1.08681	-1.08977	0.501233	0.495933	0.387433	0.382033	CD4	0.15196	0.221713	-0.0172225	9.61919	0.0560888	0.812792	3.3766e-48	0.0144694
ZMYM2	17343546	5.58425e-28	0.608096	-0.599344	0.129067	0.141433	0.1177	0.1304	CD4	0.152727	0.0268922	-0.103887	9.39823	2.51527	0.23432	2.55682e-45	0.121911
MLST8	17719476	1.14698e-39	1.12215	-1.13131	0.0451667	0.0478	0.0427333	0.0464667	CD4	0.152749	0.102907	-0.0576869	9.33498	2.02251	0.458785	1.82161e-13	8.09024e-05
CEP78	17777670	1.1514e-41	0.477495	-0.467851	0.0469667	0.0440333	0.0445	0.0422667	CD4	0.153037	0.20926	-0.0495822	9.33465	1.48802	0.525158	7.69517e-38	1.14058e-08
BABAM1	17294790	1.28207e-26	1.16082	-1.15463	0.152267	0.1515	0.140667	0.142933	CD4	0.153166	0.191164	-0.263997	9.40814	15.351	0.00272727	1.03014e-45	0.18639
UVSSA	17920865	8.47137e-47	0.529108	-0.509706	0.0112	0.0106333	0.0110667	0.0103667	CD4	0.153251	0.192142	-0.0127663	9.31058	1.05392	0.759315	7.56044e-16	8.67454e-21
GIMAP1	17582668	3.61097e-35	0.693044	-0.682628	0.566233	0.479767	0.406933	0.3658	CD4	0.153541	0.304788	-0.592122	9.63416	66.8484	3.24855e-16	8.64934e-25	7.53637e-37
TBC1D24	17897649	6.04061e-46	0.463947	-0.463393	0.00866667	0.00823333	0.00833333	0.00786667	CD4	0.153741	0.244686	-0.0110933	9.3089	1.21174	0.763546	5.19517e-46	0.00348122
SS18L2	16223096	1.26085e-05	1.07288	-1.07799	0.339533	0.3774	0.2929	0.324033	CD4	0.153831	0.0961523	-0.163854	9.54201	5.11176	0.0367827	5.45701e-14	0.000215951
GNGT2	17876648	3.51441e-45	0.34547	-0.346784	0.0051	0.0064	0.0051	0.0064	CD4	0.153944	0.00189278	-0.0158107	9.3065	1.29853	0.818531	1.97067e-31	0.000273699
NDUFA4	15960042	0.00483957	0.852601	-0.86441	1.038	1.07163	0.640267	0.650167	CD4	0.153951	0.169101	-0.265398	9.91134	21.3543	3.86033e-06	4.61576e-46	6.42913e-05
SNAPC5	17251651	1.91627e-25	0.889321	-0.903259	0.105433	0.116767	0.0994667	0.110767	CD4	0.154008	0.1137	-0.014128	9.3804	0.0506275	0.87745	1.71071e-45	0.124873
BNIP3	17459217	2.3771e-31	0.759436	-0.746056	0.145733	0.144533	0.1362	0.136167	CD4	0.154169	0.16091	-0.310711	9.40286	21.738	0.000443683	0.0261956	1.23245e-06
FKBP2	16910761	3.86809e-17	0.530876	-0.533263	0.255533	0.268	0.2177	0.224233	CD4	0.15461	0.154412	-0.243438	9.47974	10.6653	0.00352659	4.16162e-45	9.87886e-07
ZNF506	17741777	1.99415e-40	0.435793	-0.436527	0.0378	0.0383667	0.0367333	0.0377	CD4	0.155077	0.191268	-0.129149	9.33042	12.6245	0.0797273	1.52647e-45	0.00965555
TSTA3	17264217	8.77387e-26	0.73351	-0.728894	0.118533	0.1293	0.109467	0.1217	CD4	0.155133	0.0802432	-0.272906	9.39065	17.8016	0.00230042	0.000138038	0.0633305
RSRP1	16509885	1.39678e-09	0.745111	-0.741763	0.4916	0.5114	0.373067	0.390167	CD4	0.155624	0.122299	-0.381961	9.626	26.4048	2.81517e-07	1.34235e-40	0.00490874
LENG1	17187820	9.31981e-24	0.801961	-0.792242	0.126767	0.1356	0.1171	0.127667	CD4	0.155659	0.115227	-0.227666	9.3951	12.1868	0.0098392	6.82032e-12	0.0550244
RABIF	17606887	6.04994e-36	0.893685	-0.889169	0.0689333	0.0678667	0.0653333	0.0657667	CD4	0.155952	0.20854	-0.0995699	9.35279	3.57472	0.248585	0	7.15094e-155
ZRANB2	16942848	7.57811e-18	0.900945	-0.891653	0.229433	0.242967	0.202033	0.214733	CD4	0.155993	0.142056	-0.206226	9.46185	8.12197	0.0143153	9.87672e-36	0.163677
TMEM55A	17819531	3.91182e-43	0.648678	-0.648955	0.0566333	0.053	0.0551667	0.0503667	CD4	0.156165	0.259707	-0.13367	9.34045	9.27495	0.092125	1.34547e-27	6.25045e-19
CREB3	17659918	1.12771e-37	0.843551	-0.840848	0.0631	0.0640333	0.0619333	0.0626	CD4	0.156408	0.155711	-0.00479256	9.34797	0.00641629	0.955431	9.93669e-45	0.106318
PDCD2L	17857747	1.69237e-44	0.588545	-0.593313	0.0180333	0.0186667	0.0178333	0.0185	CD4	0.156723	0.114096	-0.0589393	9.31543	8.82143	0.283864	1.62018e-42	0.0301233
NOSIP	16327061	6.38808e-07	0.559503	-0.552002	1.26737	1.2243	0.6174	0.625867	CD4	0.15674	0.209731	-0.44186	9.99865	51.4165	7.94244e-13	5.62373e-27	3.49456e-07
TMEM101	17570577	8.74344e-35	1.5262	-1.50412	0.0804333	0.0849	0.0764333	0.0827	CD4	0.156766	0.0871494	-0.167917	9.36123	9.21813	0.0536898	0.000131166	1.08742e-08
PSMB5	17246190	2.68635e-25	0.883968	-0.896568	0.1044	0.122833	0.099	0.1146	CD4	0.157024	0.0498563	-0.182756	9.38213	8.72711	0.037817	4.07194e-06	9.15592e-09
UBL4A	17593268	1.65625e-35	1.10988	-1.11979	0.0873667	0.0933	0.0847333	0.0894333	CD4	0.157293	0.0935376	-0.227639	9.36479	16.7235	0.00793679	2.22019e-248	1.88835e-07
TSC22D4	16900506	6.46434e-17	0.892927	-0.896356	0.318667	0.3194	0.272033	0.273033	CD4	0.157671	0.190064	-0.220069	9.51543	9.21828	0.00492157	3.05592e-41	0.086839
C14orf1	17293735	1.37078e-26	0.650952	-0.653755	0.219833	0.204033	0.191733	0.1812	CD4	0.158458	0.297097	-0.287302	9.44669	16.1796	0.000775335	3.53572e-46	0.00906427
DDX19A	17691782	9.83392e-39	0.650286	-0.634874	0.0657	0.0619667	0.0623	0.0604	CD4	0.158748	0.218306	-0.0328806	9.34731	0.464342	0.696553	1.8315e-43	0.140167
MVB12A	17620328	2.2252e-36	1.14768	-1.14761	0.0664667	0.0698	0.0640667	0.0667333	CD4	0.159034	0.122146	-0.0735408	9.35029	2.06889	0.392211	3.76253e-128	1.37339e-15
LYRM1	17487981	3.21169e-32	1.24657	-1.24917	0.0991333	0.1052	0.0934333	0.0996667	CD4	0.159174	0.11833	-0.12311	9.37224	4.34323	0.157556	2.17263e-40	0.00289389
LDHB	15758744	0.102686	0.704004	-0.697097	2.78517	2.77457	0.892	0.890467	CD4	0.159375	0.192447	-0.135288	10.5512	9.8365	0.00171526	7.3476e-38	2.10607e-05
DENND6B	17836928	9.42357e-44	0.554591	-0.560475	0.00873333	0.0112	0.00853333	0.0109333	CD4	0.159395	0.0196294	-0.0619917	9.30966	24.2739	0.169724	5.69486e-44	0.0149947
PARL	17214461	1.8738e-24	1.06011	-1.06716	0.1123	0.1238	0.106333	0.118133	CD4	0.159613	0.122107	-0.208336	9.38656	10.9054	0.0192602	2.3318e-36	0.0737412
HDHD3	17684704	1.69583e-38	0.671242	-0.668423	0.0668333	0.0670333	0.0655667	0.0652667	CD4	0.159793	0.188531	-0.282591	9.34875	31.9355	0.000983782	7.66127e-09	1.73677e-10
THOC7	16796259	9.75079e-15	0.95008	-0.960547	0.213767	0.240333	0.190967	0.211567	CD4	0.159887	0.068917	-0.299968	9.45828	16.9989	0.000488214	1.33518e-07	2.57615e-07
NDUFB5	16799148	8.52786e-15	1.18099	-1.18684	0.2871	0.301567	0.249033	0.262367	CD4	0.160079	0.115693	-0.379174	9.49903	26.6002	4.64009e-06	1.66091e-43	0.1341
MRPL40	17401761	1.18974e-29	0.802224	-0.808724	0.0969333	0.1072	0.0915	0.100533	CD4	0.16008	0.0678921	-0.163829	9.37442	7.40501	0.0636512	1.69137e-14	0.124492
PPM1N	17610925	4.48267e-36	0.647181	-0.637276	0.0404667	0.0474	0.0388667	0.0452667	CD4	0.160967	0.0527669	-0.112884	9.33359	8.85946	0.127671	1.0818e-27	0
HSBP1	17111249	8.18164e-22	1.05877	-1.05953	0.145	0.158	0.135967	0.1483	CD4	0.161309	0.0943199	-0.22861	9.40725	11.5693	0.00971229	1.45962e-18	0.0118846
ARL14EP	17047853	2.85579e-20	0.552568	-0.550224	0.1195	0.133	0.109	0.1255	CD4	0.162148	0.108228	-0.050962	9.38934	0.627671	0.565502	3.20123e-44	0.00120855
GEMIN7	17653754	1.80049e-37	0.640842	-0.654839	0.0563667	0.0577667	0.0543333	0.0570667	CD4	0.162228	0.162021	-0.0700058	9.34226	2.37115	0.387418	0.00320957	0.190699
TMEM140	17864869	9.37348e-45	0.719855	-0.714099	0.0262333	0.0245333	0.0256333	0.0237667	CD4	0.16224	0.268743	-0.077361	9.32022	7.91554	0.245432	8.26016e-44	0.0318961
C2orf49	17720242	1.0804e-39	0.535114	-0.526644	0.0416333	0.0454333	0.0407	0.0439333	CD4	0.162555	0.117593	-0.0193556	9.33385	0.237759	0.802932	2.00372e-27	0.00351792
CCT2	17259704	1.16227e-25	0.861086	-0.856332	0.180467	0.1777	0.161767	0.163333	CD4	0.162618	0.181103	-0.0368505	9.42654	0.259267	0.683375	6.23561e-34	0.0123757
IGSF22	17801888	1.63927e-42	0.354955	-0.374258	0.0139	0.017	0.0134667	0.0158667	CD4	0.162629	0.113981	-0.0712195	9.31371	14.8424	0.186317	2.85651e-40	0.00402486
BLVRB	17808917	9.27461e-43	0.610945	-0.610314	0.0436333	0.0413667	0.0428667	0.0401	CD4	0.163216	0.243134	-0.140961	9.33205	13.6441	0.0639433	1.43152e-38	0.113514
SLC22A18	17878513	3.00749e-45	0.533504	-0.525011	0.0229333	0.0186333	0.0226	0.0183333	CD4	0.163461	0.466388	-0.195064	9.31755	66.363	0.00179548	5.86598e-43	0.0529293
GTF2H5	16779320	2.12711e-14	0.825311	-0.819858	0.169267	0.196667	0.157633	0.179933	CD4	0.163746	0.0365222	-0.16123	9.42807	5.32863	0.0642067	0.000155491	2.28594e-07
EHMT2	17691078	1.03824e-38	0.997574	-0.999003	0.0646667	0.0631	0.0626333	0.0615	CD4	0.164382	0.163339	-0.179074	9.34816	13.8063	0.0291808	7.95618e-06	1.03303e-06
EID2B	17868362	7.01092e-45	0.764448	-0.75449	0.0269667	0.0212333	0.0262	0.0210333	CD4	0.164464	0.51717	-0.149386	9.31961	30.1223	0.0254145	2.79651e-50	4.54163e-06
AKAP17A	17470105	1.118e-31	0.711353	-0.694957	0.101	0.1067	0.0936667	0.0992	CD4	0.165377	0.078465	-0.136164	9.37557	5.38587	0.109955	3.48004e-13	2.98274e-06
TATDN2	17883699	1.94904e-45	0.446997	-0.445526	0.0163667	0.0146	0.0163667	0.0144	CD4	0.165546	0.326306	-0.0366366	9.31351	3.18298	0.548582	7.65708e-47	0.0534776
AKAP8	17832031	1.40824e-43	0.782036	-0.77236	0.0334	0.0338	0.0327333	0.0333	CD4	0.165721	0.141045	-0.0244034	9.3271	0.530625	0.731528	1.6451e-33	0.00407805
TMEM258	15541172	0.725913	0.79682	-0.806614	0.818133	0.897133	0.5522	0.588867	CD4	0.166156	0.114196	-0.124517	9.81591	3.8583	0.0495252	8.05515e-05	0.15182
RNF126	16899236	6.88708e-17	1.06486	-1.06424	0.161833	0.182867	0.1473	0.167167	CD4	0.166196	0.0688358	-0.0402734	9.42363	0.331098	0.64628	4.2598e-37	0.011213
FKBP3	17369606	1.01152e-28	0.886295	-0.893836	0.137333	0.140467	0.125533	0.127167	CD4	0.166222	0.161935	-0.078269	9.39962	1.35066	0.374815	1.52104e-33	0.0469083
TASP1	17725240	7.30954e-40	0.781833	-0.785172	0.0347	0.0356	0.0347	0.0349	CD4	0.166272	0.139527	-0.00318546	9.32719	0.00841594	0.965691	2.47687e-39	0.0763748
HCST	15778921	0.0799801	0.340451	-0.345239	1.73293	1.74197	0.730567	0.757033	CD4	0.167046	0.15042	-0.643073	10.2075	133.893	8.63215e-31	1.54651e-27	0.142516
HNRNPA1L2	17693418	8.66802e-39	1.16278	-1.15879	0.0407333	0.0420667	0.0397667	0.0402	CD4	0.167261	0.16151	-0.0776128	9.33258	4.11912	0.300681	2.73502e-63	4.6181e-06
RP11-554J4.1	17777678	1.15067e-41	0.416415	-0.422761	0.0186667	0.0226	0.0185667	0.0225	CD4	0.167409	0.0108082	-0.0476136	9.31754	5.60466	0.36841	4.5784e-38	0.000724357
TAZ	17564147	1.39648e-34	1.07548	-1.07123	0.0875667	0.0908	0.0828	0.0865	CD4	0.167681	0.110372	-0.193683	9.36466	11.9821	0.0243148	1.3527e-43	0.16027
NKTR	16318122	8.37359e-07	0.884028	-0.867769	0.413267	0.452067	0.328167	0.352167	CD4	0.167834	0.0955989	-0.187566	9.58716	6.32209	0.0142709	2.87604e-22	4.46004e-11
VAMP4	17530005	1.6384e-33	0.605769	-0.603717	0.0674333	0.0685	0.0646667	0.0668667	CD4	0.167853	0.179379	-0.104086	9.35217	4.10812	0.217615	4.68915e-46	0.0671544
SCYL3	17743776	1.70328e-40	0.884693	-0.873628	0.0311	0.0339	0.0296333	0.0332667	CD4	0.167904	0.0714777	-0.0121056	9.32554	0.147397	0.851829	6.21939e-45	0.0948336
HSPA1B	17947494	8.69876e-48	0.53101	-0.521373	0.00876667	0.007	0.00876667	0.007	CD4	0.168158	0.477401	-0.050893	9.30838	26.4233	0.188084	1.08058e-28	5.57418e-05
FAM114A1	17932147	3.23931e-47	0.612507	-0.597023	0.000466667	0.0005	0.000466667	0.0005	CD4	0.168897	0.289056	-1.23077e-06	9.3029	3.29811e-10	1	2.22216e-50	0.0628705
DNPEP	17639255	5.38402e-37	1.13423	-1.13121	0.107633	0.1009	0.102733	0.0967667	CD4	0.169073	0.245106	-0.225221	9.37472	14.0233	0.0105834	1.66069e-45	0.0265427
CISD2	17304662	6.84255e-27	1.00521	-1.00648	0.1503	0.1608	0.1402	0.147667	CD4	0.169161	0.116986	-0.316887	9.41244	21.3099	0.000344942	3.00849e-63	7.11161e-07
SERBP1	16805242	6.42198e-15	1.44288	-1.44709	0.516733	0.510733	0.400533	0.386333	CD4	0.169366	0.19772	-0.191287	9.63076	7.47081	0.00656359	1.80181e-39	0.152788
HSP90AB1	16829014	2.09857e-15	0.819063	-0.818681	0.8854	0.836467	0.565567	0.5254	CD4	0.16956	0.259573	-0.0761067	9.8137	1.39213	0.238071	9.29709e-15	4.91466e-05
RFC4	17856154	1.93102e-44	0.635951	-0.631977	0.035	0.0331	0.0340667	0.0331	CD4	0.169741	0.189608	-0.222012	9.32743	41.0886	0.00258821	2.32339e-47	0.108986
CEP44	17819250	4.00245e-43	0.938919	-0.942974	0.0156	0.0162	0.0148	0.016	CD4	0.170007	0.147084	-0.0782387	9.31441	21.5711	0.101179	1.50464e-44	0.0618256
CHMP1A	17771026	1.95858e-41	0.672387	-0.66661	0.0676667	0.0647667	0.0643667	0.0625	CD4	0.170164	0.154038	-0.0566952	9.34968	1.15148	0.528354	5.55116e-33	0.140953
TTC9C	17770414	2.05665e-41	0.934254	-0.928274	0.0579667	0.0553333	0.0548333	0.0536	CD4	0.170341	0.191229	-0.292284	9.34303	41.1538	0.000303963	3.11726e-26	0.110869
PDRG1	17775404	1.38035e-41	0.687621	-0.691779	0.0504333	0.0445667	0.0501	0.0433667	CD4	0.170418	0.341734	-0.0676432	9.33594	2.54629	0.40047	1.48644e-15	0.0529391
CKS2	17633562	8.26105e-37	0.48361	-0.473794	0.0426333	0.0491333	0.0412333	0.0465333	CD4	0.170558	0.0923	-0.144549	9.3349	11.9565	0.0775844	1.97573e-39	0.116077
C1orf50	17656082	1.50909e-37	0.928797	-0.93268	0.0514333	0.0600667	0.0504333	0.0589667	CD4	0.170765	0.0146393	-0.0488149	9.34168	1.26331	0.527859	1.81938e-45	0.0433449
LAX1	17693556	8.5762e-39	0.561718	-0.558153	0.0546333	0.0553	0.0534	0.0529	CD4	0.171062	0.15674	-0.0809445	9.34127	3.2896	0.313449	2.4772e-16	0.00847275
CHD3	17535320	1.11967e-33	0.785288	-0.779048	0.0736	0.0754	0.0695333	0.0725333	CD4	0.171089	0.167409	-0.113058	9.35601	4.528	0.188181	1.97298e-39	0.126451
DCTPP1	17404565	9.85513e-30	0.687621	-0.687088	0.0853667	0.0911333	0.0827333	0.0881333	CD4	0.171224	0.164478	-0.0870433	9.36508	2.28611	0.326515	1.99985e-36	0.000280601
ALG5	17490329	2.72411e-32	0.853854	-0.854511	0.118067	0.111233	0.112067	0.105033	CD4	0.171225	0.288631	-0.101994	9.38291	2.62945	0.254491	3.18208e-33	0.00980185
NDUFA1	16118591	0.000175917	0.792591	-0.796907	0.634833	0.666733	0.473633	0.487167	CD4	0.171627	0.163567	-0.23396	9.71022	12.6911	0.000368925	1.22162e-41	0.00225091
MRPS26	17145746	1.11713e-22	0.90832	-0.8942	0.149567	0.1661	0.1414	0.152767	CD4	0.172195	0.10277	-0.230732	9.41193	11.5364	0.00901986	2.72398e-36	5.36347e-10
PTP4A2	16940842	8.39978e-18	0.608424	-0.610095	0.266067	0.276667	0.228367	0.234333	CD4	0.172261	0.182374	-0.132589	9.48596	3.2969	0.113733	2.17343e-21	0.187076
MAP3K6	17906203	2.93551e-46	0.748492	-0.742564	0.018	0.0167333	0.0177333	0.0167	CD4	0.172354	0.221373	-0.0419603	9.31469	4.67562	0.446314	2.07241e-22	1.10386e-07
NBPF11	17927159	4.95762e-47	0.736848	-0.724655	0.0168	0.0139333	0.0165667	0.0139333	CD4	0.172774	0.353756	-0.14587	9.3131	64.6985	0.00817837	1.62371e-33	0.0100138
AUP1	17333142	1.09738e-27	0.925044	-0.914279	0.215167	0.207933	0.191133	0.1868	CD4	0.173245	0.223871	-0.205061	9.44487	8.10127	0.0181692	3.22951e-41	0.000776274
ING4	17549462	4.04698e-34	0.685516	-0.679071	0.1382	0.131967	0.129967	0.1251	CD4	0.173298	0.198956	-0.620438	9.39673	87.7849	4.89865e-12	3.07307e-43	0.0410992
FAM20C	17920587	8.67396e-47	0.676608	-0.663601	0.000433333	0.000766667	0.000433333	0.000766667	CD4	0.173415	0.062714	-0.0118782	9.30296	115.817	0.305669	2.70028e-43	0.0455202
ZNF721	17573817	6.90211e-35	0.769297	-0.753341	0.0696	0.0772333	0.0659333	0.0738333	CD4	0.173534	0.00294884	-0.176143	9.35512	11.9994	0.033125	1.51872e-29	0.00543046
TMEM50A	16615479	2.42636e-11	0.785986	-0.786393	0.372233	0.3837	0.31	0.3221	CD4	0.173649	0.161215	-0.421559	9.55279	32.5093	8.51775e-08	2.21021e-18	0.0140168
ASB6	17762272	3.93475e-41	0.877722	-0.873658	0.0342333	0.0344667	0.0325667	0.0340667	CD4	0.173989	0.184682	-0.0165271	9.32671	0.221202	0.825154	2.59455e-07	5.23511e-05
PPP2R3C	17437525	1.05546e-30	0.962233	-0.965892	0.1089	0.114267	0.1037	0.107833	CD4	0.17414	0.128607	-0.458284	9.38048	55.4821	2.36941e-07	3.41836e-38	0.0524296
NRAS	17734321	3.58603e-40	0.744567	-0.746629	0.0233667	0.0246333	0.0225	0.0244	CD4	0.174332	0.165157	-0.0316859	9.32047	1.29109	0.63256	1.52888e-40	0.0323033
TTC14	17078606	5.18517e-21	0.785085	-0.774501	0.221867	0.224667	0.1917	0.1953	CD4	0.174405	0.146015	-0.572115	9.45534	58.5067	5.56697e-11	4.81458e-18	0.00927374
SMIM8	17672353	4.37064e-38	0.945082	-0.941425	0.0555333	0.0536667	0.0521333	0.0515667	CD4	0.174944	0.244011	-0.077525	9.34169	3.02704	0.327757	6.26302e-40	0.00255167
HDAC10	17693279	8.76149e-39	0.642612	-0.636144	0.0574667	0.0581333	0.0566667	0.0559333	CD4	0.17518	0.150776	-0.176454	9.34414	14.7991	0.0295841	1.28532e-37	0.00854554
AP3S2	17906049	2.97396e-46	0.849412	-0.842481	0.0175333	0.0152333	0.0169333	0.0152333	CD4	0.17537	0.288229	-0.00547579	9.31391	0.0786217	0.924269	3.65617e-47	0.000957292
KHDRBS3	17935894	2.35163e-47	0.48218	-0.474534	0.0002	0.000166667	0.0002	0.000166667	CD4	0.175412	0.883326	-0.00572934	9.30271	101.085	0.467683	1.03091e-36	0.00856308
CCNA2	17934644	2.61692e-47	0.732255	-0.715317	0.0037	0.00246667	0.0037	0.00246667	CD4	0.175862	0.660646	-0.0209525	9.30477	80.7208	0.110138	5.42714e-47	0.192753
NCF4	17565638	1.25295e-34	0.642834	-0.645048	0.0661	0.0738	0.0636667	0.0696	CD4	0.175922	0.0996702	-0.103482	9.3508	4.14816	0.220838	3.13557e-51	0.0334431
DNTTIP1	17852450	2.62329e-44	0.9236	-0.936076	0.0419667	0.0372333	0.0409	0.0365667	CD4	0.175936	0.265464	-0.17729	9.33066	22.0624	0.0203449	1.60646e-29	0.0543644
PTP4A3	17745845	1.44662e-40	0.65098	-0.647043	0.0536333	0.0526333	0.0498	0.0481333	CD4	0.177049	0.208845	-0.0775295	9.33881	2.99736	0.342289	2.81529e-34	0.0252277
VPS35	17365424	1.33269e-28	1.09508	-1.0902	0.160433	0.1647	0.147467	0.147533	CD4	0.177134	0.187626	-0.157125	9.41375	5.18206	0.0787411	1.30488e-41	0.0511165
VAMP1	17793005	3.35884e-42	0.511306	-0.509706	0.0322667	0.0346	0.0316	0.0339333	CD4	0.177257	0.0700043	-0.126103	9.32565	13.9373	0.0859965	2.25483e-44	0.0884426
ZBP1	17731571	4.45043e-40	0.593613	-0.597351	0.0708333	0.0670667	0.0668667	0.0649667	CD4	0.177338	0.19895	-0.00524146	9.35151	0.0131784	0.937543	5.7682e-26	0.000707994
PRDX5	17131369	2.57424e-22	0.815857	-0.822333	0.398633	0.381333	0.323333	0.310533	CD4	0.178412	0.235989	-0.363809	9.56034	26.0516	1.06758e-06	2.02759e-28	0.119895
LIPT1	17824257	2.66011e-43	0.727841	-0.721132	0.0434333	0.0409333	0.0421333	0.0407	CD4	0.178425	0.197008	-0.0805047	9.33305	4.56665	0.275725	3.88479e-35	7.29823e-32
SETD6	17776339	1.28085e-41	0.814564	-0.814799	0.0224	0.0235667	0.0213333	0.0232	CD4	0.178436	0.123815	-0.0770972	9.31875	10.8553	0.189613	7.45726e-11	0.145761
MFSD14B	17739443	2.39677e-40	0.650869	-0.64181	0.0232667	0.0251667	0.0229	0.025	CD4	0.178441	0.216627	-0.0396154	9.31998	2.07555	0.564836	2.23551e-43	0.0306449
PPM1K	17319759	2.60243e-27	1.35614	-1.35276	0.181467	0.1908	0.165233	0.172	CD4	0.178441	0.113542	-0.301101	9.43125	17.9957	0.000552554	1.79264e-07	0
PSMC5	17213747	1.95674e-24	1.02313	-1.03263	0.3181	0.2931	0.2655	0.2481	CD4	0.17906	0.267945	-0.428953	9.50484	33.2666	1.88704e-07	3.46316e-27	0.0289384
HIP1R	17888339	1.32108e-45	0.48038	-0.484299	0.0168333	0.0140333	0.0164	0.0137333	CD4	0.179169	0.418208	-0.0194002	9.31328	0.889319	0.753422	6.88194e-244	2.45222e-68
MZF1	17722748	8.88271e-40	0.832816	-0.832195	0.0293	0.0332667	0.0293	0.0321333	CD4	0.179193	0.0940109	-0.0881044	9.32546	8.82355	0.176149	1.28176e-46	0.0893181
TMEM106C	17685098	1.64524e-38	0.936014	-0.922156	0.0761333	0.0731333	0.0729	0.071	CD4	0.179528	0.179767	-0.106798	9.35492	4.14198	0.203011	9.45365e-47	0.143269
ELP2	17294988	1.26607e-26	0.92274	-0.91431	0.109533	0.1249	0.102467	0.117567	CD4	0.179609	0.0280688	-0.00889848	9.3849	0.0220175	0.911001	9.33313e-42	0.045379
KLHDC3	17703700	3.91335e-39	0.766092	-0.767997	0.1141	0.1035	0.109767	0.0991667	CD4	0.180213	0.266006	-0.360087	9.37894	34.5901	5.34787e-05	1.43889e-40	0.000563827
IFT88	17749654	1.07055e-40	0.745712	-0.72972	0.0219	0.0264	0.0218333	0.0262667	CD4	0.180669	0.0867967	-0.0268601	9.31965	1.44285	0.626863	7.89086e-45	0.161265
SRSF2	16217882	1.45043e-05	0.720536	-0.715771	0.693	0.7073	0.4734	0.494867	CD4	0.180717	0.108525	-0.772184	9.73647	127.552	2.03011e-29	1.30884e-35	0.0607196
CHIC2	17294652	1.29334e-26	0.919487	-0.924675	0.118733	0.1306	0.113533	0.123967	CD4	0.180891	0.0869781	-0.141635	9.39039	4.95126	0.106035	0	1.02313e-115
ASNS	17915264	1.36306e-46	0.925444	-0.915473	0.0495333	0.0376	0.0477667	0.0369	CD4	0.181066	0.410724	-0.0562205	9.33199	1.86405	0.498685	8.0256e-46	0.197878
EIF3M	16060567	0.000650655	1.29002	-1.2871	0.5011	0.551467	0.3835	0.410667	CD4	0.181174	0.0970962	-0.236601	9.64059	10.7714	0.00103399	4.62797e-39	0.0560414
RP11-664D1.1	17854646	2.18768e-44	0.317336	-0.313774	0.0520333	0.0443	0.0479667	0.0392333	CD4	0.181354	0.325814	-0.186345	9.33714	19.3684	0.0183901	9.49416e-23	2.08104e-05
SCT	17935690	2.39302e-47	0.46334	-0.455043	0.000233333	0.0002	0.000233333	0.0002	CD4	0.181386	0.506341	-0.00592348	9.30284	75.5156	0.422148	5.34603e-31	0.022375
TALDO1	17334456	1.00784e-27	0.856183	-0.848369	0.248333	0.236633	0.2233	0.2118	CD4	0.181667	0.236867	-0.279268	9.46288	15.2551	0.00101808	4.37312e-16	0.0631898
NFU1	17475590	7.63371e-32	1.18837	-1.19141	0.0816	0.0877	0.0778667	0.0839667	CD4	0.181721	0.127972	-0.0649248	9.36232	1.34925	0.459007	4.35679e-46	0.000629463
OSBPL7	17897708	6.01067e-46	0.618847	-0.609191	0.0117333	0.00956667	0.0116333	0.00956667	CD4	0.18208	0.491881	-0.0208396	9.3107	1.41158	0.720267	2.07821e-13	4.88642e-08
PPM1G	17552198	3.32109e-34	0.855556	-0.84831	0.210867	0.1854	0.1902	0.1689	CD4	0.182082	0.310933	-0.198371	9.43657	7.88132	0.0229382	4.26984e-31	0.0929265
DPM2	17529186	1.73723e-33	0.816916	-0.825429	0.0726667	0.0732	0.0693333	0.0704667	CD4	0.182461	0.205822	-0.166393	9.35527	10.4598	0.0454567	1.35024e-29	0.0710028
ABCB8	17752068	8.84357e-41	0.901371	-0.89329	0.0219333	0.0232333	0.0219333	0.0231333	CD4	0.182885	0.217106	-0.0493389	9.3193	5.53793	0.343937	4.10259e-24	0.0085184
SNRPD3	17245904	2.73422e-25	0.977535	-0.982038	0.1719	0.179	0.1582	0.163833	CD4	0.183067	0.143528	-0.368582	9.42301	27.8759	2.88744e-05	1.3656e-23	3.84337e-05
DZIP3	17892148	9.59498e-46	0.615085	-0.594731	0.0415667	0.039	0.0391	0.0384333	CD4	0.183217	0.120616	-0.238591	9.3298	42.0161	0.00156679	1.20398e-09	0.0255453
CIRBP	15469739	0.944086	1.36811	-1.35998	1.1689	1.24963	0.668767	0.702133	CD4	0.183973	0.115832	-0.37316	9.9861	39.2591	3.84779e-10	1.45778e-28	0.191448
C12orf65	17302096	8.0582e-27	0.966612	-0.962921	0.147567	0.149767	0.135333	0.1396	CD4	0.184008	0.138031	-0.217977	9.40783	10.3673	0.0129251	7.15741e-39	0.125645
MXD1	17894030	8.19109e-46	0.727869	-0.731571	0.0125667	0.0135333	0.0119	0.0130667	CD4	0.184157	0.0476736	-0.00312457	9.31152	0.0501145	0.938756	2.93975e-32	0.000839683
CLIC3	17795853	2.66953e-42	0.383637	-0.399063	0.0736667	0.0689	0.0632667	0.0581667	CD4	0.184262	0.272325	-0.316549	9.35302	35.8388	0.000179545	1.4303e-42	0.00483186
SERPINF1	17851188	2.91162e-44	0.518353	-0.514027	0.00496667	0.00716667	0.00486667	0.00706667	CD4	0.184377	0.0512826	-0.0385359	9.30701	24.0633	0.263459	8.98098e-41	0.173175
NDUFS3	17537496	9.57816e-34	0.887323	-0.888594	0.125233	0.1186	0.118767	0.1126	CD4	0.18462	0.26117	-0.247037	9.38759	15.0141	0.00547034	9.75407e-47	0.00836316
ERCC1	17614121	3.53428e-36	1.11129	-1.11216	0.0811	0.0797333	0.0768333	0.0771667	CD4	0.184653	0.207802	-0.226803	9.35785	17.8423	0.00833928	3.02006e-21	0.123267
UBE2D3	16425267	2.73684e-08	1.82922	-1.82195	1.0222	0.9849	0.633433	0.625967	CD4	0.184747	0.219638	-0.203906	9.8843	12.4807	0.000412844	3.47187e-45	0.14098
ADGRG1	17943410	1.23524e-47	0.337209	-0.33487	0.00193333	0.000966667	0.00193333	0.000966667	CD4	0.186058	0.743122	-0.00431538	9.30354	2.50757	0.826968	3.20211e-21	0.016641
NPEPL1	17866497	8.18728e-45	0.909144	-0.898026	0.0173	0.0174667	0.0167333	0.0174667	CD4	0.186087	0.0928065	-0.054656	9.31472	6.63123	0.361566	7.45557e-44	0.0553425
PIK3R1	17377155	6.13959e-29	0.542607	-0.532673	0.143033	0.1417	0.128167	0.127733	CD4	0.186353	0.199572	-0.130936	9.40179	3.79171	0.137457	8.69118e-54	3.82009e-19
DCUN1D1	17782166	8.03022e-42	0.633052	-0.637138	0.0467	0.0453	0.0453	0.0432333	CD4	0.186433	0.213518	-0.0382007	9.33528	0.894607	0.612703	1.35846e-34	6.84257e-09
PSTPIP1	17559963	1.89244e-34	0.530662	-0.531198	0.1367	0.137433	0.1242	0.127533	CD4	0.186514	0.121136	-0.207444	9.39985	9.80715	0.0188309	1.0119e-45	0.00666287
TRAT1	16525221	7.93749e-10	0.656589	-0.644328	0.494067	0.5092	0.368633	0.3724	CD4	0.186613	0.177893	-0.572685	9.622	56.8477	5.07336e-14	6.09267e-32	0.175577
THOC6	17550051	3.87845e-34	0.876487	-0.873387	0.0707667	0.0665333	0.0684667	0.0652	CD4	0.18674	0.291306	-0.102532	9.3508	4.28984	0.216054	1.11848e-24	4.53816e-32
UFL1	17546647	4.95841e-34	0.941209	-0.934408	0.0787667	0.0777333	0.0743	0.074	CD4	0.186773	0.219571	-0.0853128	9.35623	2.58976	0.315775	5.77694e-48	0.00724794
DIDO1	17762023	4.01346e-41	0.896204	-0.888746	0.079	0.0722	0.0755	0.0701	CD4	0.187071	0.239366	-0.332695	9.35445	41.2957	8.07964e-05	4.71685e-38	0.145896
NAV1	17947337	8.81691e-48	0.780701	-0.782094	0.00523333	0.00426667	0.00523333	0.00426667	CD4	0.187589	0.296515	-0.0428455	9.30588	57.1125	0.122032	3.28559e-50	0.00373019
AC240274.1	17896040	6.91684e-46	0.337698	-0.337904	0.00703333	0.0072	0.00703333	0.00713333	CD4	0.187666	0.0936174	-0.0323302	9.30791	28.7999	0.185376	7.15839e-32	0.055437
PIBF1	17751457	9.28193e-41	0.901858	-0.890078	0.042	0.04	0.0407	0.0391667	CD4	0.187882	0.242093	-0.110579	9.33319	8.71063	0.130769	1.75817e-34	0.00274222
YIPF5	17623735	1.72518e-36	1.35441	-1.3512	0.114267	0.104633	0.108133	0.1001	CD4	0.187945	0.290027	-0.149407	9.3775	5.89196	0.0960734	1.959e-34	0.0105621
DHRS1	17552625	3.22012e-34	0.742449	-0.738505	0.069	0.0724333	0.0668333	0.0696	CD4	0.188255	0.132182	-0.355723	9.3541	48.4888	2.11784e-05	6.19884e-26	0.121742
MTO1	17613579	3.67976e-36	1.1084	-1.09126	0.0611	0.0645	0.059	0.062	CD4	0.188453	0.142725	-0.00381391	9.34634	0.00442846	0.969271	2.7576e-44	0.0278031
C2orf68	17552531	3.24208e-34	0.769297	-0.767622	0.088	0.0808	0.0807	0.0754667	CD4	0.188514	0.309517	-0.169225	9.36122	9.37723	0.04693	3.21378e-49	4.51489e-12
ITCH	17712146	2.03079e-39	0.580413	-0.587783	0.0329	0.0366667	0.0323	0.0363333	CD4	0.188572	0.127016	-0.00779375	9.32762	0.055011	0.897361	5.0601e-35	1.63479e-14
WDR33	17473436	8.86878e-32	1.30195	-1.31086	0.131467	0.125	0.1238	0.115533	CD4	0.188828	0.26617	-0.152404	9.39181	5.49679	0.0879403	1.25115e-39	0.0168055
IDH3B	17511576	6.08692e-33	0.988227	-0.991612	0.120133	0.1128	0.113367	0.1079	CD4	0.188945	0.263713	-0.382295	9.38433	36.7973	1.84172e-05	0.000487874	0.000120182
GBP2	17153772	6.9883e-23	0.947347	-0.953532	0.226467	0.221033	0.195967	0.192967	CD4	0.189065	0.204382	-0.0860107	9.45715	1.40891	0.303784	7.91483e-08	2.97978e-20
ARPC3	16265089	3.94779e-06	1.03913	-1.04227	1.07217	1.0673	0.638767	0.633867	CD4	0.189324	0.185848	-0.369084	9.92137	39.6803	3.1037e-10	1.58803e-42	0.000844247
NTAN1	17592645	1.73407e-35	0.83717	-0.84061	0.0642333	0.0728333	0.0610667	0.0697667	CD4	0.189531	0.0179149	-0.0992297	9.35019	4.20143	0.225885	6.26735e-23	1.08808e-13
NOP14	17758561	5.28455e-41	0.603662	-0.593831	0.0328333	0.0317333	0.0321333	0.0312333	CD4	0.190281	0.275293	-0.112	9.32643	12.0283	0.107439	0.116826	0.000438645
RP11-159G9.5	17847621	3.90852e-44	0.635398	-0.619396	0.0126333	0.0144667	0.0122333	0.0144667	CD4	0.190524	0.0706569	-0.066093	9.31199	20.0975	0.154794	8.19745e-34	0.0208046
VAMP5	17145756	1.11648e-22	1.28998	-1.28898	0.226067	0.230767	0.196167	0.2001	CD4	0.190536	0.162254	-0.0856291	9.46049	1.3936	0.31177	8.19288e-51	0.000801867
HTRA2	17674684	3.65697e-38	0.897783	-0.887596	0.0630333	0.0608667	0.0606333	0.0587	CD4	0.191326	0.216617	-0.240228	9.34729	24.4144	0.00418163	1.02564e-44	0.165103
REEP5	17068125	9.3084e-21	0.725167	-0.723831	0.283467	0.284867	0.2445	0.2398	CD4	0.191992	0.199868	-0.435565	9.49424	34.7952	1.35019e-07	4.24041e-39	4.95413e-05
MAML2	17859633	1.44751e-44	0.524021	-0.507174	0.0535333	0.0510333	0.0508	0.0484667	CD4	0.192129	0.204599	-0.0277138	9.33953	0.41875	0.72105	1.63337e-43	0.012223
TIFAB	17942413	1.34552e-47	0.498764	-0.484405	0.000266667	0	0.000266667	0	CD4	0.192246	inf	-0.00422025	9.30264	1.44708	0.750499	1.64575e-25	1.05379e-05
SYTL3	17701596	4.60629e-39	0.466215	-0.476252	0.0624333	0.0570333	0.0587	0.0546	CD4	0.192494	0.310874	-0.29569	9.34452	40.9372	0.000248018	6.8929e-31	0.0273439
CTD-2260A17.2	17896176	6.83813e-46	1.10021	-1.10198	0.00763333	0.0071	0.00723333	0.007	CD4	0.192735	0.290531	-0.0397131	9.30793	18.6269	0.281542	4.34791e-46	0.00704397
RGS2	17679582	2.51287e-38	0.31749	-0.33487	0.0374	0.0375	0.0336667	0.0343	CD4	0.192773	0.273501	-0.0198759	9.32907	0.281867	0.80423	1.33064e-30	4.37489e-06
MZB1	17928259	4.51385e-47	0.49422	-0.496584	0.0096	0.00743333	0.00933333	0.00716667	CD4	0.193142	0.447616	-0.0591932	9.30877	21.3933	0.219804	7.98746e-37	0.0168855
PHPT1	17099556	1.59192e-21	0.867019	-0.865819	0.186267	0.1868	0.160467	0.1657	CD4	0.193171	0.219402	-0.164578	9.43254	5.34717	0.0553761	8.35426e-40	0.196414
RCSD1	17398208	1.5098e-29	1.00699	-1.00483	0.346667	0.3115	0.282967	0.2655	CD4	0.193438	0.273969	-0.483069	9.51861	40.6341	3.67403e-09	7.37514e-35	4.50348e-19
MICA	17821343	3.37447e-43	0.881703	-0.873598	0.0388333	0.0335333	0.0376333	0.0329333	CD4	0.19358	0.383126	-0.154478	9.32915	17.5775	0.0429427	2.56621e-23	0.103026
DCAF10	17644584	3.60269e-37	1.2496	-1.25325	0.0600333	0.0609	0.0561667	0.0582333	CD4	0.193674	0.175904	-0.0417302	9.34631	0.689113	0.633184	1.54108e-11	0.049587
WDR83OS	16987677	7.32573e-19	1.21386	-1.2279	0.3044	0.2944	0.2618	0.255667	CD4	0.193697	0.230373	-0.359881	9.50375	23.8528	1.05534e-05	5.45792e-13	0.101727
AP4E1	17865571	8.84235e-45	0.415058	-0.408513	0.00753333	0.00916667	0.00753333	0.00883333	CD4	0.194293	0.0696512	-0.0366053	9.30825	20.9524	0.242281	2.76973e-42	0.0619758
CERS4	17726431	6.65883e-40	0.53152	-0.536026	0.0314	0.0355667	0.0309333	0.0347	CD4	0.194348	0.0481047	-0.193706	9.32664	49.1385	0.00124577	2.8905e-59	7.14492e-08
TCEAL3	17844298	5.14009e-44	0.634763	-0.635895	0.0459333	0.0420333	0.0449667	0.0398667	CD4	0.194352	0.253799	-0.0492177	9.33254	1.59399	0.518845	8.59102e-12	0.000199765
DPY30	17063059	1.23343e-20	1.57948	-1.58129	0.2629	0.2592	0.234533	0.233	CD4	0.194538	0.220573	-0.195083	9.47781	7.27002	0.0195189	1.07886e-25	0.0366597
FEM1B	17784482	6.66794e-42	0.868069	-0.857348	0.0260667	0.0276333	0.0253	0.0267667	CD4	0.195301	0.146615	-0.0620892	9.32129	5.90911	0.305722	1.37336e-37	0.0368557
CHAF1A	17850965	2.96576e-44	0.796965	-0.796674	0.00863333	0.0104667	0.00823333	0.00993333	CD4	0.19562	0.0199032	-0.00213934	9.30935	0.371602	0.867066	7.13821e-43	0.0481994
NUP50	17553611	2.99847e-34	0.800002	-0.796528	0.0915	0.0936	0.0867333	0.0868667	CD4	0.195868	0.185359	-0.0709068	9.36846	1.45749	0.419579	7.05237e-39	0.0302684
NVL	17742030	1.95476e-40	0.901919	-0.889381	0.0343	0.0381667	0.0338333	0.0378667	CD4	0.19589	0.0485203	-0.0251189	9.32806	0.721361	0.680545	5.70821e-53	3.49024e-06
ABHD2	17785015	6.38852e-42	1.02207	-1.01597	0.0241	0.0260667	0.0236333	0.0259	CD4	0.196009	0.116108	-0.0101208	9.32094	0.128223	0.871485	3.90066e-224	2.49837e-06
POLR3K	17162800	4.11202e-23	1.20401	-1.20605	0.1261	0.144133	0.118433	0.138533	CD4	0.196065	0.0412352	-0.26438	9.39668	16.3822	0.00292498	0.000532889	1.33384e-06
COA3	17412982	5.59039e-30	0.988227	-1.00314	0.0995333	0.104367	0.0952333	0.100867	CD4	0.196664	0.152463	-0.223327	9.37381	14.243	0.0101133	8.34763e-27	0.031675
IFNAR2	17314041	3.75659e-27	0.993703	-0.987215	0.113467	0.123	0.106167	0.115633	CD4	0.196961	0.101423	-0.0391612	9.38367	0.368384	0.669593	2.23906e-25	0.0176126
EIF4B	16491435	2.72787e-09	1.27055	-1.2793	0.7645	0.772	0.510133	0.512767	CD4	0.196974	0.14832	-0.186562	9.76833	8.99678	0.00271052	2.57306e-33	0.0447185
LYRM9	17746823	1.33908e-40	0.947253	-0.944648	0.0497333	0.0456667	0.0490667	0.0445	CD4	0.19711	0.245739	-0.0870514	9.33544	4.95724	0.246962	8.28301e-38	0.183668
MPZL1	17891602	1.00454e-45	0.89232	-0.896325	0.0134333	0.0139333	0.0134333	0.0139333	CD4	0.197323	0.0889495	-0.00732143	9.31267	0.217675	0.867363	2.26846e-21	0.0468012
BCL2A1	17442616	7.44964e-31	0.747546	-0.740762	0.0855	0.0956667	0.0796	0.0892667	CD4	0.197581	0.0481408	-0.284202	9.36629	25.4455	0.000861083	3.8798e-21	3.23805e-84
FKBP15	17827882	1.97793e-43	0.737391	-0.72187	0.0269667	0.0291333	0.0267	0.0277333	CD4	0.197679	0.0105289	-0.0454001	9.32324	2.1063	0.524456	2.33101e-10	0.000194732
SARAF	16751055	7.64831e-14	0.831662	-0.823571	3.0742	2.7993	0.915433	0.916333	CD4	0.198404	0.252221	-0.596069	10.5951	199.521	6.45957e-45	5.86136e-17	0.00729706
CALHM2	17879902	2.67786e-45	0.564043	-0.567614	0.0919	0.0698333	0.0858	0.0672667	CD4	0.198807	0.431142	-0.300542	9.3599	29.8891	0.000508519	2.51772e-41	0.0511165
RAB3A	17944805	1.09587e-47	0.699012	-0.696224	0.0105333	0.00886667	0.0105333	0.00886667	CD4	0.198912	0.222398	-0.017082	9.30955	2.20495	0.6629	4.48865e-45	0.00723649
STK38	17687469	1.37095e-38	0.815975	-0.790873	0.1182	0.114167	0.109833	0.102833	CD4	0.199126	0.20602	-0.286389	9.38343	20.5782	0.00128505	1.21019e-34	0.155406
CLIC1	16137396	0.000112436	0.485438	-0.496239	0.9673	0.958667	0.584933	0.5923	CD4	0.199136	0.220711	-0.274451	9.86641	19.7671	8.83194e-06	4.10998e-37	0.0864223
PFDN6	17451007	4.18699e-31	0.824337	-0.831011	0.0827667	0.0884333	0.08	0.0847	CD4	0.199194	0.124213	-0.176231	9.36303	9.83352	0.0434657	6.96207e-48	0.0162061
NAA25	17770893	1.97949e-41	0.89502	-0.883273	0.0334667	0.0377333	0.0324333	0.0362667	CD4	0.199342	0.0317025	-0.046621	9.32846	1.97406	0.487311	7.86963e-41	0.0736768
FMNL2	17937102	2.12072e-47	0.673812	-0.666248	0.0009	0.000866667	0.0009	0.000866667	CD4	0.199401	0.275219	-0.0123617	9.3031	110.573	0.254447	7.52084e-45	0.00279493
GBP3	17805468	1.22676e-42	1.0285	-1.02866	0.0812667	0.0683	0.0781333	0.0657333	CD4	0.200169	0.381624	-0.202764	9.35555	15.0382	0.0160644	6.9694e-37	0.0166936
TSC22D3	15880550	0.0188062	0.564881	-0.557262	1.03447	1.11053	0.580133	0.579767	CD4	0.20036	0.115715	-0.298387	9.92198	16.5914	4.66812e-05	3.4992e-22	0.157955
ATP6V1G1	16271671	3.27335e-06	1.94385	-1.94055	0.988567	0.978933	0.635967	0.632333	CD4	0.20067	0.199226	-0.327844	9.8758	31.1186	2.48378e-08	3.33725e-47	0.00571604
CCDC174	17481506	5.05246e-32	0.956335	-0.958674	0.0883333	0.0979667	0.0801667	0.0903667	CD4	0.201081	0.0836346	-0.041899	9.36807	0.50567	0.630453	3.10168e-36	0.0697248
CIAO1	17614368	3.4699e-36	1.26906	-1.26159	0.0717667	0.0704	0.0680333	0.0666667	CD4	0.201168	0.236928	-0.111252	9.35407	4.51872	0.19133	3.6514e-28	0.0872971
ARL8B	17783459	7.23875e-42	1.30932	-1.31205	0.0333667	0.0333333	0.0326333	0.0329667	CD4	0.201294	0.159188	-0.0440386	9.32612	1.70905	0.543461	1.72211e-36	0.125719
DGCR6L	17391471	2.36915e-29	1.02178	-1.01729	0.183933	0.1823	0.170333	0.167767	CD4	0.201729	0.194076	-0.116357	9.42981	2.78281	0.176512	4.94983e-15	0.00100665
RP11-421L21.3	17738795	2.52224e-40	0.546454	-0.533665	0.0432333	0.0419	0.0422667	0.0407333	CD4	0.202267	0.211341	-0.0549304	9.33298	2.1829	0.452439	3.94474e-21	0.0581286
ARMC1	17609126	5.12365e-36	1.43521	-1.43184	0.0799333	0.0791	0.0775667	0.0742	CD4	0.202371	0.249407	-0.121017	9.35891	4.95965	0.163216	2.96409e-23	0.0143427
OCIAD1	17161811	4.35858e-23	1.21428	-1.2201	0.299867	0.281067	0.2603	0.2468	CD4	0.202382	0.236706	-0.446667	9.4965	35.9823	9.24986e-08	7.8122e-26	0.000247147
CCDC66	17260726	1.09064e-25	1.07676	-1.07466	0.234467	0.227767	0.2031	0.2017	CD4	0.202396	0.198157	-0.367061	9.45798	24.8792	1.79522e-05	3.12853e-298	0.0316571
ZNF213-AS1	17851132	2.92512e-44	0.671493	-0.671354	0.0154333	0.0181	0.0153	0.0173667	CD4	0.20244	0.120213	-0.0226489	9.31415	0.93806	0.745203	3.32925e-07	6.43684e-08
PLOD3	17884226	1.86489e-45	1.13936	-1.13053	0.0361	0.0292	0.0343667	0.0286333	CD4	0.202448	0.405402	-0.0830986	9.32491	6.12766	0.263617	3.0857e-22	0.00130153
IFT43	17882337	2.18441e-45	0.781136	-0.778875	0.0245	0.0208333	0.0238667	0.0204667	CD4	0.202519	0.357575	-0.11571	9.31857	18.6291	0.0874965	0.0836117	0.0854056
LINC00402	17979502	5.46028e-49	0.408747	-0.395553	0.0344667	0.0268333	0.0326	0.0251	CD4	0.202735	0.360836	-0.148247	9.32375	29.9155	0.0149077	5.79564e-46	0.0618292
RNF8	17771598	1.87114e-41	1.12935	-1.12888	0.0494333	0.0469333	0.0477667	0.046	CD4	0.202876	0.207337	-0.0839236	9.33697	3.79564	0.308781	2.44564e-20	9.41442e-21
ELMO1	17335180	9.61642e-28	0.983994	-0.977094	0.109367	0.119933	0.100867	0.111533	CD4	0.203032	0.0681386	-0.0811234	9.38167	1.74627	0.34691	1.45638e-48	0.000447814
PLEKHB2	17591069	1.94754e-35	1.17553	-1.17449	0.0759	0.0738	0.0720333	0.0718667	CD4	0.203109	0.236947	-0.127451	9.35501	5.60746	0.148894	3.61358e-45	0.000593998
ACP6	17735878	3.17294e-40	1.04392	-1.05117	0.0286667	0.0272	0.0284667	0.0269667	CD4	0.203756	0.30597	-0.123411	9.32233	19.0176	0.0618777	3.22967e-47	8.84395e-21
KLHDC4	17800533	1.82915e-42	0.892805	-0.886416	0.0371	0.0347333	0.0358	0.0340667	CD4	0.203852	0.295841	-0.031617	9.32718	0.820503	0.670157	1.10414e-65	6.19354e-45
MDS2	17963525	2.18395e-48	0.539947	-0.527822	0.0556667	0.0392	0.0518333	0.0373	CD4	0.20394	0.481272	-0.290572	9.3346	55.6513	0.000104662	6.74595e-42	0.189686
NCOA5	17904325	3.4402e-46	0.895172	-0.897297	0.0146667	0.0128	0.0146667	0.0127	CD4	0.204146	0.252117	-0.00889048	9.31261	0.244368	0.876143	5.48206e-46	0.0630845
C5orf56	17633203	8.48679e-37	0.878687	-0.881401	0.1031	0.100233	0.0960333	0.0919667	CD4	0.204432	0.213687	-0.273794	9.3744	20.3941	0.00189398	3.24251e-43	0.0707005
BIN3	17742971	1.81496e-40	1.29686	-1.29534	0.0823333	0.0720667	0.0789	0.0699	CD4	0.204451	0.325518	-0.0868813	9.35651	2.58851	0.318641	4.2701e-35	0.174147
ATP6V0E1	16620343	1.99487e-11	1.24679	-1.25343	0.750567	0.736767	0.5305	0.524233	CD4	0.204789	0.201277	-0.529834	9.75911	67.6019	2.22178e-16	2.0565e-46	0.118148
SP4	17795064	2.84501e-42	0.850097	-0.839275	0.0324	0.0326	0.0313	0.0321667	CD4	0.20526	0.218648	-0.0392575	9.32497	1.49009	0.576457	2.7232e-34	0.0846715
STARD3NL	17710196	2.36338e-39	0.778817	-0.7834	0.0546	0.0523667	0.053	0.0515333	CD4	0.205284	0.263843	-0.0922502	9.33955	4.12582	0.271794	9.09786e-33	0.0469083
POLM	17648082	2.76609e-37	0.827259	-0.814887	0.0623	0.0646	0.0602333	0.0618667	CD4	0.205418	0.121407	-0.0189082	9.34707	0.148848	0.819107	4.89949e-35	0.163823
PIAS2	17815322	5.51131e-43	1.08983	-1.08658	0.0414333	0.0419333	0.0393	0.0404	CD4	0.20563	0.18492	-0.0773442	9.33192	3.99205	0.316205	2.6006e-14	0.0101332
RELL2	17810122	8.41039e-43	1.19456	-1.17703	0.0313333	0.0348333	0.0309	0.0339333	CD4	0.205974	0.0162247	-0.156066	9.32625	22.7693	0.0270988	4.22623e-42	0.00302183
TSR2	17406854	8.44905e-30	1.05205	-1.04646	0.1242	0.121833	0.119433	0.116567	CD4	0.205991	0.247071	-0.00338917	9.38956	0.00265824	0.970803	1.11745e-37	0.129064
DDX23	17839712	7.49672e-44	0.728154	-0.728865	0.0551333	0.0498	0.0544	0.048	CD4	0.206145	0.256827	-0.155452	9.34023	12.0006	0.059873	7.57741e-24	0.0144175
ZDHHC4	17611537	4.28331e-36	1.24344	-1.24355	0.0635667	0.0655667	0.0612	0.0633667	CD4	0.206324	0.147773	-0.189197	9.34802	15.6766	0.02028	2.65009e-48	0.0160784
ACAA2	17594914	1.46694e-35	0.666164	-0.671075	0.0491	0.0514333	0.0472	0.0499333	CD4	0.206644	0.168233	-0.0852525	9.33903	3.56646	0.306467	1.07167e-34	0.000104768
SGOL2	17823233	2.89212e-43	0.860128	-0.855824	0.0182667	0.0191	0.0182667	0.0187667	CD4	0.207195	0.186762	-0.039618	9.31594	3.24498	0.514247	1.77828e-46	0.191901
RAD50	17419444	3.61154e-30	1.0212	-1.01601	0.1099	0.110033	0.1007	0.0991333	CD4	0.207675	0.186995	-0.14979	9.38061	5.92496	0.0865427	1.39826e-38	0.0119685
COPS5	17504896	9.76662e-33	1.13916	-1.13443	0.150733	0.150733	0.1429	0.142	CD4	0.207688	0.177268	-0.245174	9.406	13.4173	0.00562381	6.32791e-37	0.00778316
EPS15	17728984	5.45165e-40	0.694535	-0.684563	0.0642333	0.0657667	0.0616	0.0622	CD4	0.207727	0.135318	-0.0296463	9.34795	0.341311	0.727974	0.000513561	5.70925e-13
TMEM179B	17191919	7.29297e-24	1.2019	-1.21577	0.155	0.1623	0.140433	0.149067	CD4	0.20819	0.144382	-0.24772	9.41282	13.0551	0.00467824	2.3316e-44	0.134072
PPP4R3A	17690096	1.11987e-38	1.0076	-1.00575	0.082	0.0769	0.0788333	0.073	CD4	0.208383	0.226856	-0.0335369	9.35829	0.336447	0.714291	6.30404e-16	0.0235425
RFTN1	17605495	6.70784e-36	0.857766	-0.841679	0.0474333	0.0514333	0.0447667	0.0493333	CD4	0.208414	0.137619	-0.105972	9.33714	6.94089	0.163411	5.99538e-39	2.11983e-09
TGFBR2	17634386	7.76522e-37	0.679687	-0.674595	0.0694333	0.0661	0.0653	0.0637	CD4	0.208797	0.234248	-0.0990549	9.35062	3.79551	0.244993	1.63204e-38	0.0529219
CD3E	16400517	6.24215e-08	1.47394	-1.48403	1.3246	1.29927	0.716233	0.7157	CD4	0.20882	0.212146	-0.130191	10.0226	5.78218	0.0162056	4.99496e-55	5.33582e-14
EEF1E1	17228339	8.04648e-25	0.90893	-0.925259	0.111033	0.119633	0.105	0.114733	CD4	0.209193	0.139136	-0.298786	9.38388	23.1084	0.000706219	5.51123e-41	0.00055653
CDC42EP3	17872704	4.88359e-45	0.660482	-0.661095	0.266433	0.2216	0.2305	0.192933	CD4	0.209239	0.367169	-0.0445072	9.4643	0.364857	0.610487	2.21673e-38	0.157583
RTFDC1	17654275	1.73077e-37	1.09665	-1.09518	0.190167	0.171	0.177033	0.158667	CD4	0.209621	0.283686	-0.35818	9.42663	26.3414	4.33895e-05	6.68236e-44	4.50576e-06
CNP	17770099	2.10902e-41	1.11199	-1.09961	0.0364333	0.0341333	0.0358333	0.0339333	CD4	0.210162	0.256304	-0.128784	9.3271	14.0455	0.0791774	5.67052e-46	0.139339
CACYBP	17596888	1.26806e-35	0.975082	-0.975428	0.337767	0.286333	0.284933	0.246867	CD4	0.210506	0.350338	-0.110865	9.51021	2.3289	0.159693	7.42747e-42	0.141635
ZNF594	17940789	1.54652e-47	0.926335	-0.927935	0.00756667	0.00656667	0.00756667	0.00576667	CD4	0.210657	0.265238	-0.026454	9.30785	8.6319	0.465073	6.65852e-46	0.0151029
ANKDD1A	17941526	1.45184e-47	0.684226	-0.678483	0.0112	0.00993333	0.0112	0.0097	CD4	0.21067	0.222165	-0.0826398	9.31019	56.3244	0.0300972	5.17263e-27	0.190271
PET117	17676538	3.17309e-38	0.972004	-0.974171	0.0416333	0.0433	0.0405	0.0423667	CD4	0.210927	0.196951	-0.0748795	9.33323	4.07921	0.300396	0.169592	0.143453
METTL25	17830282	1.62518e-43	0.928736	-0.919057	0.0135333	0.0140333	0.0133333	0.0134	CD4	0.210979	0.251695	-0.0379131	9.31281	4.86716	0.471781	2.85036e-30	0.0806743
RP11-334C17.5	17982466	4.21801e-49	0.732797	-0.72619	0.0166333	0.0110333	0.0166333	0.0106333	CD4	0.211052	0.539055	-0.096362	9.31283	27.627	0.0829638	3.98896e-29	6.55225e-05
XKR8	17723934	8.09595e-40	0.882126	-0.879712	0.0564333	0.0554	0.0546333	0.0537667	CD4	0.21162	0.21833	-0.0586233	9.34335	1.67142	0.473738	1.00995e-49	0.151369
SRFBP1	17659058	1.20387e-37	1.10663	-1.10288	0.0505333	0.0506667	0.0482667	0.0487667	CD4	0.211916	0.216455	-0.0365862	9.33912	0.692299	0.653792	6.14667e-45	0.116187
ESD	17160768	4.63447e-23	1.56342	-1.55237	0.281167	0.272133	0.241367	0.237833	CD4	0.212073	0.200566	-0.41464	9.48884	31.1008	6.42482e-07	5.46285e-40	0.198204
MID1IP1	17650041	2.38515e-37	1.40227	-1.3957	0.177167	0.156367	0.1588	0.139833	CD4	0.212252	0.301171	-0.272562	9.41721	15.6098	0.00187214	1.96412e-45	0.0536613
RAB5C	17666819	6.66852e-38	0.995828	-1.00256	0.223167	0.191133	0.202233	0.173967	CD4	0.212258	0.349917	-0.112093	9.44443	2.48202	0.197896	6.30638e-50	0.159457
PSMB8	16898752	7.05527e-17	1.19334	-1.19173	0.445433	0.429667	0.350867	0.346267	CD4	0.212335	0.223285	-0.295952	9.58706	17.2939	5.27356e-05	2.24465e-24	0.000477623
FPGS	17757980	5.53406e-41	1.53749	-1.53179	0.0395	0.0424667	0.039	0.0412333	CD4	0.212348	0.124649	-0.11901	9.33111	10.3412	0.111091	1.64964e-45	0.196414
DNAJC13	17826161	2.27683e-43	0.704851	-0.699294	0.0172	0.0164	0.0169667	0.0161667	CD4	0.21239	0.189552	-0.0224502	9.31452	1.64437	0.648802	2.14325e-39	7.09293e-05
ACAT2	17895049	7.51832e-46	0.872725	-0.863781	0.165	0.131967	0.147633	0.1188	CD4	0.212451	0.407656	-0.238318	9.40268	12.3327	0.00806242	8.8497e-41	2.26889e-07
TRAF7	17764836	3.20846e-41	1.1205	-1.12097	0.0322	0.0361	0.0314333	0.0349333	CD4	0.212586	0.0463659	-0.0587034	9.32729	3.04446	0.41055	7.21716e-27	0.0144233
PILRB	17882009	2.2452e-45	0.501876	-0.502248	0.0677667	0.0581667	0.0650333	0.0558667	CD4	0.213571	0.296222	-0.165409	9.34653	10.7643	0.0563628	1.77707e-38	0.0207714
FAM122A	17662354	9.36993e-38	1.84615	-1.85259	0.0574	0.0592	0.0555	0.0578667	CD4	0.21362	0.149357	-0.11691	9.34379	6.74981	0.138883	7.76661e-38	0.0837777
SRP14	16423878	2.86803e-08	1.36668	-1.37415	1.46453	1.42523	0.764767	0.752567	CD4	0.213878	0.228706	-0.431964	10.0823	71.2602	3.51666e-17	2.78637e-41	0.028463
RWDD2A	17885058	1.73935e-45	0.72841	-0.730033	0.0141333	0.0123333	0.0140333	0.0115333	CD4	0.21397	0.338522	-0.0169023	9.31263	0.81683	0.774854	5.4461e-26	0.0363961
TMEM55B	17422860	2.86505e-30	1.20067	-1.20239	0.1178	0.120567	0.110467	0.114533	CD4	0.213998	0.165646	-0.248186	9.3847	16.0684	0.00454763	5.48725e-50	4.29118e-07
NDUFA3	16918435	2.62771e-17	1.07726	-1.07766	0.442067	0.423167	0.3586	0.338467	CD4	0.214031	0.258151	-0.0229058	9.58134	0.101734	0.749764	2.91305e-22	1.70292e-05
LITAF	17007821	2.50697e-19	1.05649	-1.04964	0.5526	0.519233	0.413933	0.3944	CD4	0.214402	0.222738	-0.409646	9.64429	33.3608	7.85932e-09	1.15592e-27	0.00102703
ATP1B3	17673372	4.04305e-38	0.725963	-0.717897	0.1728	0.1496	0.1577	0.136833	CD4	0.214687	0.319938	-0.354059	9.41331	26.3341	7.23521e-05	1.12375e-45	0.173535
PRPSAP1	17754139	7.50535e-41	1.00241	-0.990916	0.0905	0.0862	0.0875667	0.0826333	CD4	0.214847	0.211417	-0.11282	9.36405	4.03283	0.192655	4.72994e-44	4.03305e-08
POC5	17777494	1.16774e-41	0.907069	-0.916575	0.0188	0.0218333	0.0182333	0.0212	CD4	0.214917	0.0717766	-0.0421533	9.31704	4.45909	0.421747	6.01091e-29	0.0881537
SDR39U1	17704840	3.58228e-39	0.882035	-0.875855	0.107933	0.0978	0.101633	0.0946667	CD4	0.214987	0.246273	-0.574443	9.37518	91.8244	6.60768e-11	1.07822e-45	0.11428
HLA-DMB	17865104	9.19224e-45	0.421219	-0.411067	0.0125333	0.0132667	0.0125333	0.0125	CD4	0.215707	0.180604	-0.0966923	9.31165	49.1905	0.0301531	3.23007e-35	0.000731065
GNB1L	17831111	1.5185e-43	1.04499	-1.04049	0.0316667	0.0247333	0.0307333	0.0245	CD4	0.215895	0.441096	-0.179361	9.3233	37.1692	0.00739931	2.73622e-33	0.00101219
CYB561A3	17813515	6.38393e-43	1.52556	-1.50967	0.0538333	0.0506333	0.0527333	0.0493	CD4	0.216085	0.209962	-0.0843345	9.33934	3.48636	0.312497	2.58166e-43	0.000708135
TPK1	17795896	2.66029e-42	1.1138	-1.1068	0.0293667	0.0317667	0.0285	0.0313	CD4	0.216147	0.0871522	-0.059831	9.32448	3.50909	0.400408	4.86545e-38	3.28796e-07
LGALS9	17832552	1.34938e-43	0.851528	-0.841739	0.0245333	0.0225333	0.024	0.0217333	CD4	0.216885	0.243646	-0.0752689	9.31906	8.22393	0.246068	2.3677e-47	0.0276082
NAA20	17450020	4.48116e-31	1.17086	-1.16816	0.1384	0.128733	0.130467	0.122167	CD4	0.216953	0.281103	-0.141447	9.39712	4.67278	0.112174	1.55101e-17	0.00278372
ARFGAP1	17848382	3.67068e-44	0.617227	-0.622008	0.0316667	0.0316667	0.0308333	0.0316	CD4	0.217105	0.0967892	-0.0603628	9.32604	3.51492	0.384711	7.94528e-52	0.00587548
C1orf131	17702498	4.29542e-39	1.07558	-1.06828	0.0922333	0.0816	0.0839667	0.0759667	CD4	0.217163	0.324248	-0.177749	9.36429	9.81336	0.0405476	2.17419e-37	9.54357e-06
LEMD3	17840227	7.1859e-44	0.880979	-0.882065	0.0220333	0.0206	0.0218333	0.0199333	CD4	0.217219	0.261669	-0.0179675	9.3183	0.519398	0.778323	1.48939e-24	0.0218446
TMEM9B	17384972	3.6535e-29	1.08493	-1.09555	0.259833	0.2363	0.234167	0.2156	CD4	0.217225	0.30722	-0.356775	9.47025	23.5742	3.1918e-05	5.49475e-11	0.00726163
TMX3	17706157	3.23433e-39	1.08456	-1.07535	0.0306333	0.0334333	0.0291333	0.0331333	CD4	0.217416	0.107446	-0.143607	9.32557	20.8163	0.0374127	1.06562e-37	0.00414215
IL27RA	17231669	6.5628e-25	1.52637	-1.5136	0.247467	0.240167	0.211567	0.205733	CD4	0.217507	0.222811	-0.235023	9.46973	10.2005	0.00521709	6.52525e-38	0.0193794
HACL1	17757266	5.85678e-41	0.91918	-0.916514	0.0415	0.0403	0.0408333	0.039	CD4	0.217704	0.259934	-0.126394	9.33176	11.4646	0.0896319	0.113691	0.0919739
UBE2E1	17548075	4.47311e-34	1.06988	-1.07271	0.1383	0.122967	0.128467	0.1169	CD4	0.217709	0.327848	-0.0749088	9.39335	1.29619	0.408936	5.65628e-45	0.0604258
CCHCR1	17932818	3.05887e-47	0.882095	-0.882065	0.0145	0.0122667	0.0143333	0.0122	CD4	0.217829	0.327079	-0.0790283	9.31218	19.9276	0.149736	1.61092e-41	0.17942
ETFB	17429321	1.84696e-30	1.21531	-1.21797	0.178	0.174233	0.164767	0.160067	CD4	0.218337	0.219379	-0.137407	9.42394	3.83563	0.121392	1.21356e-48	8.92111e-60
VPS33B	17875010	4.02924e-45	0.974925	-0.96821	0.018	0.0151333	0.0176	0.0150667	CD4	0.218762	0.409646	-0.0488922	9.31422	6.91784	0.361393	3.53889e-33	0.192774
GDAP2	17875803	3.77125e-45	0.921849	-0.919027	0.0211	0.0176	0.0211	0.0169	CD4	0.218877	0.435296	-0.0439216	9.31622	3.304	0.504945	1.69642e-38	0.0986078
HIBCH	17626420	1.41124e-36	0.93725	-0.931324	0.0632	0.0623	0.0612333	0.0601	CD4	0.219125	0.189644	-0.236023	9.34624	25.0597	0.00365964	7.00319e-35	0.137602
ORMDL2	17293743	1.37008e-26	0.909633	-0.916851	0.154933	0.149533	0.143267	0.140433	CD4	0.220364	0.227582	-0.450037	9.40784	43.5245	5.00745e-07	3.441e-33	0.00772686
GSR	17866318	8.31003e-45	0.73545	-0.738162	0.0102	0.0105667	0.0096	0.0105667	CD4	0.220404	0.21685	-0.00774182	9.31004	0.407943	0.844735	1.0864e-47	0.12655
SLFN5	16916522	2.89414e-17	0.903259	-0.896781	0.217333	0.2357	0.185167	0.203	CD4	0.220472	0.0844673	-0.0447235	9.45881	0.369371	0.60263	4.33887e-185	1.35673e-17
P4HA1	17814426	5.92806e-43	1.11892	-1.12003	0.0213	0.0231667	0.0207333	0.0220667	CD4	0.221023	0.149041	-0.0930517	9.31914	14.6767	0.124818	5.77904e-57	0.000163978
PSME1	16696529	8.36121e-13	1.09455	-1.10088	0.874667	0.824667	0.551667	0.528233	CD4	0.221216	0.260074	-0.26745	9.8126	17.9237	2.31773e-05	2.32565e-41	0.0911767
CEP152	17858340	1.61124e-44	0.755151	-0.742421	0.0126	0.0117333	0.0119	0.0116333	CD4	0.221238	0.238636	-0.107549	9.31118	64.1092	0.0139218	3.07963e-41	0.0113859
CCDC125	17914423	1.46383e-46	0.722467	-0.722637	0.00653333	0.00563333	0.00653333	0.00563333	CD4	0.221243	0.31147	-0.0152053	9.30712	3.03147	0.683501	1.11006e-40	0.100436
XRN2	17285121	2.36367e-26	1.41625	-1.40101	0.204633	0.2027	0.183467	0.179367	CD4	0.221439	0.179882	-0.341839	9.44116	22.1952	9.55498e-05	8.86598e-38	0.15344
AES	15782713	0.0762064	0.927105	-0.907374	0.831	0.9033	0.537733	0.5558	CD4	0.22153	0.111494	-0.0189175	9.82404	0.0815995	0.775147	2.93317e-45	0.00437196
ABCB9	17902478	4.02062e-46	0.979644	-0.973574	0.00676667	0.00743333	0.00676667	0.00743333	CD4	0.221581	0.0798098	-0.00789313	9.30781	0.829233	0.820264	3.15815e-24	0.00796251
PHF11	17504653	9.93577e-33	1.42367	-1.4194	0.1779	0.169	0.160433	0.154233	CD4	0.221717	0.23847	-0.416234	9.42234	35.307	2.3029e-06	1.97025e-68	1.3139e-18
B3GAT2	17363508	1.51185e-28	0.696674	-0.693494	0.139933	0.139067	0.133467	0.131333	CD4	0.22172	0.210441	-0.143484	9.39833	4.86344	0.100784	1.30538e-33	0.000229194
CTC-479C5.12	17859286	1.48975e-44	0.563908	-0.562015	0.0375	0.0379667	0.0370667	0.0371	CD4	0.222203	0.130376	-0.310776	9.32923	77.4248	2.4888e-05	7.54092e-29	0.159171
RABL2B	17791192	3.88713e-42	1.23393	-1.22932	0.0652	0.0621	0.0628667	0.0602333	CD4	0.222247	0.209349	-0.102695	9.3469	4.7942	0.198667	1.50277e-37	0.0670677
ADORA3	17941841	1.41316e-47	0.84968	-0.85275	0.0004	6.66667e-05	0.0004	6.66667e-05	CD4	0.222534	2.03756	-0.0110421	9.30277	162.495	0.287274	4.8517e-37	0.145675
PTGES3	17383536	4.01966e-29	1.16878	-1.16003	0.861533	0.770033	0.5723	0.522967	CD4	0.222596	0.293879	-0.627569	9.78977	92.3923	8.63031e-22	1.57895e-30	0.0485691
GCC2	16451660	1.11046e-08	0.937002	-0.924337	0.386867	0.419333	0.313667	0.324267	CD4	0.222889	0.101933	-0.424058	9.56796	29.0917	1.44752e-07	1.16539e-54	0.0292133
PIGG	17838119	8.54535e-44	0.702057	-0.701521	0.0248667	0.0262667	0.0246333	0.0261667	CD4	0.22296	0.0478621	-0.0569251	9.32089	4.85204	0.352176	5.05804e-38	0.016291
GLRX3	17279268	3.41767e-26	1.32964	-1.32941	0.142933	0.145133	0.1351	0.135533	CD4	0.223517	0.21628	-0.143289	9.40254	4.60466	0.108575	0.0714862	2.57491e-08
FAM195A	17532439	1.37645e-33	0.730175	-0.735364	0.0568333	0.0632667	0.0554	0.0611667	CD4	0.223881	0.0928908	-0.144048	9.34527	11.3788	0.0560957	8.34434e-27	0.130747
C14orf142	17668574	5.83298e-38	1.41936	-1.41379	0.0648333	0.0645	0.0626333	0.0631333	CD4	0.223944	0.179907	-0.20628	9.34749	19.1617	0.0110559	1.01626e-37	0.000596596
ZNF174	17849126	3.45208e-44	1.07331	-1.07166	0.0158	0.0163333	0.0151667	0.0161	CD4	0.224603	0.185767	-0.0306534	9.31423	2.07302	0.619772	3.03215e-41	0.0120729
COMMD9	17639384	5.33198e-37	1.18691	-1.1918	0.0661	0.0641333	0.0637667	0.0622	CD4	0.224893	0.259664	-0.240655	9.34832	25.4571	0.00301986	1.34595e-36	0.180642
SLC25A19	17828989	1.80664e-43	0.983016	-0.992277	0.0234667	0.0238667	0.0232	0.0234667	CD4	0.224967	0.103679	-0.0737558	9.31921	7.91434	0.257532	1.93331e-19	0.0678562
TWF2	17605850	6.53359e-36	1.22544	-1.22519	0.203533	0.181167	0.181767	0.1632	CD4	0.224982	0.291712	-0.38634	9.43291	29.5222	1.00891e-05	4.59292e-42	0.091471
GALNT6	17980175	5.14958e-49	0.603362	-0.601694	0.0205667	0.0175667	0.0204	0.0168333	CD4	0.22502	0.270375	-0.0325781	9.31579	2.49418	0.553395	5.76526e-15	0.103341
TIMM17A	17572506	7.5955e-35	1.04204	-1.0376	0.0573	0.0655333	0.0562667	0.0645	CD4	0.225204	0.0476452	-0.145835	9.34655	9.58114	0.0748269	5.19342e-46	0.142319
MYL5	17858643	1.57129e-44	1.00062	-1.00505	0.0147	0.0158667	0.0145333	0.0158667	CD4	0.225241	0.123763	-0.0609443	9.31339	11.2951	0.259196	3.61375e-28	8.77627e-08
MTG2	17789000	4.63729e-42	0.789941	-0.79064	0.0310667	0.0295667	0.0309667	0.0290333	CD4	0.225261	0.244381	-0.0715902	9.32489	4.9771	0.314502	6.52927e-44	0.0611448
C2CD5	17908388	2.44037e-46	0.916269	-0.909908	0.0154667	0.015	0.0154667	0.0149	CD4	0.225587	0.141881	-0.0920689	9.31353	25.2446	0.0856051	2.92333e-42	0.152127
SMARCA2	17530121	1.62486e-33	0.948309	-0.956803	0.0706	0.0764	0.0666	0.072	CD4	0.225592	0.119187	-0.0483002	9.35549	0.800731	0.583863	4.33698e-62	1.55286e-10
MYO19	17751614	9.16727e-41	0.903472	-0.911038	0.0341333	0.0366667	0.0335333	0.0363	CD4	0.226055	0.0888031	-0.0564947	9.32727	2.84523	0.427191	3.65344e-43	3.68741e-06
LINC00926	17928869	4.28504e-47	0.738933	-0.725025	0.00176667	0.00106667	0.00143333	0.00106667	CD4	0.22611	0.508138	-0.0184011	9.30374	34.7343	0.42616	8.04106e-27	0.00861371
SETD4	17802025	1.6212e-42	0.965517	-0.95936	0.0222333	0.0235	0.0222333	0.0232667	CD4	0.2263	0.143832	-0.080948	9.32	10.8739	0.172877	7.13922e-16	0.00589556
ZDHHC16	17790988	3.95152e-42	0.994084	-0.988638	0.0316667	0.0323333	0.0308667	0.0321667	CD4	0.226943	0.201979	-0.130251	9.32534	17.7631	0.0548826	4.71061e-14	0.0418815
MIR155HG	17926453	5.26505e-47	0.494459	-0.492388	0.0395667	0.0331667	0.0384	0.0322667	CD4	0.227366	0.310771	-0.279004	9.32866	60.7403	0.000178806	7.47982e-46	0.173346
CCRL2	17927104	4.98092e-47	0.812684	-0.814153	0.0029	0.00166667	0.0029	0.00166667	CD4	0.227452	0.920882	-0.00225456	9.30421	0.590768	0.900015	1.28792e-41	0.00290008
RAB35	17913312	1.6084e-46	0.692313	-0.689306	0.0519667	0.0426667	0.0515333	0.0423333	CD4	0.227599	0.42142	-0.199779	9.33595	21.866	0.0145508	9.40971e-61	8.32931e-05
MRPL24	17530581	1.57225e-33	0.594868	-0.593177	0.0876333	0.0837	0.0833333	0.0795	CD4	0.227799	0.312744	-0.149787	9.36212	7.39823	0.079621	1.23158e-34	0.0910095
CPNE1	17563298	1.48538e-34	0.818534	-0.822038	0.170667	0.1475	0.152733	0.136233	CD4	0.228193	0.33417	-0.174267	9.41005	6.54014	0.0465718	7.71962e-34	0.174009
WIPF1	16922169	2.17548e-17	1.01729	-1.01143	0.301167	0.313867	0.251333	0.2652	CD4	0.228312	0.113501	-0.209484	9.50752	8.16654	0.00856145	3.72407e-18	0.00690177
NELFE	17520462	3.23745e-33	1.47189	-1.46007	0.117333	0.110267	0.111933	0.1054	CD4	0.228361	0.276534	-0.045472	9.38274	0.517768	0.61312	1.53543e-43	0.0123648
SPPL2A	17632630	8.85986e-37	0.95986	-0.946633	0.0873	0.0810333	0.0833667	0.0768667	CD4	0.22879	0.304142	-0.114878	9.36246	4.37843	0.177946	2.09511e-39	0.00814094
ZNF383	17788356	4.88389e-42	0.995098	-0.985288	0.0363667	0.0340333	0.0352333	0.0336667	CD4	0.229074	0.217659	-0.098244	9.32746	8.95828	0.15754	1.77598e-44	0.0577048
KTI12	17808872	9.30854e-43	0.917096	-0.917433	0.0448	0.0407333	0.0433667	0.0399	CD4	0.229102	0.275061	-0.0702896	9.33294	3.48098	0.340098	0.000180002	0.0029589
TSN	17551580	3.47282e-34	1.2415	-1.23888	0.149233	0.132933	0.140433	0.125667	CD4	0.229421	0.290185	-0.336848	9.40024	25.8162	0.000159275	2.70459e-37	0.00102042
TMED5	17571014	8.46915e-35	1.24531	-1.24348	0.0810667	0.0840333	0.0775	0.0788667	CD4	0.229562	0.144379	-0.126654	9.36054	5.33001	0.139854	3.72416e-35	0.0151558
NSMCE2	17779920	9.61492e-42	1.68944	-1.68512	0.0584333	0.0540667	0.0552667	0.0525333	CD4	0.229682	0.23573	-0.134102	9.34296	8.36544	0.102056	2.4892e-39	0.192744
DNAJC7	17554630	2.78532e-34	1.36657	-1.36649	0.2446	0.230133	0.217333	0.2007	CD4	0.23029	0.247555	-0.129347	9.46184	3.19078	0.12586	1.48167e-51	0.00273106
PRR5	17915677	1.31613e-46	0.693157	-0.698759	0.0551667	0.0411333	0.0538333	0.0403667	CD4	0.230492	0.516646	-0.0240398	9.33596	0.281348	0.784932	1.67893e-46	0.0226261
GPR160	17925748	5.59098e-47	0.687649	-0.683833	0.00513333	0.00503333	0.0049	0.00503333	CD4	0.23132	0.152608	-0.0315409	9.30599	25.5168	0.290189	2.84395e-45	0.0221956
PBDC1	17469365	1.17697e-31	1.04272	-1.0502	0.111733	0.112633	0.1057	0.1055	CD4	0.231699	0.193312	-0.291391	9.37917	22.2941	0.000953811	2.77319e-30	0.0405784
GBA2	17846684	4.22253e-44	1.10432	-1.10576	0.0162	0.0186	0.0159	0.0186	CD4	0.231821	0.0418051	-0.0522688	9.31491	8.01352	0.316314	8.15688e-43	0.131362
ACSS2	17879539	2.76036e-45	0.694085	-0.699914	0.0072	0.008	0.0072	0.008	CD4	0.23188	0.161406	-0.00847858	9.30845	0.448255	0.864447	6.4111e-32	0.0116896
RASSF1	17540631	7.64653e-34	0.949676	-0.955183	0.0953333	0.0972	0.0903333	0.0919667	CD4	0.231984	0.159792	-0.247168	9.37072	18.5311	0.00382788	4.09377e-36	0.0133307
DLST	17891669	9.98899e-46	1.0644	-1.06558	0.0568	0.0469667	0.0553	0.0462333	CD4	0.23215	0.384753	-0.035974	9.33862	0.648963	0.662344	0.000636895	0.147863
ATMIN	17857332	1.75156e-44	0.786945	-0.768459	0.0191	0.0196	0.0189333	0.0192333	CD4	0.232226	0.17383	-0.0407606	9.3165	3.47949	0.481985	4.0089e-08	1.58133e-13
RASA1	17893342	8.67887e-46	1.15735	-1.15265	0.0214	0.0191667	0.0208667	0.0191667	CD4	0.232315	0.329929	-0.0632103	9.31681	9.1031	0.25347	5.60966e-42	0.00940249
NPRL3	17700951	4.8422e-39	1.26417	-1.25322	0.0576667	0.0566667	0.0548	0.0555	CD4	0.232632	0.223415	-0.0886663	9.34263	3.5132	0.297119	7.74203e-58	1.88243e-08
ZNF583	17723725	8.22938e-40	1.35035	-1.35388	0.038	0.0413	0.0369667	0.04	CD4	0.232946	0.104314	-0.0769095	9.33178	4.70684	0.275265	1.01289e-17	8.70395e-05
HPS5	17771877	1.8299e-41	1.12796	-1.13016	0.0199333	0.0214667	0.0196	0.0212	CD4	0.233122	0.11175	-0.0821784	9.31779	14.8424	0.13394	5.0833e-45	0.105528
MIA3	17687741	1.34255e-38	1.16168	-1.15155	0.0878667	0.0815	0.0832667	0.0769667	CD4	0.233488	0.287782	-0.0900366	9.36189	2.66613	0.291505	1.88964e-44	0.157955
MCM9	17925437	5.74106e-47	0.656784	-0.658174	0.0170667	0.0137667	0.0167667	0.0136333	CD4	0.23359	0.340653	-0.0162334	9.31374	0.608749	0.791395	6.85132e-52	0.116243
RENBP	17939312	1.75515e-47	0.839809	-0.821949	0.0220333	0.0158	0.0218	0.0156333	CD4	0.233617	0.52203	-0.0139387	9.31535	0.327848	0.827171	3.62402e-46	0.00043228
TMEM173	17692833	9.06823e-39	1.01316	-1.00495	0.265467	0.222167	0.229967	0.1959	CD4	0.233767	0.358454	-0.179697	9.46619	6.2843	0.0295229	3.88836e-25	0.0270917
CBR1	17805911	1.1835e-42	1.05956	-1.053	0.0846667	0.075	0.0811667	0.0735667	CD4	0.234206	0.302519	-0.154911	9.35864	8.04957	0.0734631	9.87802e-17	8.78503e-05
GNPNAT1	17798433	2.16752e-42	0.988005	-0.97722	0.0221	0.0255	0.022	0.0250667	CD4	0.234343	0.00198037	-0.0368794	9.31938	2.02554	0.5628	5.23675e-45	0.114027
ADIPOR1	17503734	1.06022e-32	0.911435	-0.91431	0.101867	0.105467	0.0981333	0.101633	CD4	0.234671	0.171049	-0.0421567	9.37478	0.501183	0.626174	4.19364e-14	2.32419e-06
GOLGA3	17823878	2.74374e-43	1.06155	-1.05819	0.0336	0.0359	0.0326333	0.0347667	CD4	0.235086	0.133271	-0.0137377	9.32747	0.182064	0.835441	3.67428e-49	0.124004
DHRSX	17813114	6.59549e-43	0.845156	-0.845305	0.0262333	0.0273333	0.0259333	0.0271	CD4	0.235414	0.175416	-0.0412284	9.32163	1.82802	0.569368	9.44851e-47	0.026431
ZNF654	17815683	5.35175e-43	0.978447	-0.975553	0.0214667	0.0210667	0.0208333	0.0205333	CD4	0.236233	0.209211	-0.00763503	9.31789	0.0815085	0.912408	1.0428e-43	0.119024
MTCH2	17760998	4.35426e-41	1.09568	-1.09143	0.0796333	0.0731333	0.0766333	0.0705667	CD4	0.236266	0.263059	-0.216728	9.35437	16.3617	0.0139082	2.60068e-45	0.0707382
STX2	17847906	3.8177e-44	0.669093	-0.659008	0.0194	0.0207	0.0194	0.0207	CD4	0.236473	0.0203579	-0.015745	9.3162	0.839561	0.731078	3.51466e-29	0.148937
EMG1	17428374	1.9699e-30	1.24877	-1.26319	0.112167	0.1111	0.107133	0.106633	CD4	0.236478	0.193047	-0.187293	9.38092	9.15015	0.0342451	4.04318e-40	0.0530694
RAD23A	17353867	2.84653e-28	1.44632	-1.443	0.3591	0.330233	0.301833	0.2772	CD4	0.236909	0.291515	-0.01706	9.52973	0.0487808	0.834899	4.74714e-23	0.0046001
RIN2	17953239	5.30643e-48	0.659175	-0.654589	0.0016	0.0008	0.0016	0.0008	CD4	0.237084	0.93042	-0.0334472	9.30368	156.55	0.0490707	8.58691e-34	0.0186312
SAP18	16919045	2.54796e-17	1.45615	-1.4613	0.6691	0.642767	0.496367	0.4793	CD4	0.237961	0.245962	-0.339468	9.71062	25.5708	4.33212e-07	1.76959e-09	9.77083e-05
LXN	17845038	4.83609e-44	0.884542	-0.874169	0.0270667	0.0274333	0.0266	0.0267	CD4	0.238081	0.165585	-0.140759	9.32145	24.8934	0.0354619	9.57833e-49	0.0087974
ZNF738	17853558	2.39367e-44	0.663851	-0.650702	0.0116333	0.0135333	0.0116333	0.0135333	CD4	0.238508	0.0171062	-0.0993717	9.31178	36.6274	0.0579059	0.0007967	0.0418924
USO1	17757652	5.68005e-41	1.63383	-1.61773	0.0914667	0.0818	0.0868	0.0764667	CD4	0.23873	0.286878	-0.217941	9.36394	14.9313	0.0118546	1.29433e-31	0.00556996
DPH2	17821704	3.27653e-43	0.781833	-0.781107	0.0287667	0.0279667	0.0281	0.0277333	CD4	0.238899	0.198584	-0.195406	9.32308	46.0416	0.0030542	3.58233e-15	0.178137
MRPL28	17600316	9.84296e-36	1.03385	-1.03524	0.0722667	0.0721667	0.0701667	0.0696667	CD4	0.239004	0.215263	-0.0490433	9.35399	0.814389	0.585907	1.8087e-46	0.184616
LDLRAD4	17740641	2.18093e-40	0.944245	-0.940899	0.034	0.0402	0.0338	0.0377333	CD4	0.239065	0.0268953	-0.0632866	9.32809	3.48795	0.372133	1.80735e-41	0.00167561
RASSF6	17934603	2.62611e-47	0.499748	-0.498312	0.00313333	0.00163333	0.00236667	0.00153333	CD4	0.239246	1.20175	-0.014587	9.30431	8.3943	0.62605	3.53676e-57	0.00890584
TM2D2	17634275	7.83025e-37	1.04386	-1.04954	0.0703667	0.0682	0.0684667	0.0664333	CD4	0.239275	0.219124	-0.391408	9.35168	62.7209	1.95562e-06	7.82256e-38	0.0624144
TRG-AS1	17346850	4.5025e-28	1.17633	-1.1837	0.0930667	0.100667	0.0874667	0.0942333	CD4	0.239688	0.121451	-0.087437	9.37297	2.22663	0.307849	3.36805e-45	0.0263615
CNOT6	17827701	2.00743e-43	1.06936	-1.07436	0.0136667	0.0153	0.0135667	0.0151333	CD4	0.24023	0.0514002	-0.0959649	9.3124	33.0132	0.064344	5.59543e-47	0.00333008
ZNF622	17670461	5.05042e-38	1.23655	-1.24391	0.0959	0.0845	0.0922	0.0805667	CD4	0.240313	0.327841	-0.17237	9.3661	9.18952	0.0465667	1.12573e-36	2.38472e-08
NUBP1	17814036	6.11911e-43	1.07881	-1.0803	0.0428333	0.0371	0.0415333	0.0365	CD4	0.240557	0.34053	-0.214874	9.33058	34.0319	0.00416482	5.38606e-34	1.26212e-06
PSMC6	17541840	7.00975e-34	1.36217	-1.35368	0.148767	0.143267	0.139633	0.1314	CD4	0.240958	0.215369	-0.383844	9.40479	32.2136	1.60342e-05	2.24067e-46	0.0225324
ATRX	16981291	1.02618e-18	1.09192	-1.0888	0.3126	0.311567	0.261	0.256233	CD4	0.241134	0.187074	-0.217578	9.51058	8.74967	0.00654803	3.36183e-56	1.03448e-08
FAM161A	17856365	1.89758e-44	1.41534	-1.40911	0.0115	0.013	0.0108333	0.0127	CD4	0.241186	0.0555433	-0.0587919	9.31149	14.3249	0.240437	4.52708e-46	0.138665
C1orf54	17857020	1.79741e-44	0.808489	-0.796382	0.0078	0.00953333	0.00743333	0.00923333	CD4	0.241336	0.0458648	-0.0213615	9.30895	3.72379	0.607067	3.95968e-46	0.0618008
C6orf47	17753531	7.87584e-41	1.85938	-1.84049	0.0707333	0.0641667	0.0693667	0.0627333	CD4	0.241588	0.247681	-0.173992	9.34905	12.2779	0.0391534	4.84082e-53	0.0504894
PVRL2	17936985	2.14206e-47	0.677391	-0.68218	0.000366667	0.0003	0.000366667	0.0003	CD4	0.242145	0.169572	-0.00505346	9.30284	81.9904	0.441907	0.00040558	0.000807609
CD2BP2	17426786	2.19454e-30	1.18245	-1.19533	0.105567	0.107333	0.1001	0.1021	CD4	0.242249	0.165551	-0.216687	9.37655	13.12	0.0126717	4.01303e-41	0.00752881
RBBP8	17936739	2.18763e-47	0.896507	-0.884542	0.00253333	0.0023	0.00253333	0.0023	CD4	0.242622	0.30225	-0.0305648	9.30433	56.764	0.225322	5.6447e-27	1.26428e-25
AMDHD2	17646842	3.03787e-37	1.03253	-1.02914	0.0522	0.0576333	0.0506	0.0551333	CD4	0.242771	0.0539242	-0.0922296	9.34059	4.46664	0.247638	3.02919e-47	0.00196304
FAM84B	17888119	1.34569e-45	0.559125	-0.553107	0.0289	0.0237333	0.0281667	0.0234667	CD4	0.242818	0.322032	-0.0649008	9.32132	4.54498	0.361245	1.27102e-30	2.23835e-05
NFE2L2	17244109	3.05456e-25	1.05345	-1.04863	0.152133	0.1557	0.142367	0.1408	CD4	0.243015	0.194317	-0.326168	9.40839	23.1701	0.000229482	2.23657e-29	1.44082e-06
BIN1	17151397	8.0308e-23	1.33407	-1.33517	0.4454	0.403633	0.349633	0.3246	CD4	0.243242	0.281277	-0.393816	9.57946	29.3537	1.33884e-07	4.74861e-39	0.157955
ATF6B	17128527	3.03355e-22	1.72415	-1.73	0.236067	0.23	0.2127	0.2077	CD4	0.243402	0.217009	-0.132544	9.46162	3.36799	0.114594	1.79098e-49	0.016641
CTA-384D8.34	17930762	3.64593e-47	0.858394	-0.857258	0.000233333	0.000433333	0.000233333	0.000433333	CD4	0.243607	0.13764	-0.00587599	9.30284	81.3721	0.421435	2.51798e-48	2.02212e-07
BECN1	17662504	9.26358e-38	1.55233	-1.54382	0.0982	0.0905	0.0941	0.0852	CD4	0.243877	0.271731	-0.23477	9.36859	16.6491	0.00683082	1.07114e-45	0.0210502
SNHG10	17821012	3.46682e-43	0.968178	-0.971157	0.0289333	0.0262667	0.0285667	0.0261333	CD4	0.244582	0.343542	-0.0397453	9.32222	2.09951	0.527671	3.80201e-29	0.118169
RPUSD2	17929303	4.12931e-47	1.37345	-1.36125	0.0305	0.0259667	0.0301	0.0250667	CD4	0.244915	0.308575	-0.16812	9.32245	33.3332	0.0124679	1.94144e-32	0.108398
RAB11FIP4	17847974	3.79635e-44	1.10609	-1.1082	0.0300667	0.0270667	0.0295667	0.0270667	CD4	0.245006	0.27234	-0.0498327	9.32271	2.89552	0.460123	3.82643e-27	0.000119449
BZW2	17648309	2.71902e-37	0.943687	-0.945082	0.0834667	0.0802	0.0795667	0.0748333	CD4	0.245093	0.220018	-0.0857708	9.35835	2.42416	0.327099	1.92448e-47	0.119363
ATG4C	17831302	1.49492e-43	1.11986	-1.11055	0.0263667	0.0263333	0.0257	0.0263333	CD4	0.245244	0.159543	-0.143884	9.32204	31.4205	0.016394	7.54142e-45	0.0526272
SEL1L3	17747165	1.30337e-40	0.702678	-0.694704	0.0418333	0.0423	0.0401333	0.0416	CD4	0.245425	0.18824	-0.00505248	9.33142	0.0295096	0.923595	2.61091e-42	2.93547e-07
TSEN34	17668988	5.65157e-38	1.07209	-1.07841	0.1011	0.0908333	0.0954333	0.0871333	CD4	0.245559	0.270553	-0.167797	9.37032	8.34813	0.052942	2.56897e-22	0.044882
UBASH3A	17649212	2.53954e-37	1.25503	-1.25883	0.0752	0.0719333	0.0721	0.0687667	CD4	0.245815	0.255451	-0.0997988	9.35486	3.55732	0.242603	1.20632e-25	5.58215e-05
EML2	17830204	1.63559e-43	1.0527	-1.0594	0.0497333	0.0429667	0.0483	0.0418667	CD4	0.24594	0.361602	-0.135474	9.33469	10.6418	0.0938179	3.819e-53	3.5651e-07
PPIH	17591475	1.89017e-35	1.12249	-1.12364	0.0703667	0.0771667	0.0670667	0.0738333	CD4	0.245964	0.0568699	-0.234154	9.35411	19.9404	0.00645817	1.94374e-19	0.000259446
MMP25-AS1	17811427	7.56463e-43	1.01482	-1.00269	0.0480667	0.0458333	0.0457667	0.0444333	CD4	0.246376	0.182265	-0.102716	9.33649	6.55684	0.17076	1.17848e-64	1.62549e-08
THAP1	17581747	3.86328e-35	1.18768	-1.18165	0.0945	0.0898667	0.0910667	0.0866333	CD4	0.246545	0.274231	-0.133957	9.36651	5.53291	0.122615	2.81982e-20	0.174686
ADAM15	17905737	3.05341e-46	0.828736	-0.825458	0.0168	0.0148	0.0166	0.0148	CD4	0.246751	0.219134	-0.0658497	9.31356	11.4127	0.254964	1.89634e-35	0.0308989
LAPTM5	17112757	7.50603e-22	2.05182	-2.05343	1.51783	1.33157	0.744067	0.71	CD4	0.247013	0.297311	-0.5521	10.0723	103.571	3.20384e-24	7.22409e-47	0.0387181
ORC4	17699942	5.23556e-39	1.60717	-1.60426	0.0697333	0.0664333	0.0668	0.0641	CD4	0.247366	0.230256	-0.0722506	9.35011	1.99668	0.404002	7.03666e-28	0.0832266
LOXL1-AS1	17926973	5.03684e-47	0.510799	-0.50856	0.0303333	0.0245333	0.0296333	0.0243	CD4	0.247375	0.380327	-0.166494	9.32148	32.4449	0.015063	1.16433e-36	2.93086e-05
MTRF1	17924784	6.06937e-47	0.993386	-0.98984	0.0194333	0.0163333	0.0191667	0.0159667	CD4	0.247516	0.338311	-0.0409692	9.31584	3.55687	0.489697	3.26644e-33	0.030384
ACAD10	17880831	2.47771e-45	1.65099	-1.66046	0.0131	0.0115667	0.0129	0.0114	CD4	0.247571	0.32267	-0.00169927	9.31172	0.00478752	0.983107	6.00885e-33	0.187131
ETNK1	17597275	1.23234e-35	1.0648	-1.05371	0.0505667	0.0546	0.0487333	0.052	CD4	0.247635	0.160978	-0.0658052	9.34096	2.12821	0.418598	3.90957e-44	0.0727731
FBXL4	17755570	6.70034e-41	1.08996	-1.08149	0.0178333	0.0221333	0.0176333	0.0219	CD4	0.249181	0.0176812	-0.0251118	9.31666	1.28017	0.67341	9.92122e-42	0.160434
MAD2L1	17717654	1.32222e-39	1.05933	-1.04727	0.0460333	0.0447	0.0442667	0.0432	CD4	0.249373	0.216995	-0.099196	9.33497	5.89745	0.203604	1.08547e-303	1.31241e-17
ZNF2	17913806	1.54244e-46	0.916238	-0.908106	0.0108333	0.00956667	0.0108333	0.00956667	CD4	0.24974	0.322064	-0.0769635	9.3102	34.8007	0.0862902	1.08724e-32	0.0803515
TCP1	17729349	5.29786e-40	1.42351	-1.418	0.214967	0.1839	0.192	0.166833	CD4	0.249777	0.310427	-0.209071	9.43776	8.64514	0.0156336	9.73311e-42	0.0768532
NONO	17321444	2.33512e-27	2.29877	-2.29095	0.218167	0.2074	0.191233	0.184967	CD4	0.249958	0.230085	-0.244171	9.44882	11.5608	0.00426494	2.45076e-41	0.00422931
CCL22	17938031	1.95863e-47	0.675238	-0.663879	0.0009	0.0007	0.0009	0.0007	CD4	0.250197	0.606926	-0.00549993	9.30303	65.732	0.426553	4.88889e-37	0.000245041
MAPK1	17729568	5.20767e-40	1.01284	-1.00572	0.0462333	0.0432	0.0456333	0.0425333	CD4	0.250544	0.282063	-0.0138963	9.33462	0.0596613	0.900477	1.90444e-42	0.00548838
PRR13	16685239	1.35469e-12	1.27128	-1.28393	0.651433	0.642533	0.4746	0.464033	CD4	0.250743	0.218955	-0.365066	9.7056	27.7665	1.39423e-07	1.10013e-36	0.00145379
ECE1	17744497	1.60907e-40	1.22085	-1.20665	0.0375333	0.0356	0.0346	0.0349333	CD4	0.250841	0.235576	-0.14216	9.3292	15.5073	0.0563605	1.29496e-37	0.0152661
RNF14	17769597	2.19522e-41	0.943439	-0.956335	0.0397333	0.0364333	0.0393	0.0359	CD4	0.250849	0.255481	-0.0549064	9.32956	2.23226	0.469898	7.65575e-45	0.0235385
LDHA	17492986	2.26051e-32	1.21609	-1.20778	0.662167	0.562333	0.466033	0.408833	CD4	0.250974	0.374698	-0.266245	9.68455	15.4212	8.65366e-05	1.01184e-56	3.54602e-14
IGIP	17913589	1.57108e-46	0.750442	-0.739847	0.0092	0.00803333	0.009	0.00803333	CD4	0.251145	0.318575	-0.00473295	9.30913	0.0550848	0.9568	1.22554e-21	0.0162468
FNBP4	17306009	6.27909e-27	1.06097	-1.05176	0.215833	0.214133	0.186967	0.185433	CD4	0.25116	0.16865	-0.482078	9.45024	42.6558	3.5632e-08	8.07356e-33	0.0261474
PSMA5	17493207	2.22568e-32	1.15542	-1.16681	0.2446	0.218733	0.2188	0.1961	CD4	0.251373	0.322286	-0.386503	9.45812	28.6729	5.83353e-06	1.40253e-46	0.0130586
TBC1D12	17937640	2.02529e-47	0.922463	-0.929013	0.000466667	0.0002	0.000466667	0.0002	CD4	0.25152	0.843685	-0.00579797	9.30284	85.3053	0.425276	0	2.23807e-47
GCSAM	17777063	1.20874e-41	0.505895	-0.484749	0.0442667	0.0429	0.0432333	0.0416667	CD4	0.251639	0.198769	-0.107562	9.33351	8.83513	0.132472	0.0150849	0.03335
CALCOCO1	17695056	7.63846e-39	0.86909	-0.855884	0.0577667	0.0559333	0.0559667	0.0544333	CD4	0.251737	0.263344	-0.182012	9.342	17.1554	0.0211527	4.85849e-26	0.0091832
DDOST	17495803	1.85436e-32	1.70467	-1.70876	0.1918	0.167667	0.1723	0.156033	CD4	0.251871	0.340715	-0.0958133	9.4244	1.88472	0.27264	6.79007e-47	0.107037
RPIA	17458609	2.47907e-31	0.987089	-0.988195	0.103433	0.1058	0.0975667	0.100867	CD4	0.252575	0.162733	-0.144324	9.37675	5.5832	0.104757	1.49138e-39	0.0492539
DENND6A	17788911	4.67062e-42	1.13566	-1.13118	0.0267667	0.0252667	0.0267667	0.0241	CD4	0.252681	0.310259	-0.0561826	9.32163	4.05997	0.392265	1.57897e-12	6.55081e-30
DHPS	17817150	4.7493e-43	1.44766	-1.44977	0.200633	0.154867	0.1801	0.1416	CD4	0.253157	0.460128	-0.336185	9.42421	23.3251	0.000115279	1.14621e-47	0.144183
TRAJ16	17938965	1.80809e-47	1.00381	-0.995891	0.00266667	0.001	0.00216667	0.000966667	CD4	0.253535	1.35515	-0.0124749	9.30374	16.0102	0.559092	1.15867e-41	0.0686795
DAXX	17433423	1.39661e-30	0.987816	-0.987847	0.1096	0.110367	0.103	0.1052	CD4	0.254498	0.197923	-0.00436822	9.37895	0.00218094	0.964306	6.1991e-54	0.000536099
NGDN	17404160	1.01271e-29	1.22426	-1.23254	0.134067	0.135333	0.127167	0.126833	CD4	0.25488	0.191998	-0.313208	9.396	23.0948	0.000393461	3.89801e-46	0.101833
CHCHD4	17849914	3.23467e-44	1.25314	-1.23795	0.0264	0.027	0.0262333	0.0263667	CD4	0.254898	0.184886	-0.132132	9.32183	24.4523	0.0346134	6.70077e-40	0.0438592
IL2RB	17800336	1.85852e-42	0.630515	-0.637525	0.0571	0.0516333	0.0540333	0.0499333	CD4	0.255148	0.278494	-0.0262813	9.33993	0.294031	0.763265	1.20756e-48	9.55333e-08
B4GALT3	17833297	1.26943e-43	1.28154	-1.28129	0.0926333	0.0771667	0.0896333	0.0744667	CD4	0.255155	0.339384	-0.223393	9.3633	15.738	0.010097	1.86698e-29	9.04497e-08
PGRMC1	17709646	2.46661e-39	1.33146	-1.32798	0.0454	0.0467333	0.0449	0.0457667	CD4	0.255159	0.137899	-0.176509	9.33486	20.7719	0.0184633	2.10147e-39	1.09308e-05
SAYSD1	17945239	1.05579e-47	1.02287	-1.00833	0.0560333	0.0417	0.0536	0.0409667	CD4	0.255408	0.42619	-0.376567	9.33737	73.1563	5.3201e-06	1.9763e-44	1.97964e-07
C11orf49	17926567	5.21416e-47	1.44009	-1.43401	0.0222	0.0176333	0.0218667	0.0175333	CD4	0.255581	0.428452	-0.00731558	9.31619	0.0951547	0.893551	3.48881e-28	4.33498e-07
TOR1AIP2	17598327	1.1402e-35	0.779773	-0.772042	0.0841667	0.0906667	0.0800667	0.0837	CD4	0.255727	0.114485	-0.0676041	9.36462	1.5013	0.417492	2.02697e-17	3.63284e-06
FKBP1A	17178108	1.66245e-23	1.53218	-1.53561	0.437233	0.404433	0.357433	0.3336	CD4	0.25592	0.259011	-0.29267	9.57576	16.9996	7.3283e-05	1.69116e-45	0.150135
PHF20L1	17457323	2.70928e-31	1.34459	-1.33558	0.0913333	0.0936333	0.0862	0.0876333	CD4	0.255991	0.182456	-0.0385755	9.3683	0.430023	0.669263	4.04938e-36	0.173472
GSPT2	17820718	3.55096e-43	1.20545	-1.21641	0.0212333	0.0226333	0.0210667	0.0217333	CD4	0.255997	0.161081	-0.068945	9.31863	7.43619	0.271958	7.51187e-42	0.00088403
VPS41	17817538	4.60157e-43	0.796265	-0.795448	0.0294	0.0245667	0.0289	0.0239333	CD4	0.256448	0.458325	-0.0785506	9.32184	7.57561	0.237555	1.56655e-45	0.00472375
VDAC3	17457658	2.64734e-31	1.29342	-1.29538	0.197667	0.182733	0.179667	0.1668	CD4	0.256527	0.269417	-0.360034	9.43341	25.3478	4.56165e-05	1.52258e-42	0.195533
CSTF3	17831778	1.43774e-43	0.924368	-0.913055	0.0547	0.0462	0.0531667	0.0457	CD4	0.256863	0.362195	-0.423435	9.33883	93.3982	1.96834e-07	2.57004e-32	0.117744
HP1BP3	17472165	9.6886e-32	1.42687	-1.41204	0.264267	0.238367	0.231667	0.207933	CD4	0.25703	0.295081	-0.306192	9.47031	17.3778	0.000276623	7.37876e-08	0.0584942
EXOSC3	17598349	1.13835e-35	1.25336	-1.26236	0.0814333	0.0811333	0.0787333	0.0778	CD4	0.257163	0.194488	-0.135072	9.3609	6.16528	0.113153	5.1712e-25	0.00380891
FASTKD3	17827886	1.97728e-43	0.754777	-0.748779	0.0218	0.0213667	0.0213333	0.0207	CD4	0.257298	0.249341	-0.0963362	9.31855	13.6211	0.139853	1.48571e-38	0.0995672
COX15	17793240	3.29582e-42	1.12185	-1.11629	0.0204	0.0208667	0.02	0.0206333	CD4	0.257595	0.189442	-0.0798626	9.31733	15.4435	0.13279	1.06902e-46	0.000964631
ACP2	17927887	4.65931e-47	1.05548	-1.05065	0.0135333	0.0134333	0.0135333	0.0134333	CD4	0.257833	0.115923	-0.0926961	9.31206	35.3893	0.0591851	2.87494e-35	0.000419986
ASRGL1	17932849	3.05078e-47	1.1362	-1.1381	0.00463333	0.00496667	0.00463333	0.00486667	CD4	0.25809	0.0118289	-0.0203228	9.30569	13.0101	0.463196	4.64064e-23	0.000174334
ZNF710	17947106	8.99366e-48	0.740219	-0.73602	0.00373333	0.00313333	0.00373333	0.00313333	CD4	0.258455	0.0946105	-0.0367168	9.3051	50.8646	0.170851	2.20232e-19	0.0519398
ANAPC7	17794279	3.03097e-42	1.39083	-1.38927	0.0427333	0.0379667	0.0415	0.0376667	CD4	0.258597	0.288012	-0.183269	9.33134	23.5564	0.0155713	3.38547e-45	0.0326551
ADCK4	17820466	3.62469e-43	1.33767	-1.33055	0.0220333	0.0224	0.0215	0.0223	CD4	0.25861	0.195789	-0.130641	9.31876	35.3323	0.0178344	2.37801e-11	1.83117e-05
ZNF511	17449493	4.64654e-31	1.36533	-1.37059	0.0998667	0.1062	0.0970667	0.100767	CD4	0.258763	0.14166	-0.166592	9.37553	8.18764	0.0510303	4.5327e-44	0.0418924
AC022182.3	17897901	5.91376e-46	0.937775	-0.943563	0.0102	0.00983333	0.00966667	0.00946667	CD4	0.258774	0.286506	-0.0201454	9.30958	2.03458	0.695586	2.46763e-40	0.140331
SLC50A1	17688829	1.23467e-38	1.29475	-1.29394	0.0862	0.0809	0.0813	0.076	CD4	0.258936	0.257308	-0.329975	9.36151	34.933	0.000147189	3.45596e-39	0.0731177
HSPA14	17953541	5.17017e-48	1.22932	-1.23637	0.0495667	0.0408	0.0486667	0.0398	CD4	0.258994	0.325956	-0.12534	9.33538	9.41046	0.109289	4.80665e-34	0.00230366
DNAJC9	17551802	3.41754e-34	1.33214	-1.33968	0.113867	0.114133	0.105633	0.106667	CD4	0.259349	0.166103	-0.00725253	9.3819	0.0104571	0.948736	3.14845e-18	0.0723617
MAP2K6	17873733	4.4821e-45	1.05668	-1.04321	0.0193333	0.0188333	0.0189667	0.0188333	CD4	0.259448	0.144069	-0.0689461	9.31646	8.70498	0.265544	0.00528308	0.155135
FAM49B	17137282	1.82774e-22	1.43204	-1.44215	0.383167	0.363733	0.3156	0.304533	CD4	0.259547	0.23607	-0.460495	9.54901	38.5894	4.50534e-09	1.26687e-10	2.31839e-05
TMX2	17563545	1.45895e-34	1.10884	-1.11656	0.0765	0.0779667	0.0725667	0.0751	CD4	0.259572	0.155102	-0.24746	9.3583	21.1284	0.00365277	1.53647e-20	0.111497
WDR45B	17485211	3.89931e-32	1.09086	-1.09668	0.0736	0.0782667	0.0705667	0.0758667	CD4	0.259703	0.163363	-0.0276198	9.35678	0.279655	0.746296	1.01058e-18	0.062435
C11orf80	17917377	1.13932e-46	1.06018	-1.05251	0.0147667	0.0115333	0.0147667	0.0115333	CD4	0.260221	0.431975	-0.0311939	9.31157	3.3339	0.582661	1.42597e-45	0.160552
DHFRL1	17881283	2.38579e-45	1.07528	-1.06801	0.0183667	0.0179	0.0180667	0.0175667	CD4	0.260431	0.103052	-0.143923	9.31568	48.419	0.0112522	4.44082e-41	0.0473286
PTTG1	17953542	5.16972e-48	0.496611	-0.488328	0.0376	0.0254	0.0362	0.0246	CD4	0.260568	0.590458	-0.199857	9.32564	30.1736	0.0117559	1.10125e-42	0.164658
RFWD3	17820822	3.52097e-43	1.2207	-1.22512	0.0239333	0.0220667	0.0237333	0.0214	CD4	0.260837	0.312645	-0.0671277	9.31877	7.28024	0.281793	5.63343e-46	0.111811
ACPP	17952753	5.53325e-48	1.19958	-1.17775	0.00116667	0	0.00116667	0	CD4	0.261099	inf	-0.00440383	9.30284	47.2643	0.461471	3.13134e-47	0.00098665
NMI	17507633	8.048e-33	1.15535	-1.15258	0.131333	0.127933	0.125467	0.120167	CD4	0.261228	0.217531	-0.350118	9.39338	28.9773	9.17524e-05	1.39417e-13	0.00176825
CCT4	17081085	4.51253e-21	1.99967	-2.00623	0.312633	0.298533	0.2667	0.2534	CD4	0.261348	0.263688	-0.352122	9.50906	22.3199	1.7639e-05	6.98991e-39	0.000375597
NFS1	17838115	8.54816e-44	1.64388	-1.64034	0.0162667	0.0166	0.0159667	0.0164667	CD4	0.261832	0.210413	-0.0551898	9.31469	5.88341	0.417373	6.45936e-18	0.110689
VPS53	17573510	7.05862e-35	1.52927	-1.52723	0.0778	0.0803667	0.0746667	0.0763667	CD4	0.26194	0.152905	-0.0785579	9.35803	2.13107	0.363858	1.19696e-31	1.79171e-06
DCAF5	17776790	1.23545e-41	1.3209	-1.31243	0.0695333	0.0617667	0.0661667	0.0607667	CD4	0.262197	0.300995	-0.00605939	9.34909	0.0127211	0.941455	4.09947e-46	0.142319
CERS5	17592183	1.79412e-35	1.41904	-1.40685	0.0780333	0.0773667	0.0734	0.0744667	CD4	0.262272	0.159142	-0.301982	9.35831	31.8741	0.000378446	1.90302e-44	1.81356e-13
CTLA4	17947761	8.50143e-48	0.483266	-0.484988	0.0115333	0.00783333	0.0111667	0.0073	CD4	0.262582	0.543256	-0.0346764	9.3096	5.36779	0.503849	8.31917e-10	2.10863e-12
POLR2E	17630960	1.00427e-36	1.44227	-1.44952	0.156867	0.138433	0.144933	0.127867	CD4	0.262629	0.327832	-0.131117	9.40507	3.77033	0.140457	1.94169e-79	5.54511e-22
PTTG1IP	17987667	2.67962e-49	1.17619	-1.1772	0.1194	0.0948667	0.1108	0.0899333	CD4	0.26274	0.366977	-0.343356	9.37768	30.9447	0.000111021	7.54362e-44	0.13321
LINC00094	17889352	1.21343e-45	1.45371	-1.46249	0.0258667	0.0234333	0.0256333	0.0231667	CD4	0.262786	0.273727	-0.0661541	9.32047	6.44411	0.293273	5.45545e-43	0.064228
SLC25A51	17872276	5.06094e-45	1.18862	-1.18785	0.0174667	0.0147	0.0174667	0.0146333	CD4	0.262952	0.414811	-0.133359	9.31385	68.6381	0.00482262	6.12345e-42	0.0829888
KLHL9	17711542	2.1285e-39	1.24982	-1.23669	0.0374	0.0365667	0.0357	0.0355333	CD4	0.263164	0.23081	-0.0396088	9.33012	1.20647	0.59154	1.33556e-43	0.0613627
EIF4A2	16683047	1.487e-12	1.65567	-1.65414	1.4939	1.39633	0.744967	0.7273	CD4	0.263353	0.236025	-0.677511	10.0817	139.411	5.54373e-32	1.92831e-38	0.144551
CD2	17076275	5.90772e-21	0.863212	-0.873447	1.22873	1.0921	0.6632	0.628467	CD4	0.263382	0.329116	-0.37656	9.96292	38.1103	6.91754e-10	5.01179e-28	0.0222628
SCRG1	17951671	6.07348e-48	0.720848	-0.707281	0.008	0.00606667	0.008	0.0059	CD4	0.26358	0.357039	-0.0152899	9.30768	2.93758	0.671817	1.09736e-39	0.156382
ZNF649	17856838	1.8247e-44	1.11932	-1.1133	0.0127	0.0138333	0.0127	0.0135667	CD4	0.263661	0.137262	-0.056872	9.31212	16.6737	0.188793	1.62587e-46	0.048594
PNRC2	17481762	4.96289e-32	1.85853	-1.85153	0.2532	0.224933	0.2217	0.202133	CD4	0.263684	0.271623	-0.254039	9.46694	13.0259	0.00191183	3.19337e-36	0.0475254
UBR5	17636005	6.87557e-37	1.017	-1.00072	0.045	0.0452	0.0438333	0.0434667	CD4	0.263731	0.207958	-0.0372002	9.33646	0.822667	0.637326	1.17667e-38	0.0326551
CNIH4	17457474	2.68119e-31	1.01488	-0.999766	0.1493	0.141433	0.1384	0.1322	CD4	0.264045	0.273319	-0.022107	9.40239	0.0959252	0.826113	3.82745e-47	0.162985
MED17	17643249	3.98453e-37	1.61226	-1.61276	0.0877	0.0863667	0.0838333	0.0825	CD4	0.264698	0.20576	-0.0405372	9.36411	0.527712	0.638896	2.47212e-23	0.0265425
ARFGEF1	17695562	7.34571e-39	1.14891	-1.13861	0.0423667	0.0467667	0.0413667	0.0454	CD4	0.265218	0.115515	-0.12643	9.33452	11.3904	0.0809479	4.72837e-48	0.000438645
NDUFB8	17292585	1.47442e-26	1.28703	-1.29475	0.5016	0.443033	0.392367	0.354333	CD4	0.265471	0.339524	-0.212401	9.60587	9.15578	0.00286374	2.78404e-19	0.0704584
HS3ST1	17942725	1.30999e-47	0.914187	-0.921512	0.0025	0.00226667	0.0025	0.00226667	CD4	0.265601	0.24693	-0.0175383	9.30406	30.2936	0.416592	2.06634e-44	1.28047e-05
EDEM2	17884270	1.85804e-45	1.17737	-1.18189	0.0532	0.0437	0.0512	0.0432667	CD4	0.265645	0.367896	-0.000791861	9.33689	0.000736189	0.991812	6.30044e-22	0.00117496
PA2G4	17414666	4.98946e-30	1.62503	-1.632	0.597333	0.517267	0.441	0.390233	CD4	0.265972	0.374876	-0.248677	9.6537	12.6356	0.000380038	3.8472e-46	0.0736768
ACSF2	17935100	2.51685e-47	0.894929	-0.880556	0.00773333	0.00603333	0.00736667	0.00603333	CD4	0.26601	0.471655	-0.0802078	9.30729	77.6321	0.0367432	5.11397e-190	3.02204e-16
RAD51D	17824422	2.6245e-43	1.46273	-1.45159	0.0352	0.0292333	0.0342	0.0284333	CD4	0.26603	0.408194	-0.0891018	9.32629	6.59909	0.233317	1.30436e-32	3.41641e-05
SET	17046448	3.0849e-20	0.533236	-0.53219	0.416233	0.384767	0.3135	0.3003	CD4	0.2663	0.286851	-0.0185978	9.56492	0.0644824	0.799551	1.13561e-19	0.0110691
FCMR	17527333	1.98324e-33	0.900367	-0.894929	0.2179	0.1926	0.189033	0.171433	CD4	0.266434	0.279741	-0.32616	9.44268	19.8619	0.000190345	1.38873e-46	0.000106361
SLC38A1	17343816	5.48693e-28	1.5894	-1.57895	0.265533	0.2404	0.2236	0.2115	CD4	0.266886	0.278466	-0.0754281	9.47284	1.08519	0.361474	9.78027e-37	0.0202555
GPR180	17858972	1.52903e-44	1.29527	-1.28913	0.0163667	0.0174333	0.0156667	0.0171667	CD4	0.266981	0.169361	-0.0188445	9.31485	0.614337	0.782322	6.42672e-38	0.199039
GCDH	17798909	2.08574e-42	1.52556	-1.51237	0.0649333	0.0545	0.0633667	0.0530333	CD4	0.267028	0.366067	-0.176928	9.34472	15.1986	0.0265075	1.48246e-40	0.12233
NPTN	17888117	1.34591e-45	1.38868	-1.39338	0.00666667	0.00686667	0.0065	0.00686667	CD4	0.267098	0.164917	-0.0263516	9.30749	7.68338	0.500955	8.9189e-15	0.164164
TM9SF3	17710256	2.35238e-39	1.35894	-1.34863	0.0455333	0.0479667	0.044	0.0465	CD4	0.267239	0.114425	-0.00333835	9.33595	0.0081915	0.953815	1.25376e-39	0.124709
PLEK	18001387	8.06038e-50	0.635371	-0.63852	0.0178	0.0122333	0.0173	0.0117333	CD4	0.267706	0.514682	-0.178303	9.31266	104.213	0.000879963	8.37421e-45	0.191521
CBWD2	17785451	6.16863e-42	0.826078	-0.818004	0.0181667	0.0213333	0.0181667	0.0210667	CD4	0.267792	0.0853309	-0.150173	9.3168	48.3499	0.00878053	4.56517e-39	0.00987055
KLHDC1	17969265	1.3286e-48	0.836517	-0.830065	0.0118667	0.00953333	0.0113667	0.00953333	CD4	0.268303	0.303559	-0.034245	9.31072	5.06226	0.499988	1.48857e-69	1.36728e-06
SLC38A5	17921350	8.12915e-47	1.08844	-1.09043	0.0242333	0.02	0.0234333	0.02	CD4	0.268344	0.308781	-0.0361079	9.3177	1.55193	0.634708	5.34817e-09	5.92092e-09
CCNH	17526413	2.11793e-33	0.91431	-0.92053	0.114367	0.1099	0.1059	0.102533	CD4	0.268543	0.205946	-0.168727	9.38152	7.54582	0.0515974	1.14906e-22	4.48405e-05
CYBA	16684874	1.37589e-12	0.978699	-0.985446	1.69133	1.5853	0.7689	0.7393	CD4	0.268851	0.266766	-0.666032	10.1613	146.134	1.96133e-33	4.49132e-50	0.0412166
TRAF3IP3	17513461	5.32514e-33	1.40065	-1.39495	0.973433	0.8382	0.607333	0.540767	CD4	0.26896	0.343297	-0.47427	9.83935	56.0932	7.43193e-14	3.2235e-68	0.00444188
FADD	17791891	3.67431e-42	1.04113	-1.04383	0.0682667	0.0593667	0.0663667	0.058	CD4	0.268961	0.336957	-0.360098	9.34783	56.8881	1.15256e-05	3.15662e-89	0.000140971
AGPAT5	17826307	2.24982e-43	0.520464	-0.505842	0.0221667	0.0203333	0.0216667	0.02	CD4	0.269011	0.274302	-0.0572344	9.31751	5.08871	0.384087	5.84255e-46	0.0709916
PITPNA	17879332	2.80854e-45	0.982574	-0.975019	0.0112333	0.0113333	0.0109333	0.0109333	CD4	0.269073	0.191921	-0.0373455	9.31071	6.49833	0.440654	7.06784e-44	0.115613
EXOC1	17757128	5.92128e-41	1.51305	-1.5074	0.0588333	0.0574333	0.0571	0.0550333	CD4	0.269258	0.214211	-0.0572338	9.34346	1.67654	0.461071	3.6011e-30	0.00310346
TRIM27	17678854	2.65713e-38	1.56268	-1.55463	0.0779333	0.0740667	0.0742333	0.0705333	CD4	0.270524	0.241356	-0.0456091	9.35629	0.763458	0.593725	1.16953e-40	0.0550244
TNFRSF1A	17823754	2.77167e-43	0.919027	-0.922095	0.105067	0.1	0.0998333	0.0948	CD4	0.270848	0.18857	-0.554158	9.37277	87.4208	2.82121e-10	8.32802e-20	0.00819399
MED28	17041842	3.97108e-20	2.21393	-2.21119	0.249833	0.246467	0.221867	0.215967	CD4	0.271072	0.236672	-0.338062	9.46854	21.144	7.2724e-05	3.18787e-26	0.175577
FBXO30	17964149	2.06919e-48	0.965016	-0.955058	0.00686667	0.00433333	0.00686667	0.00433333	CD4	0.271218	0.507883	-0.0659719	9.30665	147.141	0.00549857	4.03991e-42	3.94218e-06
ACOT8	17934712	2.60175e-47	1.1569	-1.16154	0.0466	0.0345333	0.0456333	0.0337333	CD4	0.272154	0.459952	-0.30387	9.3304	75.0496	2.17535e-05	6.33182e-35	0.0515999
DARS	17364556	1.41108e-28	2.03264	-2.03441	0.1765	0.170967	0.157033	0.151133	CD4	0.272163	0.21935	-0.345974	9.42356	23.9628	8.57395e-05	5.22087e-42	0.00222107
BCAS2	17271327	5.62582e-26	1.0203	-1.03001	0.162667	0.156033	0.152933	0.1445	CD4	0.272388	0.26977	-0.175133	9.41376	6.52011	0.0466568	7.40899e-52	0.184204
SUPT16H	17634311	7.8091e-37	0.931015	-0.932187	0.0729	0.0695667	0.0699333	0.067	CD4	0.272651	0.298475	-0.0237128	9.35393	0.189955	0.78698	1.75847e-26	0.00176825
BNIP3L	17775680	1.35021e-41	1.21184	-1.20394	0.1401	0.117133	0.1297	0.110167	CD4	0.272903	0.341345	-0.277441	9.39135	18.4938	0.00172671	1.1429e-22	0.194146
ZNF701	17708448	2.70726e-39	1.52816	-1.53698	0.0426667	0.0407667	0.0413	0.0405	CD4	0.273015	0.253495	-0.103606	9.33386	7.58763	0.155386	4.13836e-45	0.140331
SNHG7	16495167	2.38466e-09	0.847209	-0.835155	0.288133	0.3298	0.2402	0.2736	CD4	0.273887	0.00863207	-0.740915	9.51313	84.8077	8.89556e-17	1.47571e-33	0.110414
CPSF3L	17696139	7.02548e-39	1.57503	-1.56622	0.0994333	0.0850667	0.0951	0.0814667	CD4	0.274649	0.359585	-0.260054	9.36793	20.0734	0.00318101	1.84715e-45	0.00820222
HEBP1	17745187	1.52377e-40	1.22997	-1.23111	0.0374	0.0367333	0.0363333	0.0359	CD4	0.274898	0.217386	-0.0571231	9.32957	3.16268	0.387381	9.33056e-40	0.0608164
ECI2	17609664	4.92296e-36	1.64057	-1.63534	0.109033	0.0959	0.101933	0.091	CD4	0.274982	0.32674	-0.200632	9.37508	10.9807	0.0231316	9.89563e-32	0.101925
VAPA	17256610	1.40881e-25	1.94637	-1.94688	0.45	0.4089	0.369633	0.3359	CD4	0.275127	0.31582	-0.377025	9.57899	27.3118	6.28207e-07	7.45269e-43	0.0978354
TNFAIP8	17102210	1.36926e-21	1.42967	-1.44118	0.5293	0.4928	0.404467	0.379033	CD4	0.275876	0.244773	-0.531125	9.62836	51.8743	6.72209e-13	2.04409e-34	0.140331
MRPS28	17817577	4.58697e-43	0.760991	-0.757825	0.0352333	0.0290333	0.0342	0.0281667	CD4	0.275911	0.381012	-0.00739835	9.32549	0.0520997	0.916512	5.68675e-40	0.0640794
RALY	17313598	3.86477e-27	1.6061	-1.61601	0.2548	0.2458	0.2297	0.217033	CD4	0.276003	0.232381	-0.449985	9.47348	37.8868	1.05161e-07	1.12308e-30	0.0799448
XPNPEP1	17826009	2.3053e-43	1.579	-1.57688	0.0332	0.0309667	0.0317667	0.0306	CD4	0.276147	0.222618	-0.125775	9.3253	16.0097	0.0686832	2.26532e-43	0.0300119
CD160	17919944	9.16119e-47	0.427101	-0.433645	0.00336667	0.00216667	0.00256667	0.00216667	CD4	0.276434	0.454804	-0.0126253	9.30438	4.46498	0.723358	2.13697e-29	0.0481994
N4BP2L1	17556325	2.46361e-34	1.30459	-1.30574	0.113833	0.111967	0.1081	0.104633	CD4	0.276506	0.239593	-0.290136	9.38098	22.1397	0.000943798	9.59573e-37	0.0245837
C5orf28	17832378	1.36876e-43	1.08612	-1.08377	0.0803667	0.0654667	0.0753667	0.0640333	CD4	0.276561	0.372379	-0.0525477	9.35458	0.988221	0.54174	6.78517e-47	0.000901545
ZMAT5	17768894	2.32186e-41	1.3185	-1.32169	0.0539333	0.0511667	0.0528	0.0491667	CD4	0.276667	0.238942	-0.148559	9.33971	11.7735	0.0608023	4.66746e-51	0.0896357
NDUFV1	17639913	5.12373e-37	1.90478	-1.91089	0.117167	0.102367	0.1105	0.0943	CD4	0.276821	0.350494	-0.119807	9.3778	3.76857	0.183178	3.17133e-42	0.129229
EIF4EBP1	17885140	1.72744e-45	1.09412	-1.09811	0.0422	0.0375	0.0411667	0.0369	CD4	0.277091	0.270387	-0.219224	9.33133	33.994	0.0035758	3.18275e-08	4.04594e-07
UBE2D4	17772768	1.70418e-41	1.31587	-1.32327	0.0359	0.0369	0.0348	0.0364	CD4	0.277449	0.177037	-0.110918	9.32801	10.3691	0.125575	1.51441e-26	0.0156397
LINC00672	17789185	4.56877e-42	1.17685	-1.16213	0.0242333	0.0258	0.0234667	0.0256333	CD4	0.27826	0.160209	-0.02997	9.32063	1.57494	0.602764	3.60118e-38	0.00716203
IKZF1	16654355	4.96009e-12	1.11072	-1.09845	0.224667	0.2525	0.194167	0.2179	CD4	0.279174	0.0923245	-0.0751076	9.46629	1.04133	0.363081	2.71007e-49	6.38799e-14
TMEM175	17860665	1.32879e-44	1.31179	-1.31673	0.0264	0.0256	0.0258	0.0252667	CD4	0.279681	0.128814	-0.0573601	9.32003	5.13379	0.340587	8.02779e-33	0.000219085
TOP1MT	17854604	2.19529e-44	1.02236	-1.02853	0.0484333	0.0432	0.0466	0.0419	CD4	0.28048	0.288883	-0.222772	9.33432	31.5796	0.00390866	4.1818e-37	0.184362
ACAA1	17585009	3.04097e-35	1.06768	-1.06381	0.102233	0.101733	0.0976667	0.0966333	CD4	0.280893	0.196273	-0.451177	9.37558	60.7918	1.10489e-07	5.96524e-32	0.177651
LHPP	17913719	1.55386e-46	1.43513	-1.4355	0.0220667	0.0183333	0.0217	0.0182	CD4	0.281123	0.35984	-0.0918383	9.31739	17.6354	0.106739	3.7695e-42	0.143353
SLC41A3	17932996	3.01271e-47	1.35296	-1.34329	0.0443	0.0337	0.0425333	0.0328333	CD4	0.281542	0.465747	-0.274493	9.32962	56.134	0.000277319	1.10811e-47	0.00445271
ZDHHC17	17825964	2.3138e-43	0.852303	-0.845186	0.021	0.0242	0.0204333	0.0235333	CD4	0.281651	0.00956949	-0.0605731	9.31903	5.10996	0.362083	9.76676e-31	0.00273105
NUCB1	17481680	4.99141e-32	2.06708	-2.0594	0.164533	0.152767	0.150233	0.141	CD4	0.281678	0.258718	-0.231322	9.41381	11.371	0.0090466	2.38397e-42	0.00373075
VPS4B	17673715	3.93837e-38	1.0903	-1.08612	0.144733	0.121667	0.135833	0.114667	CD4	0.281884	0.394608	-0.033407	9.39543	0.254852	0.709367	2.29048e-46	0.0618458
CLIP4	17815177	5.57672e-43	0.709882	-0.705331	0.0205	0.0221667	0.0201	0.0218	CD4	0.282452	0.111113	-0.0328291	9.31858	1.93999	0.578919	1.03007e-42	0.150618
CD58	17635605	7.08547e-37	0.62209	-0.62809	0.1001	0.0866667	0.0938	0.0830333	CD4	0.28246	0.346079	-0.337748	9.36833	33.9641	0.000111606	4.72587e-34	0.00143055
CAPN3	17912122	1.77904e-46	0.825252	-0.814829	0.0052	0.00523333	0.0052	0.00503333	CD4	0.282537	0.0780001	-0.053876	9.30593	76.195	0.0724582	6.02395e-46	0.0957248
SLC30A6	17849950	3.22507e-44	0.952879	-0.952536	0.0148667	0.0145	0.0144667	0.0141333	CD4	0.282594	0.27635	-0.0403613	9.31321	4.98353	0.456506	4.69934e-40	0.12106
HS2ST1	17911187	1.92565e-46	1.26884	-1.27223	0.0138667	0.0124333	0.0135	0.0124333	CD4	0.282746	0.331898	-0.012632	9.31193	0.729199	0.779448	4.63195e-57	3.29165e-24
TBC1D10C	17395483	1.81196e-29	1.46232	-1.46355	0.5695	0.513267	0.424067	0.391667	CD4	0.283062	0.27779	-0.386872	9.64652	29.1029	7.0034e-08	9.92176e-45	0.060647
FAM50B	17946815	9.22135e-48	0.92929	-0.924122	0.0391333	0.0328333	0.0385333	0.0325	CD4	0.28326	0.313112	-0.0626384	9.3272	2.99147	0.422624	1.26013e-36	0.011622
DDX50	17596243	1.32991e-35	2.10693	-2.09984	0.114133	0.108033	0.105633	0.101767	CD4	0.283263	0.218808	-0.113774	9.38023	3.37736	0.19702	1.37187e-27	0.0510374
SELT	16939677	8.91671e-18	1.43361	-1.44705	0.390833	0.3783	0.3323	0.3223	CD4	0.283359	0.232792	-0.405899	9.55474	31.5983	1.70593e-07	3.34518e-38	0.0380177
ARHGAP44	17870173	6.02992e-45	0.915595	-0.91006	0.00786667	0.0084	0.0071	0.0082	CD4	0.283382	0.0663892	-0.0246476	9.30845	8.41933	0.454688	1.2313e-60	1.27676e-11
BMI1	17770548	2.03477e-41	1.32987	-1.33976	0.0498	0.0484667	0.0488667	0.0468	CD4	0.283468	0.229992	-0.185369	9.33837	18.8777	0.0195712	9.10822e-35	0.000283711
ZNF510	17900654	4.68932e-46	1.27461	-1.27542	0.0094	0.0084	0.00896667	0.0084	CD4	0.283753	0.25636	-0.0812717	9.30895	86.2463	0.0131827	2.52063e-45	0.0259063
GFER	17633186	8.49763e-37	1.27417	-1.26957	0.0609333	0.0639	0.0577	0.0614667	CD4	0.283833	0.14869	-0.0885853	9.34732	4.47473	0.218783	1.08576e-26	1.98203e-14
PYGB	17891391	1.0225e-45	0.925075	-0.912383	0.0112	0.0107333	0.0112	0.0107333	CD4	0.284086	0.38875	-0.00331167	9.31055	0.0685536	0.934554	5.62529e-41	0.175818
MTX2	17641664	4.4904e-37	1.02133	-1.02065	0.0534333	0.0510333	0.0517	0.0502333	CD4	0.284206	0.30796	-0.049303	9.33961	1.45646	0.511541	8.36376e-45	0.0570283
GLRX2	17901051	4.53494e-46	1.36981	-1.36919	0.0470667	0.0358333	0.0459667	0.0352333	CD4	0.284638	0.476105	-0.213271	9.3329	30.0926	0.00527352	2.22236e-38	0.00848926
ZFP82	17755964	6.49419e-41	1.27348	-1.26658	0.0289	0.0311	0.0288	0.0306	CD4	0.285002	0.160962	-0.0592776	9.32357	4.21079	0.359606	7.79803e-45	0.000713652
BACH1	17908913	2.33436e-46	0.58169	-0.570403	0.0223667	0.0195333	0.0212	0.0193333	CD4	0.285308	0.212345	-0.0775937	9.31701	11.8748	0.185027	2.71769e-44	0.189837
B3GNT5	17938831	1.82896e-47	0.917893	-0.902985	0.0007	0.0004	0.0007	0.0004	CD4	0.285749	0.762297	-0.00531951	9.30303	69.4793	0.429205	4.22781e-40	0.178922
ENOPH1	17786577	5.63497e-42	1.32975	-1.33384	0.108633	0.0881	0.103867	0.0856333	CD4	0.285962	0.381686	-0.288286	9.3701	23.7361	0.00117325	4.91877e-45	0.0284986
SOGA1	17918998	9.92796e-47	1.13203	-1.1209	0.0117667	0.00933333	0.0117667	0.0091	CD4	0.286214	0.343708	-0.0754495	9.31008	35.3039	0.0860295	1.27516e-51	3.34083e-16
ISYNA1	17937621	2.02859e-47	0.883243	-0.879923	0.0446	0.0364667	0.0428333	0.0351	CD4	0.286343	0.300586	-0.278449	9.33041	54.4275	0.000276335	6.81731e-19	5.58275e-11
TP53RK	17648124	2.75732e-37	1.54666	-1.56006	0.0662333	0.0626667	0.0637	0.0614333	CD4	0.286411	0.261267	-0.155639	9.34831	9.78838	0.0678105	1.51358e-53	4.79019e-08
C1orf174	17771273	1.92033e-41	1.68673	-1.69782	0.0930667	0.0814667	0.0905333	0.0794	CD4	0.287321	0.31266	-0.137953	9.36362	6.14765	0.110043	1.80342e-239	6.40763e-11
C8orf44	17943997	1.17456e-47	0.915626	-0.904112	0.0297667	0.0196	0.0286	0.0196	CD4	0.287377	0.569341	-0.0696413	9.32004	5.90051	0.323222	3.63293e-73	8.22016e-14
KCTD13	17848924	3.51012e-44	0.934593	-0.928182	0.0181333	0.0192	0.0175	0.0190667	CD4	0.287522	0.0976582	-0.0122486	9.31647	0.469126	0.796378	0.00274636	3.5186e-39
SEC23IP	17785064	6.36343e-42	0.917709	-0.909572	0.0300667	0.029	0.0293333	0.0284333	CD4	0.287727	0.263084	-0.0528302	9.32451	2.92929	0.440649	1.03249e-10	0.148992
ASTE1	17786721	5.57012e-42	1.54321	-1.55315	0.0489	0.0479667	0.048	0.0466333	CD4	0.288201	0.195521	-0.15427	9.3361	14.27	0.0469383	1.44928e-14	9.26094e-26
TUBGCP4	17703858	3.86571e-39	1.39574	-1.38887	0.0472333	0.0484667	0.0452333	0.0467	CD4	0.289159	0.0884526	-0.0600832	9.33712	2.21242	0.429095	2.72312e-37	0.022148
NDUFS1	17892428	9.37186e-46	1.40401	-1.38563	0.0408333	0.0324333	0.0400333	0.0313	CD4	0.289527	0.417919	-0.0391481	9.32895	1.32704	0.576299	5.00998e-208	5.28873e-35
POLR1C	17849847	3.25261e-44	1.32941	-1.33172	0.0367667	0.0330667	0.0357333	0.0322667	CD4	0.289555	0.261271	-0.119129	9.32729	13.9945	0.0778652	6.9454e-09	0.000338397
DPM1	17766939	2.71354e-41	1.20863	-1.20912	0.168333	0.1369	0.156667	0.1302	CD4	0.289639	0.394691	-0.560608	9.40685	67.9544	4.1541e-10	7.47983e-47	0.0447868
RMDN1	17713938	1.76637e-39	1.65266	-1.65493	0.0342	0.0385667	0.0329	0.0369333	CD4	0.290211	0.140025	-0.0368098	9.3283	0.98116	0.644879	0.0271462	0.0199612
DPH7	17738753	2.53059e-40	1.34726	-1.34944	0.0591667	0.0574	0.0584	0.0553	CD4	0.290282	0.213032	-0.3128	9.34469	48.7881	6.76151e-05	3.71784e-08	0.100967
RAB40B	17864368	9.77183e-45	1.43103	-1.42583	0.0145	0.0141	0.0145	0.0139	CD4	0.291259	0.253825	-0.037766	9.31281	4.84859	0.478454	9.52845e-47	0.10295
ANP32A	17650311	2.33691e-37	1.37396	-1.38091	0.214267	0.178433	0.191067	0.162833	CD4	0.29153	0.386492	-0.394662	9.43652	30.2751	7.58905e-06	6.90129e-15	0.0314721
RBM12B	17905044	3.23751e-46	1.23791	-1.23172	0.0224333	0.0181	0.0224333	0.0177333	CD4	0.291533	0.335842	-0.0548357	9.31698	5.67499	0.361238	1.71516e-48	0.0167953
CCDC153	17950141	6.92814e-48	0.922402	-0.932094	0.00136667	0.000366667	0.00136667	0.000366667	CD4	0.292149	1.17317	-2.66736e-05	9.30324	-3.1994e-12	1	5.39034e-49	2.45057e-05
GIN1	17871989	5.18343e-45	1.64789	-1.66051	0.0181	0.0168667	0.0181	0.0167333	CD4	0.292532	0.309799	-0.125676	9.31558	38.1919	0.025145	4.64189e-45	0.186131
COPE	17352569	3.0989e-28	1.20169	-1.20549	0.4192	0.365867	0.334933	0.302267	CD4	0.292618	0.358352	-0.48274	9.5616	42.8079	3.29747e-10	4.27359e-35	2.17712e-06
ACOT9	17774078	1.53477e-41	1.00929	-0.993101	0.0418333	0.0382333	0.0408	0.0373	CD4	0.292699	0.281404	-0.19756	9.33185	27.544	0.00829384	2.80192e-38	0.155737
CRBN	17210829	2.33522e-24	1.49858	-1.4926	0.3035	0.281533	0.2589	0.244033	CD4	0.292826	0.300729	-0.163461	9.4973	4.79429	0.04788	1.05465e-09	4.07129e-09
HNRNPH3	17615543	3.17921e-36	1.28173	-1.26953	0.276467	0.2515	0.2376	0.216567	CD4	0.293003	0.257902	-0.512656	9.47987	46.2537	2.40853e-09	2.00368e-42	2.22912e-10
CTSA	18028484	7.37345e-51	0.739333	-0.741305	0.158467	0.121333	0.130433	0.102067	CD4	0.293384	0.450837	-0.130994	9.39815	3.66871	0.144739	1.48314e-41	0.0221513
PTCRA	17941566	1.44687e-47	0.836636	-0.844294	0.000333333	0	0.000333333	0	CD4	0.293474	inf	-0.00551628	9.30265	84.3468	0.432128	2.71119e-125	1.2876e-38
TRAPPC3	17480596	5.38401e-32	1.57631	-1.58054	0.164	0.145733	0.152167	0.135967	CD4	0.29376	0.345651	-0.180108	9.41033	7.00327	0.0421419	7.80348e-58	5.78386e-06
IGLV2-18	17948964	7.66619e-48	0.320644	-0.319824	0.000733333	0	0.000733333	0	CD4	0.293873	inf	-0.0170428	9.30278	110.493	0.163324	3.74665e-44	0.175577
ABTB1	17836342	9.88807e-44	1.03437	-1.02461	0.109067	0.0894	0.103367	0.0862667	CD4	0.293896	0.398223	-0.346978	9.37142	34.947	7.1117e-05	3.21547e-05	0.0248498
PPID	18003003	6.9939e-50	1.23211	-1.23655	0.126733	0.0954667	0.120767	0.0898667	CD4	0.294262	0.457382	-0.362607	9.37914	34.8897	4.1789e-05	2.3432e-45	0.084251
FAM215B	17408526	7.5496e-30	1.0136	-1.00661	0.209933	0.193067	0.186667	0.175433	CD4	0.294457	0.267565	-0.981699	9.44002	171.842	3.48761e-27	1.00911e-17	1.74997e-07
CCT8	17699256	5.52099e-39	1.83616	-1.82153	0.2845	0.242767	0.246933	0.214067	CD4	0.294709	0.321974	-0.451679	9.47985	36.9948	9.71262e-08	2.42224e-35	0.0568015
HDAC9	17940816	1.54294e-47	0.662765	-0.653422	0.0023	0.0018	0.0023	0.0018	CD4	0.295161	0.33418	-0.0110896	9.30388	58.332	0.269382	3.64368e-40	0.0023045
CRIPT	17686968	1.42484e-38	1.84133	-1.84123	0.100933	0.0892667	0.0937667	0.0849667	CD4	0.295475	0.315696	-0.337679	9.37199	32.1114	0.000127317	1.03139e-33	0.0204459
PAFAH2	17918918	9.99566e-47	1.16368	-1.16185	0.0177333	0.0152	0.0171333	0.0146667	CD4	0.295828	0.324923	-0.046331	9.31422	4.37891	0.48427	5.45454e-43	0.1302
CTC-534A2.2	17870260	5.98639e-45	1.53192	-1.53698	0.0263	0.0225	0.0254	0.0223667	CD4	0.296067	0.306923	-0.150953	9.31946	31.9515	0.0214509	6.20826e-12	1.45453e-05
KIAA0922	17820584	3.58998e-43	1.08771	-1.09392	0.0232333	0.0238	0.0224	0.0228667	CD4	0.296155	0.217505	-0.0453247	9.31952	2.91861	0.493825	1.86368e-29	0.000731065
SCRN2	17876431	3.57865e-45	1.17044	-1.17449	0.0420667	0.0373667	0.042	0.0364333	CD4	0.296164	0.293539	-0.0732522	9.33119	3.77064	0.338686	3.42943e-161	6.71558e-50
DOPEY1	17890358	1.11516e-45	1.10298	-1.10526	0.00993333	0.00873333	0.00973333	0.00853333	CD4	0.296209	0.36824	-0.0156078	9.30955	1.90071	0.691359	6.42176e-31	0.0111515
MAPKAP1	17794839	2.89712e-42	1.63855	-1.62858	0.0483667	0.0467333	0.0467	0.0446667	CD4	0.296634	0.236356	-0.000385772	9.33594	0.000918584	0.985726	6.4007e-44	0.0207908
ARHGAP18	17949971	7.0302e-48	0.759292	-0.752193	0.0189333	0.0121333	0.0185667	0.0115333	CD4	0.296831	0.803377	-0.147024	9.31342	61.6323	0.00823595	9.22742e-46	0.00886108
COPS7B	17838747	8.11558e-44	1.4835	-1.47849	0.0568333	0.0511	0.0547667	0.0492667	CD4	0.29697	0.309521	-0.28765	9.34033	42.1477	0.000364191	4.18813e-230	0.100994
ADSS	17521350	3.03904e-33	1.35422	-1.35077	0.1302	0.117567	0.124233	0.111633	CD4	0.296988	0.319648	-0.159936	9.38878	6.34368	0.0722819	1.13199e-44	0.0156722
CD27	16928733	1.55907e-17	1.13817	-1.13566	0.6506	0.612533	0.444533	0.4241	CD4	0.297264	0.259986	-0.221125	9.7001	9.87107	0.00168336	3.27094e-46	0.0608237
KAT8	17827093	2.10978e-43	1.45934	-1.45351	0.0575	0.0541333	0.0546333	0.0523	CD4	0.297646	0.20904	-0.148982	9.34139	11.2972	0.0642125	2.9314e-21	0.131939
ENTHD2	17903541	3.67562e-46	0.845602	-0.846822	0.0277	0.0223	0.0274333	0.0219333	CD4	0.298113	0.40725	-0.0762	9.31987	8.60869	0.231133	2.6035e-43	0.0472765
CCDC109B	16914962	3.13098e-17	1.25119	-1.24553	0.4751	0.462767	0.381567	0.360333	CD4	0.299126	0.223126	-0.477893	9.60653	39.3054	8.36614e-10	2.39388e-48	0.0477644
CD5	17673761	3.92453e-38	1.59527	-1.57424	0.124967	0.111533	0.1145	0.104133	CD4	0.299176	0.27964	-0.19027	9.38615	8.90164	0.0320322	1.863e-40	0.127039
NAP1L4	17253532	1.70539e-25	1.11616	-1.11337	0.207433	0.192567	0.183067	0.172333	CD4	0.299244	0.295936	-0.115995	9.44042	2.59078	0.179066	2.00826e-34	0.019737
MAPKAPK5	17469268	1.18492e-31	1.1176	-1.11229	0.0527	0.0619333	0.0506667	0.0598333	CD4	0.299332	0.109193	-0.0249545	9.3438	0.416601	0.716515	3.72298e-50	5.39049e-16
SASS6	17921342	8.13468e-47	0.819505	-0.811892	0.0213	0.0192667	0.0209	0.0191333	CD4	0.299612	0.284196	-0.114207	9.31725	25.1701	0.0528066	1.70569e-28	0.0574331
SLC35B4	17870047	6.09351e-45	2.3862	-2.38523	0.0234	0.0212	0.0222333	0.0205333	CD4	0.299841	0.324795	-0.0665267	9.31893	6.11232	0.328913	2.27444e-46	0.0441074
RRNAD1	17890627	1.09026e-45	1.2019	-1.20486	0.0113333	0.0116	0.0111667	0.0114	CD4	0.299969	0.156979	-0.0505634	9.31097	12.0346	0.287835	1.62246e-40	0.0250761
TVP23A	17932762	3.07354e-47	0.95263	-0.941704	0.000633333	0.000733333	0.000633333	0.000733333	CD4	0.300687	0.0305935	-0.00587583	9.30297	72.2329	0.438545	3.22917e-46	1.49068e-18
CD28	17816098	5.174e-43	1.51064	-1.50114	0.0925333	0.0772667	0.0875	0.0726333	CD4	0.300813	0.360724	-0.0527848	9.3611	0.801844	0.56479	4.80999e-28	0.000693664
PSMD7	17493181	2.22975e-32	1.36371	-1.36448	0.1949	0.181167	0.177333	0.161267	CD4	0.30188	0.285456	-0.101993	9.42981	2.02343	0.253225	3.10977e-39	0.197878
IFITM3	17723022	8.69445e-40	0.584599	-0.597979	0.0413333	0.0453333	0.0382333	0.041	CD4	0.301911	0.0971875	-0.434659	9.33287	151.017	6.06094e-10	3.78816e-12	0.00103388
LAMTOR3	17669251	5.53925e-38	1.78134	-1.79243	0.0656667	0.0625667	0.0642667	0.0614	CD4	0.301971	0.254628	-0.281973	9.34779	36.4855	0.000422381	9.50705e-34	0.00335389
CDCA8	17940397	1.59935e-47	0.871403	-0.863092	0.00123333	0.000966667	0.00123333	0.000966667	CD4	0.302054	0.153875	-0.017489	9.30336	133.065	0.165463	4.10248e-29	2.38472e-08
CLK1	17870601	5.81879e-45	1.15076	-1.14021	0.3292	0.261433	0.2721	0.2293	CD4	0.302083	0.373984	-0.658461	9.49984	75.0692	3.99244e-15	8.54837e-37	0.0493402
MSN	17409961	6.85388e-30	1.29434	-1.29556	0.275733	0.2559	0.230533	0.2214	CD4	0.302613	0.262841	-0.119865	9.48148	2.70184	0.146157	7.79411e-40	0.000122584
ARHGDIB	16606577	3.4649e-11	1.55741	-1.57248	2.2227	2.13653	0.8673	0.851	CD4	0.30269	0.248343	-0.328487	10.3645	50.3341	1.37515e-12	1.7871e-42	0.0101765
SMC2	17794227	3.04371e-42	1.35154	-1.34806	0.0292667	0.0262	0.0277	0.0246667	CD4	0.303129	0.364123	-0.14794	9.32192	25.1924	0.0322914	9.41739e-30	0.00289958
TLDC1	17905211	3.19216e-46	1.17477	-1.15783	0.0202333	0.0185	0.0199333	0.0184	CD4	0.303488	0.186405	-0.090661	9.31607	17.5569	0.123389	6.76196e-53	0.000201306
NAE1	17726832	6.45297e-40	1.31958	-1.31538	0.151767	0.125767	0.1433	0.119433	CD4	0.303784	0.3841	-0.235557	9.39975	12.8165	0.00768995	1.12687e-25	0.164174
OMA1	17668020	6.08483e-38	1.46134	-1.46929	0.063	0.0575333	0.0609333	0.0565	CD4	0.304055	0.326273	-0.264724	9.34447	32.6034	0.00115516	1.09325e-41	0.0763662
PPP4C	17691338	1.01764e-38	1.44021	-1.44239	0.287233	0.245233	0.2574	0.217133	CD4	0.304284	0.389505	-0.233853	9.48279	10.3676	0.00494601	1.3338e-42	0.043984
EIF2B3	17836166	1.0032e-43	0.918567	-0.931293	0.0301667	0.0278333	0.0296	0.0269667	CD4	0.304442	0.280269	-0.0952503	9.32312	10.861	0.148134	3.24737e-32	0.0448192
HEATR6	17933427	2.90378e-47	1.34741	-1.34589	0.0142667	0.0115333	0.0138	0.0114667	CD4	0.304594	0.383024	-0.0811692	9.3119	25.7694	0.107674	2.98004e-45	0.0369999
SCAMP3	17802057	1.61701e-42	1.5082	-1.50214	0.0708	0.0645667	0.0673333	0.0625	CD4	0.3048	0.22833	-0.239323	9.35094	23.8378	0.0034427	1.14432e-13	0.177874
ZNF766	17567970	1.05731e-34	1.63841	-1.64531	0.0875667	0.0850333	0.0837333	0.0814	CD4	0.304927	0.226128	-0.20385	9.36374	13.6443	0.0164172	1.70132e-42	0.19299
DNAJB14	17475486	7.68921e-32	1.32847	-1.32432	0.156767	0.146033	0.1427	0.1357	CD4	0.305366	0.268603	-0.191425	9.40615	8.01868	0.030595	1.43611e-71	1.43052e-07
COQ5	17874317	4.26903e-45	1.71677	-1.72313	0.0478333	0.0448333	0.0468667	0.0439	CD4	0.305705	0.193858	-0.234768	9.33594	31.6802	0.00315666	1.3721e-41	0.00897404
NGLY1	17620433	2.20783e-36	1.38751	-1.38622	0.1195	0.101267	0.1119	0.0982	CD4	0.305751	0.385901	-0.170298	9.38109	7.68048	0.0528963	1.88271e-46	0.0667194
TMEM209	17870250	5.99138e-45	1.20479	-1.20155	0.0325	0.0279667	0.0316	0.0274333	CD4	0.305766	0.389022	-0.0549407	9.32399	2.99284	0.437334	8.60797e-44	0.0419972
MPP7	17893533	8.54063e-46	0.867949	-0.870652	0.0213667	0.0188	0.0211333	0.0184667	CD4	0.305841	0.2403	-0.0159874	9.31638	0.76629	0.73464	3.34306e-36	0.157846
LRRC59	17719145	1.177e-39	1.63465	-1.62471	0.0577667	0.0515333	0.0560333	0.0507	CD4	0.306227	0.33846	-0.0658686	9.34181	1.97973	0.431377	1.19855e-44	1.73896e-11
ICAM2	17339858	7.09826e-28	1.16609	-1.16368	0.2199	0.200167	0.197633	0.179533	CD4	0.307056	0.307661	-0.202877	9.44514	7.94985	0.0193081	3.39494e-30	0.183661
MYL12A	17225343	9.6628e-25	1.11172	-1.12084	3.44683	3.20297	0.943933	0.917633	CD4	0.307064	0.305624	-0.519477	10.712	149.685	3.35963e-34	1.07818e-48	0.0224635
ZNF136	17872746	4.86652e-45	1.43586	-1.42887	0.0426333	0.0365333	0.0417	0.0355	CD4	0.30736	0.351473	-0.128897	9.33143	11.2139	0.0933464	5.55997e-32	5.41374e-06
RNF146	17764070	3.41022e-41	1.3005	-1.30682	0.0505667	0.0476	0.0496	0.0468333	CD4	0.30775	0.245072	-0.041865	9.33781	0.819286	0.627879	6.89912e-39	0.0138986
SKP1	17303605	7.31956e-27	1.76542	-1.77684	1.11267	1.01797	0.664767	0.621167	CD4	0.307908	0.284991	-0.555911	9.91618	83.3956	7.87043e-20	5.42586e-36	0.000186086
TANK	17429624	1.80925e-30	1.59411	-1.59496	0.168333	0.154633	0.1512	0.143567	CD4	0.308013	0.292365	-0.304458	9.41466	19.3764	0.000545174	8.99707e-44	0.00834019
DKC1	17764304	3.34728e-41	1.26516	-1.2684	0.112733	0.09	0.103933	0.0851667	CD4	0.308223	0.447984	-0.258887	9.372	19.0203	0.00318809	3.20166e-41	0.0659096
TAGLN2	17596344	1.32003e-35	1.1684	-1.1625	0.437167	0.3698	0.3305	0.287533	CD4	0.308318	0.335719	-0.395336	9.5643	28.8264	1.28368e-07	3.9682e-37	0.00935268
SRBD1	17838656	8.17649e-44	1.27414	-1.28206	0.0203667	0.0198	0.0202333	0.0196333	CD4	0.308556	0.2608	-0.0174335	9.31685	0.554396	0.775527	6.22406e-44	3.83894e-12
CETN3	17776297	1.28517e-41	1.13797	-1.15374	0.0386333	0.0343667	0.0382	0.0335667	CD4	0.308849	0.351317	-0.190429	9.32805	28.7662	0.0104789	0.016621	1.19016e-05
ATIC	17638057	5.89214e-37	1.25029	-1.24859	0.0875667	0.0845667	0.0827333	0.0815	CD4	0.308916	0.229133	-0.298554	9.36256	31.203	0.000383834	3.94096e-42	0.145332
PLEK2	17948683	7.85366e-48	0.710872	-0.697688	0.00836667	0.00726667	0.00836667	0.00726667	CD4	0.310056	0.360137	-0.0316812	9.30827	10.2267	0.414243	1.01326e-13	0.0453049
NECAP2	17480169	5.54695e-32	1.43751	-1.42915	0.2379	0.215533	0.208133	0.1884	CD4	0.310204	0.275288	-0.210901	9.4566	8.28265	0.0137363	6.1832e-54	3.16588e-33
CCNB1	17954162	4.90083e-48	1.04847	-1.0424	0.00456667	0.00253333	0.00456667	0.00253333	CD4	0.310605	0.893377	-0.0324339	9.30523	40.4387	0.22502	5.81542e-13	8.40694e-05
DIS3L	17854444	2.22454e-44	1.96247	-1.96461	0.0464333	0.0437667	0.0450667	0.0424333	CD4	0.310777	0.206588	-0.209872	9.33446	29.8177	0.00486239	2.75148e-39	0.182885
NXPE3	17594549	1.50697e-35	1.44357	-1.42363	0.0632333	0.0657667	0.062	0.0629667	CD4	0.310818	0.18726	-0.0740996	9.34811	2.21842	0.385076	3.7473e-47	0.0279995
DBNL	17430815	1.66831e-30	1.42503	-1.42651	0.1918	0.178067	0.175767	0.160967	CD4	0.310994	0.289747	-0.387645	9.42958	29.4067	1.18557e-05	6.482e-32	0.104453
LONP1	17840298	7.14407e-44	1.15618	-1.15704	0.0151	0.0158	0.0144333	0.0155	CD4	0.311458	0.145967	-0.0206134	9.31404	1.66168	0.658348	6.98761e-30	0.00976788
WDR5B	17891301	1.03026e-45	1.00916	-1.00741	0.0132667	0.0123667	0.0132667	0.0123	CD4	0.312007	0.296024	-0.0606297	9.31206	17.6271	0.179716	3.9716e-306	1.05106e-05
MTMR14	17614171	3.52115e-36	1.91022	-1.90661	0.0877667	0.0830667	0.0852	0.0803333	CD4	0.31218	0.272529	-0.139958	9.36234	6.40051	0.107112	0	1.57286e-21
METTL10	17617355	2.77768e-36	1.08705	-1.08787	0.0667333	0.0631	0.0638	0.0610333	CD4	0.312214	0.292964	-0.156803	9.34795	10.0785	0.0621865	1.67275e-44	0.0245981
PPP1R37	17837656	8.87664e-44	1.07901	-1.07495	0.0288667	0.0264	0.0287333	0.0262667	CD4	0.312723	0.266874	-0.182767	9.32242	49.1339	0.00251117	1.67523e-192	6.87426e-14
NOB1	17798468	2.1614e-42	1.80278	-1.78912	0.116	0.100233	0.108233	0.0931	CD4	0.313865	0.32382	-0.140481	9.37745	5.23689	0.112758	2.49095e-19	0.0352686
EIF4H	17788225	4.93562e-42	1.95664	-1.94004	0.243367	0.201967	0.216833	0.183267	CD4	0.314214	0.368517	-0.121847	9.45642	2.96587	0.143993	1.18905e-263	5.17851e-14
RCL1	17842272	6.0732e-44	1.09701	-1.09625	0.0212667	0.0188667	0.0212667	0.0187333	CD4	0.314381	0.369093	-0.00191941	9.31698	8.90451e-05	0.995842	6.77048e-47	0.000421476
PATL1	17832305	1.37697e-43	1.50399	-1.50546	0.0269333	0.0281667	0.0265	0.0271333	CD4	0.314631	0.122041	-0.0344235	9.32189	1.65015	0.579716	2.43903e-63	7.5913e-11
ADRM1	17770463	2.04862e-41	1.43011	-1.42955	0.199	0.169833	0.186533	0.155733	CD4	0.315036	0.384875	-0.236488	9.42968	11.4971	0.00680397	2.22808e-27	0.165371
RLN2	17859082	1.51515e-44	1.14134	-1.13661	0.0181667	0.0186	0.0175	0.0179	CD4	0.315112	0.128441	-0.0364189	9.3155	2.90583	0.532369	4.05059e-45	0.000893141
UXS1	17703026	4.12323e-39	1.68792	-1.67926	0.213467	0.1845	0.190267	0.164333	CD4	0.315182	0.352583	-0.33235	9.43627	21.4358	0.00014227	0	1.58939e-38
CECR1	18033598	4.68172e-51	1.18607	-1.16951	0.0395667	0.0293667	0.0384333	0.0281333	CD4	0.315191	0.423379	-0.133483	9.32798	13.9397	0.0778623	1.99305e-25	3.07143e-06
PAIP2	17002131	3.39865e-19	1.39436	-1.40491	0.424833	0.395933	0.349333	0.328867	CD4	0.31531	0.303448	-0.398856	9.57219	28.499	3.40885e-07	6.11711e-23	0.1748
TTC5	17844255	5.15833e-44	1.58138	-1.58873	0.0459333	0.0414333	0.0458	0.0408	CD4	0.315817	0.279029	-0.175311	9.33266	21.2446	0.0193132	2.88477e-42	0.06573
PECAM1	17939805	1.68257e-47	0.878325	-0.86918	0.00573333	0.0059	0.00573333	0.00556667	CD4	0.317065	0.165935	-0.0561582	9.30668	49.4571	0.106294	1.20498e-11	0.0692503
PDE4A	17904728	3.32508e-46	0.981187	-0.980683	0.0083	0.00806667	0.00823333	0.00793333	CD4	0.317422	0.210848	-0.0203167	9.30865	2.69215	0.665495	6.53971e-47	0.0614621
ANXA5	18051340	9.61591e-52	0.858514	-0.859261	0.2634	0.200767	0.223933	0.1738	CD4	0.317467	0.461371	-0.450145	9.45936	36.5966	2.47299e-07	4.5777e-45	6.69879e-05
SURF4	17676959	3.07241e-38	1.38801	-1.39314	0.121233	0.1071	0.114167	0.1005	CD4	0.317612	0.348034	-0.103242	9.38219	2.54232	0.261944	1.89927e-46	0.116421
SLC39A7	17935396	2.45395e-47	1.44652	-1.45693	0.0366333	0.0284333	0.0356333	0.0284333	CD4	0.317709	0.386099	-0.121741	9.32519	14.7218	0.0819191	4.72913e-45	0.193436
AMN1	17791086	3.92046e-42	1.25905	-1.26356	0.0317333	0.0353	0.0309333	0.0340667	CD4	0.31794	0.092513	-0.125394	9.32563	16.1103	0.0632936	5.98495e-32	0.0593006
RBM3	17210858	2.33112e-24	1.7723	-1.7776	0.740667	0.672133	0.505367	0.469633	CD4	0.318011	0.316753	-0.510337	9.7352	57.8694	3.02594e-14	1.41554e-43	0.0716545
SLC36A4	17822700	3.02074e-43	1.16488	-1.15001	0.0297333	0.0288333	0.0287667	0.0285	CD4	0.31802	0.184303	-0.0587191	9.32373	4.25075	0.366823	1.35012e-45	0.107411
HCCS	17826973	2.13059e-43	1.31666	-1.32787	0.0368	0.0322333	0.0368	0.0314667	CD4	0.318294	0.381117	-0.0749805	9.32727	4.99263	0.296636	3.52731e-37	0.0388326
LPCAT3	17940910	1.53056e-47	1.11626	-1.11902	0.0236	0.019	0.0236	0.0187667	CD4	0.318372	0.479121	-0.0698032	9.31723	8.19257	0.274162	1.80539e-44	0.147883
CDC6	17923408	6.82361e-47	1.03592	-1.04055	0.00113333	0.000633333	0.00113333	0.000633333	CD4	0.318408	1.02293	-0.0113263	9.30316	96.5626	0.260172	1.05856e-32	0.000882809
ZNF563	17871050	5.60521e-45	1.30474	-1.29608	0.0322	0.0255333	0.0317	0.0253	CD4	0.318573	0.409738	-0.199808	9.32275	48.5886	0.00251629	2.48352e-48	0.0997244
GXYLT1	17880609	2.52414e-45	1.05992	-1.0528	0.0211667	0.0206667	0.0208333	0.0198	CD4	0.318627	0.133032	-0.0637204	9.31744	8.77174	0.252269	3.71772e-47	0.00993262
ATG7	17897708	6.01067e-46	1.36715	-1.37028	0.0164667	0.0134667	0.0164	0.0134667	CD4	0.319041	0.423034	-0.00105518	9.31346	0.00174116	0.984768	3.32187e-46	0.0337155
NSFL1C	17773645	1.58882e-41	1.81981	-1.81987	0.1016	0.0858	0.0971667	0.0839333	CD4	0.32002	0.348312	-0.173934	9.36736	9.17445	0.0456663	4.9046e-34	0.184362
RACGAP1	17955723	4.28388e-48	1.10978	-1.09089	0.00876667	0.00563333	0.00876667	0.00563333	CD4	0.320075	0.468677	-0.073825	9.30735	61.2823	0.0601743	5.28286e-23	1.07422e-05
BRIX1	17674110	3.82115e-38	1.24917	-1.25629	0.131033	0.111333	0.122767	0.106267	CD4	0.320225	0.387498	-0.193392	9.38734	9.39743	0.0286712	4.37362e-43	3.93046e-05
PSMD4	17597713	1.19311e-35	1.75186	-1.75898	0.255233	0.231367	0.228333	0.204433	CD4	0.320244	0.281503	-0.346403	9.46581	22.6518	4.16425e-05	2.22574e-41	0.0138986
PRCP	17788753	4.73037e-42	1.64854	-1.65837	0.0426333	0.0384667	0.0414	0.0380333	CD4	0.320298	0.263492	-0.0863469	9.3309	5.71047	0.236367	1.48987e-46	0.183499
ANKRD42	17666827	6.66445e-38	1.11488	-1.11357	0.0791333	0.0803667	0.0756333	0.0749	CD4	0.320705	0.133172	-0.147673	9.35803	8.11602	0.0772861	3.25718e-28	0.086095
IP6K2	17679917	2.44913e-38	1.46995	-1.45681	0.0626667	0.0622667	0.0596667	0.0602667	CD4	0.320811	0.191381	-0.0280182	9.34689	0.320036	0.741349	5.05053e-46	0.011241
METTL2A	17890969	1.05939e-45	2.7814	-2.76873	0.0402667	0.0329333	0.0395	0.0322	CD4	0.32087	0.380542	-0.125056	9.32812	12.7933	0.0874346	2.30144e-44	0.00811885
STARD4	17776435	1.27105e-41	0.990599	-0.984467	0.0281667	0.0253	0.0267333	0.0247	CD4	0.321275	0.366998	-0.0294264	9.32139	0.814792	0.710424	7.94528e-52	0.0174556
RNF5	17632748	8.78172e-37	1.57042	-1.56189	0.1576	0.136867	0.1473	0.1298	CD4	0.321973	0.35143	-0.376766	9.40528	31.1138	2.35491e-05	4.0489e-18	0.00245101
ITPA	17791275	3.86123e-42	1.83169	-1.83732	0.0800667	0.0748667	0.0766667	0.0719333	CD4	0.322074	0.253796	-0.214075	9.35628	15.852	0.0132795	3.52967e-48	0.0712156
TOPORS	17662479	9.28122e-38	1.74577	-1.74444	0.0919667	0.0866667	0.0837333	0.0817333	CD4	0.3223	0.204412	-0.111121	9.36449	3.83093	0.199325	2.37404e-51	0.000519669
PDXDC1	17777689	1.14965e-41	1.48919	-1.48773	0.0625667	0.0520333	0.0601667	0.0506	CD4	0.322375	0.433746	-0.0728308	9.34301	2.60515	0.362612	7.19873e-41	0.160552
ALG13	17594105	1.55713e-35	1.54947	-1.54805	0.078	0.0769333	0.0748667	0.0726667	CD4	0.322383	0.260758	-0.0904251	9.35671	2.94505	0.284269	7.93322e-43	0.0170312
RNH1	17326469	1.68921e-27	1.52101	-1.51897	0.253533	0.233467	0.220033	0.204133	CD4	0.322423	0.29272	-0.151492	9.46461	4.15783	0.080897	5.01537e-27	3.369e-09
MAPK8IP3	17920885	8.45698e-47	1.41271	-1.40333	0.0123333	0.0096	0.0121667	0.0094	CD4	0.322757	0.422797	-0.0717906	9.31026	38.0383	0.0724869	0.0978205	0.0049145
MRPS22	17797259	2.38311e-42	1.62808	-1.63617	0.0535	0.0503333	0.0521	0.0498333	CD4	0.322942	0.234801	-0.274129	9.33883	46.0638	0.00026157	5.8198e-42	0.00159309
MRPL35	17659730	1.14394e-37	1.70352	-1.70775	0.0515	0.0495	0.0491	0.0478667	CD4	0.323363	0.222141	-0.221435	9.3381	26.9793	0.00531739	4.61892e-36	0.153079
TRAV13-2	17948967	7.66421e-48	0.966769	-0.969212	0.0241667	0.0176333	0.0217333	0.0152333	CD4	0.323473	0.55944	-0.0797219	9.3174	10.7957	0.203166	1.84483e-95	1.20238e-10
TLK1	17577025	5.45935e-35	0.894777	-0.884028	0.127467	0.1234	0.1197	0.114133	CD4	0.323542	0.234008	-0.29518	9.38989	21.009	0.000894085	5.94654e-25	0.0308246
APEX2	17905925	3.00529e-46	1.51758	-1.5268	0.0231	0.0187333	0.0224333	0.0186667	CD4	0.32377	0.445445	-0.0377071	9.3175	2.34098	0.555026	7.4304e-265	2.30097e-13
FAM19A2	17889955	1.15354e-45	0.813977	-0.799973	0.0078	0.00796667	0.0078	0.00746667	CD4	0.323791	0.255833	-0.0401863	9.30808	19.279	0.264664	5.88338e-31	0.000273699
RYR1	17947529	8.67263e-48	0.761336	-0.753226	0.00183333	0.000633333	0.00183333	0.000633333	CD4	0.323808	1.23354	-0.0121765	9.3033	83.8708	0.252652	1.7679e-09	0.0139342
TRAM2	17934930	2.55371e-47	1.01296	-1.01328	0.0140667	0.0099	0.0137667	0.0098	CD4	0.323957	0.575761	-0.050766	9.31138	8.67713	0.380652	4.55075e-32	0.123354
SCOC	17782106	8.06896e-42	1.49148	-1.49077	0.122967	0.0985333	0.1177	0.0935667	CD4	0.323991	0.417604	-0.387236	9.37963	39.2871	1.36696e-05	6.99205e-18	2.31724e-05
PCTP	17992372	1.77614e-49	1.09289	-1.08334	0.0113333	0.00666667	0.0111	0.00666667	CD4	0.324279	0.636205	-0.132703	9.30886	129	0.00247781	6.11404e-49	0.0766688
SUPT20H	17671871	4.53465e-38	2.00068	-1.99801	0.1249	0.108167	0.119733	0.103367	CD4	0.32443	0.325281	-0.266164	9.38217	18.4193	0.0025366	1.41986e-34	0.0284314
RAB1A	17696243	6.96926e-39	1.50904	-1.51982	0.1234	0.110867	0.114867	0.103867	CD4	0.325032	0.319396	-0.324037	9.38407	26.2595	0.000283104	3.762e-47	0.00172766
EDEM1	17837973	8.64847e-44	1.52429	-1.51681	0.0452333	0.0437667	0.0436333	0.0418667	CD4	0.32528	0.216103	-0.0732927	9.33378	3.57426	0.326385	2.2154e-49	0.0846715
PRDX2	17926161	5.39769e-47	1.50009	-1.50668	0.500833	0.4046	0.393933	0.325133	CD4	0.325371	0.424675	-0.69166	9.59258	90.9329	2.27719e-20	8.01729e-54	2.32169e-05
ZUFSP	17903432	3.7096e-46	1.43747	-1.43783	0.0169333	0.0138333	0.0168333	0.0137667	CD4	0.325913	0.32083	-0.0664397	9.31383	10.0881	0.278889	4.56143e-80	1.87006e-78
CRYZ	17889305	1.21822e-45	1.14383	-1.14454	0.0299	0.0224667	0.0282667	0.0217333	CD4	0.325974	0.535907	-0.279615	9.32177	114.72	4.88086e-06	5.20431e-47	0.0487418
PRDX3	17718670	1.22146e-39	1.55958	-1.56482	0.132433	0.1153	0.1235	0.1067	CD4	0.326001	0.339612	-0.444959	9.38799	47.8474	6.55893e-07	9.38892e-38	0.0486495
CLASRP	17726998	6.36962e-40	1.71112	-1.72269	0.0420333	0.0442667	0.0405	0.0428	CD4	0.326217	0.0819753	-0.175663	9.33409	20.3908	0.0195366	0.10015	2.03547e-09
PXN	17730743	4.74918e-40	1.30694	-1.28515	0.0748333	0.0676	0.0722667	0.0641	CD4	0.326529	0.309836	-0.00931995	9.35331	0.0265396	0.918441	6.82389e-40	0.0585472
PDCD11	17829029	1.80074e-43	0.81063	-0.80805	0.0227	0.0241667	0.0219667	0.0225333	CD4	0.327558	0.0802288	-0.0270868	9.31916	1.24374	0.649055	2.04308e-37	0.0413528
PPP2R5E	17668337	5.93943e-38	2.01013	-1.99967	0.110333	0.0984	0.101867	0.0914	CD4	0.32785	0.296017	-0.252885	9.37567	17.7739	0.00378395	3.11938e-31	0.0168855
AAGAB	17873143	4.7081e-45	1.12969	-1.12107	0.0394	0.0317333	0.0382	0.0313333	CD4	0.327888	0.441354	-0.00775861	9.32759	0.0458797	0.920722	1.01052e-14	0.00235066
NT5C3B	17860002	1.40389e-44	1.01038	-1.01735	0.0494667	0.0400333	0.0478333	0.0385333	CD4	0.328151	0.409109	-0.45364	9.33434	134.562	2.32131e-09	6.48733e-08	0.0624264
TPMT	17818261	4.33838e-43	1.5862	-1.60014	0.0469333	0.0422	0.0454333	0.0411333	CD4	0.328453	0.288017	-0.167063	9.33328	17.8194	0.0314605	2.79766e-41	0.00760188
OS9	17679362	2.55562e-38	1.82023	-1.81114	0.122167	0.110833	0.1139	0.1041	CD4	0.328455	0.27869	-0.122784	9.38258	3.89062	0.162476	6.5002e-28	3.6522e-07
EMC2	17842335	6.04179e-44	1.50323	-1.50588	0.0609	0.0536	0.0580333	0.0506333	CD4	0.328792	0.291881	-0.243392	9.34278	29.9281	0.00201335	3.94126e-40	0.0362191
RELA	17760937	4.37543e-41	1.96369	-1.95078	0.0785667	0.0645	0.0745667	0.0624	CD4	0.329364	0.404829	-0.128787	9.35208	6.3507	0.126011	1.25743e-29	0.00311431
PEF1	17877341	3.31681e-45	1.63411	-1.63018	0.0904667	0.0727333	0.0878	0.0706667	CD4	0.329749	0.391995	-0.258919	9.35871	22.8171	0.00273874	6.57359e-41	0.0895101
SRD5A1	17862588	1.13283e-44	1.10335	-1.1078	0.0149667	0.0157667	0.0149	0.0154667	CD4	0.329789	0.114804	-0.0638074	9.31351	16.0236	0.173932	1.89108e-28	5.62389e-24
ADAM17	17923133	6.98518e-47	0.822775	-0.820859	0.0745667	0.0607667	0.0721333	0.0583667	CD4	0.329928	0.369107	-0.200494	9.35	16.2313	0.0159769	1.41958e-27	0.0447495
PSMA3	17647862	2.81248e-37	1.23802	-1.24722	0.177233	0.1576	0.160633	0.143967	CD4	0.32998	0.319709	-0.275964	9.41862	15.707	0.00181749	2.59169e-48	0.0801693
CNBP	17376719	6.31954e-29	1.57939	-1.57323	0.904633	0.7826	0.589133	0.532133	CD4	0.33019	0.365689	-0.0499477	9.80686	0.590261	0.442334	1.76248e-200	4.29002e-05
DNAJC14	17922359	7.46064e-47	1.68431	-1.67784	0.0208333	0.0200667	0.0205	0.0200667	CD4	0.330996	0.137167	-0.0788085	9.31746	11.8596	0.179801	2.01033e-49	0.00557584
MRE11A	17898457	5.64319e-46	1.3589	-1.35794	0.0427333	0.0352667	0.0414	0.0343333	CD4	0.331153	0.390054	-0.132743	9.33089	12.5273	0.0796253	2.99479e-46	0.0872971
SMG9	17896160	6.84734e-46	1.75878	-1.74109	0.0275333	0.0236667	0.0271333	0.0232667	CD4	0.331305	0.358558	-0.025524	9.32095	0.834635	0.701133	5.64293e-37	0.0150757
SEC63	17887767	1.38601e-45	2.26839	-2.26069	0.159467	0.1171	0.148167	0.108767	CD4	0.331327	0.509409	-0.349189	9.395	28.339	8.73785e-05	7.83838e-33	0.0613627
PSMC3	17681845	2.11233e-38	1.8755	-1.88312	0.1433	0.1231	0.134367	0.115667	CD4	0.331527	0.368399	-0.276876	9.39379	18.0774	0.0018074	2.8415e-46	0.182885
THAP11	17795178	2.81896e-42	2.31884	-2.31738	0.0598667	0.0495333	0.0574667	0.0486	CD4	0.331795	0.427338	-0.18521	9.34001	17.546	0.0233057	1.98934e-42	0.00315014
RAB11B	17871778	5.27537e-45	1.79284	-1.79161	0.1585	0.123567	0.144567	0.112067	CD4	0.331888	0.441708	-0.186563	9.39828	7.99188	0.03419	8.87233e-48	0.182806
PDCL	17758640	5.2515e-41	1.4813	-1.46011	0.0536333	0.0466	0.0523333	0.0448	CD4	0.332438	0.338605	-0.147914	9.33888	11.8477	0.0626269	1.25382e-43	0.0850321
HDHD2	17901560	4.34438e-46	1.92151	-1.9368	0.0617333	0.0524333	0.0608	0.0509	CD4	0.332742	0.305194	-0.205201	9.34324	19.9002	0.012142	6.69312e-31	0.0639983
GRK5	17885009	1.74651e-45	0.786829	-0.780237	0.0329	0.0313	0.0321	0.0308667	CD4	0.332873	0.14584	-0.0880865	9.32459	7.50139	0.215233	5.94313e-15	0.0605911
TIA1	17757302	5.84007e-41	1.41438	-1.408	0.0486	0.045	0.0472333	0.0444667	CD4	0.332941	0.266241	-0.164953	9.33682	17.0312	0.0299079	0.00128608	0.0473286
MCCC2	17813306	6.49334e-43	2.12012	-2.11367	0.0261	0.0268333	0.0251	0.0263667	CD4	0.333104	0.120832	-0.0729763	9.32166	7.04039	0.262907	6.35638e-18	0.00392104
FAM65A	17897889	5.91974e-46	1.86896	-1.86863	0.00806667	0.00846667	0.00806667	0.00846667	CD4	0.333104	0.243661	-0.0169646	9.308	2.69241	0.678142	6.17113e-42	0.00142699
OPA1	17857451	1.73438e-44	1.26225	-1.26537	0.0258333	0.0271333	0.0258333	0.0267333	CD4	0.333227	0.0386132	-0.192052	9.32221	51.9779	0.00189801	1.95612e-35	0.0651915
ZC3H14	17867612	7.46228e-45	1.24481	-1.242	0.0604	0.0498667	0.0577667	0.0481333	CD4	0.333435	0.400232	-0.074438	9.34058	2.82244	0.356014	3.55016e-42	0.0772721
WDR74	17675565	3.41852e-38	1.84207	-1.85548	0.0944	0.0859667	0.0889333	0.0832667	CD4	0.334211	0.302343	-0.0932154	9.36664	2.58242	0.295781	4.66706e-36	0.101925
CTD-3074O7.5	17812173	7.11973e-43	0.688323	-0.690486	0.0198667	0.0171333	0.0196333	0.017	CD4	0.334409	0.390996	-0.0162079	9.31582	0.567229	0.781431	7.32706e-32	2.38747e-23
PLAA	17817853	4.485e-43	1.35001	-1.34993	0.0304	0.0287333	0.0293333	0.0279	CD4	0.33447	0.283606	-0.109634	9.32379	15.0551	0.0865051	3.49913e-44	0.0204239
RTP4	17847535	3.93635e-44	1.26352	-1.24856	0.0237333	0.0227	0.0225667	0.0227	CD4	0.334612	0.210276	-0.175464	9.31962	44.9903	0.0068595	1.09588e-24	0.00210824
FDFT1	18082446	5.83969e-53	1.52271	-1.51673	0.297733	0.2181	0.244267	0.187433	CD4	0.334669	0.511228	-0.256384	9.47436	12.4014	0.00204152	4.07497e-34	0.0238552
MPZL2	17945165	1.06252e-47	1.03256	-1.0313	0.0014	0.0011	0.0014	0.0011	CD4	0.335176	0.384154	-5.74314e-05	9.30355	0.747246	0.909346	1.83588e-46	0.025978
TRAPPC4	17807408	1.04824e-42	1.32511	-1.32045	0.137633	0.114733	0.1293	0.1091	CD4	0.335505	0.375345	-0.310969	9.39017	23.1852	0.000483697	7.50517e-58	0.143708
BAG2	17832004	1.41136e-43	1.017	-1.01153	0.0277333	0.0236667	0.0269333	0.0234667	CD4	0.335608	0.370189	-0.0414311	9.32074	2.22466	0.542931	2.99848e-47	0.100012
CEP41	17936242	2.28266e-47	1.26268	-1.26942	0.00823333	0.00616667	0.00796667	0.00593333	CD4	0.33561	0.445441	-0.00246507	9.30775	0.330544	0.882044	3.61797e-14	3.16304e-27
CHURC1	17920436	8.78601e-47	2.16034	-2.15274	0.3692	0.2921	0.308633	0.2492	CD4	0.335613	0.404269	-0.449106	9.52487	38.6429	7.09685e-09	1.14729e-19	0.0670677
LCK	18504960	6.35505e-71	1.46938	-1.4716	1.01267	0.754833	0.6277	0.5083	CD4	0.335746	0.516082	-0.339644	9.82227	30.4991	3.41482e-08	2.09907e-43	0.0410966
MCL1	16357357	2.5023e-07	1.33316	-1.33149	0.371067	0.419833	0.305467	0.327067	CD4	0.336156	0.0516614	-0.37189	9.56011	23.7418	3.69711e-06	8.80274e-41	0.190514
DHRS4	17924403	6.26949e-47	0.637028	-0.641782	0.0261	0.0197667	0.0255667	0.0193667	CD4	0.336363	0.466594	-0.278062	9.31927	105.87	3.99183e-05	1.2071e-44	0.112316
PIGU	17854588	2.1982e-44	1.43932	-1.43172	0.0207667	0.0181	0.0201667	0.0176667	CD4	0.336453	0.406416	-0.121504	9.31617	34.6154	0.0294369	6.31434e-45	0.00051172
OTUD7B	17900834	4.61869e-46	1.07087	-1.08172	0.0158	0.0157667	0.0153333	0.0155667	CD4	0.336533	0.195654	-0.00923098	9.31407	0.262187	0.857634	1.23641e-45	0.174686
RRN3	17860474	1.35001e-44	1.46445	-1.47127	0.0407333	0.0366	0.0390667	0.0355	CD4	0.336624	0.299727	-0.178694	9.32989	26.8404	0.0109883	1.54517e-36	0.167133
DUSP14	17887305	1.44077e-45	1.14693	-1.15772	0.0256333	0.0227333	0.0249	0.0224	CD4	0.337068	0.270947	-0.0433773	9.31955	2.61433	0.509176	3.31556e-45	0.00126178
UBA1	17874227	4.3012e-45	2.12779	-2.12104	0.0373333	0.0347333	0.0365333	0.0345333	CD4	0.337069	0.260486	-0.0580102	9.32792	2.61652	0.437795	3.0672e-19	0.0217277
SEMA4D	17377227	6.11036e-29	1.06509	-1.05828	0.112933	0.118	0.104433	0.111967	CD4	0.337259	0.14849	-0.187058	9.38312	9.03061	0.0334488	2.42012e-38	0.000447405
RAB3D	17956887	3.87474e-48	1.08801	-1.08509	0.0071	0.0053	0.0071	0.0053	CD4	0.337331	0.368574	-0.0557555	9.30728	37.4665	0.147311	7.15316e-38	0.0147206
EAF2	17854992	2.12594e-44	1.08761	-1.08685	0.0134333	0.0141333	0.0134333	0.0141333	CD4	0.337929	0.125861	-0.0831336	9.31244	24.0589	0.110466	1.43794e-39	0.0981847
MRPL16	17862910	1.10295e-44	1.27652	-1.28651	0.139633	0.112	0.131567	0.106833	CD4	0.338159	0.412508	-0.204809	9.39046	10.1767	0.0206838	0.0016642	0.003099
CARS	17912798	1.68001e-46	1.44336	-1.42915	0.0554	0.0419333	0.0541667	0.0408	CD4	0.338855	0.468199	-0.131665	9.33683	9.45518	0.103914	3.3225e-27	0.00673949
TMEM19	17825038	2.49569e-43	2.03435	-2.02837	0.0394	0.0326	0.0388667	0.0321333	CD4	0.33897	0.401128	-0.0100822	9.32894	0.0597981	0.909059	1.52674e-39	0.043949
MSL3	17771488	1.88765e-41	1.64849	-1.63997	0.127667	0.109367	0.118467	0.1021	CD4	0.339012	0.31214	-0.325636	9.38473	26.4065	0.000250922	6.44211e-43	5.26645e-05
COLGALT1	17869635	6.30615e-45	1.32455	-1.33407	0.0142333	0.0128	0.0139667	0.0128	CD4	0.339185	0.394973	-0.0283452	9.31206	3.20177	0.564134	2.13477e-34	0.000244972
CD79B	17648833	2.61339e-37	1.14331	-1.14049	0.0826333	0.0759333	0.0766	0.0728	CD4	0.339325	0.306067	-0.274486	9.35751	26.0267	0.00145401	8.40953e-35	0.00890289
LYPD3	17890497	1.10222e-45	1.12283	-1.12111	0.0141	0.0116667	0.0139	0.0115667	CD4	0.339416	0.420173	-0.0185316	9.31193	1.23601	0.726706	1.38784e-29	0.00311431
COPZ1	17701048	4.80597e-39	1.79493	-1.80505	0.1636	0.139467	0.149433	0.1282	CD4	0.339553	0.340385	-0.32868	9.40614	23.5124	0.000210617	2.48008e-43	0.0920655
PFN1	17629548	1.11644e-36	1.03411	-1.0377	4.4419	3.91593	0.965133	0.946367	CD4	0.340877	0.349666	-0.536775	10.9247	203.977	7.16401e-46	1.61177e-40	0.127597
AKR1B1	18176175	1.02978e-56	1.54606	-1.55216	0.193367	0.131133	0.173333	0.119467	CD4	0.340917	0.590793	-0.285751	9.41135	17.5423	0.00121046	3.19255e-52	0.00438083
EPS8L2	17731715	4.40042e-40	1.56189	-1.54783	0.0664333	0.0618333	0.0640333	0.0594333	CD4	0.3412	0.27326	-0.373545	9.3466	58.4408	9.6243e-06	6.05276e-38	0.0973342
AP5M1	17772524	1.73773e-41	1.99694	-1.99302	0.0761333	0.0639667	0.0729	0.0619333	CD4	0.34188	0.384894	-0.163149	9.35098	10.0511	0.0585913	7.37212e-42	0.142319
DISC1	17916376	1.24035e-46	1.21811	-1.2157	0.0181	0.0157	0.0181	0.0157	CD4	0.342114	0.269421	-0.0137618	9.31449	0.69614	0.760121	5.60653e-40	0.137571
LRSAM1	17906949	2.75613e-46	1.2233	-1.21978	0.0117	0.0092	0.0114	0.0092	CD4	0.342394	0.392945	-0.00574728	9.31033	0.128693	0.91829	4.52085e-18	0.00812954
CHEK2	17948797	7.77706e-48	1.3072	-1.30649	0.0163	0.0122	0.0163	0.0119	CD4	0.342807	0.543906	-0.0361212	9.3128	4.34842	0.493119	8.81245e-37	0.00305697
CLK3	17909086	2.30044e-46	2.04842	-2.05554	0.1208	0.104133	0.1155	0.0982333	CD4	0.343038	0.317557	-0.22693	9.38054	13.6691	0.00968048	2.69091e-24	0.142971
DCTD	17618039	2.63959e-36	1.87567	-1.87757	0.0809667	0.0801	0.0779667	0.0778333	CD4	0.343453	0.22579	-0.0525549	9.35847	1.04342	0.519911	1.48837e-26	0.0363961
GNPDA1	17804133	1.36687e-42	1.24495	-1.25061	0.0230333	0.02	0.0218333	0.0198	CD4	0.343648	0.411601	-0.0918027	9.31859	14.3174	0.133064	5.77281e-45	0.104174
ZFAND1	17530367	1.59651e-33	1.97392	-1.98235	0.195733	0.1767	0.1777	0.160367	CD4	0.343689	0.287511	-0.492909	9.42957	48.0672	2.23652e-08	1.13387e-62	8.43463e-20
PSMC1	17626229	1.43156e-36	2.16487	-2.16243	0.171967	0.1549	0.1604	0.143833	CD4	0.343916	0.307756	-0.165104	9.41517	5.81186	0.0612511	2.93116e-37	0.000198042
MVD	17848819	3.54067e-44	1.20193	-1.20408	0.0901667	0.0741333	0.0858	0.0692	CD4	0.344693	0.415328	-0.216465	9.35911	15.2909	0.013709	7.44877e-38	0.0435789
ABCE1	17527709	1.93067e-33	1.64154	-1.62835	0.112867	0.11	0.1057	0.1029	CD4	0.345034	0.247213	-0.22727	9.38139	13.3898	0.0103063	8.98069e-25	0.0042014
LAT2	17882275	2.19577e-45	0.945175	-0.946509	0.00853333	0.0097	0.00853333	0.00956667	CD4	0.345178	0.149519	-0.0942304	9.30877	80.0309	0.0183463	2.0258e-48	0.00240627
GBAS	17781507	8.46613e-42	1.65465	-1.64993	0.0871667	0.0769333	0.0826667	0.0738667	CD4	0.345439	0.329202	-0.247648	9.35946	20.7844	0.00388276	8.08366e-49	0.000388161
AKIRIN2	17796101	2.61663e-42	1.47828	-1.47915	0.0969667	0.0845667	0.0935667	0.0821	CD4	0.345524	0.303729	-0.479022	9.36481	72.8158	2.69033e-08	6.30586e-49	1.15326e-05
SMARCA5	17689374	1.18392e-38	1.59647	-1.58642	0.123933	0.102	0.113567	0.0961	CD4	0.345719	0.427261	-0.175728	9.38054	7.98408	0.0486343	2.57217e-39	0.112376
SLC2A1	17837345	9.10631e-44	1.30671	-1.32131	0.0198667	0.0201	0.0195	0.0199	CD4	0.346244	0.212454	-0.0474429	9.31757	4.45239	0.410411	3.31412e-40	0.0426412
CHORDC1	17765216	3.11282e-41	1.73117	-1.73357	0.1217	0.1041	0.113167	0.0971667	CD4	0.346936	0.312805	-0.427457	9.37989	46.8742	1.75403e-06	6.95664e-47	0.0464719
C3orf38	17705723	3.34511e-39	1.34798	-1.35522	0.0519333	0.0457667	0.0507	0.0443333	CD4	0.348008	0.352209	-0.0302924	9.33806	0.494248	0.706695	9.3728e-07	0.039947
LRIF1	17837318	9.12653e-44	2.08564	-2.08704	0.0655333	0.0589667	0.0616667	0.0541667	CD4	0.348301	0.263292	-0.153159	9.34648	10.4975	0.0587485	1.63438e-33	0.0170988
TFG	17793446	3.24154e-42	1.73524	-1.73927	0.095	0.079	0.0897667	0.0753667	CD4	0.348588	0.368193	-0.182243	9.36473	10.4529	0.0353578	3.80673e-35	0.00260458
ANKRD10	17663327	8.70109e-38	1.91893	-1.90994	0.0821333	0.0729	0.0789333	0.0713667	CD4	0.348998	0.334539	-0.129293	9.35831	5.95788	0.128879	5.94179e-43	0.00204326
SPRY1	17959425	3.11255e-48	0.592168	-0.595741	0.0107	0.0079	0.0107	0.00756667	CD4	0.349216	0.446878	-0.0139315	9.30912	1.42722	0.746495	1.74279e-46	0.0529594
SRP9	17024246	1.03503e-19	1.63488	-1.64062	0.568167	0.507267	0.432033	0.402133	CD4	0.349865	0.334639	-0.446164	9.64653	38.8526	4.91791e-10	4.59192e-46	0.183931
BLOC1S3	17923903	6.5421e-47	0.96189	-0.96868	0.0248	0.0186333	0.0247333	0.0180667	CD4	0.350033	0.561658	-0.092678	9.31757	14.6996	0.136065	2.73158e-25	0.0960819
MBIP	17721708	9.63491e-40	1.37485	-1.38586	0.0494333	0.0426	0.048	0.0420333	CD4	0.350273	0.404767	-0.245411	9.33536	37.779	0.00134352	6.43645e-16	0.00820222
HINT3	17819360	3.96673e-43	2.16399	-2.16941	0.0283333	0.0273333	0.0280333	0.0268	CD4	0.350346	0.254043	-0.0644989	9.3232	5.0111	0.327576	4.5734e-41	0.0157055
PSMD14	17749570	1.07768e-40	1.34955	-1.36441	0.0868	0.0724667	0.0826667	0.0693333	CD4	0.35036	0.438698	-0.2985	9.35842	30.5581	0.000554444	0.00649943	0.00251511
RTN3	17796466	2.54067e-42	1.68148	-1.67756	0.119033	0.101333	0.111967	0.0966667	CD4	0.35097	0.31821	-0.338803	9.37853	30.42	0.000136459	2.36842e-38	0.000948416
PTPN22	17830741	1.56522e-43	0.870381	-0.878898	0.0639333	0.0555333	0.0623667	0.0534333	CD4	0.351199	0.354881	-0.163313	9.34511	11.811	0.0492288	1.63337e-43	0.0784153
RUVBL1	17757973	5.53714e-41	1.12674	-1.12593	0.0674667	0.0559667	0.0639667	0.0544333	CD4	0.351557	0.438831	-0.0745441	9.34544	2.43488	0.381813	9.23678e-304	2.14148e-135
RP11-473M20.9	17915007	1.3931e-46	1.0379	-1.04499	0.0130667	0.0104667	0.0130667	0.0104667	CD4	0.35169	0.428302	-0.199217	9.31129	238.23	1.26287e-06	1.3346e-43	0.12787
USP13	17941172	1.49658e-47	1.61019	-1.62312	0.0049	0.00443333	0.0049	0.00423333	CD4	0.352151	0.194513	-0.0307038	9.306	22.562	0.307099	2.22778e-55	5.81372e-06
CCT6A	17869513	6.37052e-45	1.80567	-1.81976	0.229933	0.184933	0.205333	0.168233	CD4	0.352933	0.420378	-0.427918	9.44601	35.5736	7.78309e-07	2.06381e-33	0.172364
UBR7	17917283	1.14844e-46	1.83326	-1.8194	0.0255333	0.0204333	0.0244333	0.0203333	CD4	0.353362	0.387274	-0.152783	9.31832	32.6951	0.024028	1.1309e-33	1.41499e-05
CKS1B	17925748	5.59098e-47	2.23408	-2.22631	0.0728333	0.0595	0.0704333	0.0584	CD4	0.353619	0.404124	-0.231738	9.34883	20.9753	0.00714639	7.30826e-44	0.0792008
MCM7	17809620	8.76023e-43	1.587	-1.58718	0.0507	0.0461667	0.0499667	0.0454333	CD4	0.353833	0.26838	-0.229747	9.33557	34.4104	0.00224389	1.17913e-39	0.131223
RHBDD3	17902732	3.93536e-46	1.55415	-1.53591	0.0177333	0.0134667	0.0174333	0.0134667	CD4	0.353887	0.517629	-0.0306874	9.31427	1.67575	0.646728	2.22479e-37	0.0315838
AC010226.4	17927532	4.80248e-47	1.59607	-1.59051	0.00223333	0.00236667	0.00223333	0.00236667	CD4	0.354321	0.143593	-0.0199771	9.30441	26.9721	0.389808	2.61981e-45	0.000231362
PAAF1	17904025	3.52845e-46	2.36539	-2.36285	0.0445333	0.0343667	0.0434	0.0335333	CD4	0.35488	0.477516	-0.215101	9.33077	33.1303	0.00438027	5.20382e-31	0.006668
KBTBD3	17720061	1.09577e-39	1.24593	-1.24989	0.0569333	0.0514667	0.0549667	0.0494333	CD4	0.354998	0.316897	-0.106164	9.33987	6.00835	0.178046	1.04033e-37	0.0792008
CAPZB	17760263	4.61622e-41	1.59349	-1.60121	0.711267	0.5865	0.504967	0.431167	CD4	0.355106	0.410236	-0.379118	9.70711	32.9499	9.70234e-09	4.72234e-73	2.15868e-61
THAP5	17713797	1.78588e-39	0.945392	-0.950018	0.0872333	0.0779	0.0842667	0.0742333	CD4	0.355422	0.313401	-0.100551	9.36015	3.46668	0.232859	1.29905e-56	0.00947055
C7orf55	17770331	2.07032e-41	1.56242	-1.54632	0.0764	0.0651667	0.0738667	0.0638333	CD4	0.355603	0.359384	-0.0924608	9.35263	3.34595	0.26742	1.52212e-46	0.0233017
VPS8	17725008	7.44347e-40	1.60269	-1.60041	0.0524	0.0479	0.0505333	0.0472333	CD4	0.355854	0.29585	-0.138467	9.33936	10.5993	0.0758522	5.12906e-36	0.0380325
DTHD1	17934455	2.65954e-47	0.437707	-0.440775	0.00193333	0.00163333	0.00193333	0.00163333	CD4	0.355986	0.382869	-0.0281802	9.30407	133.55	0.084582	2.08981e-53	1.59511e-14
JAML	17801831	1.64685e-42	0.915718	-0.923661	0.1417	0.113433	0.1266	0.102933	CD4	0.356248	0.428814	-0.033531	9.39077	0.241397	0.704393	4.89935e-41	0.137571
ZBTB17	17884706	1.79141e-45	1.69143	-1.68379	0.0279667	0.0236667	0.0278	0.0235	CD4	0.356432	0.39284	-0.13955	9.3209	24.7663	0.0367134	5.19591e-23	5.218e-06
LBH	17471899	9.86947e-32	1.79847	-1.79919	0.400633	0.348367	0.329467	0.2869	CD4	0.356681	0.334072	-0.264385	9.54811	12.8119	0.000647292	2.70941e-40	0.0521081
CCDC152	17971874	1.05955e-48	1.67253	-1.66625	0.0226	0.0179	0.0207333	0.0171667	CD4	0.357655	0.325588	-0.12541	9.31721	25.8461	0.0513341	4.76856e-45	0.072943
ACOX1	17852507	2.61096e-44	1.28998	-1.28884	0.0232	0.0227	0.0226	0.0225	CD4	0.357861	0.204787	-0.0924705	9.31871	13.8755	0.13716	3.33622e-38	0.0166617
PLEKHF1	17741555	2.02935e-40	1.02882	-1.0367	0.0826667	0.0676667	0.0782667	0.0648333	CD4	0.358524	0.429558	-0.206827	9.35628	15.141	0.0155403	8.7292e-43	0.0299062
HMOX2	17745706	1.46259e-40	1.69553	-1.69196	0.244167	0.1997	0.215767	0.180233	CD4	0.358529	0.407771	-0.419357	9.45008	34.5389	8.45743e-07	2.10716e-34	0.131596
VILL	17864998	9.27355e-45	1.46404	-1.46212	0.0274333	0.0258	0.027	0.0256333	CD4	0.358607	0.220564	-0.0744477	9.32182	7.83063	0.231514	7.4177e-90	2.59148e-13
ALDH9A1	17685022	1.65488e-38	1.46482	-1.4732	0.1255	0.113933	0.115867	0.1068	CD4	0.35879	0.308258	-0.333856	9.38551	28.1867	0.000162361	1.99318e-46	0.00200128
GMCL1	17919473	9.53529e-47	2.13418	-2.12654	0.104267	0.0854	0.0981667	0.0809667	CD4	0.358803	0.389272	-0.302449	9.36867	26.9323	0.000576492	2.66632e-36	0.00013052
MAD2L1BP	17887507	1.41657e-45	1.46298	-1.47275	0.0467667	0.0374	0.0454667	0.0367	CD4	0.359763	0.37414	-0.161142	9.33185	17.5791	0.0357115	1.6666e-18	0.056633
DNAJC10	17891020	1.05486e-45	1.92521	-1.90146	0.0433333	0.0365667	0.0405	0.0350333	CD4	0.360891	0.36073	-0.0601827	9.33163	2.44772	0.428762	1.52649e-23	0.0702407
SRSF8	17310431	4.73355e-27	1.57904	-1.57231	0.3208	0.2889	0.2704	0.2491	CD4	0.36101	0.282432	-0.486586	9.50778	39.1503	1.53521e-08	1.99113e-45	0.043949
MED8	17934150	2.72979e-47	1.75112	-1.75191	0.0670333	0.0493667	0.065	0.0486667	CD4	0.361998	0.491904	-0.293993	9.34306	43.2481	0.000231982	1.85172e-16	0.00188762
FAM21A	17920481	8.75247e-47	1.4555	-1.44025	0.0178333	0.0153333	0.0173333	0.0153333	CD4	0.362261	0.335339	-0.0398917	9.31409	4.56942	0.459434	1.73798e-45	0.108236
PHLDA2	17896857	6.45717e-46	0.742821	-0.744424	0.0213	0.0201	0.0197333	0.0188333	CD4	0.362696	0.285517	-0.130915	9.31744	36.5254	0.0189972	3.03524e-31	0.00346545
FAM8A1	17847137	4.0677e-44	1.65874	-1.63965	0.0155	0.0159667	0.0152	0.0157333	CD4	0.362771	0.28368	-0.0543456	9.31414	8.58473	0.315554	1.28614e-35	0.0828767
UTP6	17773440	1.61507e-41	1.78677	-1.78048	0.0551667	0.0516333	0.0524333	0.0496667	CD4	0.363069	0.27627	-0.0995527	9.33989	5.72858	0.189417	1.57456e-41	0.000557331
SHTN1	17930710	3.66215e-47	1.19737	-1.18043	0.00123333	0.0009	0.00123333	0.0009	CD4	0.363104	0.915865	-0.0118914	9.3033	93.4183	0.257387	9.8658e-35	0.162248
UTP11L	17671627	4.62e-38	1.12607	-1.13477	0.0353333	0.0374	0.0335333	0.0364667	CD4	0.363556	0.269671	-0.0102925	9.32882	0.0630718	0.903327	7.52678e-28	3.03287e-21
TNFAIP1	17885560	1.66771e-45	2.08215	-2.10829	0.0164667	0.0169333	0.0164667	0.0169	CD4	0.363658	0.103573	-0.0365951	9.31441	3.66665	0.495302	2.9112e-35	0.0108654
TMLHE	17922682	7.25843e-47	1.25286	-1.25112	0.0143333	0.0115667	0.0143333	0.0115667	CD4	0.363752	0.430472	-0.0232962	9.31153	1.75252	0.691848	6.27007e-08	0.00128198
RFC5	17909693	2.18526e-46	1.24261	-1.24261	0.0229667	0.0150667	0.0227667	0.0150667	CD4	0.363849	0.67315	-0.185063	9.31618	79.7004	0.000953056	4.38781e-34	0.000247065
DAZAP1	17665053	7.62933e-38	0.320849	-0.315363	0.0561	0.0518667	0.0545	0.0506333	CD4	0.363879	0.349	-0.049948	9.34123	1.2835	0.534406	1.32706e-23	0.0936387
PCGF6	17897919	5.9048e-46	1.52182	-1.51609	0.0307	0.0278667	0.0302667	0.0270333	CD4	0.364223	0.197374	-0.114247	9.32324	16.1654	0.0764697	6.63263e-66	5.35213e-14
PSMB6	17493643	2.15853e-32	1.41736	-1.43095	0.226633	0.199633	0.2035	0.184567	CD4	0.364485	0.340882	-0.464056	9.44765	41.6468	9.90397e-08	8.18931e-47	0.0271236
COASY	17863494	1.05075e-44	1.92375	-1.90716	0.0469667	0.0412	0.0461667	0.0400667	CD4	0.364632	0.325913	-0.219606	9.33404	30.7899	0.00432435	1.52732e-150	4.10291e-08
ADAM8	17730813	4.72317e-40	1.16574	-1.16368	0.0796	0.0758333	0.0771	0.0712333	CD4	0.364845	0.253101	-0.149967	9.35809	8.14247	0.0741891	1.26802e-45	0.0538639
ASCC1	17842683	5.87119e-44	1.57235	-1.56972	0.0228333	0.0204	0.0228333	0.0199667	CD4	0.365091	0.375724	-0.0428514	9.31832	3.53327	0.460595	6.39885e-36	0.00969204
RP11-294J22.6	17925583	5.67011e-47	0.543737	-0.540538	0.0531	0.0412	0.0511	0.0397	CD4	0.365109	0.413971	-0.03084	9.33605	0.570379	0.688449	5.46981e-52	0.0574331
LRRK2	17943735	1.20127e-47	1.06496	-1.05274	0.0005	0.000266667	0.0005	0.000266667	CD4	0.365163	0.685965	-3.28566e-05	9.30284	2.68625e-11	0.999996	4.52458e-18	0.152841
TBC1D15	17709378	2.51853e-39	1.19856	-1.1882	0.0388667	0.0391	0.0375	0.0384	CD4	0.365501	0.263881	-0.0312131	9.32937	0.711769	0.685281	1.93006e-39	0.0527796
LARP4B	17899670	5.0949e-46	1.44349	-1.43703	0.0247	0.024	0.0242	0.0238	CD4	0.365985	0.177544	-0.0998877	9.31991	14.7036	0.116863	1.93582e-58	0.000778528
MTFR1	17902845	3.89801e-46	1.61244	-1.61194	0.0139333	0.0133667	0.0135667	0.0133667	CD4	0.36625	0.294912	-0.0991035	9.31206	35.572	0.056459	1.19258e-28	4.94587e-23
MRS2	17815210	5.56176e-43	1.59897	-1.6039	0.0544	0.0435333	0.0522333	0.0428	CD4	0.366368	0.437056	-0.0759301	9.33729	3.21951	0.333599	1.95712e-34	0.0164156
BRCC3	17924332	6.3075e-47	2.08095	-2.06897	0.0431667	0.0287	0.0414333	0.0283667	CD4	0.367038	0.592407	-0.17099	9.3281	25.2418	0.0168102	7.03395e-33	3.02763e-12
SRSF1	17363790	1.48405e-28	2.20314	-2.20601	0.216	0.187967	0.190567	0.1737	CD4	0.367462	0.339734	-0.359331	9.44078	24.9081	3.7512e-05	1.22225e-49	2.44472e-36
UBE2L6	17680758	2.29611e-38	1.67356	-1.66695	0.208333	0.1703	0.184867	0.1573	CD4	0.367611	0.419554	-0.58153	9.43362	65.7377	4.80499e-11	5.89525e-49	0.00235066
RHOT2	17623964	1.69589e-36	1.6466	-1.64947	0.138767	0.1237	0.128333	0.1172	CD4	0.368614	0.315549	-0.409655	9.39424	39.4837	3.94557e-06	8.8911e-48	0.114703
MUM1	17916824	1.19407e-46	1.83996	-1.84271	0.0667333	0.0534	0.0638333	0.0518333	CD4	0.36917	0.394778	-0.225898	9.34392	23.8797	0.00546156	3.86476e-15	0.00045487
EID1	17403337	1.07028e-29	2.13398	-2.12983	0.424133	0.365333	0.334	0.297567	CD4	0.369604	0.362567	-0.178788	9.56142	6.02165	0.0172594	1.10994e-46	0.185891
MED4	17743391	1.75581e-40	1.59175	-1.6	0.265867	0.209233	0.238967	0.188567	CD4	0.369681	0.488715	-0.392861	9.46095	28.8841	5.09137e-06	2.54246e-22	0.00746598
PEX14	17865819	8.66196e-45	1.53013	-1.54498	0.0167333	0.0162667	0.0166	0.016	CD4	0.369796	0.205622	-0.0409113	9.31475	4.28361	0.462302	1.95696e-41	0.0236994
AKR7A2	17348977	3.91894e-28	0.944338	-0.942169	0.0718	0.0861667	0.0692333	0.0812667	CD4	0.370008	0.0127966	-0.103249	9.36031	5.85253	0.134677	6.43093e-13	0.0353681
FH	17876555	3.5418e-45	2.0449	-2.03961	0.0429	0.0340667	0.0415667	0.0335333	CD4	0.370454	0.420756	-0.139885	9.32966	16.0211	0.0515749	2.17794e-22	0.146935
TRAV8-6	17933663	2.84581e-47	1.31643	-1.31392	0.00706667	0.00543333	0.00656667	0.00506667	CD4	0.370497	0.434578	-0.0564693	9.30703	39.981	0.140639	5.24266e-262	1.54639e-14
DYNC1LI1	17774275	1.51078e-41	1.72863	-1.71755	0.0469667	0.0426667	0.0445667	0.0416667	CD4	0.370648	0.298683	-0.0519623	9.33411	1.43844	0.526853	0.0540839	0.000277787
OSBPL2	17865984	8.54398e-45	1.74158	-1.7374	0.0317667	0.0272667	0.0309667	0.0265333	CD4	0.370687	0.337989	-0.0444811	9.32373	2.34775	0.497308	3.41345e-45	0.00840061
RGL4	17815555	5.40779e-43	1.21184	-1.21591	0.124533	0.0985	0.112167	0.0905333	CD4	0.370975	0.447768	-0.236151	9.37997	14.3269	0.00740769	4.53832e-35	0.142971
ID3	17963071	2.2714e-48	0.589961	-0.581011	0.201067	0.143433	0.155867	0.119067	CD4	0.371567	0.45691	-0.886246	9.42065	141.947	1.12854e-22	6.92066e-34	2.66804e-12
SCARB1	17947331	8.82145e-48	1.26192	-1.25872	0.000966667	0.0003	0.000866667	0.0003	CD4	0.371679	1.11911	-0.0339791	9.30316	326.983	0.0474353	2.62081e-41	0.170406
TMBIM4	17742022	1.956e-40	1.7541	-1.74889	0.301533	0.251333	0.260867	0.216833	CD4	0.371737	0.410227	-0.139695	9.48762	3.5985	0.0931922	5.53965e-45	0.000845121
RP11-138P22.1	17946415	9.54371e-48	1.20789	-1.20179	0.0129	0.00886667	0.0121667	0.0087	CD4	0.371875	0.578212	-0.092646	9.30999	47.7208	0.0482877	9.09538e-45	0.00591691
SNW1	17543854	6.06384e-34	1.92033	-1.93085	0.162167	0.1423	0.149367	0.132233	CD4	0.37197	0.324439	-0.255368	9.4082	14.1487	0.00391936	1.56691e-33	0.111497
UBE2G1	17734599	3.50854e-40	1.7345	-1.74528	0.120267	0.102733	0.1145	0.0993333	CD4	0.372001	0.373692	-0.320303	9.38124	27.0373	0.000309948	5.79715e-30	0.000615136
STXBP2	17879275	2.82195e-45	1.72561	-1.72449	0.109867	0.0952333	0.1051	0.0897	CD4	0.372049	0.32026	-0.512186	9.37349	73.5483	7.06025e-09	1.56648e-32	0.00303976
ATP6V1E1	17886846	1.4973e-45	1.43373	-1.43007	0.110433	0.0869	0.106067	0.0839	CD4	0.372054	0.472834	-0.236541	9.37129	15.6073	0.00839571	8.30708e-48	0.169137
SH3BP1	17735855	3.17868e-40	1.64066	-1.63273	0.114533	0.0918667	0.1064	0.0882333	CD4	0.372455	0.433531	-0.210565	9.3744	11.9268	0.0182844	5.85436e-43	0.0123161
ZNF268	17843123	5.66232e-44	1.84377	-1.84759	0.0407333	0.0334667	0.0397333	0.0324333	CD4	0.37287	0.407613	-0.0471856	9.32906	1.88815	0.50544	6.90554e-38	0.00632743
XRCC5	17928642	4.3688e-47	1.97573	-1.96943	0.297833	0.223467	0.255667	0.195633	CD4	0.372899	0.514292	-0.0699502	9.47599	0.889259	0.404092	1.66303e-42	0.0627697
GIGYF1	17882128	2.22295e-45	0.471997	-0.470967	0.0656	0.0484333	0.0604667	0.0459333	CD4	0.373008	0.521219	-0.0776359	9.3434	2.68422	0.346588	1.07541e-41	0.0539233
LMF2	17915448	1.34195e-46	2.099	-2.09221	0.109133	0.0863	0.1034	0.0828667	CD4	0.373114	0.42381	-0.264289	9.37033	20.2827	0.0026113	6.02463e-28	0.000595759
POLDIP2	17897930	5.89934e-46	2.52736	-2.52326	0.0676333	0.0489	0.0654667	0.0474667	CD4	0.373172	0.525875	-0.269497	9.34449	34.1892	0.000995954	2.02019e-40	0.000507215
IFI35	17824048	2.70591e-43	1.19902	-1.21167	0.0681	0.0565333	0.0654	0.0551333	CD4	0.373387	0.382352	-0.299742	9.34651	39.2777	0.000279648	9.08011e-35	0.0850604
CEP85	17900874	4.60314e-46	1.38255	-1.37481	0.00813333	0.0084	0.00813333	0.0081	CD4	0.373724	0.154705	-0.0427043	9.3084	16.4669	0.29143	2.4953e-45	0.0129476
OLFM2	17954461	4.77617e-48	0.885388	-0.892351	0.0386667	0.0299667	0.0365333	0.0295667	CD4	0.373822	0.376601	-0.14988	9.32763	23.4813	0.0222803	2.19254e-08	0.0503154
DOHH	17785365	6.2114e-42	1.24553	-1.24816	0.0247	0.0242667	0.0244	0.0238333	CD4	0.374003	0.277669	-0.213757	9.3213	92.795	5.81976e-05	1.51514e-10	0.00056705
VDR	17958807	3.28313e-48	1.17709	-1.16723	0.0025	0.0017	0.00236667	0.0017	CD4	0.374121	0.316234	-0.0242919	9.30426	43.6193	0.295788	1.96409e-45	0.175066
SNX17	17756148	6.40009e-41	1.83563	-1.84001	0.205067	0.175867	0.190367	0.160867	CD4	0.374398	0.364271	-0.364721	9.43266	26.5086	3.04951e-05	5.39694e-42	0.00189553
CD320	17836152	1.00435e-43	1.49619	-1.50904	0.169867	0.125533	0.152667	0.119167	CD4	0.374679	0.500291	-0.496485	9.40434	54.0281	2.30957e-08	4.7962e-35	0.148223
SPIN2B	17830751	1.56394e-43	2.00755	-2.01127	0.0409	0.0362333	0.0406667	0.0357333	CD4	0.375046	0.356183	-0.102734	9.32992	8.77386	0.15214	2.40137e-45	0.0068991
FUCA1	17869052	6.61971e-45	1.905	-1.89511	0.0250667	0.0224667	0.0245333	0.0224333	CD4	0.375787	0.237997	-0.0101918	9.31928	0.184569	0.859975	3.00149e-20	0.00269796
TBRG4	17810764	7.98317e-43	1.17692	-1.17231	0.0639	0.0546	0.0615333	0.0535333	CD4	0.375896	0.309574	-0.108098	9.34435	5.55266	0.178669	1.91391e-46	0.0174867
MRPS27	17752358	8.64279e-41	1.95491	-1.95537	0.0672667	0.0575	0.0643333	0.0554	CD4	0.376951	0.372752	-0.057537	9.34626	1.37275	0.505399	2.81358e-33	0.0218345
GALNT11	17888107	1.34704e-45	1.69296	-1.69205	0.0629	0.0531667	0.0613333	0.0516	CD4	0.377014	0.377006	-0.104025	9.34258	5.31949	0.203565	8.90245e-166	4.48302e-40
TRAPPC13	17873294	4.6492e-45	2.15221	-2.15778	0.0247	0.0205333	0.0237	0.0202333	CD4	0.377052	0.396962	-0.074756	9.31847	9.54214	0.222344	3.65576e-41	6.19514e-05
ZNF84	17766175	2.88388e-41	1.39397	-1.38907	0.0305667	0.0323	0.0295333	0.0316333	CD4	0.377188	0.114647	-0.125303	9.32626	15.8934	0.0634186	1.75159e-40	0.00195415
MAPK7	17908971	2.32293e-46	1.15151	-1.1441	0.0205667	0.0187333	0.0204	0.0183667	CD4	0.378216	0.249835	-0.0865144	9.31585	14.5722	0.16245	2.6186e-42	0.055437
ZNF182	17904067	3.51596e-46	1.47663	-1.47778	0.0105667	0.00896667	0.0101333	0.00856667	CD4	0.37902	0.478548	-0.0857747	9.30933	66.0759	0.0272444	1.00358e-45	0.105772
POLI	17929963	3.90321e-47	1.10924	-1.10542	0.0198333	0.0163	0.0196	0.0155667	CD4	0.379509	0.406493	-0.0218149	9.31579	1.29446	0.671908	4.06031e-36	2.03654e-14
TM7SF3	17637254	6.25912e-37	1.03272	-1.03457	0.0411667	0.0450333	0.0407667	0.0442333	CD4	0.379818	0.135972	-0.000906606	9.33392	0.000443008	0.983381	8.42687e-27	0.124946
VPS37C	17917145	1.16198e-46	2.12156	-2.1295	0.00523333	0.0051	0.00523333	0.0051	CD4	0.380309	0.360761	-0.0350072	9.30644	37.7817	0.181826	8.92127e-42	0.161395
ACTR8	17902879	3.88685e-46	2.02357	-2.02109	0.0196667	0.0159	0.0192667	0.0157667	CD4	0.380322	0.401895	-0.0580954	9.31569	7.36715	0.321108	6.42017e-28	0.00652516
TP53I13	17748563	1.16702e-40	1.74681	-1.75753	0.0479333	0.0455333	0.0471667	0.0440333	CD4	0.380429	0.291905	-0.252806	9.33619	41.5037	0.000680668	2.87227e-25	0.0276082
SLC52A2	17780199	9.40228e-42	1.7777	-1.77634	0.0696	0.0581667	0.0672333	0.057	CD4	0.380611	0.403826	-0.140849	9.34914	7.94085	0.0962574	4.69336e-42	0.0727731
IGLC5	17941795	1.41874e-47	0.468273	-0.457675	0.000533333	0	0.000533333	0	CD4	0.38081	inf	-0.0122207	9.30271	98.5564	0.252437	1.20142e-31	0.0711119
RAP1GDS1	17908887	2.3395e-46	1.49123	-1.49394	0.0693333	0.0570667	0.0661	0.0556333	CD4	0.380902	0.349438	-0.166789	9.34599	11.8678	0.0458748	2.99344e-127	5.84472e-09
TSNAX	17924793	6.06472e-47	1.7529	-1.75569	0.0951	0.0738667	0.0885	0.0708667	CD4	0.381401	0.451623	-0.275749	9.36128	24.9141	0.00140299	1.16495e-39	0.00828843
ACP5	17955703	4.29127e-48	1.04743	-1.02869	0.0414333	0.0298	0.0399	0.0292667	CD4	0.38172	0.497544	-0.168363	9.32863	20.7639	0.0278874	8.80201e-46	0.00447006
CETN2	17929177	4.17393e-47	1.05881	-1.06834	0.0304333	0.0246	0.0295333	0.0241667	CD4	0.381743	0.404259	-0.144191	9.32154	23.203	0.0404936	8.61061e-13	0.00504369
SLC35F6	17864356	9.78158e-45	0.90195	-0.903838	0.0459	0.0365	0.0451667	0.0360333	CD4	0.381902	0.491223	-0.0843736	9.33244	4.68249	0.2735	8.46087e-36	0.148937
ZCCHC10	17524076	2.50235e-33	1.66817	-1.66503	0.1149	0.105467	0.1065	0.0998667	CD4	0.382677	0.312159	-0.281239	9.37848	20.8456	0.00148913	1.17533e-48	0.015606
HDX	17943311	1.24577e-47	1.36487	-1.36248	0.00126667	0.000666667	0.00126667	0.000666667	CD4	0.382805	0.692089	-0.0416873	9.30336	238.554	0.0322559	1.26421e-58	1.55223e-06
RP11-325F22.2	17917220	1.1546e-46	0.828854	-0.839334	0.00323333	0.00323333	0.00293333	0.00293333	CD4	0.382867	0.391905	-0.0123408	9.30465	43.53	0.252445	0.0408357	6.87426e-14
STAU2	17857741	1.69322e-44	2.23458	-2.23165	0.0311	0.0305333	0.0299	0.0302333	CD4	0.382953	0.212902	-0.035968	9.32543	1.27531	0.599725	6.97338e-30	0.04403
PSMA4	17686611	1.46452e-38	1.12414	-1.13474	0.280433	0.229933	0.243467	0.201133	CD4	0.38448	0.418639	-0.324142	9.47497	19.9366	9.98673e-05	6.19228e-38	0.0795759
KBTBD4	17947302	8.84346e-48	1.95072	-1.94642	0.0351	0.0253333	0.0344333	0.0253333	CD4	0.385056	0.517831	-0.147209	9.32364	23.7773	0.0306671	1.18377e-07	6.82503e-06
IRF7	17824385	2.63244e-43	1.74316	-1.74651	0.0949667	0.0842333	0.0896667	0.0785	CD4	0.38532	0.288592	-0.399002	9.36597	49.4353	3.72438e-06	6.20067e-55	0.00351887
SMDT1	16836466	1.47206e-15	0.730403	-0.736249	1.14877	1.10633	0.652633	0.604767	CD4	0.385777	0.176459	-0.0756108	9.94776	2.03649	0.153592	5.64587e-42	0.0167026
HSPBP1	17739637	2.36043e-40	1.28099	-1.29094	0.0312333	0.0299667	0.0306333	0.0299667	CD4	0.386245	0.337199	-0.0688706	9.3245	5.14743	0.313345	7.74633e-45	0.0688138
ALDOA	18328293	4.36653e-63	1.88372	-1.89368	0.9981	0.7699	0.617967	0.505967	CD4	0.386488	0.468571	-0.447463	9.82638	48.5017	3.48512e-12	2.58743e-40	0.0633371
CSTF1	17791097	3.91698e-42	1.57332	-1.56556	0.0468667	0.0405333	0.0461333	0.0395333	CD4	0.386637	0.396733	-0.118595	9.33402	9.42237	0.112793	3.84037e-32	0.0156885
COPS8	17772737	1.7084e-41	1.76227	-1.76828	0.1146	0.0973333	0.108967	0.092	CD4	0.386973	0.407829	-0.219489	9.37622	13.2132	0.012111	6.12943e-06	0.065942
TVP23B	17815756	5.32005e-43	1.62058	-1.62612	0.0484333	0.0437	0.0466	0.0427333	CD4	0.38705	0.270305	-0.116027	9.33512	8.73511	0.121891	6.30628e-45	0.0403615
CTD-2017F17.2	17905658	3.07386e-46	1.70909	-1.70477	0.00963333	0.00926667	0.00956667	0.00926667	CD4	0.387936	0.224842	-0.0436649	9.30922	12.2672	0.337968	1.49335e-39	0.0224363
KCTD18	17816403	5.04712e-43	1.6613	-1.64702	0.0255667	0.0247667	0.0248	0.0245	CD4	0.387964	0.2287	-0.0124989	9.32139	0.206207	0.846713	1.11595e-24	1.72116e-05
HIRIP3	17825632	2.37744e-43	1.62407	-1.61596	0.0518667	0.0415	0.0498333	0.0412	CD4	0.388201	0.416262	-0.229535	9.33626	34.2858	0.0020299	4.506e-36	0.108977
PNOC	17941004	1.51828e-47	1.01533	-0.999956	0.000266667	0	0.000266667	0	CD4	0.390126	inf	-0.00556071	9.30265	86.2151	0.42387	6.23737e-24	0.049525
TRAV17	17918461	1.03913e-46	0.900611	-0.901341	0.0062	0.00413333	0.00603333	0.00383333	CD4	0.390486	0.830644	-0.0313283	9.3066	28.7822	0.226769	0.0190742	3.91308e-09
FCGRT	17858951	1.53169e-44	1.22358	-1.21262	0.0576333	0.045	0.0538667	0.0439667	CD4	0.390539	0.432428	-0.223614	9.33912	29.1071	0.00331532	2.52984e-45	0.0521081
E4F1	17956673	3.94692e-48	1.81856	-1.79985	0.0287333	0.0228333	0.0287333	0.0228333	CD4	0.390624	0.39511	-0.20311	9.32037	76.3591	0.00031569	4.83678e-39	0.192271
GALK1	17934899	2.56048e-47	1.66485	-1.67351	0.0420667	0.0351333	0.0414333	0.0342	CD4	0.390821	0.340544	-0.211374	9.32946	37.0456	0.00314782	3.97133e-46	0.0159146
PCNP	17479830	5.67979e-32	2.03282	-2.03575	0.498	0.423167	0.385833	0.340133	CD4	0.391244	0.350467	-0.797784	9.5987	111.978	2.60468e-25	5.69176e-55	0.0120158
SLC35A3	17838952	7.97999e-44	2.05741	-2.05548	0.0485333	0.0424	0.0465333	0.0415667	CD4	0.391295	0.333926	-0.113914	9.33357	8.23824	0.140422	3.98571e-50	0.0304464
POMC	17709383	2.51755e-39	0.959236	-0.971314	0.0348	0.0363667	0.0344667	0.0353667	CD4	0.391515	0.265645	-0.0446746	9.32883	2.01211	0.49375	1.22867e-40	2.14821e-06
2019-09-01	17533624	1.26442e-33	1.78713	-1.7997	0.444	0.382667	0.3524	0.305433	CD4	0.391687	0.363729	-0.409178	9.57236	29.4133	1.3053e-07	1.21214e-45	0.106594
PXK	17928283	4.50462e-47	2.00033	-2.01867	0.0363333	0.0277333	0.0357667	0.0262333	CD4	0.391913	0.4836	-0.112508	9.3249	12.811	0.104719	4.65674e-39	0.0736768
GIMAP4	18562744	1.3743e-73	1.7089	-1.70683	1.04963	0.778467	0.603433	0.5085	CD4	0.392057	0.475079	-0.680189	9.83869	106.458	7.56188e-25	3.58608e-46	0.001306
PIGT	17876162	3.65992e-45	1.90002	-1.9095	0.0767667	0.0592667	0.0739	0.0563667	CD4	0.392262	0.452064	-0.179831	9.35078	12.6159	0.0333391	4.99277e-05	6.55081e-30
TRIM13	17801485	1.6936e-42	1.48051	-1.47704	0.1066	0.0932333	0.0988333	0.0874	CD4	0.392657	0.316627	-0.357207	9.37208	35.793	4.68616e-05	8.70051e-48	1.59983e-08
WDFY1	17963759	2.14019e-48	1.50731	-1.50672	0.0235667	0.0191333	0.0230333	0.0187	CD4	0.394835	0.434748	-0.0925358	9.31783	13.4871	0.151585	1.21652e-50	0.0028026
MTCH1	17408646	7.48883e-30	1.70227	-1.71314	0.2128	0.199	0.193767	0.1827	CD4	0.394846	0.256763	-0.38552	9.44226	28.2794	1.42434e-05	1.03295e-44	0.0111105
RPAP3	17944658	1.10978e-47	1.51157	-1.48769	0.0414667	0.031	0.0404333	0.0300333	CD4	0.395081	0.550047	-0.0302577	9.32802	0.658334	0.70285	2.14929e-48	0.0308989
RDH11	17850476	3.08799e-44	2.58679	-2.61389	0.0985333	0.0828	0.0929	0.0784	CD4	0.395635	0.341368	-0.208999	9.36619	13.1213	0.0177911	9.30338e-33	6.85264e-21
FGD3	17870701	5.77054e-45	2.09714	-2.07791	0.1497	0.1208	0.139833	0.112133	CD4	0.396475	0.417786	-0.169678	9.39411	6.79869	0.0548336	1.9788e-46	0.141739
CTAGE5	17987070	2.82299e-49	2.13213	-2.1274	0.0427667	0.0343667	0.0416	0.0335667	CD4	0.396521	0.372492	-0.0316805	9.32958	0.775351	0.661905	1.71116e-43	4.57335e-09
MORF4L1	18326534	5.19769e-63	2.0417	-2.05182	0.768667	0.605	0.5441	0.4403	CD4	0.396862	0.441062	-0.522643	9.72353	59.5898	1.26795e-14	1.9788e-46	0.152685
TRMT1L	17930426	3.752e-47	1.59456	-1.58483	0.0215333	0.0176667	0.0213667	0.0172667	CD4	0.39713	0.334552	-0.00735801	9.31639	0.133655	0.885876	0.000659078	0.0221956
PRKD3	17730279	4.92523e-40	1.07294	-1.08721	0.0932	0.0720333	0.0851	0.0699667	CD4	0.397978	0.493183	-0.359464	9.36095	41.3511	3.76249e-05	5.25675e-34	0.00262485
HSP90B1	17858609	1.57572e-44	1.53496	-1.53372	0.422	0.324533	0.330333	0.262933	CD4	0.398129	0.492615	-0.485566	9.54874	40.1889	1.54392e-09	6.49258e-40	0.00589116
KANSL2	17801728	1.66063e-42	1.86008	-1.85483	0.0385667	0.0336	0.0380333	0.0333	CD4	0.398375	0.370077	-0.107432	9.32896	9.38077	0.143058	3.26997e-21	2.15022e-05
TRAPPC6A	17472729	9.31591e-32	1.50395	-1.50323	0.261933	0.2204	0.226167	0.195867	CD4	0.3986	0.39471	-0.451937	9.46713	38.4598	8.84857e-08	1.05018e-44	7.41574e-07
CBLB	17732174	4.2447e-40	1.08304	-1.08416	0.0671667	0.0631667	0.0631333	0.0598333	CD4	0.398618	0.283137	-0.00114851	9.348	0.000693447	0.978992	3.72903e-13	1.26637e-34
SF3A2	17957554	3.65807e-48	2.37909	-2.38215	0.0930333	0.0754667	0.0895333	0.0721333	CD4	0.3987	0.369299	-0.334121	9.36103	36.3978	0.000116089	7.99668e-14	0.0908786
CHP1	17665003	7.65844e-38	0.892078	-0.893472	0.0725667	0.0669667	0.0687667	0.0634667	CD4	0.398893	0.302782	-0.054415	9.35296	1.17063	0.505677	4.09119e-41	0.00293793
PSMD13	17699064	5.60361e-39	1.59487	-1.60126	0.155267	0.131067	0.143833	0.1221	CD4	0.399133	0.400846	-0.29841	9.39987	20.0895	0.000884766	1.64979e-36	0.00823643
IKBKE	17821794	3.25256e-43	1.23494	-1.22078	0.0462	0.0388667	0.0442667	0.0371333	CD4	0.400424	0.422367	-0.0379397	9.33267	0.830681	0.640178	9.35932e-48	0.00969204
MRPL50	17662267	9.43216e-38	1.73774	-1.74592	0.1185	0.0963667	0.111267	0.0925	CD4	0.401064	0.446994	-0.259836	9.37903	17.8241	0.00333506	5.2174e-35	0.112045
PPOX	17865226	9.09953e-45	1.69391	-1.6891	0.0264	0.0227333	0.0255667	0.0224	CD4	0.401846	0.342173	-0.144837	9.32075	31.7249	0.0186123	1.91176e-25	0.0640794
LETM1	17677434	2.96262e-38	0.975239	-0.968836	0.043	0.0390333	0.0410667	0.038	CD4	0.401861	0.371631	-0.138438	9.33156	15.6396	0.0493143	1.67859e-59	0.00673949
TAPBPL	17791565	3.77208e-42	1.48852	-1.4985	0.0626333	0.0591333	0.0604667	0.0566	CD4	0.402497	0.227724	-0.141336	9.34477	9.32918	0.0855807	2.26086e-23	0.0123858
TRPV2	17958654	3.32678e-48	1.5575	-1.55476	0.0815667	0.0630333	0.0783333	0.0608667	CD4	0.40276	0.41727	-0.348095	9.35313	46.2186	3.97086e-05	1.52509e-42	0.000656775
TYSND1	17894772	7.69556e-46	0.733367	-0.730517	0.0275333	0.0242333	0.0272	0.0232667	CD4	0.403103	0.284452	-0.0862547	9.32062	12.9684	0.134162	0.000109538	0.000240074
FECH	17950911	6.48403e-48	1.15553	-1.16468	0.0123	0.009	0.0121667	0.00883333	CD4	0.403272	0.587177	-0.0550943	9.31026	15.1131	0.262579	8.94459e-42	0.0391923
PICK1	17911977	1.80102e-46	1.76152	-1.76612	0.0147333	0.0128667	0.0147333	0.0124667	CD4	0.403393	0.361436	-0.017282	9.31258	0.928024	0.753323	4.77095e-47	0.000895418
INPP1	17973684	9.05494e-49	1.43719	-1.43103	0.0100333	0.00533333	0.00976667	0.0053	CD4	0.404036	0.772826	-0.0515237	9.3078	24.4651	0.226323	4.78358e-55	0.00812954
NOP58	17881862	2.27298e-45	1.74488	-1.73912	0.152067	0.1207	0.139533	0.109433	CD4	0.40438	0.449819	-0.0577885	9.39414	0.767372	0.521658	1.74955e-13	0.153241
SORBS3	17888626	1.28965e-45	1.10961	-1.11038	0.0388333	0.0306667	0.0385667	0.0302	CD4	0.404389	0.453062	-0.0135228	9.32829	0.153733	0.849345	2.07079e-33	0.000126294
ENPP1	17940165	1.63147e-47	1.21368	-1.20679	0.0009	0.000766667	0.0009	0.000766667	CD4	0.404501	0.0460583	-0.0113095	9.30316	102.708	0.254486	2.75358e-60	0.00045487
CLYBL	17850501	3.08162e-44	1.06896	-1.06263	0.0153333	0.0152	0.0151667	0.0149	CD4	0.404645	0.225545	-0.00937168	9.31364	0.263834	0.856688	4.78866e-46	0.0110009
HIST1H2BG	17886853	1.49642e-45	0.979108	-0.986236	0.0430667	0.0326	0.0389333	0.0312667	CD4	0.404793	0.508346	-0.061531	9.32838	3.21733	0.387335	6.1968e-36	0.0742064
TGIF2	17835453	1.06366e-43	1.01066	-1.00651	0.0287	0.0264	0.0284	0.026	CD4	0.405301	0.296643	-0.1064	9.32289	15.3099	0.0903183	1.84008e-29	0.0981847
TBCC	17432369	1.50068e-30	2.09656	-2.1081	0.197533	0.182333	0.1813	0.1656	CD4	0.405302	0.303573	-0.302556	9.43281	17.8297	0.000596424	0.000161821	3.55098e-09
INPP5F	17968179	1.45972e-48	1.53573	-1.52731	0.00896667	0.00453333	0.00896667	0.00443333	CD4	0.407048	0.904039	-0.0696847	9.30742	48.7944	0.0958632	5.83043e-20	0.0505885
CXCR3	18099327	1.25914e-53	1.00671	-1.00773	0.297533	0.225367	0.2433	0.187733	CD4	0.407315	0.45234	-0.548676	9.47869	52.0433	5.52465e-11	2.54965e-45	0.0207717
DDX20	17860426	1.35539e-44	1.88241	-1.87209	0.0314	0.0305667	0.0311667	0.0295	CD4	0.408082	0.229384	-0.127114	9.32407	18.9304	0.0512651	4.95431e-06	2.91564e-05
MFN2	17885597	1.66255e-45	1.55815	-1.55307	0.0168667	0.0146333	0.0159	0.0144333	CD4	0.40863	0.345983	-0.0139651	9.31372	0.614118	0.785627	3.29943e-30	0.0404084
DPAGT1	17940029	1.65059e-47	1.82299	-1.81856	0.0261	0.0199	0.0258333	0.0196667	CD4	0.408757	0.465408	-0.0786893	9.31884	9.76749	0.207955	2.29627e-43	0.00769256
DSN1	17919572	9.45541e-47	1.67112	-1.67145	0.0134667	0.0119667	0.0132333	0.0117667	CD4	0.408908	0.241955	-0.0282281	9.312	3.11046	0.573299	1.74185e-14	0.0374483
MYC	17782164	8.03151e-42	1.38193	-1.37109	0.4161	0.348767	0.284633	0.242333	CD4	0.409336	0.35991	-0.899879	9.55203	116.707	4.52599e-27	5.20342e-30	0.199966
PSMB9	17539955	8.0273e-34	1.51804	-1.5191	0.649467	0.552867	0.469233	0.4121	CD4	0.409447	0.357588	-0.386795	9.67681	31.3494	2.20608e-08	4.15528e-45	0.0196859
PIGK	17847723	3.87577e-44	1.88246	-1.8786	0.0396333	0.0335667	0.0394333	0.0328667	CD4	0.40996	0.357856	-0.0476544	9.32908	1.76839	0.517464	6.76508e-43	8.34656e-09
ORAI3	18021492	1.37007e-50	1.99884	-2.00462	0.0412333	0.0265	0.0391	0.0262667	CD4	0.410356	0.634803	-0.0880604	9.32553	7.12488	0.220034	1.43542e-43	0.00482933
ST8SIA4	17850736	3.02239e-44	0.986015	-0.999638	0.0364667	0.0311333	0.0358	0.0305	CD4	0.41052	0.35223	-0.10558	9.32678	10.9601	0.120722	0.00201836	0.000108003
KLHL8	17937760	2.00459e-47	2.03312	-2.05455	0.0264	0.0189333	0.0258	0.0189333	CD4	0.410643	0.552415	-0.061557	9.31839	5.3577	0.365802	1.62497e-39	0.0737916
CEP104	17823402	2.85249e-43	1.99854	-1.98658	0.0425	0.0370333	0.0416333	0.0364667	CD4	0.410672	0.308367	-0.156281	9.33196	20.1907	0.0239597	4.58411e-47	0.172972
CCDC50	17843435	5.51872e-44	1.3113	-1.30154	0.0137333	0.0144333	0.0133	0.0141667	CD4	0.410695	0.196649	-0.074457	9.31279	26.7059	0.0896776	1.31624e-27	0.068262
EED	17945979	9.90788e-48	1.44159	-1.44009	0.0763	0.0540333	0.0732667	0.0530333	CD4	0.410975	0.562356	-0.31978	9.34897	42.6002	0.000125556	4.54809e-44	0.072458
CKB	17941659	1.43538e-47	1.01661	-1.00581	0.0028	0.00206667	0.0028	0.00206667	CD4	0.412207	0.521583	-0.0630589	9.30419	259.247	0.00943864	2.0448e-27	0.0387654
GLA	17961214	2.66689e-48	2.05182	-2.06033	0.0129333	0.00783333	0.0129333	0.00783333	CD4	0.412505	0.698664	-0.0473174	9.30936	16.1426	0.265614	1.9079e-09	0
PPFIBP1	17937235	2.09672e-47	1.1738	-1.16751	0.00493333	0.00343333	0.00493333	0.00276667	CD4	0.413521	0.507061	-0.0258766	9.30569	26.4858	0.294373	1.25728e-38	0.0768142
MGST2	17988880	2.41024e-49	1.33365	-1.31684	0.0214667	0.0153667	0.0209333	0.0153	CD4	0.414647	0.415626	-0.142648	9.31533	49.3871	0.0110828	2.94015e-31	0.0242103
ERI3	17830229	1.63225e-43	1.49578	-1.50147	0.039	0.0324667	0.0386	0.0316333	CD4	0.414788	0.451064	-0.0504654	9.32818	2.17499	0.485558	2.17864e-44	0.00483709
SLC35F2	17907286	2.67872e-46	2.31264	-2.31661	0.0111333	0.0096	0.0111333	0.0095	CD4	0.415715	0.43733	-0.073504	9.31032	33.1056	0.0924395	2.6035e-43	0.0543644
DAD1	17509475	7.06408e-33	1.64232	-1.65423	0.5287	0.453933	0.411367	0.3546	CD4	0.415726	0.377325	-0.737111	9.61697	98.9416	8.61086e-23	2.05232e-28	0.00460297
GOLGA7	17732837	4.02939e-40	2.20412	-2.1806	0.240133	0.2037	0.214967	0.186833	CD4	0.415989	0.350678	-0.629503	9.4554	73.0084	6.16973e-13	1.09392e-30	0.119024
FN3KRP	18215077	2.6067e-58	1.37171	-1.36919	0.0602667	0.0312	0.0571667	0.0298667	CD4	0.416312	0.889149	-0.250657	9.33418	39.3419	0.00147603	8.09889e-33	2.22095e-17
CABIN1	17882175	2.21423e-45	1.96577	-1.97953	0.0823	0.0698333	0.0782667	0.0659667	CD4	0.416503	0.367275	-0.335264	9.35536	41.4561	7.17406e-05	1.99079e-47	0.00813018
RASGEF1B	17938320	1.91076e-47	1.09731	-1.10345	0.00663333	0.00463333	0.00663333	0.00463333	CD4	0.416739	0.598775	-0.0277196	9.30673	16.4249	0.359745	2.08529e-43	0.0530157
HERPUD1	17574707	6.4676e-35	1.25369	-1.26548	0.2945	0.248267	0.247367	0.2138	CD4	0.417211	0.39802	-0.179819	9.48411	5.62866	0.0342214	5.04805e-44	0.179622
ATG4B	17814022	6.12609e-43	2.45335	-2.44694	0.0552667	0.0511333	0.0544	0.0488333	CD4	0.417364	0.283009	-0.266437	9.34025	38.9286	0.000655167	2.51189e-20	0.0587204
2019-03-05	17812419	6.97881e-43	1.831	-1.83332	0.0606	0.049	0.0592667	0.0487333	CD4	0.418448	0.406086	-0.219148	9.34169	24.4169	0.00620182	3.05035e-44	0.0775592
DNAJA1	18035198	4.06076e-51	1.35127	-1.34932	0.270467	0.2007	0.2371	0.180167	CD4	0.418464	0.529465	-0.322364	9.46307	19.2229	0.000194636	4.34596e-50	0.100782
ECHDC1	17849906	3.23681e-44	2.17861	-2.18795	0.0871	0.0752667	0.0824	0.0699667	CD4	0.419115	0.350943	-0.341112	9.35962	38.2	9.1755e-05	1.31359e-27	0.194699
FGGY	17949818	7.12333e-48	0.805355	-0.808226	0.00603333	0.00526667	0.00603333	0.00526667	CD4	0.419428	0.259532	-0.00708916	9.30639	1.08855	0.8215	2.35599e-40	0.108412
PPP1R21	17798045	2.23653e-42	1.4606	-1.45681	0.0503333	0.0414667	0.0489333	0.0404667	CD4	0.42053	0.415423	-0.121844	9.33468	9.52039	0.109957	3.23755e-50	1.29903e-10
KLRF1	17928191	4.5401e-47	0.6922	-0.699971	0.00203333	0.00246667	0.00203333	0.00246667	CD4	0.420696	0.130075	-0.0228519	9.30446	88.5111	0.108019	4.47383e-32	4.29002e-05
PLIN2	18094684	1.92205e-53	1.68574	-1.67572	0.118233	0.0783	0.111333	0.0757	CD4	0.421674	0.582761	-0.185482	9.37039	9.83318	0.0366641	9.04208e-32	0.00210824
C18orf8	17900106	4.91106e-46	2.3433	-2.34142	0.0498333	0.0388667	0.0486333	0.0380333	CD4	0.421734	0.449135	-0.097474	9.33403	6.18361	0.201185	4.03086e-33	0.193028
PDSS1	17930290	3.7958e-47	1.56561	-1.56924	0.00686667	0.00706667	0.00676667	0.00686667	CD4	0.422053	0.193116	-0.0412936	9.30716	40.9333	0.135835	1.73961e-26	0.0162516
CDK9	17647192	2.95857e-37	1.62212	-1.61289	0.0603667	0.0566	0.0575333	0.0544667	CD4	0.422097	0.30583	-0.039964	9.34512	0.799756	0.606546	1.10293e-06	0.0144719
APLP2	17882879	2.08754e-45	1.78693	-1.78185	0.0580333	0.0444667	0.0568	0.0428	CD4	0.422216	0.470851	-0.180045	9.33962	17.4864	0.0224087	2.0047e-11	0.0229031
DDX58	18046092	1.5375e-51	1.87507	-1.87171	0.0365333	0.0251667	0.0361333	0.0248667	CD4	0.422401	0.551366	-0.0992222	9.32463	9.33473	0.168987	1.0972e-41	0.0646438
SNX20	17445737	6.0143e-31	1.41434	-1.40923	0.0735333	0.0814667	0.0694	0.0781	CD4	0.423014	0.0648055	-0.0538524	9.35696	1.30031	0.479829	8.583e-24	0.155737
TPI1	18143636	2.14189e-55	1.7005	-1.70515	0.579267	0.433633	0.419433	0.3451	CD4	0.423072	0.485627	-0.682883	9.62351	88.6955	5.50724e-21	1.32477e-52	2.66967e-05
MPI	17752348	8.64963e-41	2.08558	-2.08241	0.0364333	0.0347667	0.0359	0.0343667	CD4	0.423478	0.222966	-0.195382	9.32879	34.6291	0.00495366	8.7821e-23	0.152551
NOLC1	17784861	6.46804e-42	1.44425	-1.45701	0.0624333	0.0536	0.0597333	0.0508	CD4	0.423974	0.425477	-0.0380131	9.34329	0.619346	0.664072	1.74173e-12	0.0251806
UROD	17895240	7.39848e-46	2.10235	-2.11432	0.0614667	0.0472667	0.0605333	0.0464667	CD4	0.424069	0.482621	-0.15901	9.34093	12.6044	0.0529248	1.87821e-38	0.00225402
ACTR1A	17906465	2.87123e-46	2.05077	-2.05114	0.0611667	0.0465333	0.0597667	0.0451667	CD4	0.424564	0.476067	-0.236078	9.34176	26.9648	0.00393872	5.34574e-14	6.76659e-14
DNAJC25	17861670	1.2225e-44	1.61456	-1.60641	0.0102333	0.0114333	0.0102333	0.0113333	CD4	0.424698	0.0741539	-0.0265917	9.31024	5.24946	0.510297	5.9692e-33	1.27762e-18
CORO1A	18532220	3.56547e-72	2.00092	-2.01037	2.23307	1.77727	0.8563	0.786267	CD4	0.42603	0.431804	-0.600828	10.2985	145.717	2.41195e-33	8.48656e-38	7.69276e-06
ITPRIPL1	17931373	3.46063e-47	1.11982	-1.11986	0.0161	0.0154	0.0158667	0.0151	CD4	0.426733	0.204069	-0.0256966	9.31386	1.64118	0.658882	2.6614e-31	5.93819e-07
KPNA1	17976545	7.06197e-49	2.58487	-2.57456	0.0474	0.0343667	0.0466333	0.0340333	CD4	0.427181	0.500282	-0.043008	9.33199	1.20448	0.587009	0.0190643	0.000493034
RIT1	17908232	2.47278e-46	1.3028	-1.30373	0.0492667	0.0402667	0.0483333	0.0394	CD4	0.427872	0.36147	-0.145096	9.33406	13.0304	0.06224	9.02116e-56	0.000549995
TMEM43	17960837	2.75519e-48	1.79248	-1.78003	0.0657	0.0475667	0.0641333	0.0459333	CD4	0.428968	0.506123	-0.157183	9.34204	11.8527	0.0571224	2.78369e-26	0.00091163
ZNF234	17913381	1.59902e-46	1.5581	-1.55389	0.0230667	0.0197333	0.0226667	0.0192667	CD4	0.429574	0.329645	-0.094112	9.31843	17.571	0.0996893	2.10184e-46	0.151636
HBS1L	17913982	1.5196e-46	1.89253	-1.89072	0.0643333	0.0509667	0.0619667	0.0498	CD4	0.429803	0.420202	-0.0479993	9.34275	1.11603	0.5484	3.02019e-45	0.123707
EIF4E	17663893	8.33409e-38	2.15348	-2.16061	0.163567	0.139167	0.156367	0.130333	CD4	0.430097	0.390045	-0.26673	9.4081	15.5874	0.00264994	5.36742e-37	0.0126561
SF3B4	17881365	2.36948e-45	1.62826	-1.64614	0.0830333	0.0603667	0.0795	0.0582667	CD4	0.430592	0.542571	-0.214404	9.35231	17.4361	0.0116191	6.87475e-24	0.0247114
P2RX5	17931992	3.28247e-47	1.20792	-1.21061	0.0167667	0.0141667	0.0165333	0.0137333	CD4	0.430617	0.294582	-0.0304013	9.31343	3.83643	0.505493	4.8431e-57	6.78931e-17
TMC8	17918359	1.04817e-46	2.25719	-2.25755	0.186	0.151467	0.167533	0.1382	CD4	0.430675	0.363393	-0.392976	9.42092	31.6204	8.53903e-06	3.6159e-41	0.0811131
AIM1L	17887073	1.46907e-45	0.65445	-0.663433	0.0225	0.0208667	0.0217	0.0208667	CD4	0.431472	0.240131	-0.216332	9.31804	81.1257	0.00041328	1.21754e-19	2.0563e-08
FAM98A	17886977	1.48094e-45	1.41212	-1.41554	0.0305333	0.0246	0.0293	0.0244	CD4	0.431488	0.452328	-0.175176	9.32238	40.8097	0.00579904	0.000106886	0.00016989
ARHGEF19	17968385	1.4339e-48	1.30373	-1.31007	0.0192667	0.0141667	0.0189667	0.0136	CD4	0.431509	0.422556	-0.0658615	9.31399	14.5999	0.185698	3.95486e-43	0.145761
RAD21	17601591	8.957e-36	1.85041	-1.83127	0.153	0.1308	0.1398	0.121233	CD4	0.431529	0.366734	-0.0771636	9.40214	1.32052	0.381335	3.1707e-81	2.66504e-45
TMEM87B	17925976	5.48343e-47	2.2152	-2.18892	0.0338	0.0273667	0.0320667	0.0267667	CD4	0.431846	0.368587	-0.167955	9.32347	29.8883	0.0156572	3.58095e-49	4.70683e-05
DDX5	17850179	3.16466e-44	1.73588	-1.7344	1.99457	1.6699	0.824033	0.769967	CD4	0.43244	0.380909	-0.168178	10.2391	10.4138	0.00125436	5.80174e-21	1.8143e-09
TGDS	17848133	3.74687e-44	1.61985	-1.63676	0.0541667	0.0412333	0.0516	0.04	CD4	0.432855	0.537176	-0.178009	9.3352	20.6017	0.0176645	8.97116e-26	0.0426412
CEP76	17919037	9.89512e-47	1.9368	-1.92797	0.0144333	0.0099	0.0144333	0.0099	CD4	0.43299	0.667194	-0.0904418	9.31129	41.4751	0.0475766	1.36105e-34	9.51876e-05
KCNN4	17913317	1.60772e-46	1.64632	-1.64679	0.0320333	0.0259	0.0306	0.0254	CD4	0.434531	0.332279	-0.0604618	9.32289	4.20268	0.36926	6.86722e-39	0.0619142
RAB31	17939670	1.70214e-47	1.20454	-1.19695	0.00216667	0.000833333	0.002	0.000833333	CD4	0.43476	1.2075	-0.0180856	9.30343	130.5	0.160993	3.37084e-34	0.00660466
TPD52	17654896	1.65116e-37	1.00393	-1.01738	0.1292	0.110967	0.119833	0.106333	CD4	0.435557	0.3656	-0.0590837	9.38505	0.856589	0.51069	1.0214e-46	0.143985
GNPDA2	17837870	8.72196e-44	1.46621	-1.47836	0.0358667	0.0298667	0.0354667	0.0293	CD4	0.436308	0.433651	-0.223926	9.32621	49.7583	0.00113223	5.20679e-43	0.19838
ARFGAP3	17715614	1.55017e-39	1.35047	-1.35142	0.0923333	0.0763667	0.0871	0.0717667	CD4	0.43647	0.431569	-0.166986	9.36137	9.26881	0.0518896	2.76885e-52	0.00615113
CXCR5	17942818	1.29959e-47	0.844234	-0.849352	0.00986667	0.00793333	0.00986667	0.00743333	CD4	0.436796	0.355565	-0.0426386	9.30859	15.8078	0.296937	3.74049e-41	0.11679
WDR6	17922379	7.44796e-47	2.16663	-2.16832	0.0522333	0.0399667	0.0515	0.0387667	CD4	0.437492	0.44929	-0.174537	9.33572	17.6024	0.0292849	3.92515e-272	1.19753e-44
DCAF8	17930746	3.65091e-47	2.05846	-2.0589	0.0507333	0.0408	0.0482667	0.0397667	CD4	0.438348	0.390659	-0.166759	9.33535	16.7849	0.0324013	6.59114e-37	0.128416
ZNF467	17850317	3.1288e-44	1.3063	-1.30321	0.0092	0.0107	0.00856667	0.0106	CD4	0.438626	0.0219473	-0.00283607	9.30933	0.168233	0.904884	3.72527e-47	0.0607319
SSTR2	17919544	9.47794e-47	1.65493	-1.66317	0.0237333	0.0195333	0.0237333	0.0192	CD4	0.439219	0.374145	-0.0208648	9.31733	0.897917	0.71487	6.31925e-35	0.106594
EXOC5	17902852	3.89571e-46	2.21922	-2.21859	0.0362	0.0294333	0.0353333	0.0292	CD4	0.439605	0.418042	-0.00950336	9.32566	0.106266	0.873553	2.23671e-35	0.0890749
RTN4	17211184	2.28555e-24	1.32896	-1.3227	0.214333	0.213067	0.1909	0.184667	CD4	0.439777	0.212453	-0.291942	9.44714	16.3012	0.000852872	3.33497e-61	5.56273e-13
TMEM109	17983719	3.7816e-49	1.84509	-1.86088	0.119567	0.0876	0.1111	0.0831	CD4	0.439873	0.494735	-0.331094	9.37451	29.7149	0.000188591	5.43253e-39	0.117977
DAPK2	17928514	4.41675e-47	1.38981	-1.38235	0.0064	0.00426667	0.0064	0.00426667	CD4	0.44017	0.815552	-0.00552431	9.30614	0.232688	0.92076	8.03301e-43	0.143912
ITFG1	17747108	1.30926e-40	2.46697	-2.461	0.0901	0.0768	0.0865667	0.0746	CD4	0.441024	0.385219	-0.232977	9.36075	18.4622	0.0060972	6.82283e-52	0.184703
HAT1	17842433	5.99325e-44	1.84345	-1.85313	0.100933	0.0802333	0.0973	0.077	CD4	0.441056	0.434362	-0.417013	9.36549	55.9061	1.07981e-06	6.24831e-35	0.0876293
RCOR1	17906187	2.93948e-46	0.910152	-0.903777	0.00846667	0.00703333	0.00846667	0.0069	CD4	0.441448	0.579275	-0.0437288	9.3082	22.4024	0.230464	1.95347e-126	1.62655e-75
HNRNPF	18225945	9.24652e-59	2.11667	-2.1127	0.629767	0.486233	0.459933	0.373167	CD4	0.441642	0.453447	-0.63952	9.65257	78.1145	1.11766e-18	4.50895e-34	0.147883
CKAP2	17885301	1.7043e-45	1.41192	-1.39487	0.0320333	0.0249667	0.0315667	0.0234667	CD4	0.442205	0.520805	-0.0494562	9.32185	2.61609	0.492591	1.23283e-17	1.59853e-14
ZNF683	17906601	2.83841e-46	0.533477	-0.545674	0.0139	0.01	0.0114333	0.00883333	CD4	0.442835	0.454087	-0.130897	9.31104	64.4518	0.013243	4.22404e-08	8.22016e-14
SRPRB	17827958	1.96567e-43	1.48915	-1.49452	0.0842667	0.0669333	0.0812	0.0647333	CD4	0.443707	0.452925	-0.185551	9.35576	12.7893	0.0270989	8.63171e-31	0.0410992
DNAAF1	17970213	1.22377e-48	1.5095	-1.51537	0.0081	0.0062	0.0081	0.0062	CD4	0.443992	0.441403	-0.0224776	9.30755	7.07361	0.514904	8.36269e-34	3.99364e-06
DHODH	17836227	9.98186e-44	2.04053	-2.02091	0.0191667	0.0198333	0.0188333	0.0191667	CD4	0.44401	0.124023	-0.139	9.31732	41.8383	0.0134084	4.4334e-05	0.000724782
KLHL12	17952678	5.5691e-48	1.80598	-1.79729	0.0281333	0.0238	0.0278	0.0238	CD4	0.444044	0.315292	-0.125189	9.32147	18.6868	0.067335	6.19286e-16	8.2037e-09
HOXB2	17744573	1.59945e-40	0.331863	-0.337184	0.116333	0.0997333	0.1056	0.0912333	CD4	0.444531	0.359429	-0.0820161	9.37691	2.48983	0.288148	8.4398e-35	5.61061e-05
ACLY	17877485	3.27716e-45	1.6973	-1.69358	0.0352	0.0273	0.0334	0.0271	CD4	0.444686	0.468584	-0.089845	9.32452	8.30627	0.192576	1.24422e-31	0.0023201
MARCKSL1	17142877	1.32038e-22	0.952536	-0.940125	0.211467	0.222167	0.1739	0.182233	CD4	0.445078	0.128214	-0.321599	9.4518	17.7784	0.000273517	1.31288e-18	0.0109768
TRIM59	17947024	9.05725e-48	0.987942	-0.974453	0.0431333	0.033	0.0419667	0.0320667	CD4	0.445888	0.417611	-0.0247093	9.33051	0.439571	0.732971	1.65476e-27	0.00402486
KLHDC2	17376901	6.2438e-29	1.58262	-1.57772	0.1529	0.1482	0.141933	0.136867	CD4	0.446965	0.266541	-0.493973	9.40721	55.3715	1.72504e-08	8.49697e-43	0.0283361
NAGA	17907532	2.62358e-46	1.7534	-1.75823	0.0165	0.0112333	0.0165	0.0112333	CD4	0.449344	0.697043	-0.0989317	9.31199	30.078	0.0831718	7.68489e-55	0.00474892
TRAF4	17891238	1.03573e-45	1.24913	-1.24639	0.0143667	0.0146	0.0141333	0.0146	CD4	0.449424	0.113308	-0.0479871	9.31233	12.913	0.241172	1.16014e-33	0.0716545
MCM5	17943735	1.20127e-47	2.09714	-2.0866	0.0289	0.0233	0.0280667	0.0225333	CD4	0.449475	0.439809	-0.0799922	9.32094	8.66961	0.221786	4.48974e-51	0.0227216
NAPB	18044004	1.85266e-51	1.88181	-1.88012	0.0231	0.0156	0.023	0.0150667	CD4	0.449539	0.476735	-0.120145	9.31576	26.6356	0.0579021	1.21735e-40	0.0891123
AGPS	17893979	8.22629e-46	2.44959	-2.45575	0.0309	0.0262	0.0305	0.0259333	CD4	0.450095	0.367181	-0.156047	9.32279	28.9062	0.0196335	6.80299e-28	0.000304867
MRPS18A	17767974	2.49863e-41	1.4522	-1.46064	0.0547667	0.0494667	0.0531667	0.0487333	CD4	0.450399	0.313552	-0.30648	9.34026	48.7516	0.000131672	5.89608e-46	0.0626987
TPP2	17972867	9.72058e-49	1.5158	-1.51681	0.0737333	0.0572667	0.0681667	0.0541667	CD4	0.450724	0.419461	-0.0851983	9.34958	2.73764	0.325795	6.72568e-15	1.15596e-09
2019-09-15	17496643	1.74793e-32	1.86481	-1.87339	0.413833	0.348467	0.338067	0.299033	CD4	0.450936	0.38939	-0.655491	9.55114	79.1336	8.12673e-17	6.99257e-39	0.000150845
DEF6	18145245	1.845e-55	2.03796	-2.05598	0.185467	0.134367	0.1698	0.1242	CD4	0.451203	0.512282	-0.337161	9.41033	24.3589	0.000147226	1.28545e-48	3.66522e-06
NEK5	17856384	1.8946e-44	1.64499	-1.63617	0.0167667	0.0181667	0.0165333	0.0174667	CD4	0.451695	0.0755558	-0.0785475	9.31537	17.3411	0.132989	2.65696e-27	0.0604901
AC133644.2	17990890	2.02194e-49	1.01562	-1.00549	0.0348	0.0225333	0.0320667	0.0216667	CD4	0.45227	0.545118	-0.0190475	9.32211	0.43332	0.767155	3.56053e-38	0.0337833
PSMB10	17991977	1.83859e-49	1.75927	-1.76322	0.181933	0.1413	0.164267	0.129467	CD4	0.452648	0.44852	-0.869173	9.41183	155.147	1.16668e-21	9.35827e-42	0.0196963
CLCN7	17842252	6.0832e-44	2.47532	-2.46637	0.0185333	0.0171333	0.0184333	0.0171333	CD4	0.452682	0.34538	-0.0940167	9.31544	22.257	0.0890887	9.59922e-16	0.00568171
PWWP2A	17773374	1.62361e-41	1.1966	-1.18624	0.0466	0.0425333	0.0455667	0.0407	CD4	0.453373	0.352918	-0.0971168	9.3343	8.16881	0.143214	6.70647e-33	0.173346
HNRNPA2B1	17983631	3.81073e-49	1.7323	-1.74276	1.0212	0.817	0.608433	0.5162	CD4	0.453389	0.449593	-0.734004	9.84422	111.746	5.38683e-26	1.05871e-45	0.0267775
HARS2	17958444	3.38763e-48	3.08274	-3.08259	0.0202333	0.0140667	0.0200333	0.0140667	CD4	0.454941	0.553021	-0.053323	9.31512	7.76431	0.314018	2.57295e-50	0.018135
CDCP1	17941249	1.48673e-47	1.53077	-1.52829	0.00106667	0.0007	0.00106667	0.0007	CD4	0.45525	0.718644	-0.0117949	9.30336	88.7518	0.252679	1.18927e-12	0.0447868
COQ10A	17936580	2.21759e-47	0.976811	-0.977	0.0151333	0.0103333	0.0151333	0.0100333	CD4	0.456014	0.675435	-0.00748511	9.31135	0.606141	0.807192	6.65389e-285	4.59783e-40
ALDOC	18010849	3.50678e-50	1.76763	-1.77084	0.0612333	0.0395	0.0583333	0.0378333	CD4	0.45713	0.620984	-0.22362	9.33747	24.8987	0.00805337	1.27077e-48	0.00479259
TOLLIP	17842820	5.80534e-44	2.92436	-2.92876	0.0474333	0.0397667	0.0461667	0.0394	CD4	0.457284	0.352288	-0.158802	9.33336	17.1661	0.0362311	7.54362e-44	0.0743541
RP11-960L18.1	17938802	1.83351e-47	1.1394	-1.14243	6.66667e-05	0	6.66667e-05	0	CD4	0.457505	inf	-1.89837e-05	9.30265	3.75092e-09	0.999989	1.65532e-46	0.0973925
PTK2	17937537	2.04322e-47	1.54848	-1.54244	0.0081	0.00556667	0.0081	0.00556667	CD4	0.457538	0.604882	-0.0184161	9.30686	3.43359	0.670426	6.30291e-48	0.199966
RTCB	18029269	6.87727e-51	2.24537	-2.26098	0.0975333	0.0712333	0.0931	0.068	CD4	0.457895	0.530189	-0.270733	9.36049	23.6388	0.00205321	4.58359e-36	0.0577048
LINC00987	17741927	1.9707e-40	0.969871	-0.970812	0.0299	0.0360333	0.0291667	0.0336333	CD4	0.457955	0.0105837	-0.024488	9.32739	0.474192	0.7384	4.274e-38	0.0136082
WDR20	17918506	1.03517e-46	2.95276	-2.96275	0.0497	0.0399667	0.0490667	0.0391667	CD4	0.458057	0.385406	-0.121584	9.3346	9.23728	0.116273	1.22882e-35	0.143761
TMEM39A	17948753	7.80654e-48	1.24053	-1.25112	0.0256	0.0193333	0.0256	0.0191	CD4	0.458357	0.455704	-0.000170323	9.3185	0.0181553	0.969593	6.53971e-47	0.145637
WDR61	17854032	2.30166e-44	2.16446	-2.16514	0.0982	0.0793	0.0926	0.0756333	CD4	0.458409	0.439184	-0.442267	9.36506	63.4358	2.44907e-07	6.61223e-07	3.03112e-11
C1GALT1C1	17867213	7.71407e-45	1.20088	-1.20528	0.0391667	0.0302	0.0385	0.0295667	CD4	0.458422	0.459523	-0.248741	9.32697	53.8645	0.000585747	3.0761e-40	0.105795
TMED9	17748728	1.15189e-40	1.37264	-1.38142	0.273767	0.209367	0.2449	0.188633	CD4	0.458535	0.544036	-0.372772	9.46727	25.5845	1.80639e-05	2.4631e-34	0.0354463
DERL1	17981798	4.4708e-49	2.00737	-2.0045	0.117167	0.0875333	0.109667	0.0836333	CD4	0.458808	0.484188	-0.288711	9.37406	22.7424	0.00121252	2.04953e-49	0.000304663
PPP5C	17870626	5.80669e-45	1.10222	-1.10988	0.0149667	0.0126333	0.0147667	0.0124333	CD4	0.459089	0.454403	-0.0191281	9.31282	1.17004	0.728623	5.85774e-43	0.0212346
SEC61A1	17817549	4.59745e-43	2.64113	-2.63241	0.0748	0.0643	0.0715333	0.0628333	CD4	0.459346	0.358278	-0.128779	9.35043	6.60626	0.125412	2.32095e-47	0.0224738
FAM134C	17769487	2.21457e-41	2.34706	-2.34588	0.0608	0.0576333	0.0586	0.0556333	CD4	0.4594	0.255417	-0.144289	9.34409	9.53651	0.0797588	2.60125e-41	0.0452572
SART3	17901392	4.40638e-46	1.81804	-1.80479	0.0390667	0.0314	0.0378667	0.031	CD4	0.459648	0.416522	-0.102453	9.32815	8.64217	0.161628	4.36085e-21	0.192774
PDHB	17996002	1.29259e-49	2.295	-2.31196	0.159667	0.120967	0.1503	0.1132	CD4	0.460149	0.474889	-0.517452	9.3986	60.4953	8.62741e-09	3.44107e-35	7.02404e-05
ADI1	17656923	1.41578e-37	1.93385	-1.93481	0.1764	0.146567	0.1558	0.128533	CD4	0.460689	0.39502	-0.446287	9.41378	40.495	5.60566e-07	2.76947e-31	0.000365957
RCN1	17919428	9.57181e-47	1.979	-1.97421	0.0173	0.0152333	0.0171	0.0150667	CD4	0.460712	0.306124	-0.0850382	9.31478	21.0885	0.105748	7.27803e-45	0.119024
GIMAP5	18094768	1.90741e-53	1.49582	-1.49452	0.0541	0.0342	0.0516	0.033	CD4	0.461609	0.610481	-0.140788	9.33421	12.6011	0.0680983	5.3191e-31	0.132696
ZNF92	17824244	2.66294e-43	1.55624	-1.55511	0.0440667	0.0401333	0.0429667	0.0391333	CD4	0.461746	0.244691	-0.119407	9.33307	9.32711	0.117802	6.03063e-93	4.36024e-10
C9orf72	17787687	5.15387e-42	0.93117	-0.927689	0.0199333	0.0199333	0.0195	0.0193	CD4	0.46298	0.206936	-0.00520561	9.31719	0.127733	0.882748	1.37605e-20	0.0721833
WWP1	17834645	1.13657e-43	1.99373	-1.99664	0.0604	0.0556667	0.0590667	0.0536667	CD4	0.463136	0.273058	-0.0693095	9.34414	2.22756	0.395089	1.46069e-34	0.0629907
NCR3	17855028	2.11962e-44	0.889018	-0.89669	0.0507	0.0431	0.0442333	0.0396333	CD4	0.463393	0.357669	-0.185965	9.3352	18.5904	0.0220993	1.3241e-36	0.191665
SPIDR	17927705	4.73217e-47	1.75688	-1.7531	0.0226667	0.0188667	0.0221333	0.0186667	CD4	0.463687	0.325426	-0.0362055	9.31763	2.43305	0.539521	3.26555e-28	0.0364625
BLOC1S5	17838869	8.03461e-44	2.34447	-2.34439	0.0533667	0.0444333	0.0523667	0.0439333	CD4	0.463703	0.405002	-0.076388	9.33739	3.38643	0.325832	5.1432e-106	5.02206e-26
SERAC1	17906665	2.8231e-46	1.817	-1.81425	0.00746667	0.00693333	0.00723333	0.00683333	CD4	0.463873	0.274199	-0.0283025	9.30774	8.66313	0.468401	7.1695e-10	0.0719048
AGA	17740350	2.23151e-40	1.65437	-1.65948	0.0658	0.0575333	0.0621667	0.0565667	CD4	0.464062	0.395064	-0.199118	9.346	18.5397	0.0130063	1.51009e-43	0.0337155
CLEC2D	18143796	2.11036e-55	3.46308	-3.47889	1.13903	0.896633	0.645233	0.5595	CD4	0.466464	0.424625	-0.332885	9.88693	27.1801	1.88667e-07	1.36747e-29	0.105045
PMPCA	17749999	1.04172e-40	1.92679	-1.93385	0.0655667	0.0609	0.0635333	0.0589333	CD4	0.466798	0.313933	-0.104373	9.34622	5.11265	0.192353	9.13522e-38	0.081464
NDUFS2	17955843	4.23979e-48	2.24327	-2.2513	0.144667	0.107433	0.134967	0.101267	CD4	0.467066	0.522529	-0.40526	9.38984	39.3825	6.00501e-06	1.36025e-37	0.146521
PIP4K2A	17344089	5.39024e-28	0.952256	-0.962108	0.235567	0.210233	0.201767	0.184533	CD4	0.467775	0.369717	-0.498318	9.45427	43.3481	1.61158e-08	0.14289	6.84696e-20
SLC39A1	18028854	7.13529e-51	2.75509	-2.75187	0.0698667	0.048	0.0661333	0.0466	CD4	0.46819	0.578022	-0.246608	9.34415	27.1789	0.00295118	2.25557e-33	0.0419397
CYTH1	17611476	4.30278e-36	1.67126	-1.6655	0.2803	0.230733	0.2421	0.207167	CD4	0.468639	0.420152	-0.101421	9.47633	1.89469	0.232379	1.38122e-33	0.0221506
ARF6	15249108	0.170826	1.0069	-1.00907	0.472133	0.604467	0.3656	0.428567	CD4	0.468663	0.0265548	-0.0991506	9.64961	1.55247	0.227667	2.47697e-38	0.017697
HES6	17938484	1.88412e-47	1.09392	-1.10081	0.00343333	0.00253333	0.00343333	0.00253333	CD4	0.469086	0.506286	-0.0230322	9.30472	81.1125	0.105878	1.27908e-18	5.92888e-05
TYK2	17918326	1.05111e-46	2.16771	-2.15718	0.0262	0.0217667	0.026	0.0216333	CD4	0.469116	0.346181	-0.0472096	9.32009	3.57739	0.426814	9.2847e-41	0.00221966
QRICH1	17929128	4.19141e-47	2.10254	-2.09464	0.0476667	0.0370667	0.0467333	0.0364667	CD4	0.470102	0.436914	-0.0890016	9.3324	5.5417	0.234625	2.77738e-17	7.52513e-06
LRPAP1	17766798	2.7442e-41	1.96212	-1.98088	0.1649	0.1359	0.154433	0.1289	CD4	0.470605	0.391775	-0.313884	9.40613	21.6067	0.000411068	2.79851e-26	0.00236095
THOP1	18030519	6.15489e-51	1.98135	-1.99196	0.0209333	0.0130333	0.0203667	0.0129	CD4	0.47072	0.615242	-0.111711	9.3148	26.8257	0.0647502	4.87828e-35	0.00418575
FAM216A	17947085	9.0099e-48	1.88776	-1.87708	0.0176667	0.0115667	0.0171667	0.0115	CD4	0.471748	0.537413	-0.182777	9.3132	116.32	0.000320884	9.24596e-39	0.0481458
ACTR3	18175666	1.08015e-56	2.11517	-2.10532	0.7132	0.5453	0.4938	0.403967	CD4	0.472076	0.476336	-0.557952	9.69215	64.4178	1.10708e-15	2.56054e-11	1.73155e-06
PCMT1	18130416	7.27379e-55	1.66704	-1.67525	0.2373	0.1644	0.2133	0.151467	CD4	0.472667	0.593683	-0.65473	9.43968	81.5129	1.73259e-13	1.83773e-44	0.02228
KDM4A	17947526	8.67487e-48	1.99717	-2.00164	0.0172667	0.00983333	0.0172	0.00983333	CD4	0.472741	0.814337	-0.0931387	9.31161	33.1822	0.0725064	3.21615e-12	0.0308817
MMGT1	17951794	6.00952e-48	3.1403	-3.13325	0.0401667	0.0277667	0.0397333	0.0273667	CD4	0.472965	0.589314	-0.19856	9.32679	31.9565	0.00851225	6.67681e-34	0.00988296
BAG4	17870233	5.99987e-45	1.68082	-1.68493	0.0238333	0.0241667	0.0228667	0.0233667	CD4	0.474084	0.155655	-0.144902	9.32029	35.9005	0.0128431	2.00583e-35	0.000102292
FPGT	17942624	1.32139e-47	2.00653	-2.01343	0.0160667	0.0112667	0.0159	0.0107333	CD4	0.474272	0.576787	-0.0486135	9.31219	10.6281	0.296591	7.14548e-40	0.111038
ZNF100	17985447	3.25256e-49	1.33316	-1.32282	0.0317	0.0211667	0.0315	0.0211667	CD4	0.474292	0.578226	-0.218728	9.32149	60.5727	0.0010562	1.34458e-45	0.0156722
CCDC115	17748517	1.17127e-40	2.33566	-2.34345	0.1832	0.140267	0.166933	0.132167	CD4	0.474389	0.515651	-0.389927	9.41243	32.172	1.27014e-05	4.57348e-35	0.00371327
FEN1	17939243	1.76555e-47	1.70823	-1.71368	0.0132333	0.0114333	0.0131	0.0114333	CD4	0.475141	0.274007	-0.10192	9.31191	38.6428	0.049133	1.9968e-43	1.42129e-11
STARD4-AS1	17922966	7.08514e-47	1.20331	-1.19442	0.0012	0.0014	0.0012	0.0014	CD4	0.475435	0.134883	-0.00382015	9.30349	1.18108	0.894948	0.0655515	1.67934e-13
TSEN54	17905695	3.06427e-46	1.54334	-1.56098	0.1189	0.0891667	0.1101	0.0872667	CD4	0.475585	0.488995	-0.303992	9.37387	25.652	0.000578716	9.72478e-45	1.69347e-07
CC2D1B	17916801	1.19641e-46	2.33457	-2.3239	0.0230667	0.0177	0.0228333	0.0175	CD4	0.475707	0.506564	-0.116848	9.31715	30.7123	0.0347087	1.39214e-40	0.0803653
WDR76	17932122	3.24623e-47	1.79996	-1.78266	0.0340333	0.0241	0.0339333	0.0241	CD4	0.477249	0.486563	-0.205898	9.32288	47.2226	0.00272849	9.57451e-39	0.0131354
FFAR4	17936183	2.29421e-47	2.0512	-2.06239	0.00173333	0.00136667	0.00173333	0.00136667	CD4	0.479494	0.342572	-0.0144448	9.30362	22.1394	0.52021	1.9978e-32	0.0219292
VPS4A	17573665	6.97916e-35	1.91273	-1.92398	0.0855	0.0826667	0.0832667	0.0784667	CD4	0.479769	0.250432	-0.0949518	9.36355	3.26726	0.247461	1.11588e-39	0.0722229
ANXA1	18170250	1.79445e-56	1.16968	-1.16778	0.787233	0.583533	0.492133	0.3968	CD4	0.480609	0.555025	-0.903123	9.72462	133.005	1.34349e-30	1.46904e-43	0.184703
NDC80	17971427	1.10145e-48	1.63745	-1.62644	0.0133333	0.00933333	0.0131	0.00933333	CD4	0.48165	0.532258	-0.0366066	9.31063	5.59838	0.478751	4.70156e-27	0.124715
TMEM184C	17931718	3.36018e-47	2.76446	-2.75664	0.0228333	0.0165667	0.0227	0.0159333	CD4	0.481656	0.623494	-0.15901	9.31597	59.0882	0.00466214	8.26165e-42	0.0539696
OGFOD1	17946473	9.49629e-48	2.34666	-2.33605	0.0424333	0.0319667	0.0416	0.0311	CD4	0.481719	0.533951	-0.0847381	9.32993	5.11216	0.268441	4.50296e-43	0.0261106
LMOD3	18387075	1.21497e-65	1.19288	-1.1852	0.0943333	0.0511	0.0852	0.0474333	CD4	0.482299	0.713702	-0.622517	9.35203	148.13	3.2326e-13	0.0055144	0.00228398
ANKMY2	17952621	5.5965e-48	2.05089	-2.02728	0.0177	0.0125667	0.0173333	0.0120667	CD4	0.483076	0.510713	-0.0101948	9.3136	0.421955	0.822953	2.47087e-44	0.116555
ENPP4	17919041	9.89176e-47	1.03027	-1.01716	0.00956667	0.00813333	0.00943333	0.00813333	CD4	0.484953	0.340876	-0.00176274	9.30879	0.212404	0.895269	1.12164e-15	0.0435829
POLR2G	18017862	1.88863e-50	1.70074	-1.71319	0.1485	0.1117	0.1379	0.105867	CD4	0.485963	0.47035	-0.371094	9.39244	32.3134	3.26828e-05	9.78097e-43	0.0195593
NT5DC1	17883131	2.04396e-45	2.76615	-2.75854	0.108667	0.0880667	0.1017	0.0839	CD4	0.487329	0.375169	-0.338707	9.37146	34.259	9.35007e-05	0.0283834	2.02709e-06
PPAT	18045579	1.6096e-51	2.12832	-2.0924	0.0232333	0.0138667	0.0227333	0.0137	CD4	0.487331	0.59294	-0.128507	9.31576	35.8202	0.0290468	6.30266e-17	0.0183316
KIAA0226L	17942750	1.30719e-47	1.77603	-1.76412	0.000533333	0.000133333	0.000533333	0.000133333	CD4	0.487576	1.06225	-0.0106995	9.30277	103.672	0.27815	8.53611e-36	0.0317967
NMD3	17881440	2.35466e-45	1.74237	-1.7537	0.0724667	0.0589	0.0706	0.0568	CD4	0.488122	0.411878	-0.115018	9.34933	5.58271	0.163952	3.3766e-48	0.137571
FANCG	17917230	1.15362e-46	1.3439	-1.36067	0.0112667	0.009	0.0112667	0.009	CD4	0.488649	0.420023	-0.0559024	9.30948	23.5215	0.177157	1.57357e-28	9.75275e-05
MEN1	17920376	8.83093e-47	1.59131	-1.57926	0.0258667	0.0185667	0.0256667	0.0180333	CD4	0.489103	0.580078	-0.105424	9.31774	20.5179	0.0798577	5.25644e-18	0.0605911
IDH3A	17930280	3.79904e-47	1.5477	-1.54623	0.0409667	0.0328	0.0399333	0.0322	CD4	0.489331	0.38031	-0.0472768	9.32958	1.73936	0.519895	1.56518e-41	0.0788355
CHPF	17779380	1.00401e-41	0.925259	-0.930214	0.0122667	0.0151333	0.0117	0.0147333	CD4	0.489415	0.100435	-0.0317408	9.31282	8.55004	0.338967	9.77773e-45	0.146936
NADK	17920277	8.90555e-47	1.00225	-0.999925	0.015	0.0131333	0.0147667	0.0129333	CD4	0.489887	0.270257	-0.0164404	9.31276	1.51829	0.678211	8.37566e-41	0.0560056
PLCE1	17873467	4.58262e-45	1.17224	-1.17345	0.0294	0.0254667	0.0294	0.0254667	CD4	0.490111	0.334502	-0.0598673	9.32181	4.74671	0.353153	7.29337e-28	6.89919e-09
IGLL5	17941551	1.44874e-47	1.33573	-1.31891	0.000433333	0	0.000433333	0	CD4	0.490491	inf	-0.00577328	9.30271	73.1313	0.419974	0.0216534	5.45013e-08
STK26	17993413	1.62151e-49	2.37796	-2.38855	0.0414	0.0262333	0.0399333	0.0258	CD4	0.490499	0.592496	-0.101537	9.32636	8.48212	0.177744	1.67663e-36	0.0948872
TCEAL1	17965895	1.77902e-48	1.90384	-1.91239	0.0395333	0.0309667	0.0378667	0.0306	CD4	0.490547	0.390081	-0.218939	9.32666	49.773	0.00105879	1.2831e-21	0.00426162
RSU1	17870191	6.02089e-45	2.14719	-2.14333	0.114633	0.0855333	0.107033	0.0819333	CD4	0.490734	0.524284	-0.420308	9.37184	50.715	1.74102e-06	1.80858e-44	0.00460081
RABL2A	17955042	4.5429e-48	1.63662	-1.62799	0.0208333	0.016	0.0208333	0.0155	CD4	0.491782	0.469773	-0.0804143	9.31604	19.8371	0.10163	3.25705e-33	0.00439806
PLAU	17934010	2.76265e-47	1.75713	-1.75658	0.000233333	0.000166667	0.000233333	0.000166667	CD4	0.49254	1.37026	-0.00585008	9.30271	102.193	0.46512	3.99429e-46	0.140172
BRAT1	17944753	1.10077e-47	1.86772	-1.85345	0.0263333	0.0215	0.0261667	0.0212333	CD4	0.492597	0.417072	-0.109082	9.31974	20.4052	0.0659254	1.8178e-55	6.32532e-05
MUL1	17886826	1.49981e-45	2.4681	-2.46585	0.0257	0.0252333	0.0249	0.0246333	CD4	0.493572	0.203945	-0.0360714	9.31956	1.85759	0.577085	9.98135e-41	0.17942
AK5	18015078	2.41506e-50	1.14287	-1.12888	0.0264667	0.0154333	0.0249333	0.0152333	CD4	0.49359	0.724413	-0.169011	9.31734	52.1827	0.00624179	1.10453e-51	0.0394195
OXCT1	17885533	1.67149e-45	2.15248	-2.14493	0.0472333	0.0400333	0.0458667	0.0389	CD4	0.493842	0.347305	-0.0828817	9.33293	5.05465	0.253134	1.20737e-45	0.0208022
SF3A3	18089093	3.19546e-53	2.75154	-2.74987	0.132067	0.0914667	0.125067	0.0874667	CD4	0.494105	0.579815	-0.231474	9.37988	14.3028	0.00872022	1.92647e-34	0.0442919
TXNRD2	18005770	5.48394e-50	2.06978	-2.06658	0.0239	0.0153333	0.0236333	0.0153333	CD4	0.494334	0.62546	-0.170316	9.31564	68.7696	0.00271713	7.61027e-25	0.0261772
CUL2	17906972	2.75078e-46	2.01662	-2.00593	0.0532333	0.0410667	0.0523	0.0409	CD4	0.494945	0.473549	-0.141361	9.33506	12.8147	0.06278	5.59886e-34	0.184113
GTF3C3	17893163	8.81045e-46	1.82822	-1.83001	0.0236333	0.0189667	0.0227333	0.0187	CD4	0.496121	0.455831	-0.0873749	9.31767	13.0523	0.160746	2.16182e-52	3.01039e-05
SLC27A3	17957965	3.53061e-48	1.20165	-1.2117	0.0130667	0.0104	0.0128333	0.0104	CD4	0.496666	0.38621	-0.0774846	9.31128	23.2792	0.138761	5.38937e-51	0.000437129
GHRL	17918122	1.06948e-46	2.24594	-2.24493	0.0510333	0.0378	0.0502	0.0372333	CD4	0.497542	0.528873	-0.0800815	9.33369	4.59688	0.273977	2.73614e-22	5.07634e-13
FARSB	17910863	1.97921e-46	1.49139	-1.48507	0.0345	0.0252	0.0336333	0.0244333	CD4	0.499002	0.559458	-0.0534689	9.32383	3.50768	0.404915	2.03166e-35	3.54222e-65
N6AMT1	17842597	5.9129e-44	1.92893	-1.94288	0.0151	0.0160333	0.0151	0.0160333	CD4	0.499103	0.138366	-0.0151016	9.3137	0.70444	0.771837	1.5018e-28	0.000350295
SCAP	17835499	1.05965e-43	1.96792	-1.97304	0.0244	0.0202	0.0241667	0.0201	CD4	0.499328	0.425352	-0.0220342	9.31852	1.06767	0.682847	4.24311e-41	0.0499691
CHI3L2	17922915	7.11596e-47	0.425454	-0.425741	0.00813333	0.00713333	0.00776667	0.00693333	CD4	0.499845	0.251991	-0.075611	9.3085	46.8146	0.0743685	1.42513e-46	0.00884752
TFIP11	17899427	5.20032e-46	2.45533	-2.44473	0.0228667	0.0196667	0.0225667	0.0195667	CD4	0.500577	0.302575	-0.00146942	9.31812	0.0127866	0.95779	1.85031e-40	0.0012804
ZNF366	17939152	1.77936e-47	2.08063	-2.0706	0.00286667	0.0019	0.00286667	0.0019	CD4	0.501116	0.615514	-0.00328719	9.30407	0.692949	0.902096	1.31009e-42	0.0742064
RABGGTA	17967523	1.54509e-48	2.59169	-2.5841	0.0423667	0.0299667	0.0417667	0.0298	CD4	0.501137	0.516856	-0.155333	9.32746	20.4158	0.033611	4.52398e-35	0.0694544
FCER1A	17925523	5.69916e-47	0.771869	-0.776846	0.0042	0.0042	0.0037	0.00403333	CD4	0.501965	0.30745	-0.0333799	9.30582	87.397	0.0530791	2.92169e-47	0.00238877
NEK1	17938102	1.94676e-47	2.30315	-2.27977	0.0309667	0.0236	0.0296	0.0231333	CD4	0.50198	0.410563	-0.175854	9.32244	42.7347	0.0049215	3.96897e-17	0.000439755
TNPO3	17884064	1.89037e-45	1.85153	-1.84012	0.0514333	0.0452	0.0506	0.0437667	CD4	0.502583	0.349506	-0.0670876	9.33646	2.7429	0.379869	4.72805e-39	0.035424
SF3B3	18000737	8.53368e-50	2.52271	-2.50826	0.0697	0.0485667	0.0680667	0.0474333	CD4	0.50283	0.55193	-0.151432	9.34514	10.249	0.0666572	2.10627e-20	0.152742
CCNDBP1	18140516	2.85986e-55	1.68337	-1.69377	0.345467	0.259333	0.285867	0.220133	CD4	0.503598	0.482151	-0.362044	9.50379	22.253	1.93846e-05	1.21213e-13	3.73414e-22
OAS1	17809783	8.64508e-43	1.32628	-1.32304	0.0363333	0.0314333	0.0340333	0.0294333	CD4	0.503751	0.381524	-0.060628	9.32652	2.89215	0.431245	9.56176e-49	0.0843754
SEC22B	17863720	1.03121e-44	1.6369	-1.63667	0.1212	0.0905333	0.112167	0.0869	CD4	0.503816	0.52899	-0.334472	9.37707	30.5545	0.000131851	1.05704e-41	0.030113
FCHO1	17848059	3.76982e-44	3.47653	-3.4731	0.037	0.0318	0.0359333	0.0313667	CD4	0.504081	0.330979	-0.121737	9.32721	14.085	0.0767803	2.54288e-37	0.0382583
ERLIN1	17923467	6.78943e-47	2.57665	-2.56303	0.0178667	0.0150667	0.0177333	0.0149667	CD4	0.505337	0.326952	-0.0585408	9.31409	10.6312	0.260858	7.3581e-28	3.01883e-10
CCR2	17834133	1.18532e-43	0.893442	-0.90655	0.0496333	0.0395333	0.0460333	0.0378667	CD4	0.507323	0.521732	-0.0817321	9.33392	3.50054	0.345526	1.90673e-50	0.00114739
PPIL1	17913658	1.56191e-46	2.01741	-2.03618	0.0276333	0.0233667	0.0271667	0.0232	CD4	0.507877	0.364351	-0.0897925	9.32038	11.8134	0.15648	1.01027e-06	0.0464719
VRK1	17933509	2.88351e-47	1.94231	-1.95032	0.0569333	0.0428333	0.0551333	0.0413667	CD4	0.507955	0.478625	-0.318758	9.33737	60.8443	3.23636e-05	3.15937e-43	1.54116e-05
AKIRIN1	17343139	5.7342e-28	1.34627	-1.34474	0.220467	0.204	0.195133	0.180933	CD4	0.5087	0.308631	-0.0331753	9.44859	0.217934	0.708295	2.13714e-82	1.69408e-19
QSOX1	17949225	7.49605e-48	1.69548	-1.67723	0.0203667	0.0130667	0.0201333	0.0129667	CD4	0.509443	0.686042	-0.0729433	9.3143	17.4284	0.155046	1.83663e-44	0.00904119
CASP3	17873468	4.58224e-45	1.82959	-1.81794	0.0471667	0.0438333	0.0446333	0.043	CD4	0.50952	0.209441	-0.280369	9.3347	54.0463	0.000142973	7.17134e-47	0.0160123
SOWAHD	17913312	1.6084e-46	1.51673	-1.50647	0.00706667	0.00573333	0.00706667	0.0057	CD4	0.510009	0.453822	-0.0340982	9.30728	14.2815	0.37417	3.64999e-34	0.0623863
ANKMY1	17868912	6.69729e-45	1.33335	-1.32862	0.0183	0.0161667	0.0179333	0.0159667	CD4	0.510181	0.340656	-0.0131775	9.31503	0.806058	0.74677	8.52654e-36	1.76654e-06
KAT2A	17951578	6.1223e-48	1.94934	-1.9482	0.0299	0.0201667	0.0296	0.0201667	CD4	0.510452	0.64945	-0.237563	9.32014	78.9305	0.000289906	1.4887e-58	8.15678e-08
CXADR	17907371	2.65954e-46	1.25148	-1.25289	0.00416667	0.0044	0.00416667	0.0044	CD4	0.510788	0.312842	-0.00367004	9.30555	0.691686	0.86762	1.55106e-41	0.0353681
TM9SF4	17994154	1.51967e-49	3.05534	-3.05301	0.0277	0.0194333	0.0270667	0.0188667	CD4	0.51196	0.506875	-0.0685162	9.31956	6.47924	0.299676	1.41559e-28	1.50483e-15
TULP4	17917149	1.16158e-46	1.16716	-1.1665	0.0604667	0.0466333	0.0581	0.0439333	CD4	0.513021	0.469564	-0.0574716	9.34151	1.71654	0.462826	1.76002e-40	0.00355873
UBA7	17914878	1.40842e-46	2.23423	-2.23208	0.0358667	0.0282667	0.0349333	0.0277	CD4	0.513103	0.449463	-0.131268	9.32548	15.4985	0.0712691	3.42508e-39	0.0207998
RNFT1	17964512	2.00522e-48	3.26265	-3.2471	0.0598333	0.042	0.0581667	0.0411667	CD4	0.513832	0.535026	-0.29882	9.33838	52.8058	9.94176e-05	4.00338e-42	0.17636
RAB10	18021223	1.40307e-50	2.0679	-2.06102	0.159333	0.113167	0.145833	0.107233	CD4	0.514488	0.549518	-0.281238	9.39545	18.4485	0.00168315	1.08127e-29	0.0147013
LSM14A	17862540	1.13735e-44	3.02139	-3.02747	0.230533	0.1843	0.2021	0.164033	CD4	0.514747	0.41111	-0.320881	9.44279	19.3046	0.000239846	1.28248e-32	0.0277035
SPINT1	17938479	1.88492e-47	1.35844	-1.35483	0.0113667	0.0078	0.0113667	0.0078	CD4	0.515207	0.578529	-0.0832783	9.30937	63.1324	0.0286979	7.57577e-46	0.117977
ZNF317	17888522	1.30095e-45	2.66001	-2.66987	0.0262333	0.0248333	0.0261333	0.0245	CD4	0.515232	0.245811	-0.0969218	9.31994	13.2126	0.136713	3.38557e-34	0.00813393
UTP18	18062326	3.58897e-52	2.85097	-2.83511	0.101167	0.0737333	0.0962667	0.0703333	CD4	0.51524	0.485436	-0.425315	9.36393	57.1288	1.13148e-06	1.19431e-41	0.0787827
SART1	17884991	1.74914e-45	4.15663	-4.13182	0.0799333	0.0632333	0.0769	0.0597333	CD4	0.516464	0.444566	-0.173141	9.35343	11.5513	0.0411814	0.0781479	0.00188131
SLC35A1	17855663	2.01111e-44	1.6061	-1.60358	0.0411333	0.0358333	0.0404	0.0341	CD4	0.516573	0.397877	-0.187709	9.33069	27.5823	0.00991611	1.36658e-39	0.175749
GHITM	18435139	9.04508e-68	2.27569	-2.28811	0.379267	0.2634	0.318433	0.228633	CD4	0.517407	0.595398	-0.668348	9.51352	78.923	1.11568e-15	2.03026e-22	8.39504e-06
GALNT3	17946849	9.19445e-48	0.896386	-0.908991	0.00696667	0.00416667	0.00666667	0.0041	CD4	0.517732	0.804052	-0.0342871	9.30685	15.7475	0.35492	5.17163e-22	0.190067
2019-03-03	18015702	2.28562e-50	1.24603	-1.24413	0.00946667	0.00393333	0.00913333	0.0038	CD4	0.517979	0.890921	-0.0667192	9.30665	50.936	0.112344	1.44991e-22	0.00381352
ATF1	18075559	1.08893e-52	2.67173	-2.68315	0.122533	0.0868	0.117567	0.0812	CD4	0.520082	0.545851	-0.428378	9.376	49.1657	1.49372e-06	1.06308e-32	0.00836293
GINS2	17941052	1.51205e-47	1.72678	-1.70799	0.0057	0.00536667	0.0057	0.00536667	CD4	0.520655	0.234108	-0.0227578	9.30632	14.9516	0.398926	4.59613e-05	0.00949849
EZR	18264661	2.22893e-60	2.09381	-2.08673	0.311233	0.216733	0.2567	0.186433	CD4	0.521484	0.590468	-0.453352	9.4781	36.8378	7.60543e-08	2.6101e-25	0.0707141
ACTL6A	18096739	1.59405e-53	2.31356	-2.33457	0.0888333	0.0604	0.0844667	0.0579333	CD4	0.521709	0.512314	-0.429902	9.35505	69.3073	2.9914e-07	3.77301e-11	0.00501554
IGFBP3	17957857	3.56367e-48	0.948309	-0.943904	0.0140667	0.0103667	0.0140667	0.0101	CD4	0.522444	0.54219	-0.151155	9.31079	148.549	0.000265407	7.02625e-17	0.0249505
HNRNPLL	18073915	1.26326e-52	1.43993	-1.43357	0.0662	0.0441	0.0632667	0.042	CD4	0.525204	0.593493	-0.113499	9.34175	6.58128	0.152476	2.06812e-35	6.21724e-12
RASSF5	17500349	1.34629e-32	3.1805	-3.17936	0.292533	0.238733	0.249933	0.212667	CD4	0.527955	0.411403	-0.323304	9.483	20.1086	7.92113e-05	1.26876e-56	3.19449e-11
NAT10	17833473	1.25124e-43	1.82044	-1.81021	0.0236	0.0216667	0.0228667	0.0213333	CD4	0.528437	0.22876	-0.0571973	9.31877	5.82062	0.333961	3.92968e-43	0.00269491
COG5	17841545	6.44761e-44	2.42758	-2.42247	0.0381667	0.0317	0.037	0.031	CD4	0.528906	0.401121	-0.00266475	9.32757	0.0229828	0.927493	8.71609e-45	0.0573775
FOPNL	17760073	4.68645e-41	2.39449	-2.40852	0.0652667	0.0561333	0.0627	0.0549	CD4	0.529574	0.388011	-0.149568	9.34499	10.6108	0.0620098	3.46183e-31	0.0574319
BCL7C	17667149	6.50281e-38	1.15824	-1.16647	0.0455667	0.0455667	0.0439667	0.0439	CD4	0.52995	0.280806	-0.0445781	9.33475	1.6447	0.511588	8.84805e-22	2.58842e-06
CCT5	18349288	5.41159e-64	2.03851	-2.03575	0.1853	0.1201	0.173467	0.110733	CD4	0.531493	0.654415	-0.457788	9.40693	45.793	3.43786e-07	0.00020616	0.0144175
VARS	17874277	4.2833e-45	1.65804	-1.64739	0.0161333	0.0155333	0.0161333	0.0155333	CD4	0.532165	0.27472	-0.00689756	9.3139	0.0818593	0.935529	2.62165e-43	0.0477644
F8	17908593	2.39842e-46	1.94249	-1.94522	0.0108667	0.00933333	0.0108667	0.00933333	CD4	0.532217	0.380467	-0.0866862	9.30948	66.596	0.0234082	1.59351e-25	0.0927939
FAM73B	17927349	4.87798e-47	2.61497	-2.60937	0.0281	0.0201667	0.0279333	0.0200333	CD4	0.532462	0.577826	-0.0134948	9.31947	0.144266	0.886096	1.8701e-14	0.0963819
SERPINH1	17992351	1.77941e-49	1.6803	-1.67497	0.0162333	0.0099	0.0158667	0.00976667	CD4	0.532768	0.607185	-0.0893962	9.31207	39.435	0.045282	3.01758e-54	0.095509
NAPA	18061072	4.01715e-52	1.95566	-1.95762	0.0869	0.0536333	0.0835	0.0513667	CD4	0.532798	0.733507	-0.301835	9.35154	35.6088	0.000346435	0.0191885	1.08003e-06
ATP6V1C1	17927185	4.94665e-47	2.65033	-2.66134	0.0332667	0.0269333	0.0325333	0.0265667	CD4	0.533248	0.40991	-0.097976	9.32421	10.6579	0.144245	2.21654e-26	1.72985e-07
CD200	17945801	1.00605e-47	0.970028	-0.96511	0.00253333	0.00123333	0.00253333	0.0011	CD4	0.533916	0.846296	-0.0176754	9.30382	95.0878	0.160973	6.87942e-39	0.00129138
VAC14	17931845	3.32394e-47	2.33325	-2.33279	0.0171667	0.0142667	0.0171667	0.0142667	CD4	0.534439	0.299318	-0.13176	9.31375	56.7083	0.0101439	4.19752e-41	0.0387497
TOP3B	17995375	1.36557e-49	2.08959	-2.08978	0.0269	0.019	0.0264333	0.019	CD4	0.534473	0.457927	-0.191346	9.3178	59.3397	0.00282695	1.43433e-20	3.95108e-05
MVK	17941457	1.46046e-47	1.98035	-1.96571	0.0346333	0.0238333	0.0337	0.0238	CD4	0.535604	0.610026	-0.208462	9.32343	48.6493	0.00218152	1.61191e-35	0.125785
RBBP7	18262860	2.65373e-60	1.99302	-1.99273	0.154067	0.0983333	0.143833	0.0931	CD4	0.536881	0.625698	-0.528009	9.38779	68.4661	3.28941e-09	6.35604e-36	0.0520587
CTSZ	17873158	4.70222e-45	1.45856	-1.4674	0.0072	0.00856667	0.00696667	0.00826667	CD4	0.537837	0.0418892	-0.0266257	9.30863	11.0543	0.389953	2.35002e-41	7.06615e-05
CROCC	17953486	5.19472e-48	1.45872	-1.4624	0.00883333	0.00596667	0.00803333	0.00596667	CD4	0.538296	0.527792	-0.0563511	9.30776	35.771	0.137524	1.84989e-09	0.0806797
ABHD8	17886433	1.55005e-45	1.29416	-1.29456	0.00813333	0.0091	0.00813333	0.0091	CD4	0.538482	0.121973	-0.0518905	9.30891	79.8023	0.0153978	1.67738e-33	4.50612e-09
ACTR2	17378580	5.58615e-29	1.97304	-1.96629	0.306133	0.2708	0.258833	0.233667	CD4	0.538564	0.376722	-0.275533	9.49584	13.3494	0.00111815	1.46185e-09	5.1061e-06
PRNP	17839076	7.89908e-44	1.51005	-1.51889	0.1335	0.108533	0.123767	0.100167	CD4	0.538677	0.434562	-0.0696896	9.38609	1.23373	0.418668	5.17502e-05	0.0682599
NDRG3	18154581	7.7486e-56	2.78471	-2.76884	0.0493333	0.0310667	0.0472667	0.0303333	CD4	0.539111	0.585764	-0.120634	9.33145	9.43137	0.126885	4.21145e-17	0.019186
MTHFD1	17849412	3.37154e-44	2.01807	-2.00021	0.0228	0.0219333	0.0224667	0.0218667	CD4	0.539584	0.331875	-0.0318635	9.31842	1.53278	0.646155	1.05396e-61	5.39688e-09
PRPS1	17972393	1.01289e-48	1.98647	-1.98877	0.0913	0.0674667	0.0891333	0.0655	CD4	0.540363	0.528628	-0.11195	9.35863	4.45403	0.185336	2.89849e-45	0.0255885
FCHSD1	17964551	1.99847e-48	2.83977	-2.86559	0.0218333	0.0142333	0.0212667	0.0142333	CD4	0.540523	0.611482	-0.06006	9.31526	7.60801	0.320901	5.28402e-26	0.0575399
DDX26B	18004719	6.01488e-50	1.80006	-1.80959	0.0248667	0.0156667	0.0244333	0.0155667	CD4	0.541178	0.657226	-0.113912	9.31644	28.0948	0.0466004	5.59715e-15	0.0224668
TLR1	17853923	2.3225e-44	0.954062	-0.95646	0.0120333	0.0135667	0.0117	0.0132	CD4	0.541787	0.0769514	-0.0179704	9.31174	1.84564	0.668842	1.68108e-37	0.0657749
REEP3	17713714	1.79746e-39	0.515522	-0.511332	0.0390333	0.0367333	0.0382	0.0355	CD4	0.542211	0.420354	-0.023214	9.32883	0.580183	0.712915	3.12782e-25	0.118979
LPCAT1	17907882	2.54707e-46	1.29912	-1.3085	0.0213333	0.0167667	0.0210333	0.0164667	CD4	0.542648	0.511304	-0.0376611	9.31591	3.83687	0.469704	2.72828e-43	0.0527796
IFIT5	17959552	3.07861e-48	2.06052	-2.04589	0.0299333	0.0208667	0.0291667	0.0207667	CD4	0.543288	0.588471	-0.100703	9.32104	13.4807	0.123483	2.06497e-18	0.0144175
GNAI3	18092942	2.25217e-53	2.19931	-2.22071	0.197867	0.1342	0.181167	0.1259	CD4	0.544198	0.638159	-0.29516	9.41464	18.6837	0.000820713	3.86862e-37	0.0623863
RPRD1B	17882825	2.09699e-45	2.23037	-2.23073	0.025	0.0195667	0.0241333	0.0195667	CD4	0.544237	0.505035	-0.097156	9.31774	17.4982	0.107	6.26582e-42	0.075049
ZSCAN26	17923092	7.00959e-47	2.31379	-2.30937	0.028	0.0223	0.0272333	0.0221333	CD4	0.545968	0.470426	-0.18491	9.31966	54.6375	0.00279195	1.07481e-06	3.60598e-06
PDLIM7	17931732	3.35617e-47	2.36747	-2.36874	0.0153333	0.00993333	0.0148333	0.0097	CD4	0.546442	0.64834	-0.138465	9.31153	78.5119	0.00609013	1.18546e-45	0.171356
FASLG	17961936	2.50558e-48	0.645685	-0.654394	0.0192667	0.0121333	0.0186	0.0119	CD4	0.546719	0.704506	-0.0474177	9.31333	6.13613	0.396736	3.61194e-51	0.0353348
PSMC4	18065733	2.64158e-52	1.83975	-1.85462	0.107733	0.0748667	0.101167	0.0717	CD4	0.54775	0.562308	-0.347477	9.36605	36.1917	8.18764e-05	5.67454e-40	0.174175
STRADB	17801519	1.68894e-42	1.59162	-1.59015	0.0223	0.0244333	0.0219333	0.024	CD4	0.547986	0.104656	-0.0208066	9.3192	0.929052	0.697011	6.09587e-50	0.00370788
ABCA6	17955889	4.223e-48	1.69367	-1.69229	0.0017	0.0006	0.0017	0.0006	CD4	0.548348	0.969271	-0.0230482	9.30336	157.577	0.105898	9.02355e-44	9.99105e-05
MED16	18245823	1.37441e-59	2.69606	-2.66267	0.0719667	0.0395	0.0688333	0.0385667	CD4	0.54888	0.785261	-0.173664	9.34026	13.4916	0.0482108	1.6242e-27	0.0276082
PPM1D	17939505	1.72637e-47	2.09349	-2.08666	0.0152667	0.0109	0.0151333	0.0105333	CD4	0.550592	0.450637	-0.0421952	9.31238	6.94069	0.38551	4.27949e-30	0.0143301
NDEL1	17976203	7.27508e-49	2.53101	-2.54455	0.0597	0.0446333	0.0587	0.0434667	CD4	0.551014	0.477163	-0.257842	9.33987	37.4221	0.000841032	4.20219e-60	0.000641592
PRKCH	18000939	8.3837e-50	2.41498	-2.39139	0.239333	0.170967	0.207667	0.156033	CD4	0.551555	0.540966	-0.273877	9.4414	14.6357	0.00153114	6.61433e-36	0.00128318
INSIG1	17991802	1.86695e-49	1.51419	-1.50533	0.278867	0.195167	0.218467	0.160733	CD4	0.551666	0.616797	-0.2001	9.45972	7.35853	0.019167	3.63103e-11	0.000487366
CLPTM1	17903738	3.615e-46	4.24828	-4.26873	0.063	0.0488	0.0611667	0.0467333	CD4	0.552122	0.476063	-0.278477	9.34143	38.0232	0.000637287	9.40594e-36	0.064228
IRAK2	17973454	9.2376e-49	1.38751	-1.38528	0.00753333	0.00563333	0.00753333	0.00556667	CD4	0.553246	0.436664	-0.00711546	9.30731	0.700332	0.843895	1.74398e-12	2.81295e-10
SLC30A9	17896920	6.42301e-46	2.71029	-2.71554	0.0303667	0.0248	0.0303667	0.0243333	CD4	0.554514	0.367264	-0.138961	9.32268	27.8273	0.0219139	7.43317e-31	0.00888016
SLC35F5	17886995	1.47871e-45	1.77538	-1.77644	0.0122	0.0123667	0.0122	0.0123667	CD4	0.554732	0.142945	-0.0344723	9.31152	5.6619	0.47125	1.09121e-43	0.0482723
AP2A2	18046166	1.52737e-51	3.31216	-3.29353	0.0508	0.0310333	0.0485	0.0305	CD4	0.555312	0.731801	-0.116479	9.33064	9.63221	0.127011	1.57634e-31	0.0835123
KAT5	17942899	1.29059e-47	2.3524	-2.35406	0.0649333	0.0508333	0.0624667	0.0493	CD4	0.555505	0.450681	-0.256468	9.34355	32.2501	0.00133805	7.51337e-45	0.0242595
UBC	19126303	3.28087e-102	2.62962	-2.62703	1.25157	0.8657	0.672633	0.537367	CD4	0.557315	0.563313	-0.847827	9.90549	165.514	1.30538e-37	5.93703e-11	0.00456067
LRIG1	17989604	2.26249e-49	1.71881	-1.71319	0.0238667	0.0163667	0.0231	0.0162333	CD4	0.557363	0.577686	-0.07053	9.31622	11.5112	0.207946	2.71285e-39	0.0707382
GOLT1B	17820454	3.62824e-43	2.41208	-2.39792	0.0847	0.0743333	0.0820667	0.0710667	CD4	0.557608	0.301755	-0.230973	9.35894	19.0526	0.00614088	1.06571e-47	0.0912759
HK1	17956453	4.02253e-48	1.84281	-1.83011	0.0897667	0.0640333	0.0869667	0.0613667	CD4	0.559569	0.564786	-0.0784107	9.35637	2.15389	0.368156	0.0243271	0.10314
EXOSC7	17945887	9.98647e-48	2.33271	-2.32784	0.0765667	0.0547667	0.0743	0.0532667	CD4	0.56031	0.521562	-0.327238	9.34923	43.455	0.000102045	1.5991e-46	0.00854554
FEM1C	17950891	6.4952e-48	2.49238	-2.48858	0.0134667	0.0112	0.0129333	0.0112	CD4	0.561216	0.277896	-0.026909	9.31136	4.37665	0.51048	6.41801e-47	0.0493402
BTN3A1	17943226	1.25489e-47	1.98611	-1.9745	0.0838333	0.0648	0.0799	0.0621667	CD4	0.56162	0.413416	-0.0447341	9.35448	0.745285	0.59005	1.30168e-46	0.0420214
DBN1	17918161	1.06594e-46	0.933205	-0.945268	0.00153333	0.00163333	0.00153333	0.00163333	CD4	0.561702	0.25172	-0.0235956	9.30395	100.253	0.106402	6.39241e-38	0.000719038
ANKRD13C	17843756	5.37475e-44	2.14506	-2.14266	0.0311333	0.0255	0.0304	0.0252	CD4	0.561845	0.473221	-0.111606	9.32256	17.7062	0.0680985	3.04605e-36	0.0922077
HPGDS	17932306	3.19561e-47	1.17394	-1.16213	0.00216667	0.00136667	0.00166667	0.0013	CD4	0.56255	0.623757	-0.0391518	9.30399	182.339	0.0462445	4.75743e-47	0.00224993
TK1	17948429	8.02705e-48	1.4586	-1.45864	0.002	0.0009	0.00153333	0.0009	CD4	0.562586	0.930329	-0.00967728	9.30354	59.1929	0.309723	7.06053e-53	0.132036
ZC3H7A	17900165	4.88669e-46	1.57693	-1.57618	0.0450333	0.0341667	0.0434333	0.0334667	CD4	0.562674	0.518946	-0.0150402	9.33058	0.19598	0.825131	1.47457e-29	0.176273
CALM2	18592513	5.56597e-75	2.01608	-2.03221	1.0762	0.811367	0.643667	0.5309	CD4	0.564893	0.509055	-1.1386	9.85755	288.827	5.67741e-64	3.05892e-46	0.189623
OTULIN	17856244	1.91668e-44	0.788836	-0.783778	0.0114333	0.0114667	0.0113333	0.0114667	CD4	0.565162	0.33732	-0.0362271	9.31104	6.1552	0.456729	7.85379e-22	0.00262966
CTNS	17949709	7.19043e-48	1.99521	-1.99949	0.0055	0.00306667	0.0055	0.00306667	CD4	0.565748	0.769576	-0.0611956	9.3056	157.01	0.00912022	7.83949e-49	0.0136082
GCC1	17981443	4.61122e-49	2.2791	-2.28811	0.0213	0.0147667	0.0211	0.0147333	CD4	0.565858	0.555981	-0.0222725	9.31573	1.13935	0.698848	2.7353e-28	0.00840802
TAGAP	17496224	1.80024e-32	1.35299	-1.36133	0.222633	0.189333	0.197567	0.167767	CD4	0.567188	0.40262	-0.400766	9.44166	30.33	5.29525e-06	2.25681e-24	3.56766e-06
HVCN1	17890634	1.08962e-45	1.15107	-1.14714	0.0193333	0.0144667	0.018	0.0144	CD4	0.567464	0.455233	-0.146672	9.31451	69.2661	0.00363382	8.66462e-45	0.00145901
SNX14	17899462	5.185e-46	2.53836	-2.53587	0.0528333	0.0437667	0.0515	0.0425	CD4	0.568934	0.416749	-0.201275	9.33642	27.8313	0.00537861	9.65743e-34	0.196414
GORASP1	17992992	1.68236e-49	3.04925	-3.06205	0.0122667	0.00686667	0.0120667	0.00686667	CD4	0.569055	0.785786	-0.0487092	9.31021	14.2032	0.272344	1.02398e-54	0.160434
CHAMP1	17916471	1.23039e-46	1.98983	-1.98623	0.0214333	0.0171667	0.0209	0.0171667	CD4	0.56953	0.45	-0.0865479	9.31676	19.6487	0.0951137	6.1535e-46	0.145416
LEO1	17917620	1.11605e-46	3.00223	-2.98463	0.0447333	0.0324667	0.0432	0.0324	CD4	0.570931	0.530873	-0.182828	9.32935	26.8065	0.012388	2.03329e-236	1.3552e-06
IL16	18177685	8.93702e-57	3.05578	-3.04564	0.283867	0.211867	0.246133	0.1871	CD4	0.571748	0.463005	-0.54052	9.46818	52.0673	4.12528e-10	1.36747e-29	0.0503095
NEK4	17835850	1.02956e-43	1.23494	-1.23723	0.0177333	0.0185333	0.0173667	0.0181667	CD4	0.57248	0.230163	-0.00243232	9.31542	0.0298331	0.948381	3.16449e-32	0.00121607
CDCA7L	17960073	2.94316e-48	1.0411	-1.0286	0.0105	0.0066	0.0103	0.00643333	CD4	0.574284	0.642038	-0.0829947	9.30858	51.7243	0.0590377	1.55287e-37	1.19016e-05
VIPAS39	17940482	1.58775e-47	2.24804	-2.25777	0.0158667	0.0129	0.0153667	0.0125	CD4	0.576063	0.36126	-0.0779053	9.31315	20.3749	0.129585	1.77777e-19	5.1971e-06
PDHX	17917712	1.10737e-46	2.25784	-2.24472	0.0455333	0.0345	0.0451667	0.0342333	CD4	0.576584	0.472832	-0.0968059	9.33118	7.65556	0.169705	8.07816e-29	0.000172173
TUBGCP3	18000980	8.35358e-50	2.1081	-2.10525	0.0263667	0.0158333	0.0263667	0.0158333	CD4	0.577869	0.675168	-0.175316	9.31811	57.7502	0.00299257	5.7338e-17	0.00162607
QPCT	17926961	5.04199e-47	2.2604	-2.27739	0.0025	0.00203333	0.00226667	0.00203333	CD4	0.578254	0.527358	-0.0300603	9.30414	133.223	0.0703745	3.21516e-36	0.197878
HLA-F	17816606	4.9644e-43	2.22184	-2.23774	0.320733	0.247367	0.268433	0.217067	CD4	0.578889	0.462063	-0.531824	9.49274	49.7524	2.71466e-10	1.78129e-45	0.108412
KEAP1	17958936	3.24677e-48	2.77652	-2.76637	0.0389333	0.0273333	0.0374	0.0273333	CD4	0.579329	0.570246	-0.122315	9.32554	14.5319	0.0826089	2.37108e-46	0.00258498
PSMD5	17920186	8.9747e-47	2.78688	-2.78768	0.0353	0.0276333	0.0344	0.0271	CD4	0.579457	0.420936	-0.108139	9.32469	11.614	0.121676	5.96241e-166	1.51778e-28
RBM45	17929036	4.22443e-47	2.42884	-2.42005	0.0224	0.0152667	0.0219	0.0152667	CD4	0.579849	0.553091	-0.136823	9.3161	43.658	0.0144774	9.56557e-46	0.189623
RXRB	17864436	9.71679e-45	3.14724	-3.14677	0.0515	0.0414	0.0495	0.0404333	CD4	0.579965	0.408296	-0.105202	9.33539	6.93678	0.169234	3.76656e-42	0.064228
SNX4	17977636	6.42281e-49	2.71963	-2.7005	0.0575	0.0422333	0.0557	0.0420333	CD4	0.580503	0.524514	-0.177275	9.33837	17.4811	0.025018	1.20419e-37	0.0122186
CAP1	18786447	2.22749e-84	2.13557	-2.14719	0.6852	0.474267	0.483867	0.3648	CD4	0.581725	0.59596	-0.694491	9.66253	90.3442	2.40927e-21	1.63376e-06	5.81047e-06
PTGER4	17844691	4.97635e-44	1.11119	-1.11972	0.0631333	0.0491333	0.0595333	0.0449667	CD4	0.581731	0.547471	-0.2105	9.3424	24.797	0.00543921	1.43175e-44	0.0175264
2019-09-07	18840124	4.43479e-87	1.99486	-2.00372	0.687833	0.467533	0.5029	0.358967	CD4	0.58174	0.640473	-0.610338	9.66358	72.1336	2.26536e-17	2.77214e-19	1.85907e-07
PARP10	17864367	9.77265e-45	2.68974	-2.68231	0.042	0.0361	0.0416667	0.0353	CD4	0.583804	0.336127	-0.164145	9.32995	22.1464	0.0214032	9.37746e-32	0.16727
RP11-538P18.2	17968824	1.38037e-48	1.00655	-0.99824	0.0290333	0.0197667	0.0282	0.0197667	CD4	0.58658	0.586208	-0.030183	9.31967	1.34047	0.633068	1.63081e-49	7.37652e-06
MORC2	17841158	6.6562e-44	1.37539	-1.35717	0.0567333	0.0438	0.0545333	0.0426333	CD4	0.586658	0.543973	-0.0772698	9.33753	3.50091	0.319411	8.77074e-59	0.0761986
TUT1	17913554	1.57574e-46	2.29155	-2.31914	0.0274	0.0217	0.0269	0.0215	CD4	0.586797	0.465844	-0.091429	9.31974	12.1729	0.160388	3.10981e-97	9.09347e-38
HOXA9	17941527	1.45172e-47	1.14881	-1.15429	0.0006	0.000266667	0.0006	0.000266667	CD4	0.589717	0.932379	-0.00533018	9.30278	75.9385	0.491742	0.00172735	2.12288e-42
ZDHHC13	17956980	3.84378e-48	3.34319	-3.31882	0.0342667	0.0262667	0.0335333	0.0262	CD4	0.59307	0.46619	-0.100604	9.32433	10.1811	0.152632	9.27004e-38	0.0226997
DBR1	18043261	1.97969e-51	2.13623	-2.13755	0.0263333	0.0140333	0.0252667	0.0135333	CD4	0.594904	0.908331	-0.0989447	9.31708	21.7356	0.0789784	5.8708e-38	0.117053
ITM2C	18374199	4.45442e-65	1.17619	-1.1853	0.123933	0.0734333	0.113	0.0689333	CD4	0.595267	0.676278	-0.495273	9.37056	67.1826	3.27663e-08	1.66589e-44	8.85548e-05
HDAC2	17943382	1.23821e-47	2.58717	-2.58448	0.116033	0.0796667	0.106467	0.0761	CD4	0.595612	0.611272	-0.21334	9.36926	13.5603	0.0144951	6.89409e-36	0.0130253
WHAMM	17901949	4.20414e-46	1.04678	-1.02798	0.0403	0.0287667	0.0399333	0.0281333	CD4	0.59578	0.613827	-0.0205884	9.32693	0.364987	0.772608	1.43411e-46	0.105795
WDR3	17894151	8.10817e-46	2.12104	-2.11712	0.0241	0.0179	0.0237333	0.0179	CD4	0.596809	0.529338	-0.0500292	9.31751	5.65907	0.366663	1.73562e-37	0.0130176
LACC1	17964306	2.04128e-48	2.4333	-2.42222	0.00436667	0.0016	0.00406667	0.0016	CD4	0.596815	1.13514	-0.010522	9.30491	4.4292	0.696377	1.06703e-26	0.0319207
2019-03-06	17958474	3.37887e-48	1.97124	-1.98859	0.204833	0.146233	0.180067	0.134833	CD4	0.597544	0.567065	-0.146577	9.42402	4.37617	0.0934752	7.38979e-40	0.187156
FAM50A	17732372	4.17923e-40	1.4101	-1.41772	0.0394333	0.036	0.0382	0.0357333	CD4	0.599833	0.354434	-0.103117	9.32931	12.6136	0.0909322	7.45792e-33	0.00538889
CCR5	17974467	8.45963e-49	0.677308	-0.681787	0.0244	0.0172333	0.0235	0.0168	CD4	0.604088	0.59495	-0.138329	9.31693	32.7845	0.0311227	2.53184e-39	0.114105
DEGS1	17942841	1.29702e-47	2.31066	-2.29005	0.142567	0.1029	0.131767	0.0977667	CD4	0.605422	0.547307	-0.22853	9.38638	13.1583	0.00948407	7.33306e-50	0.0926605
GEMIN4	17913720	1.55373e-46	1.75668	-1.75028	0.0107333	0.0074	0.0106	0.0074	CD4	0.606409	0.513304	-0.0342657	9.30901	10.6291	0.378652	1.30355e-36	0.00027194
AP5Z1	17942608	1.3232e-47	2.69048	-2.68127	0.0350667	0.0256333	0.0341	0.0252	CD4	0.607945	0.526968	-0.0862357	9.32472	7.39552	0.2218	6.19685e-40	0.126477
HSPA9	18075470	1.09773e-52	2.57942	-2.56387	0.153867	0.1102	0.143	0.103333	CD4	0.608272	0.56319	-0.238822	9.39251	13.6543	0.00757912	1.1785e-36	0.000109505
FLII	18003665	6.59871e-50	3.00961	-3.03616	0.062	0.0424333	0.0600667	0.0414	CD4	0.611108	0.612202	-0.0166012	9.33902	0.121484	0.851094	2.13569e-40	0.000215382
SENP5	17976536	7.0675e-49	1.30876	-1.31186	0.0788667	0.0538667	0.0763	0.0523	CD4	0.611923	0.60008	-0.156959	9.34899	11.1877	0.0484682	1.22431e-24	0.0244413
ZNF181	17956320	4.06893e-48	2.09721	-2.08908	0.0346	0.0261667	0.0342333	0.0261667	CD4	0.61197	0.441637	-0.258278	9.32346	82.2937	6.78464e-05	4.9009e-22	0.0132339
HDAC1	18616528	4.09697e-76	2.44882	-2.46897	0.2529	0.156067	0.2269	0.143967	CD4	0.612088	0.667566	-0.487798	9.44011	46.5274	2.31074e-08	1.31407e-46	0.0531514
TTC33	17929508	4.05772e-47	1.75008	-1.7434	0.0189333	0.0142	0.0186	0.0142	CD4	0.613477	0.483305	-0.0726777	9.31426	13.0626	0.210181	2.95429e-32	5.15677e-14
UNC93B1	17894562	7.8327e-46	1.74854	-1.74518	0.0235667	0.017	0.0231333	0.0168	CD4	0.615072	0.585173	-0.1351	9.31823	45.2452	0.00870197	6.28936e-50	0.00151968
JCHAIN	18037637	3.26835e-51	1.38876	-1.38002	0.00903333	0.000433333	0.00903333	0.000433333	CD4	0.616298	3.67572	-0.139165	9.30577	310.555	5.97152e-05	4.41e-23	0.00019325
TOB1	17623449	1.76246e-36	0.989998	-0.993925	0.230733	0.191733	0.1947	0.167333	CD4	0.617231	0.424887	-0.257004	9.44573	12.2378	0.00334585	1.28063e-24	0.0586729
SIAH1	18031603	5.58993e-51	2.63892	-2.65144	0.0244333	0.0140333	0.0244333	0.0140333	CD4	0.618014	0.788885	-0.12325	9.31537	38.2974	0.0290011	3.73775e-42	0.108354
DBP	17880678	2.50962e-45	0.839542	-0.83471	0.031	0.0227	0.0304667	0.0226	CD4	0.618509	0.614133	-0.0162921	9.32127	0.360697	0.80665	2.02206e-38	0.00200105
RAB22A	17706770	3.08405e-39	1.12256	-1.12681	0.0452333	0.0413	0.0432	0.0400333	CD4	0.618772	0.408947	-0.036954	9.33418	1.13161	0.58568	1.54411e-36	0.14251
LAP3	18010413	3.64413e-50	2.85838	-2.85497	0.0539333	0.0372	0.0528667	0.0362	CD4	0.619555	0.629202	-0.214726	9.33397	29.0538	0.00585833	6.4256e-37	0.163674
GFM1	18078426	8.403e-53	4.37911	-4.37707	0.0635667	0.0405	0.0626	0.0399	CD4	0.621895	0.672196	-0.250848	9.3388	35.4369	0.0013188	1.03403e-39	0.0721342
TAF6	18059636	4.57026e-52	3.74788	-3.75933	0.0605667	0.0384	0.0584333	0.0376667	CD4	0.622461	0.671516	-0.222053	9.33863	27.1573	0.00519398	3.14003e-35	0.152239
MBOAT7	17927292	4.90174e-47	2.22085	-2.22503	0.0339667	0.0262667	0.0332333	0.0255667	CD4	0.624969	0.418437	-0.08875	9.32445	9.25369	0.176793	5.87956e-41	0.000470629
UBQLN2	17990061	2.17391e-49	3.69902	-3.65921	0.1439	0.111967	0.1327	0.102467	CD4	0.625327	0.435537	-0.548338	9.39194	69.9281	9.39973e-10	1.82013e-44	0.122836
PPT1	18013398	2.80096e-50	2.38717	-2.38571	0.178867	0.124167	0.163567	0.1184	CD4	0.62954	0.605052	-0.444847	9.40706	43.2864	6.94248e-07	5.44256e-58	0.000172686
TRAF6	17935280	2.47841e-47	2.89843	-2.91445	0.0203	0.0142333	0.0197	0.014	CD4	0.629941	0.632248	-0.14871	9.31483	68.183	0.00346747	3.30488e-18	6.94665e-11
GFM2	17992531	1.75161e-49	2.12786	-2.14633	0.0259667	0.0170667	0.0250333	0.0169	CD4	0.631132	0.532628	-0.27235	9.31734	157.185	1.50571e-06	1.00553e-24	9.77447e-05
DGCR2	17971161	1.12717e-48	3.08737	-3.09097	0.0345	0.0253333	0.0334333	0.0251	CD4	0.631475	0.519401	-0.0604872	9.32264	4.15173	0.387461	1.78042e-06	0.00544757
PDK1	17946105	9.80124e-48	1.48719	-1.47362	0.0303333	0.0220667	0.0290667	0.0212	CD4	0.633883	0.438301	-0.0967335	9.32133	12.6856	0.131552	4.20075e-46	0.02624
DCK	18133902	5.27236e-55	2.04533	-2.04971	0.324267	0.237	0.278933	0.211567	CD4	0.635268	0.50605	-0.691661	9.48903	86.8097	3.1231e-16	9.75479e-18	3.24918e-06
GSAP	17942048	1.3883e-47	1.6819	-1.69177	0.0269333	0.0184667	0.0269333	0.0184667	CD4	0.635976	0.585034	-0.0720869	9.31838	10.9055	0.195724	2.16235e-48	0.0815717
SND1	17953855	5.03219e-48	2.07425	-2.07293	0.0914	0.0675333	0.0857667	0.0642667	CD4	0.638233	0.532949	-0.0420267	9.35609	0.563537	0.638228	8.96529e-14	0.000928076
TRAM1	18198163	1.29743e-57	2.66257	-2.65572	0.439733	0.3229	0.349467	0.265133	CD4	0.638961	0.534167	-0.250018	9.54852	11.1224	0.00163242	6.36593e-17	0.0181835
RINT1	17979179	5.61596e-49	1.8083	-1.79975	0.0276333	0.0182667	0.0276333	0.0182667	CD4	0.641788	0.600744	-0.180256	9.31872	64.4148	0.0015181	1.15475e-40	0.141321
HIF1A	17884799	1.7775e-45	1.75037	-1.77044	0.0557667	0.0426	0.0540667	0.0411	CD4	0.643289	0.549339	-0.0428767	9.3366	1.07304	0.585926	1.15784e-46	0.180651
COG6	17947697	8.54832e-48	2.37675	-2.37973	0.0212667	0.0144667	0.0208667	0.0144667	CD4	0.652543	0.641196	-0.123176	9.31521	36.1321	0.0309972	1.77633e-45	0.0558284
GADD45G	17970621	1.18122e-48	1.57512	-1.56797	0.00623333	0.00316667	0.00596667	0.00316667	CD4	0.653676	0.809514	-0.0387076	9.30613	25.1309	0.287876	8.16757e-46	0.000623156
CDC23	17912822	1.67659e-46	1.96757	-1.97322	0.0237	0.0170667	0.0229333	0.0166	CD4	0.6537	0.56266	-0.0371522	9.31731	2.55058	0.549042	0.0251279	5.99921e-21
C1QBP	16748983	8.39153e-14	1.27707	-1.27505	0.269233	0.284333	0.225067	0.241067	CD4	0.654454	0.167104	-0.332945	9.48981	21.0924	9.73639e-05	0.000410906	0.00104146
GPR183	18215376	2.53356e-58	1.72478	-1.7403	0.609833	0.4417	0.4073	0.322033	CD4	0.655331	0.542032	-0.589634	9.63433	51.2983	8.43274e-13	3.98612e-46	0.0496661
ANXA7	18376414	3.56375e-65	2.26824	-2.27695	0.252767	0.163633	0.225533	0.1491	CD4	0.656877	0.674883	-0.627392	9.4431	73.1368	2.10007e-12	1.57468e-51	0.0169293
RBM42	18091700	2.52145e-53	2.65551	-2.65643	0.0736333	0.0441	0.0698667	0.0429667	CD4	0.658362	0.743483	-0.3245	9.34328	49.3495	8.75255e-05	3.58472e-30	0.0234957
SLC39A6	18073570	1.30324e-52	2.6968	-2.67452	0.0543	0.0333333	0.0533333	0.0321333	CD4	0.659367	0.74503	-0.189309	9.33279	24.1209	0.0135827	3.45731e-25	0.0234497
FERMT3	18300096	7.04049e-62	2.39213	-2.39205	0.1805	0.1067	0.160733	0.100833	CD4	0.66003	0.784836	-0.358737	9.40172	28.8487	6.34342e-05	2.10613e-46	0.0531154
GIPC1	17894126	8.12523e-46	1.75117	-1.75365	0.0393	0.0308333	0.0388667	0.0305333	CD4	0.662989	0.549635	-0.134986	9.32748	15.8526	0.0637894	8.27325e-42	0.0716545
CSDE1	18460081	6.89244e-69	4.12461	-4.09046	0.574567	0.4015	0.433767	0.320033	CD4	0.663352	0.586011	-0.467966	9.61016	41.0779	3.63359e-10	6.69886e-17	0.0571846
USP11	18064760	2.88333e-52	2.15362	-2.15926	0.04	0.0242333	0.0388667	0.0239333	CD4	0.663862	0.678304	-0.0211314	9.32495	0.501515	0.748103	8.78885e-26	0.000177917
ZNF765	17947398	8.77081e-48	2.32121	-2.32799	0.0245	0.0153667	0.0238333	0.0153667	CD4	0.666464	0.770299	-0.0530865	9.31591	7.7978	0.311152	2.67854e-42	0.194927
HYI	18004717	6.01594e-50	1.7051	-1.70563	0.0345667	0.0245333	0.0338333	0.0230667	CD4	0.667542	0.588413	-0.189488	9.32464	58.6337	0.000648442	1.88701e-43	0.180816
RPN2	18229872	6.35185e-59	2.6081	-2.60996	0.245633	0.169233	0.213233	0.1543	CD4	0.668016	0.602712	-0.410811	9.44223	32.0686	3.69226e-06	0.163963	0.144133
LEF1	17775468	1.3733e-41	1.1973	-1.17928	0.2517	0.197433	0.2051	0.169267	CD4	0.67089	0.472713	-0.550567	9.45306	54.3568	2.74825e-10	5.35393e-50	0.00858627
SAFB	18085074	4.60193e-53	3.02012	-3.0103	0.143433	0.0934333	0.133467	0.0887	CD4	0.672717	0.663082	-0.396496	9.38403	40.7368	6.91665e-06	9.02521e-13	0.00154388
TMUB1	17435730	1.19316e-30	1.60933	-1.60825	0.0794667	0.0848667	0.0748667	0.0821667	CD4	0.673357	0.146026	-0.128612	9.36089	8.83318	0.0641516	2.24205e-49	0.0267775
ZNF786	18066437	2.47935e-52	2.65165	-2.67173	0.0342667	0.0189333	0.0339333	0.0184667	CD4	0.674724	0.737088	-0.200336	9.32142	48.3244	0.00323131	1.43217e-43	0.0817687
H1F0	17874578	4.1771e-45	1.79719	-1.79914	0.00803333	0.00736667	0.00786667	0.00736667	CD4	0.674748	0.525031	-0.0183678	9.30794	3.8224	0.627034	0	1.53828e-40
CCAR2	17925061	5.92788e-47	2.32198	-2.31608	0.0458333	0.0288667	0.0446333	0.0283667	CD4	0.67552	0.733572	-0.228978	9.32833	46.2035	0.00121363	2.30661e-36	0.0169615
WDR1	18560496	1.74863e-73	2.64073	-2.63852	0.2849	0.1834	0.241867	0.162833	CD4	0.675593	0.66313	-0.503928	9.4574	47.202	5.92219e-09	6.29136e-23	0.10617
XRCC6	18773895	9.40085e-84	3.29172	-3.28955	0.3013	0.1918	0.2646	0.171133	CD4	0.677093	0.669779	-0.422971	9.46616	33.5111	8.94043e-07	1.00786e-49	0.000659528
ACSL1	17952148	5.82914e-48	1.98723	-1.97754	0.00773333	0.004	0.00773333	0.00373333	CD4	0.678184	1.00389	-0.0550284	9.30685	48.9504	0.109573	1.90554e-27	0.0609351
CASP7	17925464	5.72787e-47	2.03422	-2.05126	0.0380667	0.0285	0.0367	0.0282667	CD4	0.678293	0.492707	-0.230167	9.32622	52.2517	0.000928074	7.33017e-22	0.0206522
VCP	18029921	6.49053e-51	2.59807	-2.58746	0.105867	0.0729	0.0995667	0.0689	CD4	0.678339	0.618913	-0.0542798	9.36636	0.874209	0.547027	1.728e-19	0.0829516
GSTM4	18104967	7.52493e-54	1.92123	-1.91457	0.0209333	0.0105	0.0206667	0.0103333	CD4	0.678452	0.816647	-0.173926	9.31412	94.2106	0.000868803	6.48731e-12	0.0207714
TNFRSF13C	17961213	2.66713e-48	2.23187	-2.22959	0.00766667	0.0041	0.00743333	0.004	CD4	0.679842	0.767194	-0.0800291	9.30652	119.938	0.0155711	6.50437e-23	0.0467201
ATP2C1	17988421	2.50885e-49	3.29226	-3.32104	0.0338	0.0230333	0.0331	0.0225333	CD4	0.684492	0.608256	-0.116227	9.32242	16.0693	0.0847612	3.23808e-18	0.0798067
SNRNP40	18285581	2.9142e-61	2.48136	-2.48735	0.158	0.100467	0.1494	0.0951	CD4	0.686085	0.677394	-0.758121	9.39264	136.624	3.48774e-17	1.46006e-45	0.0768532
SEPHS1	17968510	1.41845e-48	2.70199	-2.7149	0.0253	0.0147667	0.0248333	0.0147667	CD4	0.689044	0.766311	-0.1065	9.31618	28.5427	0.050211	7.32338e-32	0.0426412
SLC12A2	17872532	4.9541e-45	1.69577	-1.69691	0.0308667	0.0226333	0.0286	0.0218	CD4	0.696864	0.575991	-0.0863051	9.32105	12.0631	0.141052	2.12527e-22	0.0584942
CRLF3	18150413	1.14181e-55	2.95914	-2.97094	0.1732	0.1157	0.1597	0.108667	CD4	0.69692	0.612361	-0.390526	9.40182	34.2911	1.13348e-05	2.92682e-46	0.137026
SMARCAL1	17941108	1.50481e-47	3.09082	-3.07738	0.0163	0.0112	0.0163	0.011	CD4	0.697194	0.547543	-0.142473	9.31275	97.2159	0.00135996	1.95034e-33	0.000660024
SIRPG	18029247	6.89071e-51	2.00677	-2.01493	0.0862667	0.0556	0.0808333	0.0527333	CD4	0.700989	0.693805	-0.540603	9.35314	111.83	1.89506e-10	1.48925e-51	8.95245e-07
TRAP1	17967564	1.53961e-48	2.67992	-2.66595	0.053	0.0377667	0.0515333	0.0373667	CD4	0.702342	0.550876	-0.200367	9.33391	31.294	0.00431918	0.000147081	0.056633
CAPN7	17955388	4.40941e-48	2.43094	-2.43035	0.0600667	0.0414667	0.0578333	0.0404333	CD4	0.703578	0.609211	-0.252778	9.33841	43.3664	0.000423964	9.48544e-39	0.032959
CSNK2A2	18000556	8.67033e-50	2.70752	-2.7022	0.0332	0.0199	0.0323	0.0196	CD4	0.705963	0.760864	-0.0161894	9.32167	0.279035	0.821693	5.29605e-36	0.167916
TACC3	17882213	2.2072e-45	2.15187	-2.15362	0.0541667	0.0391333	0.0515667	0.0380667	CD4	0.707018	0.633158	-0.166345	9.33641	16.9764	0.0300696	4.33157e-43	0.181402
VRK2	17951927	5.9411e-48	2.02127	-2.0246	0.0255333	0.0189333	0.0242333	0.0189333	CD4	0.708689	0.470887	-0.167287	9.31874	56.2662	0.00281377	2.24067e-46	0.142319
STIP1	18060633	4.17877e-52	3.01619	-3.02889	0.075	0.0485	0.0739667	0.0472333	CD4	0.709548	0.656085	-0.409397	9.34514	79.0492	4.4215e-07	9.00498e-44	0.150652
ADCK3	17960199	2.9113e-48	2.56077	-2.54455	0.0404667	0.0265667	0.0397333	0.0253333	CD4	0.712341	0.68807	-0.0906916	9.32613	8.54232	0.180658	1.43848e-39	0.0237667
EWSR1	18072420	1.44579e-52	2.96636	-2.97485	0.1693	0.1127	0.152567	0.106133	CD4	0.712464	0.666573	-0.196896	9.40238	8.81622	0.0258534	2.17923e-21	0.0669551
PUF60	18123961	1.31845e-54	2.59121	-2.59401	0.1512	0.1075	0.1408	0.1025	CD4	0.713738	0.551298	-0.434194	9.39161	46.0423	9.01817e-07	7.19873e-41	0.0812523
BANK1	17932247	3.21176e-47	1.83769	-1.82346	0.000566667	0.000466667	0.000566667	0.000466667	CD4	0.714013	0.419838	-0.00617296	9.3029	84.9339	0.420378	4.24723e-36	0.00238877
GCA	17975501	7.73277e-49	2.74051	-2.76055	0.0407	0.0288667	0.0396333	0.0286	CD4	0.716044	0.511225	-0.293355	9.32683	79.8121	3.11091e-05	1.39622e-34	0.00487892
ATP1A1	17906157	2.94695e-46	2.6482	-2.61497	0.339767	0.2526	0.281633	0.219367	CD4	0.716927	0.534409	-0.257707	9.49739	11.5703	0.00242735	4.41558e-15	0.00610956
PDIA3	18938381	3.89558e-92	2.20328	-2.21168	0.491067	0.2967	0.3838	0.247533	CD4	0.718405	0.778061	-0.619388	9.55815	65.1872	3.9898e-14	8.43901e-42	0.157955
IGLV3-21	17944542	1.12089e-47	0.968053	-0.960953	0.0006	0	0.0006	0	CD4	0.720523	inf	-0.0177452	9.30278	110.419	0.160975	1.21472e-41	0.012321
STAT5A	18092971	2.24624e-53	4.82502	-4.82107	0.0590667	0.0384667	0.0567333	0.0372667	CD4	0.728883	0.670195	-0.230579	9.33638	31.3058	0.00314052	8.24e-47	0.056633
TRAFD1	17942102	1.38189e-47	1.96392	-1.97427	0.0209	0.0166	0.0203667	0.0162333	CD4	0.732923	0.420984	-0.0162465	9.3158	0.666178	0.762903	1.85674e-31	0.0177295
MSH2	17900197	4.87353e-46	2.88251	-2.86045	0.0262667	0.0210333	0.0259	0.0208333	CD4	0.733346	0.458456	-0.0847621	9.31995	12.0859	0.164276	6.04604e-09	0.00146691
DHRS13	17937601	2.03206e-47	2.44541	-2.46463	0.0279667	0.0205667	0.0273	0.0204	CD4	0.735125	0.561632	-0.13895	9.31967	37.458	0.0129639	9.23983e-30	0.060034
PCMTD2	17935313	2.47143e-47	1.42811	-1.42983	0.0655333	0.0457333	0.0638333	0.0445	CD4	0.735141	0.60429	-0.0488981	9.34128	1.02837	0.583926	4.03515e-51	0.000940435
TRGV5	18073285	1.3372e-52	0.331863	-0.332068	0.0273	0.0160667	0.0261333	0.0158667	CD4	0.737438	0.675002	-0.0391473	9.31802	8.65029	0.274084	4.8394e-47	0.0010795
HTATSF1	18260090	3.46962e-60	2.98027	-2.9796	0.127867	0.0798667	0.117767	0.0762333	CD4	0.738109	0.672076	-0.342499	9.37277	34.348	7.9324e-05	1.29409e-40	0.182806
HNRNPK	19981549	9.09663e-155	3.09912	-3.11068	0.9209	0.532033	0.595467	0.397167	CD4	0.738638	0.784882	-0.763174	9.73778	117.553	2.96718e-27	6.5201e-20	0.0758774
GLUD1	17795394	2.77026e-42	1.53754	-1.54067	0.0685667	0.0503333	0.0647667	0.0482667	CD4	0.741201	0.672137	-0.13779	9.34422	10.2875	0.0723736	1.16282e-09	1.90428e-05
SNX9	17905621	3.08348e-46	1.59826	-1.60341	0.0324667	0.0232667	0.031	0.0231	CD4	0.745288	0.584873	-0.0148886	9.32232	0.465367	0.770371	9.40839e-41	0.183658
MFSD14A	18184137	4.87313e-57	2.38256	-2.37692	0.1337	0.082	0.125533	0.0782667	CD4	0.748264	0.717245	-0.327042	9.37752	29.199	0.000220385	1.37332e-152	2.98638e-25
FAF1	17966145	1.74093e-48	1.67192	-1.67469	0.0241	0.0133	0.0233333	0.0132667	CD4	0.749207	0.856123	-0.0872894	9.31561	16.8647	0.140507	3.33618e-48	2.31056e-05
COQ2	17920182	8.97775e-47	0.941487	-0.937497	0.0085	0.0076	0.00806667	0.0076	CD4	0.750907	0.250281	-0.0185469	9.30824	11.0033	0.415052	3.33139e-43	0.0105296
CUL1	18173217	1.359e-56	2.66462	-2.65551	0.0835	0.0472	0.0784333	0.0458	CD4	0.751579	0.782331	-0.289635	9.34743	36.4943	0.000452456	6.28868e-42	0.104704
ATP6V1B2	18126509	1.04275e-54	3.24571	-3.26265	0.0606667	0.0359667	0.0590333	0.0356667	CD4	0.752665	0.74068	-0.199431	9.3358	23.0653	0.012314	2.6718e-45	0.115576
MIOS	17913993	1.51818e-46	2.54316	-2.54844	0.0187333	0.0137	0.0186667	0.0137	CD4	0.753636	0.560031	-0.07253	9.31394	18.2729	0.143801	1.46093e-37	0.0183089
ZNF296	17931676	3.37225e-47	1.66014	-1.66247	0.00863333	0.0065	0.00863333	0.0065	CD4	0.759899	0.540202	-0.0522791	9.30814	87.6763	0.0160141	1.39486e-44	0.00553298
ANKRD55	18031240	5.77312e-51	1.06286	-1.05225	0.0160667	0.00726667	0.0147	0.0071	CD4	0.762227	0.94444	-0.103729	9.31043	66.4202	0.0193432	1.13084e-35	6.84911e-05
EIF4A3	18174925	1.1579e-56	2.06715	-2.07721	0.0847	0.0513	0.0823333	0.0499	CD4	0.762684	0.698812	-0.398901	9.34788	77.2322	3.77875e-07	4.25341e-38	0.0308246
MAGED2	18263223	2.56207e-60	2.3055	-2.29771	0.1065	0.0581	0.100433	0.0561	CD4	0.765383	0.826881	-0.392928	9.35918	52.9139	5.13219e-06	0.00666726	0.0152467
CREG1	17909061	2.30531e-46	1.08599	-1.08698	0.0158	0.0126	0.0156667	0.0125333	CD4	0.766541	0.45547	-0.00418736	9.31291	0.387779	0.839855	6.92807e-46	0.191181
FBXL3	17918855	1.00493e-46	2.31417	-2.32267	0.0974333	0.0751667	0.0937333	0.0717333	CD4	0.770535	0.500678	-0.251736	9.36168	24.0896	0.00184851	3.70167e-46	0.0416535
ZNF816	18035807	3.84658e-51	3.24433	-3.24519	0.0256667	0.0151333	0.0255333	0.0149333	CD4	0.770549	0.792496	-0.122965	9.31616	28.1987	0.0517686	2.22616e-20	4.03186e-06
ELP4	18006870	4.97817e-50	2.77448	-2.7729	0.0162667	0.0082	0.0157333	0.0082	CD4	0.774296	0.912117	-0.132913	9.31115	88.9093	0.0043069	9.55172e-41	0.0351174
PLEKHF2	17911283	1.91006e-46	2.10952	-2.10319	0.0535667	0.0444667	0.0523	0.0435333	CD4	0.774637	0.411248	-0.0830847	9.33807	4.04018	0.285053	0.103605	0.010724
ZNF146	18184501	4.70902e-57	3.33639	-3.34795	0.098	0.0591667	0.0937333	0.0579667	CD4	0.777371	0.724622	-0.436742	9.35726	68.1274	3.2676e-07	3.97134e-46	0.00419765
CRNKL1	18105635	7.07931e-54	2.57875	-2.5702	0.0422667	0.0233333	0.0399667	0.0231667	CD4	0.782577	0.711392	-0.116724	9.3249	16.4679	0.066722	0.00331769	0.00103388
IGLC2	18360860	1.70091e-64	1.03266	-1.03279	0.0318333	0.000633333	0.0248	0.0003	CD4	0.782802	4.23638	-0.695692	9.31331	586.43	1.16609e-21	1.82273e-29	0.103226
SERPINE2	17985244	3.31067e-49	2.24183	-2.22944	0.00473333	0.00156667	0.00473333	0.00156667	CD4	0.786608	1.19498	-0.0576795	9.30465	210.809	0.0113361	7.56119e-26	0.108966
C5orf15	17915969	1.28393e-46	2.50494	-2.50065	0.0510333	0.0333333	0.0494667	0.0329667	CD4	0.790314	0.684443	-0.228618	9.33176	37.4849	0.00222397	3.34976e-49	0.0105438
INTS5	18077106	9.46841e-53	3.47481	-3.45673	0.0403667	0.0242333	0.039	0.0239333	CD4	0.794715	0.635593	-0.168697	9.32447	36.4022	0.00707563	5.02596e-54	0.0053342
LSR	17942710	1.31168e-47	1.77306	-1.77215	0.0567333	0.0396333	0.0545	0.0387	CD4	0.796614	0.633538	-0.0700545	9.33661	3.85942	0.302981	6.21995e-31	0.0790174
PPP1CB	18595012	4.24656e-75	2.29561	-2.30013	0.322233	0.1943	0.266033	0.172433	CD4	0.812245	0.720666	-0.684152	9.47365	82.6596	1.75535e-15	5.36001e-10	9.90151e-18
TOR1AIP1	18155453	7.14439e-56	2.83308	-2.83905	0.0783333	0.0411667	0.0751667	0.0407	CD4	0.831282	0.888824	-0.0666657	9.3438	2.00646	0.433257	7.31857e-29	0.015301
CHPT1	18031989	5.40148e-51	1.53887	-1.53282	0.0223	0.0104667	0.0216333	0.0102	CD4	0.840795	1.02286	-0.138362	9.31411	74.5527	0.00337176	0.00111105	1.06014e-10
LRRC41	17963957	2.10385e-48	3.88737	-3.87788	0.04	0.0251333	0.0397333	0.0247333	CD4	0.85157	0.723355	-0.256625	9.32531	66.1238	0.000226401	2.06744e-301	8.16886e-55
UNG	17995651	1.33296e-49	3.5772	-3.59219	0.0357333	0.0202	0.0355667	0.0200333	CD4	0.853539	0.82833	-0.151579	9.32289	27.8365	0.0223187	3.50738e-44	0.00205531
LBR	18310929	2.42727e-62	2.99546	-2.9945	0.1583	0.0892333	0.1446	0.0849667	CD4	0.855044	0.871739	-0.285097	9.39002	20.0878	0.00134723	3.69779e-44	0.0976163
NSUN2	18215612	2.47728e-58	2.55562	-2.54881	0.0675	0.0364	0.0649	0.0362	CD4	0.858842	0.85132	-0.174012	9.33783	17.3887	0.0283862	7.01555e-36	0.0145379
DEXI	17776839	1.23061e-41	1.00113	-0.99751	0.0243	0.0254	0.0237	0.0250333	CD4	0.865775	0.246575	-0.024556	9.32057	2.74629	0.505488	5.1669e-44	0.0116328
CLTB	17723939	8.09278e-40	1.34455	-1.34409	0.0686333	0.0598667	0.0659	0.0561	CD4	0.875883	0.392309	-0.00712324	9.34919	0.0629326	0.888146	2.93764e-27	0.0144355
KRT86	17950953	6.46063e-48	0.660677	-0.667642	0.00143333	0.000466667	0.0009	0.000233333	CD4	0.877825	0.477995	-0.0269236	9.3031	208.397	0.0950142	1.09965e-154	0.0113859
FBXO18	18008355	4.36827e-50	2.84373	-2.84049	0.0443	0.0291	0.0431	0.0285667	CD4	0.880633	0.622426	-0.148461	9.32798	22.8868	0.0238192	1.80929e-24	0.110619
RPS26	14594235	1.72786e-07	0.86909	-0.867319	6.57963	7.04943	0.8881	0.907467	CD4	0.903218	0.0641215	-2.64907	11.4433	5776.37	0	4.38356e-31	4.62553e-06
PRKAR1A	18311218	2.35915e-62	2.71468	-2.73733	0.1634	0.0883333	0.147867	0.0855	CD4	0.910464	0.893495	-0.341727	9.3892	29.7602	0.00010463	2.68403e-12	0.000845121
RCN2	17810458	8.18404e-43	1.21312	-1.20602	0.089	0.0740667	0.0847333	0.0701	CD4	0.91459	0.446287	-0.0307901	9.35908	0.762276	0.595138	1.37163e-46	0.106584
GRAMD1A	17834612	1.13965e-43	1.92431	-1.9242	0.0657667	0.0447667	0.0607667	0.0438667	CD4	0.93979	0.718242	-0.0267265	9.3427	0.412811	0.724778	1.57357e-44	0.0543028
NSMCE3	17771244	1.92479e-41	1.39122	-1.39005	0.0711	0.0549667	0.0678667	0.0529667	CD4	0.955807	0.546252	-0.0199513	9.3477	0.396242	0.724628	3.41073e-42	0.00134656
MAP2K1	18320196	9.72953e-63	2.01632	-2.02006	0.116667	0.0679	0.111433	0.0654667	CD4	0.957388	0.753846	-0.208724	9.36649	19.5936	0.00504496	8.83684e-41	0.0218345
FCRLA	17936969	2.145e-47	2.3721	-2.37531	0.000166667	0	0.000166667	0	CD4	0.960199	inf	-0.00629619	9.30265	89.136	0.33066	5.45305e-13	0.0782312
PANK4	18011500	3.31124e-50	2.32637	-2.33612	0.0192667	0.00786667	0.0188667	0.00786667	CD4	0.970499	1.17492	-0.0649997	9.31164	20.3418	0.166484	3.59138e-49	1.60769e-05
ATP5D	17210991	2.31242e-24	1.28136	-1.27894	0.251933	0.2247	0.2132	0.190933	CD4	0.971841	0.409446	-0.0688658	9.46603	1.19302	0.373361	1.50717e-38	0.0136584
MINPP1	18074208	1.23028e-52	2.90248	-2.91125	0.0240667	0.0118667	0.0239333	0.0118667	CD4	0.980012	0.864175	-0.217921	9.31516	120.401	9.87521e-05	5.07403e-44	8.19049e-06
AL928768.3	17939922	1.66579e-47	1.7403	-1.72459	0.0002	0	0.0002	0	CD4	0.980224	inf	-0.00589856	9.30265	85.2657	0.419525	2.67759e-35	0.0310537
STK17A	18149666	1.22389e-55	1.62799	-1.63727	0.374833	0.254533	0.288733	0.211467	CD4	1.01977	0.616794	-0.456571	9.51204	34.3416	2.1857e-07	8.59777e-40	6.83808e-08
RAD23B	17941241	1.48775e-47	1.90118	-1.89451	0.0956	0.0591667	0.0907667	0.0577333	CD4	1.03217	0.796262	-0.0708955	9.35574	2.49633	0.346157	3.30334e-18	1.05252e-05
ZNF516	18006964	4.93716e-50	1.28943	-1.28688	0.00973333	0.00163333	0.00973333	0.00163333	CD4	1.04252	2.1989	-0.0612358	9.30621	64.4379	0.0847088	2.64881e-39	0.151636
MYOM2	18222703	1.26019e-58	2.04749	-2.04195	0.0225	0.00416667	0.0194	0.0041	CD4	1.0532	1.76893	-0.186529	9.31201	120.676	0.00078305	0.000163999	0.000949295
HIST1H2BC	18006113	5.32097e-50	1.05743	-1.05309	0.0303667	0.0141333	0.0281333	0.0136667	CD4	1.09868	1.14156	-0.0696002	9.31797	26.6788	0.0575301	3.76376e-22	0.000891741
TACSTD2	17951055	6.40417e-48	2.96811	-2.96061	0.0007	0	0.0007	0	CD4	1.19056	inf	-0.0113622	9.30297	87.7815	0.255178	2.91445e-47	0.000945896
EBPL	17926147	5.40413e-47	1.42543	-1.42619	0.0465667	0.0325333	0.0446333	0.0311333	CD4	1.28596	0.605837	-0.0536804	9.33026	9.64854	0.147036	1.0722e-45	0.138851
GLRX5	17935996	2.3312e-47	1.8232	-1.8128	0.0181	0.00646667	0.0177	0.00646667	CD4	1.43299	1.50296	-0.0351279	9.31171	10.9651	0.327077	1.13181e-41	0.000891741
IGHG3	18149580	1.2337e-55	2.8865	-2.8875	0.0128	0	0.0127667	0	CD4	1.57813	inf	-0.258051	9.30699	224.44	2.3574e-08	6.53211e-36	0.102412
PPM1K	2461280	3.34921e-18	0.348407	-0.349721	0.234067	0.194	0.2082	0.171467	CD8a	0.0378951	0.136715	-0.0783031	9.71098	0.238803	0.684457	2.98968e-25	4.10273e-177
STX10	2400282	2.9622e-23	0.300849	-0.306042	0.161433	0.128033	0.147633	0.1212	CD8a	0.0420534	0.135402	-0.252536	9.66731	2.82867	0.211022	1.38999e-46	0.0873602
RBM39	2861541	0.551825	0.310265	-0.30576	0.919467	0.779733	0.589133	0.5179	CD8a	0.0433071	0.111758	-0.129012	10.067	0.791422	0.373713	2.68133e-52	0.153755
NIFK	2300825	6.67951e-33	0.37677	-0.360711	0.128733	0.1198	0.1227	0.112667	CD8a	0.0511715	0.0450427	-0.216014	9.6572	2.3498	0.281986	2.49388e-48	0.173735
COX7B	2739422	0.00215838	0.311648	-0.315132	0.5961	0.499333	0.440567	0.390367	CD8a	0.0530036	0.111385	-0.273868	9.90908	3.10896	0.088378	7.39191e-18	0.0185371
USMG5	2855930	0.478553	0.306297	-0.312007	0.946533	0.816033	0.605067	0.560533	CD8a	0.0560893	0.0945619	-0.192928	10.0854	1.95302	0.162323	1.99853e-56	0.0094684
ALKBH3	2174540	1.13484e-47	0.357432	-0.343385	0.0364667	0.0319	0.0358333	0.0319	CD8a	0.0649376	0.0789576	-0.146527	9.59534	3.64273	0.368674	8.37701e-56	5.59442e-07
FAM69A	2144469	1.32297e-51	0.380915	-0.378272	0.0106667	0.00663333	0.0101333	0.00663333	CD8a	0.0684215	0.338549	-0.00337224	9.57625	0.0764322	0.937463	1.31115e-31	0.0375046
MRPL4	2279277	3.19377e-35	0.416571	-0.40497	0.115967	0.0970333	0.1044	0.0921333	CD8a	0.0698741	0.0995535	-0.175812	9.64348	1.64581	0.379826	3.37598e-12	0.000124249
BANF1	2483741	1.6626e-16	0.358387	-0.357458	0.2659	0.210433	0.229933	0.193667	CD8a	0.0727331	0.189846	-0.166339	9.72786	1.04881	0.386396	1.15101e-34	0.133313
NUDT22	2366517	2.4683e-26	0.383507	-0.378816	0.141267	0.1205	0.134467	0.1097	CD8a	0.0797892	0.132497	-0.576441	9.65937	15.0209	0.00467719	3.23008e-20	0.0343063
ATRAID	2471659	2.08734e-17	0.652839	-0.657506	0.274467	0.219533	0.235533	0.198	CD8a	0.0824779	0.216247	-0.370778	9.73378	4.89335	0.0584831	2.87463e-06	0.172977
TCEB2	2773951	0.0178637	0.596123	-0.59086	1.0708	0.966233	0.645667	0.624667	CD8a	0.0826391	0.0405029	-0.350041	10.1551	6.58389	0.010319	8.27815e-54	0.0750104
NBEAL1	2985080	0.0566242	0.48414	-0.494645	1.7213	1.43263	0.762667	0.723067	CD8a	0.0829876	0.11574	-0.0666155	10.3837	0.309349	0.578104	1.0294e-14	0.00396672
TUSC2	2335324	2.33831e-29	0.575961	-0.579952	0.1395	0.1246	0.132267	0.116167	CD8a	0.0863716	0.0572314	-0.290526	9.66112	3.94796	0.146684	1.12537e-41	0.131522
KLHDC4	2245866	5.54541e-39	0.369497	-0.37255	0.0707	0.0586333	0.0656	0.057	CD8a	0.0868761	0.0367683	-0.17884	9.61523	2.89048	0.317225	1.51988e-08	3.25075e-06
NDUFB2	2830157	0.218529	0.478659	-0.477839	0.699333	0.572133	0.494733	0.428333	CD8a	0.0882237	0.157422	-0.0736299	9.95566	0.240444	0.636593	5.58377e-50	0.186593
PIH1D1	2355934	2.43143e-27	0.554024	-0.547908	0.177867	0.158433	0.161567	0.145333	CD8a	0.088388	0.105487	-0.217878	9.68389	1.93475	0.289352	6.37109e-32	0.0372648
OPTN	2804581	0.0804161	0.314876	-0.312032	0.444267	0.296233	0.352733	0.250067	CD8a	0.091725	0.329926	-0.444864	9.80278	6.84791	0.01593	4.64383e-20	0.0125384
SCO2	2229087	6.03874e-41	0.517872	-0.514934	0.0634	0.0550667	0.0591	0.0529333	CD8a	0.0923479	0.0406822	-0.397548	9.61197	16.3158	0.0227335	5.5872e-12	0.0176475
APOPT1	2302630	1.03608e-32	0.714864	-0.710617	0.121133	0.104067	0.110033	0.0964667	CD8a	0.0937784	0.0728174	-0.22462	9.64915	2.49707	0.267849	1.78747e-55	0.000133754
OGFR	2306089	2.39403e-32	0.548985	-0.542796	0.1133	0.0932667	0.106367	0.0872	CD8a	0.0943621	0.197888	-0.22982	9.6427	2.82975	0.254535	0.0814636	0.163865
TATDN3	2180769	7.07411e-47	0.369058	-0.371101	0.0417	0.0398	0.0390333	0.0395333	CD8a	0.0945857	0.019139	-0.0116813	9.59899	0.0338054	0.925699	9.30662e-20	0.188267
TGFBR1	2194809	4.12836e-45	0.331837	-0.329602	0.0316667	0.024	0.0309333	0.0236	CD8a	0.0959931	0.125864	-0.147035	9.58969	8.01967	0.231797	3.89734e-37	0.197708
TRAPPC8	2196822	7.34737e-45	0.31849	-0.322414	0.0318	0.0204	0.0311667	0.0202	CD8a	0.096257	0.333095	-0.189814	9.58866	11.2865	0.161863	4.52678e-43	0.0208861
NHP2	2442946	1.18833e-19	0.527983	-0.52485	0.2511	0.215933	0.216567	0.194267	CD8a	0.0970214	0.0852489	-0.107015	9.72592	0.436008	0.573661	3.93751e-41	0.197708
SPPL2A	2326712	3.19061e-30	0.502221	-0.497381	0.1152	0.0871	0.1041	0.0842	CD8a	0.102944	0.197487	-0.224872	9.63784	2.79622	0.266202	1.65702e-52	0.0141985
RNF41	2227390	3.79872e-41	0.620715	-0.620825	0.0640667	0.0519333	0.0611667	0.051	CD8a	0.104783	0.180561	-5.92018e-05	9.60924	2.35658e-05	0.999289	1.75229e-45	0.155502
ILF3	2536408	7.08021e-13	0.570512	-0.563827	0.253867	0.185233	0.2159	0.1645	CD8a	0.104822	0.257228	-0.19391	9.71203	1.44578	0.327703	8.7e-16	7.90633e-05
SRSF2	2730367	0.00115056	0.48263	-0.484193	0.832433	0.724733	0.5363	0.515033	CD8a	0.105964	0.0342579	-0.600569	10.0396	15.7321	7.39792e-05	5.82419e-21	0.00186112
SLAMF6	2289523	4.14864e-34	0.347737	-0.358852	0.110767	0.0852	0.0999333	0.0819333	CD8a	0.106712	0.174044	-0.354371	9.63927	7.27274	0.0692435	4.03974e-52	0.066698
ADRBK2	2128305	8.72989e-54	0.312647	-0.317695	0.00203333	0.0009	0.00203333	0.0009	CD8a	0.106942	0.324976	-0.0251634	9.57172	24.2165	0.47695	2.55252e-15	0.00387402
NPRL3	2245733	5.35266e-39	0.685348	-0.687032	0.066	0.0424667	0.0618667	0.0412	CD8a	0.10716	0.423841	-0.261298	9.60573	7.81271	0.141939	9.31e-13	0.0311777
CISD1	2325446	2.37469e-30	0.571026	-0.578648	0.1112	0.0825333	0.1029	0.0767	CD8a	0.1082	0.228352	-0.178465	9.63522	1.85773	0.371604	3.77665e-41	0.15816
INAFM2	2122710	1.49777e-54	0.565747	-0.562178	0.0021	0.0017	0.0021	0.0017	CD8a	0.109783	0.209266	-0.0156599	9.57202	12.6609	0.586264	1.79419e-48	0.19086
LITAF	2791011	0.0430707	0.522175	-0.530742	0.9313	0.8088	0.575833	0.527167	CD8a	0.110492	0.0638088	-0.380336	10.0838	6.41466	0.0113481	2.70496e-43	0.087148
C2orf68	2279590	3.45619e-35	0.558909	-0.563935	0.0941	0.0665333	0.0863	0.0646333	CD8a	0.11136	0.27689	-0.343182	9.62527	9.65126	0.0543371	1.9076e-11	0.144039
DRAM1	2131774	2.58752e-53	0.427441	-0.429927	0.00513333	0.00386667	0.00513333	0.00366667	CD8a	0.115392	0.277206	-0.0589313	9.57428	24.2123	0.283812	2.01814e-28	0.160164
SNAI3	2213643	8.51299e-43	0.439857	-0.432336	0.0461	0.0348667	0.0430333	0.0341	CD8a	0.115575	0.217542	-0.281333	9.59883	12.0757	0.0845055	3.97531e-55	4.04155e-16
PARP2	2176445	1.98938e-47	0.630184	-0.630488	0.0190333	0.0109	0.0190333	0.0107	CD8a	0.118808	0.422351	-0.0378514	9.58036	0.976686	0.745522	6.21227e-54	0.161262
RABIF	2262744	4.65826e-37	0.638077	-0.649454	0.0887	0.0783333	0.0849	0.0763	CD8a	0.119428	0.0716654	-0.00188802	9.62787	0.000409177	0.985847	1.82765e-35	6.2908e-36
SS18L2	2571179	9.55168e-11	0.792358	-0.795536	0.3944	0.334133	0.3279	0.293533	CD8a	0.119522	0.1087	-0.296497	9.80587	3.22058	0.100542	5.91064e-23	0.0534958
DENND6A	2174569	1.14459e-47	0.647264	-0.65123	0.0338667	0.0281333	0.0329	0.0281333	CD8a	0.120748	0.19814	-0.0211986	9.59201	0.110282	0.882952	0.00484932	0.00422707
RFC5	2148090	4.01491e-51	0.462681	-0.452543	0.0141	0.0127333	0.0141	0.0127333	CD8a	0.123033	0.031727	-0.210707	9.58042	41.8191	0.0322661	1.36996e-38	0.159823
SMAD2	2299555	4.90071e-33	0.876909	-0.876035	0.105733	0.0918667	0.0985	0.0867667	CD8a	0.124865	0.0451567	-0.22878	9.63747	3.1978	0.232223	6.11766e-06	0.0750104
PANK3	2186624	3.89425e-46	0.598771	-0.595031	0.0334333	0.0226	0.0329333	0.0222667	CD8a	0.126021	0.337024	-0.000902401	9.5903	0.0035675	0.970172	0.00636758	3.52681e-05
GIMAP1	2862717	0.567852	0.692116	-0.687902	0.5693	0.384133	0.4046	0.307	CD8a	0.126678	0.307332	-0.481919	9.86065	8.53784	0.00368898	9.30376e-26	0.145241
ATP6V1G1	2875156	0.749446	1.16371	-1.14833	0.9178	0.7703	0.595733	0.5388	CD8a	0.127372	0.0986097	-0.0552072	10.0642	0.158718	0.72146	1.00419e-29	0.0217513
KLHDC7B	2182976	1.34774e-46	0.53855	-0.541693	0.0263667	0.0197	0.0263667	0.0191	CD8a	0.128225	0.200994	-0.162477	9.5862	10.2192	0.217561	6.15193e-53	0.0677754
SLC35A4	2238288	7.30382e-40	0.654033	-0.6552	0.0495667	0.0343667	0.0484333	0.0338	CD8a	0.128456	0.187386	-0.301802	9.59803	13.9043	0.0700255	1.89813e-43	0.0701368
ISCA2	2339217	5.6968e-29	0.694591	-0.694366	0.1741	0.161167	0.1623	0.151233	CD8a	0.13028	0.0286004	-0.231245	9.68353	2.23547	0.252834	4.14972e-12	0.0546636
PEX16	2279313	3.22291e-35	0.96389	-0.963984	0.0985667	0.0846333	0.0932	0.0808	CD8a	0.13052	0.0801161	-0.157329	9.63356	1.56755	0.416166	2.41853e-11	0.0981325
PPM1N	2189829	9.84771e-46	0.436789	-0.438336	0.0444667	0.0399667	0.0433333	0.0392	CD8a	0.131027	0.0483769	-0.0922048	9.6003	1.37476	0.55795	1.20921e-05	3.87831e-165
FBXW5	2469810	1.51152e-17	0.705105	-0.712287	0.2536	0.212967	0.214867	0.1915	CD8a	0.131252	0.0972831	-0.413875	9.72323	6.1989	0.0367998	0.000116651	2.13848e-08
DGCR6L	2444515	1.5898e-19	1.05642	-1.05913	0.2156	0.177933	0.194467	0.1633	CD8a	0.133976	0.125086	-0.106018	9.70166	0.459615	0.582372	4.45769e-21	0.0185371
PPIB	2788529	0.0381466	0.669651	-0.663573	0.772067	0.631933	0.5107	0.450867	CD8a	0.136695	0.135141	-0.364742	9.99626	5.53322	0.0186967	7.20334e-19	0.135004
STX5	2254933	6.08059e-38	0.808284	-0.803394	0.0987333	0.0906	0.0952333	0.0865333	CD8a	0.136702	0.0176176	-0.20082	9.63401	2.77934	0.276158	4.21343e-16	3.05446e-05
CTD-2260A17.2	2123994	2.24712e-54	0.632666	-0.629881	0.007	0.00696667	0.007	0.00696667	CD8a	0.138668	0.211898	-0.0615717	9.57554	19.6957	0.265129	9.70527e-48	0.150263
CD3E	2970106	0.108929	1.07891	-1.07123	1.4085	1.17647	0.720467	0.662467	CD8a	0.140878	0.11937	-0.0371758	10.2725	0.0881377	0.76657	6.83626e-05	8.60845e-06
COLEC12	2253615	4.302e-38	0.515735	-0.516643	0.0575333	0.0423	0.0561333	0.0419333	CD8a	0.141472	0.195631	-0.326323	9.60452	13.5071	0.0531813	5.02335e-53	0.197154
RAB1B	2255996	8.03382e-38	0.509306	-0.516056	0.0710667	0.0596667	0.0691333	0.0571333	CD8a	0.145487	0.102395	-0.0198851	9.61637	0.0395456	0.903581	0.0447213	0.0540986
LACTB2	2197379	8.61546e-45	0.669428	-0.663963	0.0468667	0.0348667	0.0437333	0.0334333	CD8a	0.146118	0.349225	-0.0681532	9.5979	0.620353	0.7096	0.000159159	2.03191e-06
MRPL52	2432404	1.63834e-20	1.01293	-1.00298	0.215367	0.185833	0.189433	0.171867	CD8a	0.146687	0.039539	-0.196382	9.70635	1.49626	0.311027	4.1795e-54	0.167701
MVB12A	2237567	6.0153e-40	1.00228	-1.01546	0.0756667	0.0631333	0.0737333	0.0618	CD8a	0.14711	0.166945	-0.509551	9.61796	22.3017	0.00554229	3.74249e-06	2.8599e-07
BNIP3	2358158	3.97214e-27	0.850276	-0.85114	0.149933	0.120467	0.138367	0.1123	CD8a	0.148412	0.191971	-0.29282	9.66155	3.96794	0.147541	2.82152e-17	0.0741072
PAK4	2158460	9.36602e-50	0.646433	-0.633963	0.0179333	0.0131	0.0179333	0.0125667	CD8a	0.14937	0.335872	-0.0256337	9.58116	0.76772	0.770728	7.5527e-16	0.149643
DIS3	2254760	5.81083e-38	0.982732	-0.979927	0.0704667	0.053	0.0676333	0.0506333	CD8a	0.149623	0.198086	-0.23858	9.61313	4.88811	0.205218	1.57332e-40	0.026206
YIPF4	2471250	1.94374e-17	0.941425	-0.941859	0.244733	0.194667	0.2107	0.175667	CD8a	0.150524	0.165598	-0.0222797	9.71648	0.0248456	0.896001	8.30949e-52	0.142488
MTRF1	2160279	1.62005e-49	0.647458	-0.654422	0.0258667	0.0173333	0.0258667	0.0173333	CD8a	0.152054	0.484581	-0.102524	9.58488	3.00811	0.523904	2.02216e-05	0.169676
RCSD1	2572911	1.2041e-10	0.919364	-0.917831	0.3463	0.283967	0.281733	0.236167	CD8a	0.15208	0.123198	-0.425212	9.77518	5.97939	0.0252227	2.79955e-54	0.00110713
RPP25L	2249039	1.28689e-38	0.882005	-0.872665	0.0993	0.0881333	0.0917667	0.0843667	CD8a	0.154322	0.0970574	-0.151934	9.63671	1.29702	0.45417	4.59509e-53	0.0805192
UBE2H	2217210	2.29782e-42	0.551436	-0.561664	0.0426	0.0272333	0.0416667	0.0267333	CD8a	0.154339	0.350542	-0.0396209	9.59525	0.255847	0.812339	9.24309e-40	0.0855596
RABL2B	2255688	7.41123e-38	0.991486	-0.992626	0.0750333	0.0583667	0.0716667	0.0546	CD8a	0.158882	0.192458	-0.387159	9.61672	12.8418	0.0349698	3.34595e-47	0.171525
TBCB	2689691	4.61307e-05	0.680947	-0.687649	0.376333	0.254267	0.3037	0.220233	CD8a	0.160008	0.349304	-0.234282	9.76874	2.05516	0.207933	0.000512174	0.0407604
CYB5B	2381809	6.48455e-25	1.19061	-1.18806	0.153567	0.129533	0.144733	0.121033	CD8a	0.160873	0.0834184	-0.0183041	9.6654	0.0138713	0.922986	5.28053e-39	0.0843927
MMD	2166019	9.04966e-49	0.536966	-0.528545	0.0272333	0.0204333	0.0272333	0.0204333	CD8a	0.162445	0.309127	-0.175842	9.58676	25.2001	0.0484538	3.18615e-17	0.040502
GBP3	2290776	5.66e-34	0.853228	-0.866119	0.106133	0.0840667	0.0989	0.0783	CD8a	0.165473	0.205961	-0.102927	9.63549	0.626542	0.593865	6.59036e-08	2.17686e-05
GBA	2148406	4.42222e-51	0.770886	-0.769961	0.0240667	0.022	0.0234333	0.0214333	CD8a	0.168607	0.0555084	-0.108719	9.58659	5.82473	0.340952	1.04418e-144	4.09858e-05
SNRPA1	2433142	1.88488e-20	1.01306	-1.01239	0.1764	0.1247	0.1628	0.117933	CD8a	0.168771	0.342859	-0.105402	9.66834	0.50746	0.597794	7.8022e-24	0.0194217
LRRC59	2258361	1.49059e-37	0.867259	-0.865699	0.0630333	0.0509333	0.0618667	0.0501	CD8a	0.169219	0.074254	-0.0690371	9.61031	0.444721	0.713951	1.61961e-18	0.121495
THOC7	2464887	6.35701e-18	1.05046	-1.04886	0.245367	0.193	0.211267	0.176667	CD8a	0.169308	0.163579	-0.235349	9.71843	2.1149	0.218583	3.26693e-17	0.0433298
COG7	2174700	1.18969e-47	0.977786	-0.980904	0.0263667	0.0202	0.0258667	0.02	CD8a	0.169443	0.109044	-0.0986006	9.58655	4.53635	0.402532	1.30284e-35	0.0169901
ZNF654	2191987	1.83485e-45	0.861954	-0.855526	0.0312667	0.0223	0.0306333	0.0223	CD8a	0.170044	0.297626	-0.120622	9.58873	2.89917	0.481754	2.0399e-40	0.118901
HSP90AB1	2871850	0.69927	0.704456	-0.688407	0.7062	0.504967	0.459733	0.3688	CD8a	0.170523	0.285554	-0.141429	9.92906	0.808134	0.391811	4.98004e-28	0.0176954
EIF5A2	2202597	3.80521e-44	0.890956	-0.889533	0.0406	0.0252667	0.0383	0.025	CD8a	0.171109	0.428086	-0.0551976	9.59282	0.46601	0.759415	3.08677e-34	6.43627e-06
SAP18	2886748	0.932523	1.10716	-1.11239	0.721233	0.5379	0.5083	0.423767	CD8a	0.17153	0.22713	-0.62577	9.94903	15.5959	7.94898e-05	2.40574e-49	0.188132
PRPSAP1	2265556	9.63663e-37	0.851319	-0.834296	0.0835	0.0693333	0.0805667	0.0671667	CD8a	0.171745	0.147957	-0.112489	9.6227	0.957268	0.549955	0.0225273	0.0101396
TMEM55B	2294026	1.26313e-33	0.87932	-0.879621	0.112433	0.0911	0.1067	0.0887	CD8a	0.171861	0.153856	-0.00946457	9.64021	0.00460261	0.959858	9.67369e-05	3.32579e-05
DEPTOR	2122607	1.44977e-54	0.568453	-0.576477	0.00156667	0.001	0.00156667	0.001	CD8a	0.172609	0.389743	-0.0349997	9.57171	34.8175	0.403909	1.35564e-53	0.104776
SGSM3	2267663	1.65791e-36	1.00974	-0.992372	0.0765	0.0585333	0.0728667	0.0556667	CD8a	0.179811	0.16027	-0.162098	9.61725	1.95556	0.416345	7.1977e-54	0.12581
VAMP5	2561866	2.69321e-11	1.40713	-1.41669	0.295933	0.2306	0.253233	0.201167	CD8a	0.181227	0.191978	-0.131982	9.74349	0.645618	0.489943	7.78921e-19	0.0471572
CPPED1	2138553	2.1323e-52	0.537288	-0.539463	0.0084	0.00676667	0.0084	0.00676667	CD8a	0.181898	0.167733	-0.0110103	9.57637	0.0934327	0.938733	9.91153e-24	0.0207396
NOL7	2598557	3.22786e-09	1.28235	-1.27542	0.304533	0.219367	0.2652	0.194267	CD8a	0.183152	0.299552	-0.441779	9.73813	6.96309	0.0230509	6.76333e-26	0.0846221
RABGGTB	2299198	4.49163e-33	1.3813	-1.36036	0.0952667	0.0724333	0.0898667	0.0685667	CD8a	0.183706	0.169802	-0.0041279	9.62614	5.89539e-05	0.993874	5.47143e-42	0.162186
SMARCA2	2304381	1.58411e-32	0.946726	-0.948278	0.0962667	0.0708333	0.0868667	0.0666667	CD8a	0.18538	0.249122	-0.288285	9.62664	5.56909	0.140902	1.27364e-16	0.125683
PPIH	2293773	1.18679e-33	0.739333	-0.741849	0.0905667	0.0649333	0.0840667	0.0629667	CD8a	0.187614	0.256764	-0.525249	9.62104	20.592	0.00635837	2.6302e-42	0.0869085
SAYSD1	2247154	7.80832e-39	0.740533	-0.740619	0.0550333	0.0362333	0.0538	0.0357	CD8a	0.187732	0.252175	-0.405129	9.60106	20.6637	0.0218844	6.21227e-54	0.0070415
TNFSF10	2358671	4.44703e-27	0.462681	-0.459255	0.1137	0.0763333	0.106133	0.0688	CD8a	0.189338	0.365022	-0.231713	9.63262	3.40282	0.242435	4.49229e-10	0.00808802
VAMP8	2861508	0.551378	1.32146	-1.33013	0.651467	0.484367	0.456367	0.3781	CD8a	0.189887	0.208403	-0.112874	9.91677	0.55933	0.454565	1.05646e-45	0.104756
UFL1	2258022	1.36439e-37	1.03163	-1.01783	0.0865667	0.0662333	0.0789333	0.0617	CD8a	0.191147	0.240424	-0.0365648	9.62292	0.0909061	0.865084	1.48528e-39	0.0366591
C1orf174	2311530	8.85127e-32	0.942943	-0.94189	0.119667	0.0962	0.1133	0.0918333	CD8a	0.19229	0.152523	-0.378493	9.64431	7.60254	0.0586751	1.09448e-09	0.00540692
GAPDH	3608110	8.99038e-48	0.695013	-0.689306	3.38427	2.19073	0.920967	0.8318	CD8a	0.193259	0.353781	-0.632237	10.7685	35.5976	2.59043e-09	3.18116e-30	0.0251315
EIF2S3	2572441	1.13089e-10	0.864021	-0.86933	0.398333	0.3415	0.306533	0.2773	CD8a	0.194322	0.0796378	-0.399264	9.80988	5.42214	0.0274838	6.5983e-41	0.00808802
ZSCAN32	2167723	1.50417e-48	1.17328	-1.16823	0.0250333	0.0202	0.0250333	0.0199667	CD8a	0.197682	0.121255	-0.0772983	9.58636	1.90167	0.591185	6.08225e-46	0.19086
TRAT1	2577462	2.20023e-10	0.718408	-0.718379	0.4893	0.442167	0.366867	0.336933	CD8a	0.198057	0.031474	-0.835648	9.86596	20.0249	9.81472e-06	0.0663569	0.0869085
FASLG	2232098	1.37049e-40	0.321234	-0.3267	0.0578333	0.0464667	0.0554	0.0447333	CD8a	0.198565	0.0987691	-0.368049	9.60664	15.5645	0.0325892	1.65208e-16	0.110228
SLC25A4	2182897	1.31705e-46	0.681423	-0.677	0.0368333	0.0328	0.0361	0.0325667	CD8a	0.201544	0.0094692	-0.0644932	9.59501	0.887676	0.655926	4.01008e-29	0.0133937
SAMHD1	2477050	5.30732e-17	0.769788	-0.771637	0.209567	0.1512	0.1856	0.136	CD8a	0.20404	0.268409	-0.0244479	9.68986	0.0276981	0.896474	2.08014e-50	0.172188
ARHGAP18	2221434	7.39712e-42	0.663823	-0.66491	0.0481333	0.0332	0.0452667	0.0323667	CD8a	0.204409	0.303883	-0.144976	9.59731	2.80153	0.422314	1.01547e-42	0.0317838
RPA3	2430525	1.14543e-20	0.86903	-0.877541	0.164633	0.112533	0.149333	0.1038	CD8a	0.204729	0.327535	-0.535576	9.65943	12.6171	0.0100915	7.11193e-39	0.197708
ZUFSP	2154128	2.5261e-50	0.97977	-0.983899	0.0189333	0.0135	0.0179333	0.0135	CD8a	0.207279	0.291522	-0.249885	9.58206	44.2756	0.020307	0.000169881	4.52535e-26
ACAT2	2430967	1.2462e-20	0.790611	-0.788225	0.142133	0.0851333	0.130967	0.0799667	CD8a	0.208324	0.486128	-0.17498	9.64449	1.53013	0.399332	0.000586152	0.0792671
OSBPL9	2280516	4.36469e-35	1.47745	-1.473	0.0749667	0.0476	0.0716	0.0454667	CD8a	0.208379	0.39122	-0.317949	9.60984	9.16058	0.0945466	2.96187e-18	0.132898
POLDIP2	2253815	4.53413e-38	1.11115	-1.10399	0.0745	0.0597333	0.0683333	0.0585333	CD8a	0.209896	0.0793935	-0.246024	9.61709	5.40293	0.171358	7.09395e-54	0.0189568
ZNF268	2165055	6.78529e-49	1.05992	-1.06696	0.0331333	0.0327	0.0324333	0.0315333	CD8a	0.210033	0.00247065	-0.0946335	9.59364	2.33116	0.489559	7.32926e-49	0.035449
FOXRED1	2153129	1.86525e-50	0.977063	-0.976402	0.0197333	0.0146333	0.0191	0.0146333	CD8a	0.210418	0.170574	-0.0102131	9.58219	0.0566609	0.930808	2.86016e-54	0.198368
SOGA1	2130067	1.51689e-53	1.02088	-1.03143	0.00843333	0.00836667	0.00843333	0.00836667	CD8a	0.210758	0.0644526	-0.0024331	9.57654	0.0102642	0.972484	1.4507e-25	0.000976661
IST1	2308054	3.84432e-32	1.18534	-1.19383	0.0941333	0.0694	0.0899333	0.0655667	CD8a	0.211992	0.232818	-0.155887	9.6257	1.74341	0.405096	7.85239e-12	0.00574486
CCDC109B	2551358	6.19073e-12	0.92569	-0.923262	0.4915	0.4512	0.377867	0.361567	CD8a	0.212737	0.0306509	-0.494697	9.86857	8.19889	0.00595057	7.2083e-42	0.167579
MAD2L1	2256759	9.80919e-38	0.89414	-0.894292	0.0573333	0.0376667	0.0542667	0.0368667	CD8a	0.214548	0.317582	-0.149316	9.6023	2.37366	0.432562	1.09144e-13	4.19061e-07
DDRGK1	2361016	7.44171e-27	0.955276	-0.947781	0.1477	0.111067	0.135233	0.104533	CD8a	0.216725	0.259369	-0.221422	9.65881	2.3	0.273735	6.77499e-18	0.0816166
EMG1	2354202	1.65672e-27	1.2156	-1.2087	0.126167	0.0929333	0.118967	0.0895	CD8a	0.218851	0.263452	-0.216356	9.64513	2.43781	0.280391	2.96535e-30	0.19086
FXYD5	2994950	0.0352013	1.04133	-1.04006	1.37187	1.06687	0.661567	0.602233	CD8a	0.220985	0.163037	-0.0152237	10.2292	0.0125044	0.910968	1.96301e-13	0.101994
SLC25A46	2221994	8.63258e-42	1.17297	-1.17037	0.0574	0.0434667	0.0564667	0.0432	CD8a	0.222166	0.264136	-0.190405	9.60498	4.09917	0.282758	6.18919e-49	0.159823
MEST	2126312	4.66598e-54	0.544113	-0.530019	0.00233333	0.00123333	0.00233333	0.00123333	CD8a	0.22308	0.39968	-0.0122282	9.57186	10.9631	0.625727	4.56022e-35	0.177632
PRKCI	2176091	1.79252e-47	1.09601	-1.08301	0.0236	0.0143667	0.0236	0.0143667	CD8a	0.223479	0.457279	-0.23035	9.58314	38.4501	0.0271315	0.000124874	0.114885
CDC37L1	2360795	7.08992e-27	1.25365	-1.24755	0.1037	0.0620667	0.0982	0.0611333	CD8a	0.225303	0.423436	-0.197335	9.62493	2.47865	0.334137	2.96673e-42	0.133313
B3GAT2	2291099	6.13124e-34	0.900641	-0.903168	0.1062	0.0836333	0.0976	0.0815333	CD8a	0.227836	0.203376	-0.397974	9.6344	9.27279	0.047191	2.86292e-10	0.087148
AKIRIN2	2396204	1.28943e-23	0.90832	-0.90832	0.156133	0.123667	0.145167	0.118667	CD8a	0.229922	0.136149	-0.17988	9.66543	1.45898	0.37929	3.44139e-24	0.0161345
SMARCA5	2376106	1.93787e-25	1.26742	-1.26363	0.136967	0.1051	0.124133	0.0990667	CD8a	0.230604	0.130353	-0.0581709	9.65228	0.161839	0.770897	9.62185e-37	0.110228
TP53RK	2237584	6.0429e-40	1.21354	-1.2044	0.0719	0.0651333	0.0693	0.0646333	CD8a	0.230872	0.0171291	-0.290925	9.61902	7.07626	0.114327	9.12217e-51	0.191796
SASH3	2337430	3.78829e-29	0.802253	-0.802633	0.130467	0.103833	0.12	0.0943333	CD8a	0.234582	0.184429	-0.102192	9.6492	0.561336	0.600151	2.29964e-30	0.197708
CALR	2887384	0.942765	0.718748	-0.726759	0.620667	0.422767	0.423367	0.325267	CD8a	0.235713	0.285469	-0.60609	9.8867	12.3794	0.000437911	1.42972e-08	0.0982268
MED28	2514803	2.63068e-14	2.00456	-2.00456	0.265367	0.216433	0.2308	0.195333	CD8a	0.235957	0.102687	-0.424943	9.73058	6.48109	0.0299007	1.06554e-20	0.0846221
PGS1	2203387	4.76021e-44	0.982574	-0.978919	0.0540333	0.0414	0.0536	0.0401	CD8a	0.236616	0.305049	-0.12282	9.60406	1.84251	0.476553	3.31955e-12	0.172977
ADIPOR1	2341404	9.36941e-29	1.16175	-1.16154	0.114	0.0869333	0.108633	0.0821667	CD8a	0.239778	0.240784	-0.322692	9.63934	5.71601	0.108881	0.0614345	0.0189568
LZTFL1	2141002	4.54726e-52	1.18186	-1.17262	0.0134	0.0099	0.0127333	0.0099	CD8a	0.240928	0.119578	-0.0241399	9.57805	0.733487	0.801846	0.0214419	0.146156
PER3	2141155	4.76718e-52	1.02255	-1.0295	0.0086	0.00363333	0.0086	0.00363333	CD8a	0.240958	0.851514	-0.0898858	9.57455	35.3007	0.173801	7.15611e-31	0.196186
TPD52L2	2254894	6.01871e-38	1.43336	-1.44401	0.065	0.0418	0.0599333	0.0400333	CD8a	0.240974	0.33974	-0.308676	9.60549	10.3708	0.0874837	1.38033e-36	0.109767
POLR3K	2376117	1.94241e-25	1.48549	-1.48582	0.1492	0.115967	0.1379	0.110533	CD8a	0.241458	0.164866	-0.337541	9.66018	5.23659	0.100383	0.000613269	0.112816
GBP2	2506132	6.65523e-15	1.31583	-1.30184	0.263	0.190167	0.216933	0.168733	CD8a	0.241989	0.254228	-0.200631	9.71818	1.49548	0.297387	2.44834e-55	0.0531813
KCTD18	2199762	1.70015e-44	1.36645	-1.37256	0.0437333	0.0325333	0.0425	0.0314667	CD8a	0.24238	0.325495	-0.176756	9.59676	4.57014	0.305064	9.32497e-49	0.0133937
THOC6	2218586	3.36562e-42	0.995479	-0.989871	0.0638667	0.0482667	0.0609667	0.0474333	CD8a	0.242697	0.328243	-0.168156	9.60926	2.99838	0.34497	5.0396e-22	0.0350277
TALDO1	2592875	1.59347e-09	0.995352	-0.993988	0.289533	0.193733	0.248667	0.176867	CD8a	0.244317	0.357496	-0.633788	9.72395	14.282	0.00173461	6.53314e-52	0.0194217
GALNT11	2265411	9.28283e-37	0.974233	-0.971031	0.0956	0.0877	0.0927333	0.0856667	CD8a	0.244854	0.0578376	-0.14466	9.63466	1.30103	0.457954	1.67297e-181	4.84948e-21
AKAP1	2143666	1.03352e-51	0.981503	-0.979392	0.0205	0.0182667	0.0205	0.0182667	CD8a	0.24526	0.100281	-0.0641679	9.58405	2.57621	0.55365	1.3585e-34	0.112652
DDB1	2265526	9.56235e-37	1.33915	-1.33547	0.0886667	0.0634667	0.0783	0.0604	CD8a	0.24772	0.275958	-0.210523	9.6227	3.17185	0.270093	8.9676e-47	0.150263
SLC38A5	2171862	5.14214e-48	1.08506	-1.08079	0.0232	0.0193667	0.0232	0.0189333	CD8a	0.248416	0.0902057	-0.218934	9.58509	33.0358	0.0313265	0.0517219	0.0180914
RP11-890B15.2	2140745	4.20034e-52	0.880466	-0.885932	0.0175667	0.0165333	0.0162667	0.0165333	CD8a	0.248931	0.120559	-0.174948	9.58264	28.8276	0.0563016	6.60256e-54	0.171525
UBA1	2190611	1.23415e-45	1.29953	-1.30288	0.0518333	0.0438333	0.0492	0.0430333	CD8a	0.249489	0.130304	-0.139075	9.60406	2.79989	0.378665	2.61641e-32	0.0627483
ARL2BP	2399307	2.42951e-23	1.55437	-1.55025	0.1673	0.135033	0.152867	0.1229	CD8a	0.249636	0.205776	-0.192986	9.67408	1.61224	0.33802	6.05956e-50	0.0563657
ITPA	2348399	4.54113e-28	1.14809	-1.1484	0.0987667	0.0642	0.0946333	0.0619667	CD8a	0.250297	0.375301	-0.253606	9.62486	4.18727	0.206166	1.6419e-08	0.171525
PSMB8	2899732	0.858573	1.11639	-1.11488	0.6434	0.444833	0.4547	0.345567	CD8a	0.251459	0.324028	-0.235172	9.89952	2.24832	0.140652	3.06059e-16	0.154323
RUVBL1	2265900	1.05305e-36	0.874139	-0.880013	0.0714	0.051	0.0690333	0.0498667	CD8a	0.253424	0.328024	-0.262441	9.6121	7.49666	0.12788	6.48821e-19	1.3817e-15
EXOSC4	2188228	6.19862e-46	1.64236	-1.63823	0.0368333	0.0311333	0.0364333	0.0308333	CD8a	0.254758	0.143802	-0.0267545	9.5946	0.115034	0.877459	1.07855e-52	0.194991
SDHB	2365428	1.94867e-26	1.30738	-1.31067	0.1329	0.0890333	0.124233	0.0879333	CD8a	0.255926	0.371241	-0.236884	9.64441	2.88128	0.253505	1.23281e-32	0.0125213
CD151	2178278	3.4094e-47	0.642336	-0.630818	0.0490667	0.0428	0.0456	0.0419667	CD8a	0.256912	0.0729487	-0.00415025	9.60201	0.00203203	0.977239	7.7577e-25	0.186593
CD53	2857136	0.49384	1.01444	-1.01421	0.645433	0.449267	0.442067	0.353033	CD8a	0.258158	0.307933	-0.532609	9.90412	10.6942	0.0010819	1.22219e-45	0.168967
ISYNA1	2198770	1.2815e-44	0.92277	-0.913422	0.0355667	0.0190667	0.0344	0.0187	CD8a	0.258301	0.650318	-0.087832	9.58848	1.60106	0.604556	3.02236e-12	0.173586
EIF4ENIF1	2170236	3.1753e-48	1.08761	-1.08347	0.0208	0.0136	0.0208	0.0136	CD8a	0.259812	0.378719	-0.184634	9.58216	15.1519	0.180735	4.14714e-45	0.143498
CTSD	2564249	3.7359e-11	0.854511	-0.85953	0.221	0.131967	0.194533	0.122333	CD8a	0.260902	0.440863	-0.324952	9.68356	4.26987	0.107068	5.51591e-51	0.142493
KCNMB1	2131129	2.11499e-53	0.562151	-0.562394	0.00513333	0.00326667	0.00513333	0.00326667	CD8a	0.261531	0.344493	-0.0372833	9.57383	18.7012	0.362791	2.57169e-08	0.011344
PPP4R3B	2330782	8.20949e-30	1.32432	-1.32188	0.124467	0.0991333	0.1134	0.0933333	CD8a	0.261805	0.160062	-0.156402	9.64695	1.26948	0.430085	9.08843e-49	0.142493
EIF4H	2586199	6.83863e-10	1.63951	-1.65238	0.2629	0.162733	0.22	0.148467	CD8a	0.261984	0.406234	-0.0403209	9.70696	0.054151	0.842212	7.15599e-24	0.000221697
ACD	2246128	5.94552e-39	0.860637	-0.857886	0.0635	0.0490667	0.0616	0.0468333	CD8a	0.262946	0.151107	-0.199911	9.60944	3.65921	0.293881	4.71485e-43	0.0921106
ACAA2	2229736	7.20775e-41	0.747231	-0.746028	0.0698333	0.0516333	0.0637333	0.0509	CD8a	0.263606	0.258746	-0.141496	9.61224	1.8718	0.439849	4.76199e-53	0.10621
CISD2	2324620	1.95779e-30	1.60058	-1.6017	0.151867	0.1281	0.137333	0.12	CD8a	0.264022	0.148562	-0.559436	9.66629	13.7949	0.0057403	7.76844e-13	0.0649254
NDUFS1	2209446	2.62905e-43	1.47024	-1.46355	0.0512667	0.0344667	0.0489667	0.0332	CD8a	0.265478	0.378731	-0.0116503	9.59893	0.0103857	0.955231	1.97416e-48	1.07318e-46
ZFAND6	2549875	5.01272e-12	1.29708	-1.30057	0.260233	0.183533	0.225967	0.168267	CD8a	0.266377	0.271568	-0.316836	9.7144	3.81369	0.102712	2.07423e-47	0.198368
HSPA14	2225212	2.09181e-41	1.40018	-1.39861	0.0536	0.0368667	0.0523667	0.0361	CD8a	0.266725	0.365914	-0.06173	9.60081	0.366982	0.790398	2.21553e-50	0.087148
PJA1	2192283	1.99805e-45	1.05117	-1.04811	0.0326	0.0245333	0.0309	0.0245333	CD8a	0.267745	0.209408	-0.170672	9.59045	6.67934	0.26683	1.30568e-27	0.0289339
DVL3	2135276	7.71053e-53	1.07061	-1.05776	0.0117667	0.0102	0.0117667	0.0102	CD8a	0.268228	0.116921	-0.0660885	9.5785	16.7466	0.233241	0.104839	0.0962124
MVD	2327273	3.63599e-30	1.23673	-1.24416	0.0996	0.0647	0.0927333	0.0600333	CD8a	0.268252	0.375588	-0.433286	9.62566	12.2103	0.028631	7.93498e-10	0.00169801
GIMAP4	3229308	7.33379e-12	1.29002	-1.28592	1.18837	0.772367	0.635567	0.5083	CD8a	0.270889	0.358862	-0.560432	10.1137	14.6507	0.000130947	2.60786e-35	0.0418752
SRGAP2B	2188434	6.57943e-46	0.867589	-0.878235	0.0303333	0.0234	0.0289667	0.0226667	CD8a	0.271131	0.0968949	-0.100831	9.58905	2.9272	0.471751	2.06929e-27	0.0777977
TRAV29DV5	2125738	3.89453e-54	0.811276	-0.80474	0.00223333	0.00176667	0.00223333	0.00176667	CD8a	0.271155	0.0191273	-0.0285952	9.57199	24.4603	0.457295	2.53244e-47	0.037879
FAM98A	2188977	7.69848e-46	1.13787	-1.13851	0.0324333	0.0237	0.0313333	0.0231333	CD8a	0.272378	0.241142	-0.165076	9.59038	5.32608	0.320116	2.31864e-19	0.145222
CNBP	2933875	0.384589	1.15875	-1.15319	0.839467	0.6397	0.5554	0.4587	CD8a	0.272942	0.241771	-0.149098	10.0041	0.95488	0.328527	1.0924e-12	0.00601371
EAPP	2482184	1.2767e-16	1.20401	-1.20028	0.2253	0.1625	0.198067	0.149267	CD8a	0.274336	0.302593	-0.0685573	9.69934	0.177045	0.734808	3.62655e-52	0.0816166
ABHD2	2232775	1.64696e-40	1.26385	-1.27004	0.0417667	0.0193667	0.04	0.0190667	CD8a	0.275645	0.681459	-0.138732	9.59058	4.49304	0.380268	2.31864e-14	0.191305
TMLHE	2183992	1.81211e-46	0.876939	-0.882518	0.0217	0.00913333	0.0217	0.00903333	CD8a	0.275932	0.74591	-0.0455373	9.58065	0.878555	0.763472	1.37337e-06	0.116615
MRPL16	2324976	2.12773e-30	1.19271	-1.18925	0.121333	0.0958667	0.115867	0.0920667	CD8a	0.276434	0.193031	-0.315441	9.64385	5.4019	0.113382	2.52446e-06	0.128963
PIK3CD	2295022	1.61405e-33	1.4695	-1.47869	0.0827333	0.0620333	0.0762667	0.0600333	CD8a	0.277772	0.153386	-0.0989578	9.62	0.896403	0.56959	3.79644e-34	0.052717
IP6K2	2261478	3.35455e-37	1.17446	-1.17162	0.0874	0.0677	0.0825	0.0658	CD8a	0.278256	0.240075	-0.19418	9.62232	2.85105	0.310821	3.58217e-07	0.067559
CEP41	2143598	1.01212e-51	1.42011	-1.43055	0.0119667	0.00753333	0.0119667	0.00736667	CD8a	0.28094	0.480395	-0.144757	9.57765	36.1247	0.0869883	9.22155e-29	0.086552
METTL2A	2196440	6.58686e-45	1.97333	-1.98323	0.0399	0.0297	0.0393333	0.0297	CD8a	0.282415	0.269703	-0.27013	9.59527	15.8155	0.0638749	1.22359e-46	0.180984
SYPL1	2501116	2.96379e-15	1.09495	-1.08718	0.210733	0.137867	0.188167	0.131133	CD8a	0.284222	0.370987	-0.868813	9.68471	28.4442	3.7514e-05	4.53536e-13	0.0348616
ACAP3	2166761	1.12923e-48	0.5027	-0.509812	0.0216	0.0154667	0.0202667	0.0151333	CD8a	0.284475	0.249042	-0.034188	9.58269	1.18574	0.710027	1.5666e-46	0.08104
MRPS22	2234677	2.75715e-40	1.49791	-1.49323	0.0583667	0.0433667	0.0573	0.0422333	CD8a	0.284552	0.279845	-0.233959	9.60578	5.75996	0.19976	6.04033e-27	0.000751508
CLASRP	2200592	2.15314e-44	1.74434	-1.74869	0.0453	0.0384333	0.0447	0.0381333	CD8a	0.285924	0.0459406	-0.149759	9.60067	3.34053	0.356933	3.41474e-32	0.0180914
RNF114	2364313	1.529e-26	1.58744	-1.59465	0.162267	0.1284	0.1451	0.1229	CD8a	0.286442	0.185289	-0.555581	9.67111	12.9319	0.00681203	1.27219e-45	0.100041
SLC37A1	2149028	5.34797e-51	1.43172	-1.42691	0.0153667	0.0139333	0.0153667	0.0135	CD8a	0.286697	0.0145848	-0.145694	9.58148	26.5821	0.0790876	3.78705e-15	0.128007
DPH2	2168572	1.93663e-48	0.772274	-0.768748	0.0249	0.0200667	0.0249	0.0198	CD8a	0.290012	0.0561436	-0.00757634	9.5854	0.00764119	0.972256	3.07912e-52	0.0152785
SELT	2703559	0.00014846	1.69196	-1.6882	0.458233	0.352433	0.3647	0.3079	CD8a	0.290258	0.206024	-0.63253	9.82745	13.4948	0.000640746	4.38394e-49	0.194449
NDUFA10	2357076	3.12916e-27	1.76097	-1.76467	0.121633	0.0837	0.111133	0.0786	CD8a	0.2906	0.32561	-0.146534	9.6399	1.10271	0.480073	8.57155e-54	0.171525
TRIM59	2273917	8.21002e-36	0.644771	-0.642778	0.0622333	0.0418333	0.0597333	0.0405667	CD8a	0.291603	0.281025	-0.232577	9.60595	6.39837	0.179502	4.98623e-49	0.171854
HDAC3	2333855	1.66831e-29	2.59527	-2.58133	0.102967	0.0755333	0.101333	0.0726667	CD8a	0.292728	0.243409	-0.232192	9.63008	3.52535	0.232482	1.3328e-46	0.110228
PSMB5	2299015	4.29527e-33	1.85334	-1.85681	0.0978667	0.0683333	0.0918333	0.0652667	CD8a	0.296439	0.307112	-0.158687	9.62669	1.58362	0.430267	2.40525e-07	0.0157441
NECAP2	2325692	2.51509e-30	1.2617	-1.2487	0.180167	0.1542	0.160767	0.1424	CD8a	0.297077	0.157858	-0.19911	9.68473	1.68997	0.312531	7.71853e-23	1.20325e-14
APEX2	2176145	1.82125e-47	1.40124	-1.39589	0.0252667	0.0156667	0.0249	0.0151333	CD8a	0.297383	0.420768	-0.171251	9.58483	11.817	0.194059	5.62828e-16	0.0149308
DYNC1LI1	2245581	5.14052e-39	1.49081	-1.49682	0.0579667	0.0377	0.0556333	0.0372667	CD8a	0.297793	0.356954	-0.0778326	9.60238	0.703122	0.669323	5.27262e-28	0.00258049
TMEM175	2186187	3.43041e-46	1.50218	-1.50845	0.0341333	0.0267333	0.0341333	0.0263333	CD8a	0.29788	0.200257	-0.343981	9.59126	39.5848	0.00551947	1.25687e-24	0.0827418
FAM134C	2257202	1.10136e-37	1.58288	-1.58549	0.0806	0.0590333	0.0741333	0.0561333	CD8a	0.300368	0.260575	-0.224627	9.61689	4.58671	0.20643	1.08352e-40	0.159766
HLA-B	4171094	4.06849e-148	0.942107	-0.94378	9.1244	5.36133	0.995667	0.9577	CD8a	0.300849	0.471366	-0.394194	11.6743	25.5986	4.3517e-07	4.56958e-38	0.179778
ERLIN1	2173359	8.00717e-48	1.21801	-1.21868	0.0221	0.0138333	0.0221	0.0138333	CD8a	0.301858	0.373803	-0.0560075	9.58243	2.44901	0.587248	2.14302e-52	1.05123e-09
TANK	2405531	8.55537e-23	1.92016	-1.91552	0.169667	0.134667	0.154833	0.1241	CD8a	0.303029	0.165486	-0.173636	9.67312	1.31246	0.37904	7.25366e-06	0.0701368
SRD5A1	2145479	1.80411e-51	1.02692	-1.01863	0.0225	0.0157333	0.022	0.0155	CD8a	0.303349	0.529249	-0.135735	9.5838	8.24934	0.286205	1.86558e-08	0.0362896
ZNF92	2245152	4.58582e-39	1.3119	-1.30024	0.0589667	0.0427667	0.0571667	0.0419667	CD8a	0.305318	0.221004	-0.311184	9.6057	10.5996	0.0822237	9.86855e-16	0.00281895
TRIM13	2357696	3.5877e-27	1.14134	-1.14522	0.137967	0.1084	0.1239	0.1008	CD8a	0.305666	0.140949	-0.461204	9.6523	10.2947	0.0225995	8.11101e-32	0.0604499
MYL5	2134770	6.58722e-53	1.41983	-1.42099	0.0118333	0.00983333	0.0118333	0.00936667	CD8a	0.308516	0.306169	-0.14029	9.57851	31.9635	0.0906314	8.31376e-54	0.000976661
PSMC1	2487717	3.24899e-16	2.255	-2.26245	0.191633	0.129067	0.1731	0.1222	CD8a	0.309373	0.306064	-0.0162156	9.67417	0.00866935	0.938203	1.25392e-05	0.0283784
SLC25A11	2359013	4.79448e-27	1.70775	-1.70352	0.1283	0.0930667	0.121	0.0880333	CD8a	0.310676	0.310891	-0.281059	9.64449	4.14611	0.166702	3.15568e-50	0.00326823
TSEN34	2421518	2.01954e-21	1.67596	-1.67563	0.127367	0.0814	0.124067	0.0774	CD8a	0.311505	0.391387	-0.248818	9.64003	3.4537	0.21676	3.36742e-25	0.0278392
ZNF566	2180191	5.97332e-47	1.29301	-1.28423	0.0333333	0.0237667	0.0302	0.0235667	CD8a	0.311564	0.330189	-0.00565006	9.59052	0.00348162	0.985482	2.26523e-43	0.189089
SKP1	3080159	0.000127504	2.02424	-2.01716	1.104	0.8288	0.6617	0.5537	CD8a	0.312351	0.234968	-0.313164	10.1134	5.23445	0.0221848	2.01333e-22	0.0740162
NMI	2301082	7.1109e-33	1.44167	-1.43168	0.136067	0.114867	0.1256	0.110167	CD8a	0.313905	0.127214	-0.291054	9.65554	4.19083	0.151417	1.89684e-17	0.000335358
TRAPPC3	2364018	1.43385e-26	1.58279	-1.58271	0.1545	0.120233	0.1418	0.114233	CD8a	0.315181	0.165117	-0.103408	9.66172	0.481409	0.611883	9.52096e-32	0.159823
SP2	2201138	2.51471e-44	1.9906	-1.98546	0.0388333	0.0326333	0.037	0.0322333	CD8a	0.315936	0.0527587	-0.139593	9.59577	3.13587	0.410368	8.03095e-49	0.149927
TCEA2	2130555	1.7673e-53	1.31239	-1.31007	0.0279333	0.0268333	0.0252667	0.0268333	CD8a	0.316301	0.082463	-0.238536	9.58931	29.8405	0.0220664	1.00824e-26	0.0560462
WDR76	2163363	4.08941e-49	1.61443	-1.61578	0.0295667	0.0209333	0.0269667	0.0209333	CD8a	0.316606	0.280716	-0.0810041	9.58831	3.58633	0.437075	8.73318e-19	0.0456181
COPS2	2255844	7.72032e-38	1.55724	-1.55989	0.0729333	0.0624	0.0711	0.0607	CD8a	0.317753	0.0804127	-0.0321245	9.61788	0.0750719	0.873039	2.51606e-44	0.0292959
DDX5	3112905	6.98233e-06	1.35414	-1.35357	2.16403	1.7376	0.839233	0.7858	CD8a	0.318256	0.175472	-0.339096	10.5293	8.28439	0.00401545	1.49374e-27	0.14488
GPKOW	2299058	4.34063e-33	1.15594	-1.15662	0.0840667	0.0523333	0.0771333	0.0509	CD8a	0.318818	0.382024	-0.496796	9.61554	19.9229	0.00998677	4.19622e-39	0.0778424
ADAM15	2152285	1.44319e-50	1.25159	-1.25492	0.0171	0.0105333	0.0163333	0.0105333	CD8a	0.319573	0.487041	-0.0788715	9.57993	4.16939	0.518838	0.0527799	0.0748176
MED8	2223097	1.16976e-41	1.75454	-1.75818	0.0655333	0.0538667	0.0639333	0.0528	CD8a	0.320953	0.145683	-0.107185	9.61107	1.17126	0.547698	8.9215e-45	0.104493
ST8SIA4	2248633	1.15574e-38	1.03114	-1.03667	0.0662667	0.0525333	0.0637667	0.0503	CD8a	0.322273	0.15409	-0.122424	9.61128	1.51204	0.492297	3.67533e-39	0.0890883
PEF1	2325418	2.35921e-30	1.71411	-1.71455	0.103867	0.0642	0.0966667	0.0619667	CD8a	0.324891	0.47397	-0.251527	9.62483	4.18077	0.210332	7.11847e-53	0.128312
UBR7	2176722	2.1583e-47	1.30035	-1.2909	0.0273	0.0159667	0.0261	0.0151	CD8a	0.327174	0.526705	-0.0895375	9.58495	2.60924	0.537291	8.56274e-11	0.0723279
DCAF12	2184957	2.3996e-46	1.33286	-1.33104	0.0292333	0.0198333	0.0282667	0.0196	CD8a	0.329326	0.297257	-0.191542	9.58716	9.38735	0.216965	2.91235e-47	0.167119
MBIP	2213583	8.37161e-43	1.44494	-1.45286	0.0493333	0.038	0.0493333	0.0365333	CD8a	0.329383	0.277583	-0.204431	9.5994	5.80855	0.233536	3.08054e-26	0.000311351
CTD-3074O7.5	2159199	1.17033e-49	0.841026	-0.847923	0.0198667	0.012	0.0198667	0.0112	CD8a	0.329509	0.466736	-0.19298	9.58106	36.7182	0.0438187	4.90953e-06	0.098321
CETN3	2229535	6.82347e-41	1.28806	-1.28312	0.0469333	0.0309333	0.0469333	0.0299	CD8a	0.330555	0.340719	-0.388709	9.59639	26.2437	0.0150738	6.60086e-27	0.12058
RTN3	2324500	1.9036e-30	1.72619	-1.72342	0.102633	0.0726	0.0966333	0.0686	CD8a	0.330727	0.28404	-0.177026	9.62927	1.9576	0.378051	1.04352e-05	0.132734
RAD21	2457048	1.56852e-18	1.54476	-1.54701	0.197967	0.129967	0.170333	0.119967	CD8a	0.33092	0.380307	-0.0406273	9.677	0.0840737	0.839865	5.50981e-31	7.19133e-10
POLR2E	2456220	1.35103e-18	2.09945	-2.10422	0.172867	0.118067	0.157167	0.109933	CD8a	0.330977	0.326109	-0.0524025	9.66633	0.118551	0.794154	6.19431e-06	3.20368e-07
ZFAND1	2390683	4.13704e-24	2.43904	-2.45601	0.152367	0.1209	0.141467	0.112667	CD8a	0.332361	0.124497	-0.124099	9.66166	0.723182	0.531335	5.57316e-34	0.00238858
MTMR14	2298605	3.88574e-33	2.32683	-2.32992	0.0905333	0.0666667	0.0883	0.0655	CD8a	0.33407	0.305492	-0.302226	9.62422	6.57422	0.115932	1.96054e-06	0.0545054
GAK	2243859	3.24906e-39	1.35181	-1.35871	0.0656333	0.0499	0.0631	0.0486333	CD8a	0.334766	0.210752	-0.14799	9.61008	2.42846	0.397136	2.62924e-44	0.0935284
PPIE	2399392	2.4719e-23	1.36722	-1.36506	0.144167	0.0966	0.1343	0.0905333	CD8a	0.335092	0.37377	-0.378205	9.64922	6.99453	0.0638515	1.01111e-45	0.133313
TSNAX	2299286	4.5892e-33	1.66167	-1.64476	0.0917	0.0618667	0.0887333	0.0587	CD8a	0.33808	0.389265	-0.381456	9.62132	11.1127	0.0445347	4.41139e-48	0.136706
SDHC	2507583	8.39397e-15	1.58328	-1.58448	0.218967	0.1499	0.192567	0.1379	CD8a	0.338153	0.30647	-0.112759	9.69151	0.506379	0.575934	0.0181897	0.127326
RPIA	2346289	2.82691e-28	1.44369	-1.42071	0.123567	0.0955	0.115933	0.0898333	CD8a	0.338646	0.166265	-0.316563	9.64515	5.35202	0.114583	9.13655e-18	0.15495
[truncated: 549 more rows]

## Sheet: (b) downregulated
	stat	pvalue	bayes1	bayes2	mean1	mean2	nonz1	nonz2	clusters	scVI_logFC	norm_logFC	logFC	logCPM	F	PValue	fdr_wil	fdr_edgeR
ATP5G2	13605298	2.17138e-28	-0.383274	0.383585	1.61867	2.01563	0.787433	0.8351	CD4	-0.0151944	-0.0299424	0.0916125	10.2412	3.81343	0.0508682	3.72555e-39	0.0235698
FAM120AOS	17371354	9.0124e-29	-0.304609	0.310188	0.0499667	0.0691667	0.0491	0.0664667	CD4	-0.0355808	-0.0844378	0.00934858	9.34668	0.0588167	0.878137	5.19111e-40	0.171586
RPL18A	11142928	5.07107e-144	-0.351474	0.349335	20.9405	25.8182	1	1	CD4	-0.0372553	-0.0312944	0.0473731	12.9524	7.91568	0.00490938	2.45526e-19	0.0577056
OST4	13339338	1.69665e-36	-0.461758	0.465529	1.92183	2.41233	0.836133	0.8945	CD4	-0.0415998	-0.0373428	0.163017	10.367	14.7394	0.000124119	3.11334e-42	0.028921
ZNF514	17647909	2.8025e-37	-0.337852	0.337312	0.0173667	0.0266333	0.0166	0.0265333	CD4	-0.0431726	-0.22949	0.124666	9.31903	25.7566	0.0414349	3.37299e-40	0.000528065
PURA	17248785	2.28826e-25	-0.296273	0.309497	0.0740333	0.0933	0.0694667	0.0883333	CD4	-0.0455492	-0.0581062	0.130904	9.36115	6.13114	0.118162	3.62166e-100	1.97074e-35
ACBD6	17476862	6.98623e-32	-0.322106	0.3286	0.0516667	0.0625	0.0502667	0.0605333	CD4	-0.0456939	-0.0413195	0.0168723	9.34298	0.145882	0.843838	1.57171e-43	0.0101604
ZSCAN16-AS1	17238142	4.41116e-25	-0.432414	0.432912	0.0689667	0.0861667	0.0657	0.0820667	CD4	-0.0499207	-0.0455561	0.101575	9.35912	3.62159	0.230394	7.00439e-103	3.2438e-54
CHCHD1	16933628	1.21493e-17	-0.40721	0.403616	0.119533	0.1542	0.114067	0.1441	CD4	-0.050185	-0.0740936	0.0811166	9.39832	1.657	0.33878	2.25393e-33	0.00796251
GTF3C6	16649245	6.12901e-12	-0.315927	0.31526	0.179467	0.224367	0.165033	0.2017	CD4	-0.0524897	-0.0373651	0.236509	9.44303	12.3505	0.00389973	7.8896e-48	0.000113194
CCNB1IP1	17360953	1.78843e-28	-0.421036	0.416623	0.0709667	0.0876667	0.0677667	0.0847333	CD4	-0.0526927	-0.0381331	0.00997782	9.36078	0.0474798	0.8837	4.44144e-24	0.0224668
KIF5B	16142117	0.000100301	-0.306246	0.314927	0.279067	0.335933	0.238633	0.287133	CD4	-0.0530433	-0.0361618	0.209287	9.50826	9.04554	0.0064363	8.79861e-45	0.193332
PPCDC	17862061	1.18348e-44	-0.403955	0.411902	0.0124667	0.0157	0.0124667	0.0152667	CD4	-0.0533671	-0.0952885	0.0173021	9.31254	0.79608	0.772647	2.07197e-40	0.00571004
HPS1	17072214	7.41194e-21	-0.345316	0.349902	0.0749667	0.1063	0.0708333	0.0989333	CD4	-0.0540462	-0.101667	0.129537	9.36632	5.42025	0.125812	4.8129e-36	0.0238184
RP13-270P17.3	17650238	2.34986e-37	-0.443373	0.434693	0.0167667	0.0246333	0.0163333	0.0246333	CD4	-0.0545796	-0.179534	0.131399	9.31758	32.7388	0.0291566	2.04537e-38	0.182433
B3GALT4	17470672	1.07482e-31	-0.32067	0.321927	0.0602667	0.0757333	0.0579	0.0724333	CD4	-0.0549325	-0.116649	0.0195301	9.35105	0.168699	0.801495	2.66954e-38	0.00145445
VEGFB	17675526	3.42874e-38	-0.359239	0.358516	0.0209667	0.0299	0.0206667	0.0296333	CD4	-0.0550045	-0.186151	0.0285976	9.32145	1.25528	0.636756	8.64677e-37	0.00118547
TBRG1	16837697	1.38806e-15	-0.575147	0.575201	0.1127	0.154233	0.104033	0.139033	CD4	-0.0551828	-0.135467	0.172948	9.39612	7.22488	0.0466779	1.30018e-45	6.787e-05
HAUS4	17760666	4.47071e-41	-0.447811	0.447785	0.0106	0.0152	0.0106	0.0151	CD4	-0.0562752	-0.0399278	0.00652193	9.31183	0.308398	0.85163	2.03249e-44	0.0203071
DIP2B	17766527	2.80411e-41	-0.298395	0.311674	0.0196	0.0230667	0.0187667	0.0226	CD4	-0.0562911	-0.0721319	0.108719	9.31827	19.9598	0.0817068	2.75905e-44	0.00598754
UBE2Z	17525400	2.27678e-33	-0.342072	0.352119	0.0351	0.0500333	0.0338333	0.0486333	CD4	-0.0566388	-0.188701	0.162819	9.33345	17.7893	0.0310521	9.90864e-07	7.67519e-12
RAPGEF1	17669813	5.30662e-38	-0.349902	0.355007	0.0265	0.0371333	0.0257	0.0358	CD4	-0.0612697	-0.190489	0.071058	9.32517	5.63456	0.295298	3.28139e-22	0.00625055
RAB29	17147554	1.00529e-22	-0.304583	0.309728	0.1165	0.1443	0.1085	0.1298	CD4	-0.0627396	-0.0669868	0.154212	9.39398	5.98372	0.0730075	1.89962e-48	5.95268e-30
TIMM8A	17616257	3.01453e-36	-0.399947	0.401977	0.0194667	0.0312667	0.019	0.0307333	CD4	-0.0628414	-0.242767	0.0243644	9.32168	0.80005	0.705195	1.26567e-29	0.178859
CS	17649236	2.53493e-37	-0.329756	0.33523	0.0343333	0.0430333	0.0331667	0.0417667	CD4	-0.0636401	-0.0620979	0.1591	9.32962	20.1486	0.0297778	9.39541e-36	0.00012787
RPS27	10176331	2.53577e-214	-0.834148	0.836666	58.4731	71.3749	1	1	CD4	-0.0646159	-0.0203218	0.0673774	14.3563	37.9661	7.44604e-10	4.44265e-45	0.0514977
RNF220	17524701	2.39323e-33	-0.37387	0.381356	0.0319	0.0430667	0.0315333	0.0422333	CD4	-0.0659339	-0.0669335	0.238367	9.32995	42.8693	0.00154103	8.53598e-33	0.00839056
SLC25A5	15355703	0.458235	-0.49685	0.488646	0.512233	0.630233	0.384133	0.451267	CD4	-0.067024	-0.0299293	0.291091	9.66447	19.881	8.3217e-06	1.0245e-47	1.05391e-05
AHDC1	17842742	5.84274e-44	-0.353485	0.362519	0.0125333	0.0166333	0.0125333	0.0163333	CD4	-0.0678267	-0.162491	0.057894	9.31317	11.7788	0.258206	5.52503e-39	0.039084
FAM120A	17173047	2.24475e-23	-0.42629	0.42297	0.0634333	0.0921667	0.0612333	0.0844	CD4	-0.068598	-0.230008	0.179366	9.35804	12.0813	0.0310448	9.18835e-38	0.104556
CCDC59	16670461	2.53108e-12	-0.328087	0.335487	0.203433	0.247167	0.178933	0.207367	CD4	-0.0694904	-0.0147258	0.318243	9.45841	20.6344	8.73732e-05	1.94318e-33	0.061321
GYS1	17814775	5.76213e-43	-0.475565	0.478845	0.00833333	0.0114667	0.00833333	0.0114667	CD4	-0.0710801	-0.0881623	0.0400676	9.3103	10.0426	0.352717	1.06049e-42	2.28301e-08
PLXNC1	17774500	1.48385e-41	-0.34967	0.354259	0.00793333	0.0122333	0.0074	0.0120667	CD4	-0.0715967	-0.291229	0.0760847	9.31051	35.7145	0.0833075	4.86357e-48	0.00104837
PHF8	17762399	3.8952e-41	-0.367739	0.372317	0.0131333	0.019	0.0131333	0.0181	CD4	-0.0719432	-0.154073	0.0645909	9.31387	10.6084	0.26318	2.39967e-46	0.194268
MAVS	17488142	3.17565e-32	-0.453622	0.466637	0.0506	0.0649	0.0491667	0.0614	CD4	-0.0735581	-0.0730013	0.0211143	9.34203	0.291118	0.770257	3.76035e-44	0.119896
TCF7	15652131	0.315347	-0.336541	0.352531	0.4679	0.556233	0.349833	0.4048	CD4	-0.0745039	-0.0123524	0.257921	9.63088	14.2614	0.000159919	1.43803e-24	0.0860079
FAM174A	17705069	3.51921e-39	-0.313749	0.318259	0.0233	0.0284333	0.0228	0.0283333	CD4	-0.0753219	-0.0590733	0.0132789	9.32239	0.195688	0.852186	6.85218e-42	0.000437242
FAM133B	16347674	3.38756e-07	-0.297014	0.305095	0.211267	0.2796	0.184333	0.2331	CD4	-0.0754049	-0.0992026	0.433101	9.47304	38.7186	4.275e-08	6.37411e-40	0.14098
POGZ	17334298	1.01821e-27	-0.320901	0.331529	0.061	0.0829667	0.0569333	0.0773667	CD4	-0.0754284	-0.139264	0.0772333	9.35314	2.44923	0.339105	4.22114e-32	0.0854056
MLLT10	17261877	1.01519e-25	-0.390929	0.395293	0.0599	0.0827333	0.0567667	0.0792667	CD4	-0.0760085	-0.136876	0.121915	9.35348	5.88607	0.141739	2.73346e-38	0.00682751
UBE4A	17553516	3.01915e-34	-0.411171	0.409243	0.0336	0.0501667	0.0327667	0.0474333	CD4	-0.076017	-0.216307	0.129741	9.33243	11.6433	0.0856013	1.74126e-46	0.00231959
RNF141	17705733	3.34252e-39	-0.47813	0.473159	0.0209	0.0281	0.0204333	0.0279	CD4	-0.0764604	-0.085534	0.129967	9.32033	23.1382	0.0460534	1.30116e-43	0.0529293
FOXO1	17535335	1.11847e-33	-0.385219	0.381692	0.0247667	0.0441333	0.0235667	0.0425333	CD4	-0.0766267	-0.502489	0.141135	9.32763	16.2679	0.0585097	7.10318e-36	0.0825396
KMT2E	15346986	0.427722	-0.439333	0.446892	0.5378	0.656233	0.409833	0.475667	CD4	-0.0769268	-0.0285701	0.0542349	9.68009	0.625699	0.428954	9.80195e-43	0.00076128
RPS14	9960320	5.90992e-232	-0.751504	0.736762	26.3448	33.9024	1	1	CD4	-0.0772365	-0.0640708	0.18182	13.2974	150.346	2.41976e-34	6.52557e-35	0.19028
LINC00657	17157219	5.70923e-23	-0.343411	0.348691	0.0810667	0.1103	0.0764	0.1032	CD4	-0.0784595	-0.162824	0.216603	9.371	14.4474	0.0109086	1.11633e-20	0.150713
PCM1	16306635	1.181e-06	-0.298548	0.304071	0.1762	0.236167	0.1548	0.205567	CD4	-0.0798093	-0.122853	0.0911846	9.44515	1.68904	0.277633	6.02404e-42	0.193134
ANKRD12	14934137	0.00126153	-0.433724	0.440356	0.765433	0.915867	0.506733	0.585833	CD4	-0.0805492	-0.0125059	0.1592	9.80938	6.45139	0.0111	1.9314e-43	1.02666e-14
EDRF1	17580854	4.12462e-35	-0.420488	0.421167	0.0321667	0.0442	0.0316	0.0431667	CD4	-0.0808049	-0.184705	0.0484219	9.3298	1.85546	0.507887	8.11431e-27	0.00279493
ZNF791	16904595	5.26967e-17	-0.345625	0.342741	0.135033	0.182367	0.122033	0.158667	CD4	-0.0818806	-0.140721	0.317544	9.41285	22.8878	0.000183419	5.81041e-43	0.0254688
MON1B	17529573	1.68981e-33	-0.479427	0.46859	0.0311667	0.0425667	0.0307	0.0398	CD4	-0.081927	-0.0736216	0.188642	9.32955	28.2234	0.0094545	2.74903e-38	0.138421
CTBP1	17555495	2.61625e-34	-0.399609	0.403851	0.0471	0.0580667	0.0440333	0.0547667	CD4	-0.083205	-0.044967	0.160111	9.34044	14.1742	0.0404837	2.00036e-43	6.84911e-05
POLL	17673285	4.07004e-38	-0.388281	0.395059	0.0315667	0.0383667	0.0313	0.0381667	CD4	-0.0843064	-0.0668602	0.0780213	9.3272	5.00654	0.298536	1.56161e-36	0.0507705
SLFN12	17890113	1.13834e-45	-0.502567	0.504857	0.0027	0.0053	0.0027	0.00516667	CD4	-0.0844678	-0.550036	0.0695589	9.30561	103.742	0.045878	1.86306e-08	4.13391e-05
TBCA	14558566	5.43267e-08	-1.0387	1.04178	0.559867	0.7486	0.4202	0.515267	CD4	-0.0845645	-0.103581	0.097514	9.71305	2.28465	0.130688	3.71956e-17	0.0133307
XPA	17051417	2.34734e-20	-0.444029	0.458834	0.105467	0.134833	0.0983333	0.126767	CD4	-0.0854834	-0.0978724	0.0220842	9.38927	0.133956	0.791004	4.3005e-39	0.16464
WDYHV1	17756742	6.10546e-41	-0.381537	0.379749	0.0148333	0.0211	0.0143	0.0210333	CD4	-0.086175	-0.179671	0.00940673	9.31525	0.142616	0.899672	4.3848e-46	0.000733815
HABP4	17766010	2.92204e-41	-0.29727	0.307782	0.0150667	0.0207667	0.0142	0.0199667	CD4	-0.0862127	-0.180229	0.121381	9.31569	28.8596	0.0491833	6.17743e-37	0.0893181
FBL	15825321	0.0429623	-0.560881	0.550278	0.340233	0.4148	0.280767	0.3363	CD4	-0.0862392	-0.00265472	0.232939	9.55116	11.8146	0.000982427	4.71965e-35	0.0877672
RP11-798K3.3	17924959	5.97959e-47	-0.333353	0.331297	0	0.000633333	0	0.000633333	CD4	-0.0863021	#NAME?	0.00010955	9.30277	-2.62041e-08	1	0.00431896	0.0152297
IRF9	16711618	4.35747e-13	-0.486976	0.504564	0.094	0.145933	0.0871333	0.1276	CD4	-0.0866166	-0.243818	0.364775	9.3892	34.4337	1.85785e-05	3.43737e-68	5.66231e-10
KIDINS220	17494455	2.03877e-32	-0.336901	0.344234	0.0435	0.0591	0.0429	0.0565667	CD4	-0.0879186	-0.144214	0.12794	9.33928	9.07522	0.0977539	4.87331e-39	0.0410992
RP11-542M13.3	17865505	8.89098e-45	-0.30942	0.300414	0.0068	0.0112333	0.00663333	0.0112333	CD4	-0.0880972	-0.42359	0.0624049	9.30904	29.67	0.143138	9.96835e-53	2.20432e-06
JPX	17163381	3.97367e-23	-0.3718	0.375061	0.0807667	0.1101	0.0767	0.1028	CD4	-0.088163	-0.14291	0.0640889	9.37011	1.26521	0.455304	4.9744e-45	0.190129
EGLN3	17811312	7.63563e-43	-0.396749	0.403434	0.0067	0.0104667	0.0065	0.0100667	CD4	-0.0886473	-0.160471	0.0913894	9.30872	64.6862	0.0353529	9.0119e-44	0.000315821
CHRM3-AS2	17327867	1.54346e-27	-0.41511	0.407627	0.0499667	0.0689	0.0458	0.0657	CD4	-0.089214	-0.128966	0.00143586	9.34547	0.000325909	0.995045	8.0619e-37	0.0456127
C21orf58	17891934	9.76906e-46	-0.394046	0.397035	0.00623333	0.00883333	0.00623333	0.00826667	CD4	-0.0894648	-0.128544	0.0228385	9.30754	3.69915	0.652077	2.06953e-35	0.00903547
ARHGEF9	17707588	2.89427e-39	-0.409894	0.404215	0.0227	0.0317333	0.0222333	0.0306	CD4	-0.0915094	-0.19217	0.181424	9.32239	36.0026	0.00919905	6.59601e-26	0.140444
TTF1	16955217	4.00474e-18	-0.424068	0.42412	0.0882667	0.125133	0.0848667	0.114267	CD4	-0.0930544	-0.142732	0.222055	9.37852	13.6544	0.00988413	4.32584e-36	0.0692456
NFAT5	17517109	4.10965e-33	-0.343153	0.342072	0.0336333	0.0499	0.0328667	0.0491	CD4	-0.0936663	-0.207525	0.0795713	9.33321	4.4753	0.285159	9.12229e-34	0.0159661
DOCK10	17024245	1.03509e-19	-0.373896	0.386386	0.0786	0.113767	0.0731333	0.108167	CD4	-0.0950297	-0.213392	0.202292	9.37152	12.4532	0.0177835	1.2332e-16	0.0189485
NSUN6	17342853	5.84195e-28	-0.444896	0.458123	0.0502333	0.0686667	0.0475667	0.065	CD4	-0.0964036	-0.114924	0.180895	9.34568	15.7388	0.023413	3.53662e-40	0.03642
INTS2	17804544	1.32212e-42	-0.408278	0.414797	0.00923333	0.0123667	0.00923333	0.0118667	CD4	-0.0964618	-0.0551448	0.0513365	9.31079	16.0508	0.209531	1.94589e-22	0.00404906
RNF125	17030084	7.541e-20	-0.395033	0.410285	0.1092	0.146433	0.1029	0.134733	CD4	-0.0967686	-0.1263	0.181943	9.39311	8.24252	0.0349954	6.34213e-55	1.99905e-09
SLMAP	17494927	1.97222e-32	-0.485783	0.500785	0.0510333	0.0664667	0.0502	0.0641333	CD4	-0.0968277	-0.0583028	0.165423	9.34363	13.5231	0.0372982	7.85341e-39	0.0276763
STX16	17041152	4.12392e-20	-0.494698	0.509173	0.0930667	0.1262	0.0871667	0.117267	CD4	-0.0975607	-0.11404	0.204989	9.37968	11.989	0.0156127	5.40034e-41	0.0515999
TGFBR3	17787791	5.11095e-42	-0.353924	0.357742	0.0190667	0.0246	0.0178667	0.0242333	CD4	-0.0976133	-0.220189	0.0858259	9.31821	11.1768	0.192242	2.72759e-38	0.0355637
MLLT6	17032077	6.7665e-20	-0.408044	0.405569	0.100567	0.1299	0.0918333	0.119633	CD4	-0.0978721	-0.112238	0.29414	9.38333	23.9248	0.000570224	1.74431e-46	0.10622
MT-ND2	12402375	1.6708e-73	-0.342201	0.343179	6.0697	7.50837	0.960333	0.9897	CD4	-0.0984683	-0.0674334	0.574245	11.4387	380.083	2.85727e-83	4.78683e-34	0.0351929
RPL32	10322565	8.75573e-203	-0.813154	0.805648	29.6019	37.7993	1	1	CD4	-0.0987856	-0.0772308	0.0710705	13.4436	21.8612	2.96534e-06	6.56417e-07	6.50732e-11
TFDP2	17481601	5.01903e-32	-0.471706	0.467798	0.0478333	0.0627333	0.0458333	0.0593667	CD4	-0.0989959	-0.0606176	0.168663	9.34206	14.7179	0.0316329	5.42754e-13	0.00472931
POU5F2	17796042	2.62912e-42	-0.495309	0.500279	0.00723333	0.0131333	0.00723333	0.0127667	CD4	-0.0994926	-0.431825	0.124218	9.30984	94.4669	0.00619295	3.50612e-53	0.106419
MTHFD2L	17680478	2.34597e-38	-0.581826	0.587048	0.0211667	0.0291	0.021	0.0286667	CD4	-0.100016	-0.146067	0.0140766	9.32065	0.330078	0.807986	5.12657e-34	0.000237878
DHRS7B	17636864	6.44546e-37	-0.38662	0.387606	0.0439	0.0506333	0.0426667	0.0494667	CD4	-0.100124	-0.00314445	0.075967	9.33577	3.3298	0.336733	9.38741e-177	1.62516e-35
TCF4	17729995	5.03617e-40	-0.379904	0.386179	0.0097	0.0181333	0.00936667	0.0179667	CD4	-0.100428	-0.54584	0.0658727	9.3127	15.4786	0.19372	1.64384e-17	3.84874e-08
PRR14L	17647134	2.97157e-37	-0.41258	0.42446	0.0240667	0.0335	0.0229667	0.0319	CD4	-0.1006	-0.204084	0.0520605	9.32348	3.20405	0.434848	2.90693e-38	0.0166001
ELP6	17343267	5.68662e-28	-0.541425	0.553997	0.0685	0.087	0.0661667	0.0835667	CD4	-0.100749	-0.0602874	0.177955	9.35697	11.418	0.0357208	4.25577e-39	0.140284
NCOA7	16869724	2.95522e-16	-0.467482	0.481677	0.1155	0.1532	0.1074	0.138833	CD4	-0.100837	-0.0844894	0.0815195	9.39602	1.64225	0.339151	5.52954e-36	0.0425966
GATC	17626894	1.36204e-36	-0.537288	0.537986	0.0307333	0.0445	0.0303	0.0418667	CD4	-0.101881	-0.220715	0.208636	9.32976	33.1551	0.00544363	3.08843e-26	3.42745e-07
UTP20	17718978	1.19245e-39	-0.64217	0.640814	0.0197	0.0254333	0.0193667	0.0246333	CD4	-0.105197	-0.0441185	0.055431	9.31862	5.31612	0.359362	5.04164e-46	0.185943
SLC27A5	17458896	2.43041e-31	-0.471231	0.466637	0.0399667	0.0537667	0.0387	0.052	CD4	-0.105381	-0.078064	0.0687852	9.33518	3.07071	0.353051	1.67924e-27	0.18022
NUP50-AS1	17782331	7.92461e-42	-0.450992	0.462259	0.0102333	0.0141333	0.0102333	0.014	CD4	-0.106071	-0.0744685	0.11526	9.31163	48.0251	0.0305636	7.4052e-45	0.0804083
FAM73A	17487177	3.39782e-32	-0.441982	0.442087	0.0359333	0.0529	0.0352	0.0509333	CD4	-0.106096	-0.211429	0.16581	9.33482	17.2156	0.0319554	6.42027e-46	0.0132509
NDE1	17269136	6.45272e-26	-0.487241	0.499588	0.0693667	0.0961667	0.0665333	0.0904667	CD4	-0.107357	-0.16799	0.17826	9.36127	11.0356	0.0335835	1.26174e-50	7.66742e-06
OSBP	17748955	1.1314e-40	-0.437209	0.437707	0.0175	0.0221333	0.0175	0.0218333	CD4	-0.107775	-0.0345463	0.0286109	9.31722	1.73146	0.610815	4.90815e-36	0.00543439
RP11-242D8.1	17721418	9.85573e-40	-0.578621	0.578757	0.0187333	0.0271667	0.0185667	0.0260667	CD4	-0.107952	-0.240503	0.0182339	9.3192	0.506941	0.772758	5.94027e-36	0.119817
RPS27A	10435662	4.41789e-194	-1.09312	1.09422	27.692	34.9025	1	1	CD4	-0.109617	-0.0707731	0.115221	13.3433	68.6145	1.33354e-16	6.47679e-44	0.024736
TESK1	17860705	1.32439e-44	-0.295916	0.307014	0.0095	0.0119333	0.0095	0.0117	CD4	-0.110258	-0.132065	0.0573068	9.30996	16.7723	0.254078	0.00179808	0.124979
UBASH3B	17721572	9.73785e-40	-0.391085	0.402237	0.0142333	0.0228	0.0142333	0.0221667	CD4	-0.1112	-0.346799	0.0952526	9.31613	20.6654	0.0930046	2.77616e-35	0.042619
RAPGEF2	17842555	5.93337e-44	-0.537717	0.545754	0.00493333	0.0081	0.00493333	0.0081	CD4	-0.112206	-0.324126	0.0356029	9.30742	18.566	0.302813	9.11467e-48	0.0588625
HERC1	17430581	1.69512e-30	-0.439831	0.460362	0.0531333	0.0693333	0.0508667	0.066	CD4	-0.112377	-0.0778769	0.0695558	9.34773	2.17019	0.386917	6.522e-26	1.59553e-07
ERICH1	16473734	5.12883e-09	-0.482365	0.488487	0.156733	0.2161	0.139433	0.190467	CD4	-0.112744	-0.160185	0.0604057	9.43131	0.748938	0.48654	1.65813e-47	0.150484
SFT2D2	17508477	7.58133e-33	-0.534014	0.536617	0.0452667	0.0569667	0.0436	0.0551	CD4	-0.113743	-0.0840296	0.0657557	9.33892	2.60012	0.383792	2.84033e-35	0.0562186
MT-ND4	12224090	4.88756e-82	-0.481889	0.494167	5.56743	7.1278	0.974667	0.9875	CD4	-0.115229	-0.0751463	0.573012	11.3663	370.548	2.91457e-81	1.57582e-43	0.115272
TRAF1	16879727	1.80983e-16	-0.453175	0.469356	0.115267	0.154767	0.1088	0.1393	CD4	-0.115606	-0.120495	0.0102082	9.39616	0.0268939	0.903341	4.24804e-42	0.00733121
CCDC186	17115148	6.54627e-22	-0.428776	0.434641	0.1005	0.1251	0.0955667	0.111933	CD4	-0.116106	-0.0177204	0.13684	9.38281	5.20487	0.10669	1.85196e-11	0.0366586
MCM3AP	17610295	4.69752e-36	-0.471257	0.471019	0.0204667	0.032	0.0199	0.0316	CD4	-0.116926	-0.291009	0.140231	9.32102	38.0688	0.0104743	3.54376e-46	0.0132509
RASSF4	17924779	6.07195e-47	-0.314953	0.3199	0.0011	0.00163333	0.000933333	0.00163333	CD4	-0.117057	-0.508019	0.0102182	9.30362	25.1832	0.505163	4.58957e-47	0.00941405
PTPN18	16867879	3.23374e-16	-0.373016	0.38133	0.0729667	0.114433	0.0690333	0.1082	CD4	-0.117489	-0.302809	0.142692	9.37034	6.49134	0.091263	6.1535e-46	0.150326
MCOLN3	17771479	1.889e-41	-0.309113	0.320798	0.0126	0.0208	0.0122333	0.0194333	CD4	-0.118263	-0.399072	0.0125368	9.31452	0.565574	0.788502	5.67298e-46	0.0664569
TMEM141	16835329	1.55409e-15	-0.548715	0.544167	0.0978333	0.146433	0.0942	0.135867	CD4	-0.118701	-0.246095	0.117309	9.39048	3.52567	0.173686	5.46489e-43	0.193237
DDX46	16140515	0.000104273	-0.774241	0.778643	0.256933	0.3224	0.226167	0.272467	CD4	-0.118763	-0.0423394	0.337141	9.49742	23.7632	1.38182e-05	9.15764e-15	6.40257e-05
CDK13	17535584	1.09867e-33	-0.58479	0.587184	0.0372333	0.0498	0.0364	0.0488333	CD4	-0.119322	-0.162924	0.0743255	9.3347	3.2938	0.350606	1.60752e-17	2.62811e-05
ADNP2	17740076	2.2802e-40	-0.360453	0.369316	0.00983333	0.0163667	0.00983333	0.0162667	CD4	-0.120091	-0.268286	0.0539284	9.31215	11.7951	0.269871	6.17001e-13	1.00918e-05
FAM72A	17905139	3.21163e-46	-0.4265	0.427991	0.00186667	0.0028	0.00173333	0.0028	CD4	-0.120582	-0.105269	0.00764737	9.30459	4.36616	0.722405	6.49828e-51	0.0893875
PRKDC	17015162	1.69018e-19	-0.610123	0.60952	0.0643333	0.1005	0.0621	0.0952	CD4	-0.12214	-0.210837	0.380562	9.36113	52.9795	3.57335e-06	1.10213e-26	1.79984e-06
TSPAN14	16826381	2.3776e-15	-0.44881	0.462839	0.134167	0.1675	0.122633	0.1501	CD4	-0.122299	-0.0216298	0.417628	9.40648	42.4055	6.55316e-07	1.1581e-36	0.0091832
RPL11	10459375	2.78962e-192	-0.993925	1.00231	22.3476	28.5355	0.999633	1	CD4	-0.124327	-0.0890853	0.128053	13.0634	75.0875	5.1221e-18	1.32843e-29	0.0654542
ZNF395	17773908	1.55577e-41	-0.448573	0.443373	0.0127333	0.0176333	0.0125	0.0174667	CD4	-0.12508	-0.0894869	0.071221	9.31375	15.6129	0.176215	8.2552e-05	6.41777e-13
MTRNR2L12	14907221	0.000716689	-0.512879	0.516376	0.658633	0.818433	0.451933	0.5285	CD4	-0.125939	-0.0589343	0.417911	9.75731	44.5158	2.64239e-11	5.42983e-105	0.000483243
TRA2B	15619696	0.416196	-0.460283	0.464184	0.270567	0.374867	0.235533	0.3037	CD4	-0.126187	-0.0970018	0.5612	9.52099	68.428	2.59398e-14	4.05694e-41	0.0323677
SVIL	17565658	1.25113e-34	-0.449178	0.45207	0.0431667	0.0540333	0.0410333	0.0519	CD4	-0.12631	-0.0726857	0.0291919	9.33799	0.5062	0.705406	2.58699e-36	0.0183388
COBLL1	17917607	1.11729e-46	-0.392903	0.40695	0.000766667	0.0015	0.000533333	0.0015	CD4	-0.127655	-0.329971	0.0183325	9.30335	60.144	0.347882	9.94096e-33	0.000957292
SUPT5H	17274419	4.63464e-26	-0.452044	0.469171	0.0749	0.096	0.0728667	0.0916333	CD4	-0.127673	-0.0913059	0.278852	9.36387	25.9643	0.000998357	1.28087e-35	0.00311431
UPF2	16206240	1.9766e-05	-0.73799	0.744997	0.180733	0.249467	0.163533	0.221767	CD4	-0.127722	-0.123889	0.258922	9.44906	13.743	0.00190588	1.21183e-47	2.03547e-09
AFF4	17195111	6.02274e-24	-0.405804	0.412658	0.0872333	0.1117	0.0831	0.104833	CD4	-0.128407	-0.102983	0.300764	9.37346	27.0514	0.000443899	5.01853e-69	7.39591e-07
RPS3	9993224	3.18276e-229	-1.18677	1.17259	23.5503	30.4761	0.9997	1	CD4	-0.129987	-0.100516	0.0516711	13.1491	12.5902	0.000389369	9.57686e-31	2.51868e-08
CTD-2017D11.1	17702078	4.43749e-39	-0.591732	0.599727	0.0229333	0.0291667	0.0226667	0.0285	CD4	-0.130261	-0.0367407	0.066091	9.3215	5.63614	0.315957	8.34215e-45	0.0478126
GPR85	16976024	1.35361e-18	-0.459124	0.455911	0.0574333	0.0944667	0.0552667	0.0893667	CD4	-0.130858	-0.300775	0.433683	9.35764	77.5259	4.79147e-08	2.4183e-40	0.00486468
CNBD2	17784043	6.90719e-42	-0.535892	0.546831	0.0137333	0.0204333	0.0136667	0.0201667	CD4	-0.131093	-0.180867	0.0331983	9.31491	3.10668	0.528837	5.09034e-34	0.175577
RPL10A	9679726	6.58714e-256	-1.13623	1.1237	11.1411	15.1314	0.999267	0.999867	CD4	-0.132567	-0.140814	0.0784206	12.2167	16.0601	6.17623e-05	6.4414e-17	1.29439e-10
GNB2L1	11453764	2.11681e-124	-0.924952	0.929752	8.20423	10.2897	0.988167	0.997833	CD4	-0.133147	-0.0784807	0.0650164	11.787	8.42494	0.00370832	4.1927e-36	0.0418815
KMT2A	16558660	2.25168e-10	-0.522282	0.533638	0.136	0.1944	0.125233	0.171533	CD4	-0.133824	-0.207123	0.232818	9.41679	12.3039	0.00610083	1.66378e-17	0.0203071
XRRA1	16966924	2.17929e-18	-0.503446	0.516296	0.0593333	0.0988	0.0571333	0.0918667	CD4	-0.134383	-0.311194	0.179308	9.35881	11.7767	0.0310557	3.31983e-59	8.71376e-70
SETD9	17873114	4.7195e-45	-0.471865	0.462628	0.0109667	0.0138	0.0109667	0.0138	CD4	-0.13503	-0.123306	0.0355572	9.3111	6.24012	0.460577	1.58412e-44	0.157955
RGS19	16127175	0.000143613	-0.577589	0.574605	0.281067	0.365267	0.235467	0.2897	CD4	-0.13548	-0.0896845	0.181957	9.51788	6.85796	0.0141359	4.70438e-07	0.000144956
DOCK4	17924743	6.09059e-47	-0.328626	0.328831	0	0.000566667	0	0.000566667	CD4	-0.135573	#NAME?	0.0307823	9.30291	458.265	0.0243065	7.45221e-49	0.00213706
UBL7-AS1	17598534	1.12289e-35	-0.654116	0.66154	0.0205667	0.0344	0.0205667	0.0338	CD4	-0.136014	-0.290352	0.085974	9.32207	11.7491	0.143167	1.77006e-41	0.0982518
NUTM2A-AS1	17475382	7.74511e-32	-0.589226	0.587946	0.0513667	0.0643333	0.049	0.0628	CD4	-0.137216	-0.0626349	0.0438086	9.34408	0.991812	0.582517	9.23439e-15	3.63277e-05
MAML1	17668963	5.66236e-38	-0.423754	0.430241	0.0165	0.0282667	0.0163	0.0275667	CD4	-0.138893	-0.35051	0.124245	9.31862	23.8472	0.05197	2.63204e-31	1.69726e-07
GPHN	17822208	3.14451e-43	-0.655144	0.664994	0.0145667	0.0185	0.0145667	0.0180333	CD4	-0.138992	-0.109392	0.0819704	9.31446	17.6991	0.142228	3.21169e-41	0.00690177
ULK1	17859259	1.49309e-44	-0.501024	0.504431	0.0072	0.0101333	0.0072	0.0101333	CD4	-0.142462	-0.242035	0.0358106	9.30889	8.13048	0.448788	5.23878e-37	0.127557
TOMM20	14320485	7.99012e-12	-0.637829	0.631453	0.6008	0.811167	0.426733	0.545267	CD4	-0.142626	-0.164893	0.125646	9.74108	3.93833	0.047222	1.93828e-46	0.00025234
MTRNR2L11	17786994	5.44921e-42	-0.44571	0.460204	0.0078	0.0136333	0.00773333	0.0134333	CD4	-0.143863	-0.31077	0.183895	9.31023	129.676	0.000987845	1.8087e-46	0.000191581
TRAV5	17896753	6.51395e-46	-0.325776	0.323954	0.00183333	0.00313333	0.00166667	0.00283333	CD4	-0.143964	-0.425508	0.0124301	9.3047	12.6856	0.54024	1.28501e-17	0.0196239
EMB	16200602	2.29252e-05	-0.596068	0.597351	0.2321	0.3031	0.196567	0.250767	CD4	-0.14548	-0.1053	0.0470387	9.48141	0.460182	0.553526	2.79406e-43	4.38554e-05
WDR60	17576366	5.72893e-35	-0.440303	0.44046	0.0260333	0.0399	0.0253667	0.0380667	CD4	-0.145549	-0.192261	0.140941	9.32696	19.4711	0.0391486	4.60854e-44	0.0182396
KHSRP	17503957	1.04365e-32	-0.651341	0.649648	0.0327333	0.0537	0.0324333	0.0518333	CD4	-0.146029	-0.354653	0.126313	9.33288	10.8538	0.0961231	4.06416e-27	0.0456745
PGAP1	17726292	6.7317e-40	-0.475009	0.481677	0.0137333	0.024	0.0134	0.0227667	CD4	-0.147417	-0.455318	0.0682995	9.31638	9.65303	0.251025	3.38528e-46	0.00650793
ZNF677	17379560	5.23456e-29	-0.521293	0.52156	0.0395333	0.0597333	0.0387667	0.0579667	CD4	-0.147807	-0.277306	0.16359	9.33875	17.8586	0.0228454	9.15498e-39	1.93988e-06
GNAI2	16257884	4.83834e-06	-0.745082	0.746285	0.129333	0.1977	0.119367	0.1777	CD4	-0.14824	-0.237531	0.389844	9.41661	35.8291	3.4075e-06	1.8873e-30	0.00445271
UXT	13886434	5.71689e-21	-1.34029	1.34409	0.863933	1.13243	0.5457	0.662533	CD4	-0.149012	-0.114618	0.0861962	9.89253	2.28084	0.13101	5.43949e-26	0.00690177
MT-ATP6	12345234	3.4657e-76	-0.522336	0.525627	5.19787	6.4895	0.942367	0.9838	CD4	-0.149048	-0.0732965	0.224683	11.2754	57.0521	4.57511e-14	0	3.36607e-36
ARHGAP6	17932542	3.13184e-47	-0.374621	0.376692	0	0.0002	0	0.0002	CD4	-0.149246	#NAME?	3.31849e-06	9.30265	2.40354e-12	0.999999	1.37958e-44	0.000219257
SH2B3	17735903	3.16671e-40	-0.443583	0.448442	0.0165	0.0241	0.0161333	0.0239333	CD4	-0.149249	-0.30224	0.118841	9.31757	23.4122	0.0625374	7.07429e-50	0.00040019
ASGR1	17910729	2.00179e-46	-0.525573	0.534362	0.0018	0.0028	0.0018	0.0028	CD4	-0.149611	-0.302403	0.0454027	9.30433	105.254	0.100691	4.09568e-37	0.0239774
GLTSCR1L	17649171	2.54742e-37	-0.508799	0.508906	0.0179667	0.0263333	0.0173	0.0255	CD4	-0.149865	-0.188599	0.160568	9.3193	35.7661	0.016183	9.31432e-30	0.000174283
SLC25A6	12114062	1.52818e-87	-1.37578	1.36553	2.27407	3.0717	0.8476	0.924033	CD4	-0.150079	-0.127325	0.255206	10.5322	41.6805	1.11926e-10	4.49684e-44	0.000283889
NFKBIL1	17648352	2.71019e-37	-0.930492	0.930954	0.0215667	0.0308667	0.0213	0.0298333	CD4	-0.152803	-0.17673	0.198218	9.32164	48.7653	0.00308182	3.69779e-44	0.0705785
RPS28	9271998	7.96021e-293	-1.74617	1.74227	22.2083	29.4813	1	1	CD4	-0.153364	-0.120758	0.070617	13.0898	24.3844	8.00459e-07	6.20393e-61	0.0254504
UBE2F	16847000	8.88858e-16	-0.781746	0.803716	0.0965	0.1327	0.0907333	0.1225	CD4	-0.154252	-0.115583	0.284225	9.38347	22.3128	0.000790326	1.03006e-48	0.0387497
ALKBH7	15544506	0.711232	-0.772736	0.769066	0.3454	0.469133	0.282833	0.362067	CD4	-0.155893	-0.165032	0.0667434	9.56676	0.916983	0.364332	2.93732e-45	0.153439
REL	17115261	6.50404e-22	-0.528813	0.53152	0.0855667	0.111133	0.0785333	0.1024	CD4	-0.156372	-0.0827503	0.245246	9.37153	18.0782	0.00387253	2.47775e-22	0.0158244
LUZP1	17403245	1.07691e-29	-0.516002	0.506055	0.0647667	0.0791	0.0613	0.0752667	CD4	-0.158957	-0.0291394	0.0545819	9.35474	1.16665	0.504641	2.1327e-33	4.96972e-07
IREB2	17253078	1.75408e-25	-0.730061	0.73408	0.0656333	0.0891333	0.0627	0.0844	CD4	-0.159709	-0.164022	0.147677	9.35677	7.90006	0.0819471	0.000518464	4.20425e-08
VMO1	17860473	1.35012e-44	-0.312852	0.31403	0.000333333	0.00443333	0.000333333	0.004	CD4	-0.16045	-2.21251	0.000788663	9.3045	-1.70555e-09	1	2.64568e-45	0.143269
RPS3A	9563558	3.59056e-266	-1.04724	1.04415	23.7855	32.1981	1	1	CD4	-0.160893	-0.15235	0.127316	13.1931	64.4864	1.0694e-15	2.61444e-47	0.125785
MAN1B1-AS1	17735869	3.17519e-40	-0.565828	0.577861	0.0197333	0.0247	0.0187333	0.0241333	CD4	-0.163916	-0.00728214	0.153877	9.3174	38.6526	0.0168032	4.24182e-44	0.176373
MORN2	17870874	5.68799e-45	-0.627787	0.624566	0.0028	0.0044	0.0028	0.0044	CD4	-0.164203	-0.274766	0.0269569	9.30542	17.7439	0.40769	1.90837e-36	0.0935667
TCAF1	17771965	1.81709e-41	-0.607575	0.612206	0.0197	0.0256	0.0197	0.0238	CD4	-0.165523	-0.0458306	0.0814685	9.31799	12.6287	0.168025	1.55673e-41	0.0931237
ZNF117	17930843	3.62081e-47	-0.774993	0.785782	0.00356667	0.00403333	0.00356667	0.00403333	CD4	-0.167068	-0.0926296	0.0123755	9.30541	6.88765	0.605167	7.19504e-26	0.000519271
SMARCAD1	17728206	5.79444e-40	-0.654616	0.657201	0.0139667	0.0226333	0.0133667	0.0218667	CD4	-0.168029	-0.348683	0.0586146	9.31592	8.38715	0.290336	1.18291e-32	0.000465127
CTD-2026K11.4	17759764	4.80294e-41	-0.554456	0.55335	0.0184333	0.0247	0.0184333	0.0245333	CD4	-0.168843	-0.154336	0.0250924	9.31847	0.990194	0.692748	4.69091e-38	0.0465618
COX7C	11119748	1.52654e-145	-1.85992	1.86378	3.35943	4.6005	0.9293	0.976567	CD4	-0.170195	-0.155408	0.139044	10.8857	18.454	1.75523e-05	2.23611e-41	0.128987
H6PD	17663101	8.85208e-38	-0.727784	0.728495	0.0148667	0.0262333	0.0147333	0.0259	CD4	-0.170989	-0.385937	0.062416	9.31771	8.09415	0.26765	8.29865e-31	3.48202e-11
LPP	17329994	1.34528e-27	-0.85123	0.85472	0.0592	0.0843	0.0549667	0.0784	CD4	-0.171019	-0.199431	0.227674	9.35279	20.1378	0.00633057	3.37568e-31	0.000483779
RPL19	9744319	2.73949e-250	-1.2737	1.27428	19.6554	26.3496	0.999367	1	CD4	-0.17161	-0.144453	0.205359	12.9317	172.515	4.06605e-39	1.60512e-18	0.0176112
CCZ1	16577172	1.10281e-10	-0.836784	0.856511	0.133767	0.182667	0.123467	0.163967	CD4	-0.172447	-0.121765	0.146537	9.41461	4.82414	0.0862243	1.60057e-195	5.56816e-37
TLN1	16880902	1.70815e-16	-0.690851	0.693522	0.0961667	0.1302	0.0893	0.119167	CD4	-0.172796	-0.1096	0.311913	9.38503	27.1815	0.000216416	1.25168e-43	0.191551
RPS7	9842236	6.85111e-242	-1.59238	1.59634	10.7341	14.5253	0.997	0.9998	CD4	-0.173885	-0.152556	0.132796	12.1693	49.8616	1.74765e-12	2.85536e-38	0.0517239
FAM117A	17624444	1.6361e-36	-0.762892	0.767593	0.0301	0.0426333	0.0285333	0.0423	CD4	-0.174729	-0.273095	0.198197	9.32915	30.6426	0.00781113	3.3804e-16	0.0729147
GSE1	17712113	2.03601e-39	-0.520651	0.526108	0.0135333	0.0208	0.0131667	0.0204667	CD4	-0.17475	-0.297591	0.133555	9.31592	40.9148	0.0198998	3.43151e-49	0.00158935
PRRC2C	15075323	0.0167081	-0.899698	0.914095	0.424633	0.576867	0.329567	0.4185	CD4	-0.175214	-0.153	0.399358	9.62709	34.4314	4.54058e-09	4.73795e-46	0.0198786
SNX29	17764905	3.19088e-41	-0.6552	0.664158	0.0253	0.0299667	0.0248	0.0292	CD4	-0.175351	-0.092199	0.123171	9.32268	16.4859	0.0791488	3.52494e-45	6.12267e-05
SPHK2	17659958	1.12428e-37	-0.665244	0.668897	0.0315	0.0397333	0.0305667	0.0385	CD4	-0.175793	-0.0803426	0.227482	9.32854	41.0884	0.00217086	1.0335e-46	0.143854
CTD-2015H6.3	17856517	1.87385e-44	-0.623218	0.632114	0.00626667	0.00756667	0.0062	0.00756667	CD4	-0.177467	-0.123713	0.0339518	9.30747	12.346	0.398185	9.17093e-43	0.100087
BCL2	16131992	0.000128023	-0.637912	0.636089	0.113667	0.1857	0.104767	0.1608	CD4	-0.177999	-0.231582	0.528068	9.40991	66.3916	3.74973e-10	1.89961e-44	0.0296293
EPC1	15617381	0.424057	-0.740105	0.74408	0.315667	0.416833	0.260433	0.3321	CD4	-0.178041	-0.123515	0.140917	9.54729	3.80125	0.0670518	3.58422e-62	6.08501e-06
ANKIB1	17529632	1.6827e-33	-0.785957	0.790931	0.0271333	0.0431333	0.0257333	0.0422667	CD4	-0.178615	-0.3406	0.0965478	9.32888	8.37418	0.163012	7.35848e-45	0.0605193
AC018816.3	17322124	2.23512e-27	-0.308575	0.306195	0.0356667	0.0633667	0.0324333	0.0578667	CD4	-0.181614	-0.484704	0.256122	9.33888	33.911	0.00173613	4.1507e-36	0.00060602
LINC01215	17539723	8.16227e-34	-0.573005	0.585306	0.0287667	0.0393667	0.0279	0.0383	CD4	-0.183104	-0.114501	0.165158	9.32792	22.5868	0.0241534	2.72805e-41	0.010789
ACYP2	17396791	1.66009e-29	-1.05358	1.0559	0.0516333	0.0725	0.0492667	0.0693667	CD4	-0.183118	-0.192713	0.0712184	9.34687	2.23665	0.384451	2.81064e-49	1.46177e-07
IFRD1	17138793	1.67426e-22	-0.340708	0.342098	0.0886	0.114867	0.0842	0.107867	CD4	-0.183521	-0.10406	0.499977	9.37478	74.8939	3.61024e-09	9.95086e-38	8.93746e-06
CTB-31O20.2	17591154	1.93539e-35	-0.65923	0.664659	0.0146	0.0266333	0.0141	0.0257	CD4	-0.183988	-0.311451	0.246129	9.31803	105.837	6.69469e-05	1.54075e-37	0.000592726
FLJ20021	17765241	3.10663e-41	-0.730289	0.723433	0.0146333	0.0191667	0.0144333	0.0188	CD4	-0.184724	-0.117503	0.0594698	9.31547	7.73537	0.310072	7.6832e-40	0.145735
SEC31B	17747024	1.31798e-40	-0.708553	0.699689	0.0131333	0.0197	0.0129333	0.0191333	CD4	-0.186024	-0.216442	0.064671	9.31464	9.75774	0.2656	4.07973e-42	0.152541
SIRPB2	17900864	4.60702e-46	-0.679547	0.681815	0.0017	0.00353333	0.0017	0.00353333	CD4	-0.186124	-0.614555	0.0268259	9.30444	46.9639	0.244668	7.78137e-37	0.0742064
ZNF169	17735447	3.2823e-40	-0.784969	0.787643	0.0172333	0.0234333	0.0172333	0.0226667	CD4	-0.186814	-0.124087	0.0397772	9.31688	2.84519	0.522165	1.73382e-49	0.0123989
AKT3	17529002	1.76024e-33	-0.757336	0.77453	0.0234333	0.0391	0.0231	0.0387333	CD4	-0.187186	-0.361397	0.180434	9.32699	29.3508	0.011587	8.15167e-37	0.0169348
TMEM119	17932364	3.17982e-47	-0.628806	0.647264	0	0.000166667	0	0.000166667	CD4	-0.188111	#NAME?	1.38633e-07	9.30265	8.81011e-09	1	4.77095e-47	0.0143342
MKLN1	17513358	5.3642e-33	-0.85108	0.852661	0.0467667	0.0566667	0.0445667	0.0545333	CD4	-0.189441	-0.00972923	0.168357	9.33973	14.568	0.0384962	4.19111e-35	0.0720566
MIR222HG	17892809	9.07654e-46	-0.598689	0.610588	0.0037	0.00486667	0.00353333	0.00486667	CD4	-0.18982	-0.0968534	0.00134461	9.30575	0.151357	0.932533	1.00786e-49	0.00194252
CDC14A	17375617	6.79806e-29	-0.597897	0.610095	0.0554333	0.0757667	0.0545333	0.0718	CD4	-0.190093	-0.155418	0.0182013	9.34895	0.165743	0.804063	2.37452e-11	1.98697e-05
UBAP2	17496643	1.74793e-32	-0.745541	0.744453	0.0348	0.0484333	0.0325333	0.0472333	CD4	-0.190367	-0.115609	0.194566	9.33252	25.0226	0.0112641	1.85825e-26	0.000424331
CEP192	17693870	8.37087e-39	-0.591078	0.590642	0.0112667	0.0195333	0.0110333	0.0194667	CD4	-0.190673	-0.369871	0.0216113	9.31401	1.41574	0.688924	1.67596e-08	0.000584033
USP46	17403091	1.08811e-29	-0.361718	0.376614	0.0259333	0.0456333	0.0246333	0.0444	CD4	-0.192194	-0.406566	0.17086	9.32815	24.8153	0.019089	6.29784e-41	0.145735
RPL13A	9102507	0	-1.72785	1.72517	38.6297	52.317	1	1	CD4	-0.192806	-0.155207	0.0653005	13.8521	24.8637	6.24536e-07	1.45031e-44	0.0395283
ATP10D	17837939	8.67266e-44	-0.616019	0.61794	0.00426667	0.009	0.00416667	0.00883333	CD4	-0.193322	-0.573458	0.0287338	9.30741	8.92365	0.477429	3.61109e-42	0.0187993
MAP3K1	16875510	2.22635e-16	-0.5027	0.516269	0.0618667	0.109667	0.0593333	0.1004	CD4	-0.193728	-0.416526	0.457465	9.36479	71.504	5.3215e-08	1.01184e-56	0.0593506
USF3	17662786	9.06689e-38	-0.668479	0.672555	0.0243333	0.0363667	0.0239667	0.0354	CD4	-0.195721	-0.271594	0.00870101	9.32435	0.0524478	0.92628	0.0807748	1.00702e-28
TRPM4	17907358	2.66246e-46	-0.469012	0.489442	0	0.00163333	0	0.00163333	CD4	-0.195845	#NAME?	6.2431e-05	9.3031	6.74181e-12	0.999998	8.8604e-48	0.00883796
NFKB1	17117912	5.5873e-22	-0.632832	0.640759	0.0426667	0.0749	0.0405333	0.0709667	CD4	-0.196608	-0.390596	0.299183	9.34534	44.7135	0.000127728	8.0085e-39	0.000240251
WBP2NL	17847731	3.87322e-44	-0.955806	0.959329	0.00516667	0.0086	0.00503333	0.00836667	CD4	-0.197249	-0.400268	0.021903	9.30765	6.46209	0.532538	1.15962e-47	0.144826
FXYD1	17466137	1.47245e-31	-0.604237	0.614262	0.0336	0.0557667	0.0303667	0.0520667	CD4	-0.197822	-0.354677	0.00820004	9.33475	0.0399254	0.918404	1.7637e-40	9.01859e-05
TYW1	17734121	3.64283e-40	-0.899029	0.904782	0.0208	0.0247667	0.0205	0.0245667	CD4	-0.19871	-0.0228669	0.209246	9.3188	70.9111	0.000823478	4.40381e-34	0.000378814
DHX29	17176857	1.7907e-23	-1.08231	1.07983	0.0736667	0.0984667	0.0701667	0.0934333	CD4	-0.199069	-0.133323	0.216062	9.36471	15.4737	0.0106625	0.14096	0.00028036
PKD1	17692998	8.95352e-39	-0.896447	0.902467	0.013	0.0221	0.0122667	0.0214	CD4	-0.199801	-0.326541	0.0066874	9.31526	0.182582	0.875202	8.59719e-54	3.56766e-06
NRG1	17931311	3.479e-47	-0.432964	0.42697	0	0.0002	0	0.0002	CD4	-0.200738	#NAME?	0.000138621	9.30264	2.50351e-08	0.999874	6.67307e-47	0.0934891
ATAD2B	17688417	1.27447e-38	-0.716649	0.719656	0.0224333	0.0309333	0.0219	0.0303667	CD4	-0.201665	-0.173669	0.079549	9.3218	7.92024	0.231411	2.34712e-05	0.0182477
TGOLN2	16156997	6.96439e-05	-1.09236	1.08957	0.1581	0.2472	0.1422	0.2123	CD4	-0.201995	-0.303592	0.148206	9.44376	4.56256	0.0781248	3.97562e-06	0.00103139
RBP7	17917249	1.15176e-46	-0.57474	0.56997	0	0.0009	0	0.0009	CD4	-0.202928	#NAME?	0.000152574	9.3029	-8.92264e-09	1	3.59793e-43	0.0313558
FAM91A1	17626935	1.35786e-36	-0.531922	0.542849	0.0217667	0.0322667	0.0208	0.0315667	CD4	-0.204751	-0.242725	0.0615959	9.32197	5.1974	0.334762	9.06242e-40	0.0628099
ANKRD52	17798031	2.23906e-42	-1.04945	1.05822	0.00716667	0.0125333	0.00716667	0.0125333	CD4	-0.205308	-0.440638	0.0635843	9.31011	29.3508	0.123733	3.79123e-43	0.0629398
RFC1	16889157	1.13638e-16	-1.0472	1.04896	0.105533	0.142833	0.0999	0.130767	CD4	-0.20553	-0.137864	0.251013	9.3898	16.4002	0.00347556	0.113036	0.000207654
FAM76B	17630570	1.03409e-36	-0.782007	0.800149	0.0202333	0.0331333	0.0197333	0.0321333	CD4	-0.20583	-0.335566	0.218308	9.32193	56.6304	0.00133451	8.67297e-27	4.98752e-18
CCP110	17612103	4.1068e-36	-0.867739	0.874861	0.0256333	0.0337667	0.0249	0.033	CD4	-0.206703	-0.0583211	0.0248354	9.32456	0.735996	0.692613	1.90768e-19	1.72742e-05
RNF19A	17213472	1.98965e-24	-0.707818	0.718379	0.0425333	0.0695	0.0411667	0.0647333	CD4	-0.20802	-0.260447	0.0944254	9.34395	4.33202	0.238374	3.88015e-44	0.00513648
LEPROT	17108376	9.63956e-22	-1.01931	1.01966	0.0814333	0.104867	0.0749	0.0986333	CD4	-0.209458	-0.0767498	0.130128	9.36997	5.19605	0.122046	1.92407e-34	0.0856022
LINC00909	17472672	9.35292e-32	-0.845424	0.853347	0.0418667	0.0539	0.0402333	0.0518333	CD4	-0.210259	-0.078219	0.0358733	9.33723	0.751008	0.645785	1.21711e-38	0.112954
2019-03-09	17458814	2.44421e-31	-1.20331	1.21032	0.028	0.0434333	0.0278667	0.0428667	CD4	-0.210576	-0.153736	0.219436	9.32932	37.9881	0.00301701	5.2536e-25	0.0608924
LACTB2-AS1	17707527	2.90801e-39	-0.804359	0.809252	0.00786667	0.0172333	0.00756667	0.0167	CD4	-0.210858	-0.59829	0.00211995	9.31204	0.0673122	0.931862	7.24615e-35	0.183754
RPL18	9426197	1.43587e-278	-1.48673	1.48221	11.2922	15.8084	0.996967	1	CD4	-0.21164	-0.185162	0.134314	12.2563	48.1742	4.11567e-12	6.96717e-30	0.0570631
GK5	17688737	1.24345e-38	-0.775283	0.774154	0.0235333	0.0311333	0.0233667	0.0304	CD4	-0.211806	-0.0638079	0.243748	9.32212	73.9813	0.00023176	4.5467e-28	0.0370458
ZC3H6	17127259	3.26381e-22	-0.960297	0.963703	0.0739333	0.0985333	0.0668333	0.0905333	CD4	-0.213121	-0.0972915	0.129092	9.36435	5.32976	0.128844	2.76147e-28	0.146935
NACA	10426470	8.81187e-195	-1.30232	1.30832	5.94467	8.2357	0.966733	0.9972	CD4	-0.213759	-0.180176	0.200728	11.4829	63.8713	1.45865e-15	1.28805e-33	0.0271297
FOXJ3	17509845	6.88135e-33	-0.753111	0.765285	0.0326667	0.0492333	0.0318333	0.0475667	CD4	-0.215121	-0.279037	0.0903307	9.33218	6.79472	0.19703	4.35801e-40	0.114315
IER5	17616153	3.03798e-36	-0.700957	0.701211	0.0147667	0.0253333	0.0142667	0.0243667	CD4	-0.215865	-0.237505	0.284548	9.31703	151.765	2.96189e-06	1.64695e-27	0.108319
UBA52	9737865	7.56933e-251	-1.44908	1.44559	8.3688	11.6495	0.985733	0.999467	CD4	-0.216896	-0.192773	0.121329	11.8854	33.3258	8.00149e-09	5.7382e-44	0.176373
U2AF1	17054334	1.99869e-20	-0.798367	0.805794	0.073	0.108	0.0706333	0.100233	CD4	-0.217928	-0.216437	0.438114	9.36681	61.7353	2.16399e-07	4.60195e-08	6.62264e-06
RRS1	16954658	4.12232e-18	-0.959517	0.959704	0.0837667	0.115833	0.0791333	0.109067	CD4	-0.218409	-0.183208	0.273683	9.37482	22.7142	0.00121056	1.57155e-33	0.0465196
MT-ND1	11787920	6.27707e-105	-0.634239	0.634266	4.58003	5.97343	0.911267	0.979267	CD4	-0.218823	-0.133764	0.501055	11.1652	254.814	9.79524e-57	1.56061e-41	0.000411027
KLHDC10	17652119	2.03795e-37	-0.893381	0.892745	0.0180333	0.0297333	0.0180333	0.0291667	CD4	-0.219704	-0.317203	0.15413	9.31987	35.5779	0.0151964	5.75571e-46	0.105795
TMEM164	17869971	6.13219e-45	-1.02265	1.01998	0.0028	0.00566667	0.0028	0.00556667	CD4	-0.22032	-0.636332	0.0415063	9.30612	32.4977	0.228935	3.18199e-41	0.138415
SLC11A1	17659655	1.15047e-37	-1.00658	1.00875	0.0175	0.0256	0.0171	0.0253667	CD4	-0.221089	-0.142237	0.080684	9.31733	14.959	0.140862	7.45883e-19	9.78646e-06
TIMM9	16397803	6.82425e-08	-1.78291	1.77679	0.141333	0.200167	0.1314	0.1789	CD4	-0.222375	-0.177526	0.283021	9.42258	17.9776	0.000831341	3.95022e-41	0.100005
ATP11C	17716791	1.41427e-39	-1.07459	1.07186	0.0133	0.0211333	0.0129	0.0208333	CD4	-0.223265	-0.358552	0.0559517	9.31488	8.02523	0.320043	6.34541e-19	0.000725945
RPL27A	8980734	0	-1.85361	1.85238	21.4907	29.7767	0.999667	1	CD4	-0.223766	-0.178094	0.142234	13.0771	100.012	1.89981e-23	5.71726e-46	0.051363
PLXNA1	17884931	1.75796e-45	-0.782733	0.790902	0.00213333	0.00393333	0.00213333	0.00393333	CD4	-0.224854	-0.279124	0.0316103	9.3049	30.5348	0.301068	7.48926e-23	0.00018078
SNHG19	17580851	4.12552e-35	-1.23859	1.24154	0.0259	0.0351	0.0255	0.0346667	CD4	-0.227317	-0.0444346	0.086031	9.32412	7.59851	0.218107	1.23593e-38	0.0125748
C10orf128	17451329	4.09523e-31	-0.506588	0.503233	0.0386333	0.0545667	0.0367	0.0501	CD4	-0.22999	-0.135544	0.25845	9.3364	39.0685	0.000955448	9.1742e-21	3.75149e-07
CHERP	17291538	1.57551e-26	-1.15862	1.16547	0.0427	0.0724667	0.0414333	0.0699667	CD4	-0.231684	-0.395688	0.329084	9.34354	53.6546	3.90057e-05	9.0119e-44	0.00516522
SNX11	17707009	3.02736e-39	-1.32896	1.3338	0.0204	0.0288667	0.02	0.0283667	CD4	-0.231706	-0.317563	0.174533	9.32071	42.4926	0.00708762	1.96188e-07	0.0109395
HEG1	17745914	1.43876e-40	-0.592277	0.592741	0.0108667	0.018	0.0106333	0.0178333	CD4	-0.231746	-0.333236	0.120929	9.31322	41.8869	0.0309322	5.31989e-12	0.00816251
TRIOBP	17585366	2.96228e-35	-0.984846	0.996939	0.0137333	0.0285667	0.0137333	0.0273667	CD4	-0.233664	-0.525209	0.0613251	9.31859	7.08131	0.293076	3.0049e-42	0.0825801
SSBP3	17505501	9.3578e-33	-0.914401	0.911741	0.0297667	0.0423333	0.0282	0.0411667	CD4	-0.237672	-0.197169	0.409551	9.32843	129.462	7.33993e-08	7.50809e-20	0.00429173
TSPAN18	17366614	1.23219e-28	-0.662013	0.65295	0.0285333	0.0513667	0.0283333	0.0496667	CD4	-0.238062	-0.409182	0.318267	9.33292	69.1128	3.14603e-05	1.73859e-44	0.110619
CTA-292E10.6	16891817	9.96026e-17	-1.03121	1.02972	0.0641667	0.102333	0.0603333	0.0952	CD4	-0.239252	-0.289543	0.207689	9.36409	15.2621	0.0119271	2.6627e-40	0.020327
FBXL22	17791948	3.65748e-42	-0.471363	0.463867	0.0086	0.0143333	0.0083	0.014	CD4	-0.240662	-0.247529	0.179359	9.311	112.328	0.00150472	3.19021e-38	1.50838e-06
RPS11	9468933	1.1088e-274	-1.00677	1.00951	4.15953	6.45347	0.929933	0.988333	CD4	-0.240972	-0.291412	0.409269	11.178	209.618	4.43271e-47	5.6871e-47	0.0626987
RPL30	9128400	2.00896e-306	-1.53325	1.53839	22.6553	31.4179	0.999567	1	CD4	-0.241972	-0.193675	0.125251	13.1484	81.4446	2.09659e-19	3.01921e-26	0.0408574
MBD6	17681732	2.13073e-38	-0.937404	0.93376	0.0184667	0.0264	0.0183333	0.0257333	CD4	-0.242084	-0.133105	0.164525	9.31922	37.5594	0.0127525	8.53008e-38	0.0957248
RPSA	9953865	1.71344e-232	-1.14192	1.14464	8.96597	12.5355	0.982	0.999833	CD4	-0.243738	-0.200174	0.0482985	11.9677	4.70009	0.030182	9.13662e-95	2.45985e-20
SUCO	17616694	2.91796e-36	-0.819858	0.816916	0.0274333	0.04	0.0267	0.0383	CD4	-0.243872	-0.236674	0.268071	9.32633	61.4427	0.000287813	3.84509e-44	1.59961e-10
CDK11A	16859920	4.7628e-16	-1.05502	1.06526	0.137967	0.172733	0.129667	0.1572	CD4	-0.244712	-0.0560116	0.0917457	9.41119	2.11285	0.263295	1.29103e-43	0.103352
NAIP	17610659	4.57216e-36	-0.654311	0.655672	0.0162	0.031	0.0158333	0.0300333	CD4	-0.245839	-0.496743	0.148828	9.31989	30.6941	0.024961	3.67908e-38	1.58103e-09
USP9X	17364007	1.46301e-28	-1.05081	1.05072	0.0515667	0.0708667	0.0498333	0.068	CD4	-0.246469	-0.146235	0.0525022	9.34594	1.26576	0.522403	4.76969e-36	0.0510374
TNIK	17193594	6.59647e-24	-1.35979	1.37493	0.0597667	0.0828	0.0573667	0.0786	CD4	-0.246484	-0.114633	0.250939	9.35463	24.7138	0.0024647	7.42355e-41	0.0127165
C12orf57	13272833	1.08864e-38	-1.45514	1.45926	0.759167	1.11613	0.497	0.641167	CD4	-0.247036	-0.24116	0.169732	9.85976	8.33283	0.00390096	9.94761e-43	0.190271
KLHL42	17645055	3.47685e-37	-1.18523	1.1789	0.0128667	0.0211333	0.0125333	0.0207667	CD4	-0.248639	-0.210125	0.0575009	9.31565	7.94688	0.298914	4.09968e-14	4.53656e-228
TMEM18	17053742	2.06503e-20	-1.28994	1.29009	0.08	0.114333	0.0748333	0.1064	CD4	-0.24903	-0.229875	0.149827	9.37101	7.00425	0.0773704	1.2692e-22	0.0405784
TNF	16394440	7.61878e-08	-0.699435	0.709033	0.0362	0.119933	0.0314	0.0986667	CD4	-0.249236	-0.919271	0.776254	9.36054	233.782	3.91847e-22	5.85401e-40	0.0604258
RP11-297N6.4	17779332	1.00788e-41	-0.926212	0.926828	0.0145	0.0182667	0.0143333	0.0181	CD4	-0.251554	-0.0862959	0.0423274	9.3145	3.41923	0.535497	9.1408e-38	0.0472324
FPR1	17886888	1.49203e-45	-1.00754	1.01867	0.000666667	0.00303333	0.000666667	0.00303333	CD4	-0.252035	-1.47914	0.0556327	9.304	249.966	0.0153212	7.45553e-28	0.0178822
RHBDL1	17655945	1.52486e-37	-0.781717	0.775688	0.0153667	0.0263333	0.0144667	0.0241	CD4	-0.255157	-0.335074	0.0524384	9.31824	9.59752	0.230086	1.66771e-39	0.0087907
PPARGC1B	17828688	1.8517e-43	-1.03644	1.04198	0.0054	0.0110333	0.0054	0.0108667	CD4	-0.255322	-0.493168	0.0551969	9.30877	34.4025	0.121522	1.43893e-12	2.68037e-06
CCDC64	17739427	2.39979e-40	-0.704004	0.716394	0.0122667	0.0201333	0.0119	0.0193667	CD4	-0.255965	-0.317611	0.1038	9.31453	26.3053	0.0702611	2.26674e-28	0.00851418
UPP1	15528583	0.782223	-1.10887	1.11673	0.2009	0.327667	0.1793	0.2711	CD4	-0.257785	-0.320571	0.0788414	9.4853	1.22059	0.326627	4.36124e-49	0.167634
CD48	11648064	7.11699e-113	-1.01319	1.01172	1.5701	2.28793	0.706567	0.8638	CD4	-0.258827	-0.249344	0.0541424	10.2822	1.40532	0.23586	9.31737e-16	0.0676811
TNRC6C	16929412	1.50613e-17	-0.957738	0.961702	0.0894667	0.1317	0.0845667	0.1199	CD4	-0.259161	-0.259495	0.512908	9.38132	73.9977	1.46962e-09	8.7558e-47	0.19476
CHN1	17811304	7.64059e-43	-0.731714	0.743823	0.00846667	0.0116333	0.00756667	0.0106333	CD4	-0.266667	-0.203719	0.0453116	9.30999	17.2152	0.232778	9.77422e-39	0.0653722
MAPK9	17733927	3.69877e-40	-0.95456	0.948589	0.00796667	0.0176333	0.00796667	0.0176333	CD4	-0.268072	-0.673751	0.0868901	9.31195	29.4151	0.0860878	5.45209e-38	0.0097562
CYP46A1	17511331	6.19357e-33	-0.568995	0.567912	0.0246	0.0401667	0.0244667	0.0394667	CD4	-0.268537	-0.256442	0.447406	9.32632	201.246	9.61011e-11	2.27118e-48	0.179862
ABAT	17833632	1.23504e-43	-0.921634	0.923999	0.00873333	0.0134333	0.00873333	0.0131333	CD4	-0.26988	-0.339382	0.162256	9.31082	132.652	0.000585479	1.76026e-40	9.37969e-05
SLFN12L	17283413	2.63252e-26	-0.939692	0.936323	0.0390333	0.0653333	0.0386667	0.0636667	CD4	-0.270467	-0.325178	0.258097	9.34029	36.1912	0.00104162	7.91622e-42	0.0176664
TSPAN15	17660570	1.07317e-37	-0.472446	0.46276	0.0096	0.0204333	0.00946667	0.0192667	CD4	-0.270499	-0.375337	0.181702	9.3136	115.614	0.000282149	3.40498e-290	1.31061e-05
IL1RN	17926364	5.30513e-47	-0.495335	0.49903	0	0.0004	0	0.0004	CD4	-0.272774	#NAME?	7.74273e-05	9.30278	-2.31281e-09	1	1.48989e-18	1.01631e-06
RPS16	8640219	0	-1.59304	1.59362	13.3146	19.6696	0.9965	1	CD4	-0.273975	-0.25049	0.236291	12.5007	180.289	8.66994e-41	1.39556e-46	0.100808
ARL4C	15201739	0.0992429	-1.50601	1.5087	0.2593	0.418067	0.219467	0.323433	CD4	-0.278609	-0.299721	0.474443	9.53232	47.7592	6.32454e-11	1.67849e-30	1.62655e-75
FBXL16	17608053	5.5485e-36	-0.902833	0.910732	0.0176333	0.0277	0.0176333	0.0270333	CD4	-0.280829	-0.244193	0.114139	9.31946	24.9869	0.0444134	5.64115e-42	0.0836734
DYNLL2	17458053	2.57612e-31	-1.43759	1.4507	0.0289	0.0475667	0.0282333	0.0465667	CD4	-0.28083	-0.37938	0.106001	9.33009	9.56306	0.134104	1.08286e-41	0.0506831
GPR137	17784776	6.51235e-42	-1.40899	1.42431	0.0105	0.0170667	0.0102667	0.0168333	CD4	-0.280939	-0.311675	0.0740243	9.31239	17.4262	0.177777	7.74901e-47	0.0522825
ANKRD11	16437804	1.78829e-08	-0.964172	0.965642	0.127167	0.1958	0.110467	0.166833	CD4	-0.281154	-0.26706	0.390274	9.41486	35.5125	2.83889e-06	1.67329e-29	0.152541
EXOG	17139012	1.6531e-22	-1.14406	1.15587	0.0591333	0.0915667	0.0563333	0.0859667	CD4	-0.281882	-0.318031	0.495209	9.35765	91.8744	2.42305e-09	1.95285e-44	0.0776774
DYNC1H1	17150323	8.55143e-23	-1.13118	1.12898	0.0732	0.100033	0.0695333	0.0936333	CD4	-0.28242	-0.158182	0.30476	9.36462	31.3004	0.000255889	1.77661e-32	0.00883726
NUDT3	17055436	1.88074e-20	-1.67827	1.69348	0.0506	0.0891667	0.0473667	0.0849	CD4	-0.286501	-0.418711	0.296794	9.35312	35.9516	0.000320289	1.49762e-15	0.140444
LINC00243	17540413	7.76732e-34	-0.7109	0.721586	0.0247667	0.0424	0.0233	0.0412333	CD4	-0.286687	-0.442039	0.111459	9.32756	13.6093	0.0869833	9.92316e-42	0.132696
RUNX3	16760517	4.99842e-14	-0.760703	0.748893	0.0990667	0.151033	0.0945333	0.133433	CD4	-0.286955	-0.236939	0.669592	9.39092	120.819	1.42371e-15	1.29046e-41	0.00422402
RP11-117D22.2	17867172	7.74042e-45	-0.574333	0.579734	0.0047	0.0081	0.0047	0.00783333	CD4	-0.288238	-0.384038	0.0771264	9.30742	75.5083	0.0368168	3.11541e-16	6.55081e-30
RPS12	8730871	0	-1.38704	1.38345	33.751	49.6937	0.999933	1	CD4	-0.290442	-0.255543	0.215626	13.7232	190.066	6.89272e-43	4.46435e-46	0.0136082
MLLT11	17648409	2.69854e-37	-1.09342	1.10726	0.0176667	0.0282667	0.0176667	0.0274333	CD4	-0.294563	-0.298047	0.185582	9.32001	47.4055	0.00467373	2.03454e-43	0.00649495
MSC-AS1	17889612	1.18724e-45	-0.734166	0.746228	0.0019	0.0039	0.0019	0.0038	CD4	-0.296433	-0.581358	0.0175938	9.30489	16.084	0.455463	1.509e-39	1.70004e-08
NOM1	17293771	1.36765e-26	-0.786625	0.791455	0.0415	0.0679333	0.0398667	0.0664	CD4	-0.300603	-0.362237	0.163928	9.34167	14.8842	0.0334175	6.05805e-41	2.64807e-05
MT1X	15041037	0.00945916	-0.866569	0.872004	0.162633	0.350667	0.148033	0.2593	CD4	-0.303142	-0.561878	0.142892	9.48461	3.44491	0.0889957	7.99229e-30	0.0355681
SYNE3	17386752	3.24525e-29	-0.874891	0.890865	0.0360667	0.0638	0.0346333	0.0589333	CD4	-0.304506	-0.488006	0.36325	9.33828	72.929	4.76771e-06	5.06734e-38	0.169168
NEAT1	12944959	1.81099e-50	-1.03997	1.05544	0.685267	1.14293	0.4308	0.5905	CD4	-0.305593	-0.362727	0.504246	9.85346	59.0242	1.68758e-14	3.00623e-35	6.37271e-37
KMT2D	17630306	1.05476e-36	-1.39939	1.41363	0.0247333	0.0343333	0.0247333	0.0339333	CD4	-0.308676	-0.203588	0.175766	9.32389	32.2471	0.0121998	2.62405e-47	0.00725899
TRIM66	17832779	1.3245e-43	-1.13895	1.13525	0.0071	0.0116	0.0071	0.0114333	CD4	-0.321101	-0.364206	0.0705042	9.309	26.9658	0.166082	5.73619e-48	0.0113859
FAM129A	17111954	7.85861e-22	-0.819799	0.827613	0.0509667	0.0903333	0.0477	0.0835667	CD4	-0.326607	-0.460174	0.439243	9.35263	79.8563	1.33871e-07	2.17659e-143	0.000210258
ETV3	17340503	6.80683e-28	-0.993735	0.991106	0.0151667	0.0406333	0.0148667	0.0389	CD4	-0.33683	-0.657608	0.230058	9.32304	73.288	0.000230174	1.47798e-49	0.0716628
CLEC4E	17913314	1.60813e-46	-0.780063	0.778932	0	0.0013	0	0.00116667	CD4	-0.337792	#NAME?	0.000206252	9.30303	-6.97616e-10	1	5.96992e-22	0.000331022
BEST1	17471728	9.98751e-32	-1.21783	1.20725	0.0261	0.0439333	0.0259333	0.0430333	CD4	-0.348432	-0.337338	0.0928476	9.32803	8.51045	0.168589	1.90646e-45	0.0263959
AHI1	17599773	1.02462e-35	-1.12901	1.13872	0.0208667	0.0314333	0.0199	0.0306	CD4	-0.349982	-0.164365	0.105203	9.32174	15.7438	0.0920614	6.94899e-32	0.129383
AHNAK	15061748	0.0133977	-1.21925	1.22932	0.193367	0.3518	0.168067	0.284467	CD4	-0.351516	-0.441844	0.66031	9.48944	91.3401	1.92207e-17	9.93617e-40	0.0410992
CUX1	17398575	1.47313e-29	-1.66559	1.67286	0.0298	0.0550333	0.0289333	0.0534333	CD4	-0.358343	-0.482421	0.162027	9.33318	18.0943	0.0311675	7.87591e-69	1.84216e-08
AASDH	17263417	9.22275e-26	-1.89209	1.89561	0.0401333	0.0751667	0.0389	0.0704	CD4	-0.364163	-0.486773	0.210695	9.34386	22.2794	0.00795616	1.15917e-38	0.0176235
RPTOR	17685342	1.61466e-38	-1.75236	1.75439	0.00743333	0.0166667	0.00726667	0.0165667	CD4	-0.372802	-0.657159	0.149177	9.31188	85.575	0.00363722	6.45114e-46	0.100012
KB-1208A12.3	16973881	1.51464e-18	-1.41172	1.41343	0.0850667	0.124333	0.0794667	0.112533	CD4	-0.389788	-0.216277	0.209692	9.37579	12.9487	0.01415	3.07963e-41	0.0378757
MAFG	17750626	9.91299e-41	-0.780643	0.788137	0.00903333	0.0144333	0.00903333	0.0142	CD4	-0.389921	-0.241464	0.210516	9.31152	150.556	0.000140563	1.31395e-47	0.0877065
ZCCHC2	17560705	1.79322e-34	-1.26076	1.2629	0.0141667	0.0294667	0.0136	0.0285	CD4	-0.39093	-0.509564	0.165077	9.31837	46.0156	0.00761685	1.21075e-10	0.0497952
RP11-1000B6.3	17733888	3.71012e-40	-1.61773	1.60596	0.0168	0.0223333	0.0167	0.0213667	CD4	-0.396335	-0.013846	0.0642609	9.31676	6.53675	0.336183	2.68721e-11	0.00211813
EDA	17555772	2.56429e-34	-0.934593	0.931262	0.00973333	0.027	0.0095	0.0255	CD4	-0.423137	-0.891098	0.237675	9.31616	109.342	0.00014297	1.00884e-42	0.116187
RP11-473I1.5	17702805	4.19445e-39	-0.73819	0.741677	0.0123	0.0221	0.0117333	0.0210667	CD4	-0.429934	-0.354744	0.301472	9.31587	142.885	1.21517e-05	4.60077e-41	0.101833
RP11-93H24.3	17857421	1.7387e-44	-0.938022	0.937404	0.0053	0.00873333	0.0053	0.0085	CD4	-0.441301	-0.374575	0.0137625	9.30794	2.1266	0.715406	6.55561e-46	0.0869449
G0S2	17816331	5.07679e-43	-0.766641	0.766439	0.00503333	0.0103	0.00486667	0.00953333	CD4	-0.441422	-0.493616	0.105331	9.30814	104.966	0.00942062	1.14518e-48	0.163823
MAST4	17246107	2.70015e-25	-1.07044	1.07927	0.0348	0.0676333	0.0325667	0.0602333	CD4	-0.443303	-0.51077	0.461956	9.34074	104.522	1.92807e-08	7.1619e-38	0.0351351
NACC1	17743754	1.70624e-40	-0.974768	0.973071	0.0082	0.0165	0.00803333	0.0159667	CD4	-0.459892	-0.517492	0.252007	9.31196	175.565	2.9286e-05	9.75407e-47	0.102087
HMBOX1	17117324	5.77891e-22	-2.02079	2.02606	0.0218333	0.0580667	0.0215667	0.0569	CD4	-0.466523	-0.765203	0.259087	9.33217	62.5046	9.96638e-05	6.61945e-48	5.02738e-24
AC010761.8	17718711	1.21755e-39	-1.69782	1.71011	0.0102667	0.0184667	0.0102667	0.0182333	CD4	-0.470043	-0.376601	0.167766	9.31292	96.8811	0.00121726	4.82105e-46	0.0217955
GABBR1	17690675	1.071e-38	-1.77922	1.78743	0.0096	0.0207333	0.00923333	0.0202	CD4	-0.496155	-0.632696	0.00728068	9.31352	0.0882472	0.935034	3.64387e-46	0.145839
CES4A	17395811	1.77263e-29	-2.1808	2.18823	0.0170667	0.0437	0.0162	0.0407333	CD4	-0.522063	-0.794971	0.0877497	9.32493	8.06476	0.20167	3.46051e-39	0.0219292
HBEGF	17503150	1.10486e-32	-1.08516	1.09056	0.00223333	0.0260333	0.00223333	0.0223333	CD4	-0.543473	-2.19746	0.0847389	9.31409	49.1835	0.0203331	2.7007e-42	8.83858e-06
LRP1	17890101	1.13949e-45	-1.97988	1.99539	0.00106667	0.0035	0.00106667	0.0035	CD4	-0.560343	-1.13704	0.0181548	9.3042	32.7882	0.351806	1.87198e-19	5.08088e-05
FMN1	17791900	3.67165e-42	-0.806819	0.819829	0.00626667	0.0127333	0.00626667	0.0122	CD4	-0.602544	-0.48667	0.354961	9.30952	445.742	2.7958e-08	5.2899e-41	0.00222575
ATXN8OS	11373094	2.36186e-129	-1.2522	1.24751	0.304667	0.899433	0.235033	0.5273	CD4	-0.749037	-0.944873	0.402541	9.69132	47.8524	1.92433e-10	3.25555e-43	0.0439855
CTD-2035E11.3	17342154	6.11383e-28	-1.75186	1.74222	0.0395	0.0668	0.0377	0.0613333	CD4	-0.759424	-0.417683	0.567164	9.34088	154.296	8.85125e-12	7.99671e-30	0.000497376
CASK	15991025	0.00269981	-0.949055	0.945113	0.0547667	0.1761	0.0531	0.14	CD4	-1.22634	-0.862535	1.10508	9.38566	425.807	1.78227e-41	9.64808e-21	0.176263
CTC-338M12.5	2107830	1.2954e-56	-0.301283	0.306042	0.0056	0.0144	0.0056	0.0141333	CD8a	0.0537752	-1.02294	0.0259245	9.57882	0.715375	0.802745	8.71711e-14	0.00115312
METTL23	2339015	5.44039e-29	-0.451544	0.45499	0.2067	0.209333	0.1811	0.192	CD8a	-0.0518952	-0.110257	0.213826	9.71533	1.91351	0.255071	1.4874e-48	0.199095
DDX60	2161485	2.328e-49	-0.342638	0.33829	0.0281667	0.0285667	0.0266333	0.0273667	CD8a	-0.0530151	-0.0615284	0.0146497	9.5905	0.0481006	0.921887	2.1531e-42	0.15831
DNAJC19	2376296	2.01787e-25	-0.574822	0.58343	0.270433	0.273133	0.236767	0.243467	CD8a	-0.0597794	-0.0698097	0.0262854	9.75614	0.0272137	0.881267	1.65884e-47	1.94952e-07
AC142472.6	2118211	3.59601e-55	-0.312596	0.31867	0.0046	0.00703333	0.0041	0.00703333	CD8a	-0.0676533	-0.529641	0.234394	9.57512	115.328	0.013005	9.55634e-50	0.197708
MYCBP2	2389048	2.94748e-24	-0.49329	0.493821	0.243867	0.244033	0.208133	0.2116	CD8a	-0.069798	-0.128351	0.328925	9.7355	4.156	0.0821715	5.56437e-19	0.098284
SLC25A16	2146379	2.37766e-51	-0.33212	0.337467	0.0215667	0.0218667	0.0209	0.0218667	CD8a	-0.0713874	-0.103516	0.146934	9.58612	6.0239	0.330842	7.42849e-53	0.0854857
U2AF1L4	2227599	4.02214e-41	-0.416049	0.412553	0.0872	0.0835	0.0787667	0.0804333	CD8a	-0.0727569	-0.02765	0.373904	9.63153	9.47587	0.0449222	5.40782e-07	0.00283444
LCOR	2207719	1.61778e-43	-0.359549	0.362958	0.0489	0.0449333	0.0461667	0.0442667	CD8a	-0.0745653	-0.070107	0.133788	9.60351	2.17531	0.443488	4.54519e-39	0.179936
SPATA33	2143098	8.67756e-52	-0.392929	0.392279	0.0283667	0.0363333	0.0279667	0.0356667	CD8a	-0.0770758	-0.248786	0.336258	9.59414	19.913	0.0399471	1.94685e-30	0.000662602
LZTR1	2142620	7.48968e-52	-0.344543	0.352505	0.0186	0.0177333	0.0180667	0.0177333	CD8a	-0.0802967	-0.00663479	0.0979655	9.58372	4.07983	0.447644	2.94352e-46	0.101994
RPL32	2538847	1.01472e-12	-0.506108	0.510132	20.6762	21.602	1	1	CD8a	-0.0824945	-0.118105	0.164649	13.0859	14.5524	0.000137935	5.77931e-07	0.132898
WNK1	2312898	1.22733e-31	-0.376226	0.36867	0.174933	0.172467	0.157267	0.1553	CD8a	-0.0827848	-0.0367116	0.249032	9.69267	2.49439	0.208252	5.61985e-54	0.05294
CTD-2020K17.1	2180381	6.31494e-47	-0.50161	0.504191	0.0548667	0.0574	0.0523333	0.0542667	CD8a	-0.0849652	-0.117036	0.48432	9.61036	24.5812	0.00578657	2.94251e-07	0.0148777
HUWE1	2193727	3.02631e-45	-0.412945	0.417615	0.0591	0.0550333	0.054	0.0528	CD8a	-0.0850701	-0.0159249	0.331767	9.60946	10.7649	0.0657713	1.67294e-51	0.118371
FAM208B	2154673	2.9801e-50	-0.446655	0.45349	0.0376667	0.0429667	0.0371667	0.0412333	CD8a	-0.0861512	-0.140964	0.013308	9.60025	0.00642709	0.967561	0.000223652	0.0509508
SSH1	2170197	3.13875e-48	-0.489601	0.488487	0.0255667	0.0238667	0.0255667	0.0233667	CD8a	-0.0863853	-0.0387692	0.130427	9.58898	3.96452	0.403674	1.91909e-51	0.0927285
PRKAA1	2248431	1.09553e-38	-0.461864	0.462365	0.0918	0.0855667	0.0864667	0.0815333	CD8a	-0.0870161	-0.00402162	0.170254	9.63247	1.86511	0.371935	2.021e-18	0.0288815
CCDC25	2253806	4.52342e-38	-0.581228	0.569943	0.098	0.0946667	0.0907	0.0892667	CD8a	-0.0904211	-0.0667668	0.0236875	9.63677	0.0290773	0.906829	3.4494e-28	0.0592748
OTUD5	2145333	1.72504e-51	-0.527715	0.519956	0.0392667	0.045	0.0363667	0.0436333	CD8a	-0.0907976	-0.207993	0.238473	9.60153	7.60118	0.160587	2.19135e-05	0.0159507
AC093673.5	2175635	1.56726e-47	-0.323517	0.324903	0.0582667	0.0633667	0.0559333	0.0605667	CD8a	-0.0935164	-0.0928535	0.330171	9.61381	9.90381	0.067675	3.89447e-47	0.087148
LZIC	2232434	1.50139e-40	-0.699858	0.703101	0.0704333	0.0676667	0.0660667	0.0639667	CD8a	-0.0953882	-0.0530022	0.0746464	9.61846	0.435711	0.696986	7.62852e-43	0.142493
POLR2B	2316478	2.87663e-31	-0.612178	0.611575	0.19	0.199367	0.1755	0.181933	CD8a	-0.101291	-0.115823	0.27164	9.70663	3.28357	0.13789	4.28646e-44	0.0385421
TOX4	2304264	1.53986e-32	-0.780962	0.782704	0.1645	0.162433	0.146267	0.149467	CD8a	-0.101363	-0.0449527	0.0557099	9.68172	0.126938	0.782246	1.52596e-47	0.186811
ZSCAN16-AS1	2199110	1.41194e-44	-0.643719	0.638907	0.069	0.0727333	0.0662667	0.0675	CD8a	-0.102102	-0.0989424	0.499994	9.6211	20.1804	0.00643201	0.0054951	1.40795e-26
BFAR	2238217	7.16561e-40	-0.511892	0.516643	0.117567	0.1288	0.109267	0.120967	CD8a	-0.106849	-0.160923	0.0866332	9.65868	0.363111	0.656481	3.51468e-09	0.0649254
AC137932.4	2133383	4.27589e-53	-0.310931	0.306477	0.0223667	0.0283333	0.0219	0.0277667	CD8a	-0.109193	-0.368841	0.280901	9.58901	22.4934	0.0481221	1.19113e-44	0.121495
SLC25A6	2647038	7.8931e-07	-0.970341	0.967145	2.12747	2.16593	0.837533	0.842633	CD8a	-0.109552	-0.0773745	0.134723	10.6179	1.74957	0.185991	4.34676e-34	0.132734
RPL11	2856705	0.488347	-0.724882	0.724399	17.1565	16.4743	1	1	CD8a	-0.110481	-0.0401323	0.0857193	12.7676	3.92225	0.0477049	0.0112127	0.0982268
C21orf58	2122749	1.51635e-54	-0.453622	0.44902	0.00496667	0.00743333	0.00496667	0.00743333	CD8a	-0.113117	-0.62554	0.135119	9.57569	38.473	0.130042	0.00575653	0.00042299
PIK3C2A	2172964	7.12472e-48	-0.444738	0.445946	0.0310333	0.0308667	0.0305667	0.0301333	CD8a	-0.11461	-0.204454	0.27468	9.59359	15.3408	0.0803925	1.39531e-27	0.024518
SNTB2	2224976	1.96062e-41	-0.349103	0.341995	0.0550333	0.0522	0.0506	0.0490333	CD8a	-0.116352	-0.17452	0.247017	9.60847	6.35141	0.171464	9.63453e-14	0.191329
ZNF33B	2217186	2.28256e-42	-0.638077	0.651174	0.0616	0.0602667	0.0599667	0.0557667	CD8a	-0.118564	-0.0508431	0.160687	9.61425	2.25553	0.387092	1.39135e-54	9.87782e-05
NDUFV2-AS1	2177335	2.58458e-47	-0.505629	0.512159	0.043	0.042	0.0415333	0.0417333	CD8a	-0.121409	-0.0623917	0.235283	9.60198	7.38104	0.166247	8.55831e-35	0.173735
RWDD1	2440325	7.29149e-20	-1.51537	1.50239	0.408533	0.425667	0.3199	0.321533	CD8a	-0.124688	-0.101084	0.358739	9.84609	5.10136	0.0239494	2.76721e-46	0.0958543
TRA2B	2317988	4.11371e-31	-0.49507	0.506641	0.273233	0.2974	0.2306	0.2514	CD8a	-0.127333	-0.150207	0.800682	9.76624	28.2812	1.69131e-06	2.45678e-16	0.0904359
DENND4B	2151225	1.04524e-50	-0.600655	0.595304	0.0512333	0.0621333	0.0495667	0.0611333	CD8a	-0.12857	-0.231154	0.0122221	9.61009	0.0167903	0.94227	5.22988e-31	0.00014232
CTD-2547G23.4	2137606	1.58994e-52	-0.415684	0.423075	0.0141	0.0168	0.0141	0.0168	CD8a	-0.131455	-0.292757	0.0381962	9.58227	0.789581	0.750743	2.39611e-39	0.00298863
ASAP1	2164357	5.50695e-49	-0.429116	0.419678	0.0313333	0.0356667	0.0304333	0.0330667	CD8a	-0.13192	-0.235202	0.0381744	9.59435	0.292042	0.793893	4.12092e-10	0.0563657
FAM111A	2210232	3.27794e-43	-0.537852	0.536724	0.076	0.0799667	0.0722333	0.0765	CD8a	-0.133267	-0.125476	0.343536	9.62508	8.7944	0.0643532	3.08434e-51	0.188945
TOMM20	2624620	6.97239e-08	-0.64829	0.647209	0.583333	0.547733	0.4268	0.405167	CD8a	-0.138108	-0.0228905	0.324831	9.92737	4.89911	0.0269148	4.59604e-42	0.155504
USF3	2144574	1.36635e-51	-0.51432	0.511706	0.0296667	0.0344	0.0284	0.0336	CD8a	-0.138115	-0.244981	0.425885	9.59508	29.3156	0.0122894	3.62929e-10	2.14163e-09
DLEU1	2189280	8.40325e-46	-0.884844	0.884844	0.0424	0.0413	0.0409	0.0383333	CD8a	-0.138847	-0.0973753	0.318186	9.60053	12.6718	0.0720911	3.15789e-05	5.40747e-05
ITPKB	2198000	1.02874e-44	-0.71784	0.724428	0.0542	0.0592	0.0524	0.0573	CD8a	-0.139674	-0.276887	0.0602703	9.61178	0.306318	0.757704	9.29319e-45	0.00570644
FBXW7	2179746	5.24351e-47	-0.740419	0.745082	0.0484	0.0522667	0.0476	0.0512	CD8a	-0.1402	-0.148144	0.293342	9.60728	9.32872	0.0955301	1.52429e-06	0.000180526
ZNF843	2129574	1.29979e-53	-0.673197	0.672052	0.0240667	0.0356667	0.0233	0.0352333	CD8a	-0.142001	-0.420968	0.0273207	9.59302	0.163926	0.852861	2.27878e-54	0.166098
CTB-58E17.1	2117218	2.62166e-55	-0.625914	0.60889	0.0111333	0.0179333	0.0105	0.0176333	CD8a	-0.142839	-0.657628	0.00812893	9.58157	0.00867904	0.96088	4.30056e-16	0.0261997
C16orf72	2193885	3.16679e-45	-0.636972	0.637055	0.0629667	0.0663333	0.0601667	0.0638667	CD8a	-0.1463	-0.12085	0.29205	9.61744	7.13651	0.115764	2.94442e-48	0.182828
CCZ1	2211910	5.24514e-43	-0.672359	0.665356	0.132667	0.163367	0.1246	0.150367	CD8a	-0.147911	-0.286633	0.0949764	9.67463	0.341547	0.659927	0.0957054	3.03966e-08
UXT	2517519	4.02092e-14	-1.53805	1.5303	0.789867	0.82	0.5163	0.5414	CD8a	-0.149781	-0.133895	0.273744	10.0615	3.93262	0.0474119	2.52638e-35	0.000330783
RPL19	2629458	1.19717e-07	-0.988543	0.983489	16.3054	16.6647	0.999433	1	CD8a	-0.152354	-0.107816	0.163735	12.7583	15.4721	8.48493e-05	1.89467e-23	0.144039
ELP6	2221250	7.0309e-42	-0.891199	0.889381	0.0701	0.0805667	0.0686333	0.0774667	CD8a	-0.154572	-0.229757	0.413609	9.62403	12.7673	0.0288695	5.01923e-47	0.109358
SLC27A5	2193411	2.76368e-45	-0.455174	0.460704	0.0432	0.0415333	0.0422667	0.0394667	CD8a	-0.1568	-0.0390651	0.20765	9.60021	5.75643	0.220847	2.26587e-27	0.149643
RP11-734K2.4	2134383	5.83944e-53	-0.508346	0.52469	0.0144667	0.0171	0.0139333	0.0171	CD8a	-0.15816	-0.188103	0.0429957	9.58193	1.32601	0.688133	6.35456e-52	0.0286759
PRKACA	2181066	7.71602e-47	-0.635509	0.640953	0.0285333	0.0237333	0.0275333	0.0222	CD8a	-0.161882	-0.00367519	0.148927	9.58897	6.242	0.295	9.51435e-09	0.144203
UBALD2	2207693	1.60598e-43	-0.825812	0.836577	0.0819333	0.0816	0.0771	0.0772667	CD8a	-0.169471	-0.0285267	0.21847	9.62882	3.29858	0.247973	6.38687e-37	0.197708
UPF2	2354074	1.61033e-27	-1.2174	1.22658	0.2171	0.220167	0.191367	0.196667	CD8a	-0.169593	-0.0902408	0.361057	9.71856	5.53561	0.046153	8.33585e-15	0.167856
CUEDC1	2115720	1.62632e-55	-0.454016	0.450098	0	0.000566667	0	0.000566667	CD8a	-0.169961	#NAME?	0.00255621	9.571	-5.72405e-09	1	1.31355e-53	0.0292959
SEL1L2	2115352	1.44611e-55	-0.398595	0.393344	0	0.00143333	0	0.00143333	CD8a	-0.170196	#NAME?	0.000893898	9.57129	4.22966e-10	0.999984	4.65432e-46	0.188938
TERF2	2150387	8.09675e-51	-0.653172	0.665467	0.0167667	0.0181667	0.0167667	0.0173333	CD8a	-0.172538	-0.178679	0.024846	9.58299	0.362726	0.827476	3.52475e-41	0.198368
GATAD2B	2206966	1.3086e-43	-0.791572	0.785143	0.0483667	0.0447667	0.0462667	0.0427	CD8a	-0.175807	-0.0504218	0.376296	9.60393	16.7412	0.0339603	2.31596e-52	0.189149
DHX29	2232197	1.40783e-40	-1.12158	1.13233	0.0980667	0.0969333	0.0916	0.0928667	CD8a	-0.177482	-0.0627576	0.0499369	9.63938	0.123894	0.816225	1.31085e-12	0.0488289
ZDHHC12	2285520	1.53124e-34	-1.33002	1.31418	0.141067	0.137367	0.131767	0.130033	CD8a	-0.178561	-0.0370089	0.243532	9.66694	3.00852	0.19452	1.65722e-26	0.0221896
NUTM2A-AS1	2158935	1.08082e-49	-0.743022	0.736762	0.0549667	0.0609667	0.0494	0.0582667	CD8a	-0.186682	-0.224573	0.173125	9.61325	2.80419	0.339595	2.87463e-06	0.0221896
ADNP2	2125793	3.96258e-54	-0.605276	0.603991	0.0120333	0.0137333	0.0113667	0.0137333	CD8a	-0.187819	-0.227269	0.177469	9.58029	21.5248	0.124761	1.91397e-32	0.166244
SPAG4	2115541	1.53603e-55	-0.547908	0.545943	0	0.000833333	0	0.000833333	CD8a	-0.19158	#NAME?	0.00205169	9.57114	-1.74368e-08	1	2.96881e-34	0.198584
RP11-117D22.2	2128473	9.20259e-54	-0.619479	0.620358	0.0103	0.0108667	0.0103	0.0106333	CD8a	-0.19406	-0.0420062	0.146051	9.57763	18.2833	0.219744	7.1844e-61	0.0649254
FAM222B	2128278	8.6562e-54	-0.733966	0.726589	0.0222333	0.0253	0.0206333	0.0243	CD8a	-0.196607	-0.125673	0.221476	9.58719	14.153	0.124762	3.5686e-23	0.182828
VPS13A	2262774	4.69461e-37	-0.643083	0.639763	0.1069	0.102967	0.0961667	0.0963667	CD8a	-0.198302	-0.0832595	0.0795448	9.64403	0.328446	0.694503	1.08395e-23	0.159256
CCP110	2146118	2.19481e-51	-0.98207	0.984878	0.0274667	0.0328	0.0266	0.0320667	CD8a	-0.200324	-0.205546	0.27163	9.59228	14.1012	0.0952849	2.91339e-46	0.0134471
NAIP	2116289	1.94993e-55	-0.571894	0.578241	0.0147	0.0289667	0.0147	0.0281	CD8a	-0.205435	-0.805038	0.319348	9.58793	29.6392	0.0275487	8.52489e-10	0.179602
HERC1	2177415	2.64606e-47	-0.93268	0.928366	0.0742333	0.0827	0.0679333	0.0796	CD8a	-0.207848	-0.174506	0.489329	9.62674	17.5478	0.00946009	0.0286512	0.00238858
FAM76B	2122053	1.2167e-54	-0.833319	0.846881	0.0193667	0.0278667	0.0191333	0.0276333	CD8a	-0.209809	-0.491996	0.108217	9.58891	3.08263	0.479898	0.000131527	0.194991
KMT2E	2460946	3.15541e-18	-1.66485	1.68091	0.611867	0.651933	0.429333	0.467333	CD8a	-0.209999	-0.153973	0.286099	9.97028	3.64566	0.0562719	4.865e-29	0.131904
POGZ	2194521	3.80102e-45	-1.05107	1.05437	0.076	0.0766333	0.0719	0.0712	CD8a	-0.210071	-0.00768469	0.156428	9.62327	1.80012	0.402518	5.47661e-44	0.0452449
FAM117A	2196898	7.50879e-45	-0.875102	0.86489	0.0511	0.0468333	0.0486667	0.0457	CD8a	-0.215029	-0.0120957	0.248611	9.60414	7.07301	0.158055	3.09249e-47	0.130095
LPIN2	2198420	1.15974e-44	-0.957115	0.972129	0.117633	0.146433	0.107367	0.1323	CD8a	-0.215733	-0.301883	0.629112	9.66801	19.9989	0.000798486	2.76072e-47	0.1171
AFF4	2219123	3.90535e-42	-0.799652	0.809691	0.0943333	0.103367	0.0917667	0.0988333	CD8a	-0.221032	-0.130809	0.231007	9.63988	3.14224	0.239902	2.37594e-13	6.07755e-07
RPL27A	2655548	1.88205e-06	-1.62503	1.62557	21.4223	21.8037	0.9995	1	CD8a	-0.227998	-0.102449	0.104082	13.1163	8.98562	0.0027343	6.50222e-39	0.0398588
PKD1	2140830	4.31206e-52	-1.05163	1.04577	0.0167333	0.0162333	0.0162667	0.0158333	CD8a	-0.232847	-0.072147	0.145652	9.58304	10.8959	0.237329	4.1383e-08	0.0673854
IREB2	2249819	1.58177e-38	-1.19029	1.19208	0.0914667	0.0943667	0.086	0.0914667	CD8a	-0.241252	-0.172581	0.430502	9.63691	11.8774	0.0240234	0.189049	0.184193
ARL4C	2306487	2.6354e-32	-1.24895	1.23594	0.431833	0.495533	0.307467	0.3661	CD8a	-0.244561	-0.232561	0.530492	9.87623	11.7989	0.000597409	1.15253e-43	3.8524e-08
RP11-112J3.16	2123904	2.18417e-54	-1.25329	1.2661	0.0074	0.0097	0.0074	0.00943333	CD8a	-0.261635	-0.208541	0.0339105	9.5771	1.80012	0.71602	5.70263e-49	0.125696
NEAT1	2418656	1.15549e-21	-0.964422	0.958892	0.7554	0.842333	0.435067	0.486367	CD8a	-0.262661	-0.195142	0.518886	10.061	11.9165	0.000560937	6.21227e-54	1.32815e-10
CPEB3	2137748	1.66152e-52	-0.966393	0.970718	0.00596667	0.00543333	0.00596667	0.00506667	CD8a	-0.265337	-0.211446	0.0208373	9.57436	1.92774	0.756708	3.96059e-44	0.192901
ORC6	2119150	4.84664e-55	-0.921266	0.920806	0.00913333	0.0120667	0.00913333	0.0111333	CD8a	-0.270027	-0.165562	0.251569	9.57808	67.2129	0.016191	8.85692e-45	0.100276
TTN	2148492	4.54002e-51	-0.644301	0.641063	0.0185667	0.0229333	0.0163667	0.0210667	CD8a	-0.280005	-0.489409	0.398765	9.58588	59.0942	0.00248531	8.77533e-40	0.171525
JUND	2243817	3.21285e-39	-0.762546	0.771666	0.1253	0.143633	0.118	0.130033	CD8a	-0.288082	-0.218587	0.922286	9.66859	47.5356	2.68056e-07	3.01171e-31	0.186593
ACYP2	2125776	3.94142e-54	-1.67445	1.67304	0.0406	0.0546	0.0382	0.051	CD8a	-0.290182	-0.321896	0.447809	9.60558	24.8682	0.00838192	5.92433e-20	0.0454373
CNOT6L	2305086	1.87878e-32	-0.978227	0.977692	0.138467	0.1429	0.128333	0.1297	CD8a	-0.293732	-0.0732864	0.497306	9.66965	12.3956	0.00744631	7.693e-23	0.150263
ZNF169	2133967	5.12967e-53	-1.56259	1.55237	0.0187667	0.0216667	0.0187667	0.0212667	CD8a	-0.301675	-0.198455	0.0858169	9.58495	3.0103	0.512369	1.42455e-29	0.0910059
CCDC7	2114800	1.21241e-55	-0.988385	0.978164	0.0185333	0.0274	0.0185333	0.0271667	CD8a	-0.304312	-0.455909	0.289884	9.58808	26.4996	0.0374487	1.62054e-28	0.186811
AHNAK	2287091	2.26601e-34	-1.12364	1.11986	0.282633	0.338467	0.2357	0.272433	CD8a	-0.308477	-0.254296	0.553146	9.78633	12.1713	0.00148599	1.53069e-44	0.0836328
XRRA1	2146299	2.32006e-51	-1.55889	1.55906	0.0776667	0.113133	0.0716667	0.104733	CD8a	-0.311694	-0.454621	0.313779	9.64252	5.8236	0.0993402	6.0229e-08	7.2049e-11
ANKRD36C	2241201	1.59652e-39	-0.758975	0.753628	0.1224	0.1348	0.111167	0.121267	CD8a	-0.317339	-0.168058	0.441047	9.66156	9.98713	0.020429	9.14971e-75	2.18159e-05
B4GALT5	2115909	1.72739e-55	-0.746801	0.744281	0.0143	0.0235667	0.0136333	0.0232667	CD8a	-0.326355	-0.714818	0.179637	9.5851	11.307	0.196472	9.5229e-26	0.0563657
NOM1	2186813	4.11371e-46	-1.0303	1.03176	0.0558	0.0570333	0.0521	0.0552667	CD8a	-0.36837	-0.147985	0.279498	9.61137	7.60218	0.127087	1.29379e-20	0.0984466
ALMS1	2126889	5.59477e-54	-1.79131	1.7975	0.014	0.0181667	0.014	0.0174667	CD8a	-0.370785	-0.291255	0.181072	9.58296	18.4827	0.132836	1.98542e-50	0.101882
ATP10D	2121812	1.12734e-54	-1.67577	1.69115	0.00936667	0.0146	0.00936667	0.0146	CD8a	-0.395779	-0.621065	0.147514	9.58066	13.534	0.223561	2.1127e-36	0.193514
MT1E	2066789	1.65482e-62	-0.711155	0.703299	0.1082	0.2142	0.0952	0.1693	CD8a	-0.396555	-0.781642	0.0707676	9.69328	0.127394	0.76951	5.05604e-15	0.000196193
RP11-596C23.2	2178487	3.62508e-47	-0.931601	0.936755	0.0369667	0.0401333	0.0341333	0.0375667	CD8a	-0.423154	-0.304526	0.219348	9.59806	7.12256	0.199188	8.64617e-57	0.00879311
AREG	2123471	1.90502e-54	-0.995447	1.00626	0.00523333	0.00596667	0.00523333	0.00596667	CD8a	-0.424252	-0.106964	0.0171591	9.57485	1.2122	0.794436	7.71448e-51	0.0677754
ZNF595	2137306	1.44867e-52	-1.51035	1.50963	0.0171	0.0224	0.0171	0.0220667	CD8a	-0.480603	-0.311756	0.275269	9.58499	23.8127	0.065073	1.70517e-42	0.05294
HMBOX1	2054047	2.12896e-64	-2.32467	2.3362	0.0278667	0.0643333	0.0266333	0.0625	CD8a	-0.535817	-0.943692	0.430111	9.60804	25.3951	0.00691373	2.98817e-07	3.65121e-05
RP4-575N6.4	2100659	1.27104e-57	-2.09375	2.09535	0.0131	0.0286667	0.0118333	0.0273	CD8a	-0.555327	-0.892574	0.706449	9.58737	138.311	1.57649e-06	1.54654e-41	0.133533
ATXN8OS	2077962	7.12584e-61	-1.13077	1.1327	0.330533	0.553767	0.2607	0.378033	CD8a	-0.747937	-0.589572	0.431529	9.87992	8.41153	0.00704418	1.0587e-27	0.0251315
CTD-2035E11.3	2132913	3.69278e-53	-2.04879	2.05716	0.0436667	0.057	0.0389	0.052	CD8a	-0.832687	-0.391554	1.17943	9.6083	162.936	4.81276e-12	1.34759e-06	0.0139798
AC010287.1	48671	1.64852e-06	-0.353975	0.364482	0.0155333	0.0374667	0.0155333	0.0318667	mDC2	-0.0527057	-0.864041	1.63626	8.34468	58.5498	0.000619647	4.99821e-05	0.162215
IREB2	52877	0.0012554	-0.494114	0.489814	0.201567	0.214367	0.184667	0.188567	mDC2	-0.0699268	-0.0819959	0.0761196	8.46944	0.0243786	0.875967	0.00467486	0.177793
C2orf68	51687	0.000243357	-0.36898	0.364766	0.1433	0.1512	0.128133	0.1385	mDC2	-0.0747886	-0.117148	0.49669	8.42772	0.901376	0.482451	9.48453e-06	0.00317058
PJA2	52282	0.000565656	-0.574876	0.558558	0.225567	0.228633	0.199667	0.212867	mDC2	-0.088554	-0.0503545	0.57737	8.48017	1.01657	0.374292	3.59374e-05	6.3728e-15
SIN3A	50224	2.50904e-05	-0.566748	0.558612	0.0737333	0.0952667	0.0708	0.085	mDC2	-0.11412	-0.257786	0.501207	8.38567	1.10775	0.502665	4.99821e-05	0.0602077
NSRP1	51324	0.000142185	-0.850931	0.848221	0.1958	0.26	0.175033	0.200867	mDC2	-0.126761	-0.221015	1.0534	8.47888	3.60401	0.0949087	0.000353988	2.56679e-05
ZSCAN16-AS1	51404	0.000160301	-0.589144	0.584082	0.124067	0.1511	0.115733	0.134833	mDC2	-0.127438	-0.280151	0.460586	8.42103	0.921343	0.481154	6.85882e-12	6.05462e-06
PANK3	50234	2.55076e-05	-0.589634	0.585606	0.0629333	0.0714	0.0577333	0.0714	mDC2	-0.150669	-0.147657	0.356937	8.37284	0.65633	0.615592	0.0054012	0.121236
RBM47	50138	2.17609e-05	-0.887384	0.880104	0.159833	0.2279	0.139667	0.190267	mDC2	-0.17162	-0.405216	0.187475	8.45922	0.0931697	0.815315	2.24115e-07	0.0366875
PAXIP1-AS1	51343	0.000146304	-0.899151	0.898786	0.0586333	0.0585333	0.0586333	0.0562333	mDC2	-0.173086	-0.128191	0.8029	8.36866	3.95111	0.238138	0.000212932	0.0594792
PSEN1	49464	6.89141e-06	-1.01111	0.997224	0.125733	0.178367	0.1204	0.151567	mDC2	-0.173737	-0.237252	1.38028	8.43224	7.11877	0.0388406	0.000113215	0.0450478
TRIM44	53613	0.00315832	-0.936724	0.924829	0.3157	0.359433	0.265833	0.2964	mDC2	-0.199805	-0.275473	1.11896	8.54964	4.04658	0.0602009	0.0261263	0.142132
ZNF493	48550	1.31551e-06	-0.859859	0.862703	0.0601333	0.0804333	0.0601333	0.0758	mDC2	-0.244316	-0.0181315	1.40773	8.37786	14.4422	0.0210457	0.174117	0.0940225
FBXW7	48782	2.02416e-06	-1.20183	1.1844	0.0541333	0.108033	0.0541333	0.103167	mDC2	-0.251073	-0.746649	0.821436	8.3848	4.15277	0.201959	3.97432e-05	0.000654433
MT-ATP6	51347	0.000147186	-0.983016	0.985762	11.5999	12.7276	0.990433	0.9967	mDC2	-0.25635	-0.177841	0.908429	11.1309	21.8288	3.52773e-06	5.84902e-06	0.00304571
ARHGAP6	49386	6.00927e-06	-0.826904	0.818239	0	0.0057	0	0.0057	mDC2	-0.417037	#NAME?	0.0038326	8.32736	-1.73183e-11	1	4.83249e-05	0.177793
YRDC	556	0.010751	-0.556857	0.559395	0	0.0499667	0	0.0499667	NK1	0.604066	#NAME?	2.02091e-11	9.7652	7.40066e-09	1	0.112493	0.176998
COA4	627	0.0481805	-0.845899	0.840254	0.0727667	0.141433	0.0727667	0.141433	NK1	-0.128069	-0.990952	0.290989	9.81983	0.360571	0.689632	0.112493	0.165456
HELZ	607	0.0325393	-0.57949	0.574957	0.108933	0.190967	0.108933	0.1436	NK1	-0.140457	-0.602051	0.343265	9.84724	0.307581	0.693825	0.112493	0.137096
LINC00152	658	0.084572	-0.669121	0.663099	0.1928	0.2389	0.1566	0.191233	NK1	-0.27837	-0.316481	0.0929828	9.89564	0.0329447	0.873843	0.112493	0.137096
ACYP2	611	0.0352624	-1.83748	1.84525	0.0701	0.144867	0.0701	0.144867	NK1	-0.358069	-0.801471	0.676299	9.82043	2.18488	0.316276	0.157764	0.0177206
[truncated: 80 more rows]
