# Supplementary material for: Integrated single cell analysis of blood and cerebrospinal fluid leukocytes in multiple sclerosis
Source: Nat Commun. 2020 Jan 14;11:247. doi: 10.1038/s41467-019-14118-w (PMC6959356; doi:10.1038/s41467-019-14118-w)
Supplement: Supplementary file 7 — Dataset 6 [file 41467_2019_14118_MOESM7_ESM.xlsx]

## Sheet: Tabelle1
	stat	pvalue	bayes1	bayes2	mean1	mean2	nonz1	nonz2	clusters	scVI_logFC	norm_logFC	logFC	logCPM	F	PValue	fdr_wil	fdr_edgeR
A1BG	41522720	6.1688e-36	1.27788	-1.27505	0.156973	0.122383	0.140059	0.111249	0	0.288402	0.435136	0.317517	9.34579	113.374	8.21847e-15	1.27406e-23	0.0125966
AAGAB	40934722	3.30401e-28	0.96631	-0.973668	0.0326409	0.0319761	0.0320475	0.031332	0	0.125764	0.323186	0.00088623	9.2799	0.0118267	0.964508	1.88693e-22	5.68136e-06
AAMDC	41286322	1.03386e-32	1.95739	-1.95299	0.047181	0.0394295	0.0465875	0.0380952	0	0.319707	0.416617	0.132805	9.28583	53.7261	0.000274757	2.85068e-33	0.000612033
AAMP	40962759	1.48799e-28	0.708311	-0.710221	0.0848665	0.0782609	0.0816024	0.0749942	0	0.113553	0.296938	0.0775358	9.31298	9.48505	0.0541186	2.74782e-33	3.64639e-05
AAR2	41068388	7.03935e-30	0.725296	-0.729343	0.027003	0.0276973	0.0261128	0.0272832	0	0.0997073	0.185402	0.0260703	9.27673	3.54315	0.424649	3.65494e-24	0.00860379
AATF	40681335	3.54665e-25	1.5978	-1.61072	0.131454	0.124178	0.123739	0.11677	0	0.195679	0.266375	0.134129	9.34451	20.3453	0.00114667	7.78304e-21	1.76481e-07
ABCD3	41107881	2.20826e-30	1.50036	-1.50077	0.0278932	0.0274672	0.0275964	0.0268691	0	0.219837	0.241694	0.0459269	9.27666	10.6293	0.167142	6.31061e-14	0.0178335
ABHD14A	41500602	1.25471e-35	2.25154	-2.25697	0.148665	0.113734	0.139169	0.10674	0	0.384027	0.498503	0.251103	9.33999	74.9622	7.47976e-10	6.554e-33	0.00864283
ABHD2	41259953	2.31396e-32	1.14717	-1.15475	0.0240356	0.0231424	0.0237389	0.0227743	0	0.200031	0.235557	0.0333911	9.27361	7.91231	0.258626	0	1.03616e-199
ABHD3	41310348	4.94254e-33	1.25643	-1.27059	0.100297	0.0812514	0.0952522	0.0769266	0	0.203487	0.40804	0.147714	9.31622	33.3249	0.000264262	4.1706e-33	0.00660504
ABL1	41274485	1.48515e-32	1.31594	-1.31318	0.00771513	0.00795951	0.00771513	0.00786749	0	0.205216	0.210755	0.0144821	9.26265	7.46888	0.479784	4.68384e-32	0.0416583
AC009133.12	41239339	4.33038e-32	0.910542	-0.913151	0.0106825	0.0110881	0.00979228	0.0108581	0	0.160829	0.09806	0.0185476	9.26488	7.96334	0.38574	3.33919e-33	0.0270904
AC016831.7	40537040	1.56723e-23	0.842593	-0.847298	0.0910979	0.0934898	0.0836795	0.0849781	0	0.2431	0.17009	0.116841	9.32254	18.61	0.00437039	9.62082e-35	7.14811e-08
AC096772.6	41352917	1.32459e-33	1.28769	-1.29113	0.0041543	0.00354267	0.00385757	0.00354267	0	0.26412	0.369091	0.00961255	9.25956	14.8447	0.463781	6.05277e-22	0.00943282
AC159540.1	40869297	2.08389e-27	0.798198	-0.799548	0.0652819	0.0670347	0.0626113	0.0628939	0	0.136554	0.141251	0.103474	9.30428	20.4016	0.00782454	1.31366e-25	0.00211055
ACAD9	41262220	2.1595e-32	1.36785	-1.36028	0.0186944	0.0147688	0.0183976	0.0146308	0	0.226822	0.532591	0.0505342	9.26794	28.9745	0.0738779	1.4987e-29	8.83274e-05
ACAT2	41109411	2.11085e-30	0.895303	-0.900219	0.1273	0.100069	0.11365	0.0922015	0	0.161501	0.488616	0.133313	9.32983	24.2404	0.000960041	1.52306e-11	8.24322e-11
ACBD3	41343650	1.76608e-33	0.999843	-1.00174	0.0163205	0.0142167	0.015727	0.0139867	0	0.177089	0.286552	0.0472291	9.26737	29.8406	0.0678262	1.14061e-07	1.44345e-06
ACIN1	40875514	1.75141e-27	0.563664	-0.566189	0.0771513	0.07366	0.0744807	0.0694272	0	0.0922843	0.257554	0.0518321	9.30948	4.7763	0.172773	3.06926e-23	0.00211741
ACOT7	41372745	7.14454e-34	1.21907	-1.2162	0.00919881	0.00680929	0.00890208	0.00667127	0	0.320375	0.568941	0.0553859	9.26207	133.798	0.00525971	0.00665184	0.00153967
ACP1	39780907	7.28289e-16	1.8219	-1.82371	0.264095	0.256959	0.233531	0.227973	0	0.150636	0.248647	0.133036	9.43191	15.9307	0.000514711	1.21823e-30	0.00210391
ACP5	41436715	9.58172e-35	0.71906	-0.739714	0.0468843	0.0346906	0.0454006	0.0338624	0	0.218354	0.532158	0.143942	9.28293	71.1371	6.30832e-05	8.28831e-13	6.28984e-08
ACP6	41303080	6.18127e-33	1.26887	-1.26072	0.0302671	0.0247987	0.0287834	0.0243846	0	0.191676	0.412139	0.07518	9.27526	31.2021	0.0194812	1.52007e-21	0.00028368
ACPP	41381768	5.39016e-34	0.513315	-0.524764	0.00118694	0.000966184	0.00118694	0.000966184	0	0.0925941	0.344236	0.00681405	9.25766	44.8428	0.35531	5.95945e-13	4.10251e-08
ACSF2	41471186	3.20991e-35	1.48239	-1.48756	0.0103858	0.00667127	0.0103858	0.00662526	0	0.344317	0.629224	0.0566286	9.26211	133.59	0.0048045	0	0
ACSL1	41426584	1.31946e-34	2.37029	-2.37015	0.00801187	0.0047389	0.00801187	0.00464688	0	0.460058	0.85828	0.0375144	9.26068	93.2431	0.0389771	1.85413e-22	0.00481627
ACTN4	42693133	3.21005e-54	2.35651	-2.35405	0.132047	0.0711295	0.121958	0.0677249	0	0.826851	0.838666	0.445034	9.31306	331.259	3.22017e-29	0.00737987	0.0381499
ACTR1A	41304430	5.92991e-33	1.73312	-1.73643	0.0632047	0.0502876	0.0614243	0.0490453	0	0.294605	0.466084	0.137544	9.29396	44.4741	0.000349604	4.65051e-30	1.47508e-10
ACTR1B	40317603	3.84799e-21	1.52185	-1.55048	0.0949555	0.0972165	0.0905045	0.0917414	0	0.156704	0.220364	0.0524529	9.32521	3.66738	0.201236	2.31575e-05	0.000110527
ACTR2	39236963	2.45264e-11	1.07502	-1.08285	0.320772	0.316862	0.267062	0.267127	0	0.119258	0.250849	0.0957818	9.46946	8.17051	0.00914284	0.000133721	0.0256349
ACTR3	40605232	2.65989e-24	0.880724	-0.882387	0.654599	0.572763	0.465875	0.414079	0	0.199847	0.366358	0.214163	9.62613	50.0178	1.56347e-12	2.31439e-25	1.19566e-14
ACVR1	41339111	2.03287e-33	0.77525	-0.785847	0.0154303	0.0137106	0.0151335	0.0132965	0	0.233019	0.314687	0.0356995	9.26695	20.4155	0.141327	2.20527e-20	2.99951e-05
ACYP2	40581997	4.88409e-24	0.516329	-0.515783	0.0608309	0.0669887	0.0590504	0.063032	0	0.0591747	0.114548	0.0759002	9.30386	10.4608	0.0561402	1.24612e-09	2.02407e-05
ADAM15	41577618	1.04454e-36	1.44198	-1.43467	0.0183976	0.0112261	0.0181009	0.0111341	0	0.382195	0.666871	0.087347	9.2657	132.069	0.000428821	2.15787e-174	9.06706e-234
ADAM19	41421387	1.5544e-34	0.889698	-0.892283	0.0575668	0.0388314	0.0543027	0.0363929	0	0.342756	0.657789	0.169559	9.28645	90.6252	3.56477e-06	3.87709e-69	5.22054e-181
ADAM8	41603670	4.46624e-37	1.84892	-1.84542	0.0824926	0.058109	0.0789318	0.0553945	0	0.482685	0.596669	0.209647	9.30053	88.9504	9.90737e-08	2.94345e-37	8.9944e-13
ADAP1	41344406	1.72515e-33	1.72505	-1.71754	0.0106825	0.00832758	0.0103858	0.00828157	0	0.366987	0.502508	0.0535975	9.26316	90.3837	0.013976	1.6519e-33	0.0273269
ADAT1	41115812	1.74748e-30	1.10232	-1.10612	0.0353116	0.0328502	0.0332344	0.0320221	0	0.200293	0.278949	0.0663914	9.28069	17.5868	0.0505167	7.03431e-20	3.44407e-06
ADGRG5	41330064	2.68981e-33	1.30072	-1.28897	0.00504451	0.00437083	0.00504451	0.00432482	0	0.491312	0.520036	0.00692963	9.26015	5.9467	0.641618	8.91685e-23	0.000303409
ADIPOR1	40974360	1.06808e-28	1.35387	-1.35332	0.0997033	0.0849321	0.0937685	0.0819416	0	0.208847	0.368188	0.131753	9.31832	25.4694	0.00117767	2.79438e-13	3.31164e-15
ADK	40676841	3.99892e-25	0.72469	-0.717245	0.0703264	0.0714056	0.0676558	0.0678629	0	0.137715	0.213957	0.0424368	9.30737	3.29647	0.269263	5.3516e-25	0.000392101
ADO	41474915	2.85044e-35	1.46426	-1.45594	0.0124629	0.00680929	0.0124629	0.00680929	0	0.267968	0.888107	0.0725371	9.2624	195.156	0.000606224	1.65649e-23	0.0282849
ADPRHL2	40909016	6.83499e-28	0.846822	-0.865539	0.0560831	0.0529561	0.0554896	0.0518058	0	0.136648	0.290371	0.0472048	9.29493	5.2902	0.215661	3.37472e-17	3.73913e-05
ADRM1	40807855	1.14567e-26	1.65934	-1.64818	0.204451	0.16876	0.189021	0.155924	0	0.276001	0.452834	0.216798	9.37698	47.6494	6.98241e-08	8.52992e-30	0.000582892
AFMID	41318193	3.88101e-33	0.761263	-0.775688	0.00563798	0.00533701	0.00563798	0.00529101	0	0.144149	0.311003	0.0171604	9.26081	23.4895	0.299018	2.54711e-10	0.0247454
AGAP2	41283465	1.12841e-32	0.836606	-0.828532	0.0243323	0.020796	0.0234421	0.0201978	0	0.172694	0.380798	0.055956	9.27222	24.6627	0.0549018	1.0649e-22	0.000374307
AGK	41334422	2.35055e-33	1.06273	-1.07613	0.020178	0.0175753	0.0198813	0.0173453	0	0.183194	0.370769	0.0402025	9.26982	16.1468	0.148366	7.94563e-33	0.00368968
AGPS	41183744	2.31521e-31	0.529405	-0.514074	0.0290801	0.026547	0.0290801	0.026133	0	0.0883944	0.332878	0.0416154	9.2762	9.49126	0.19193	3.44848e-21	4.48598e-06
AIM1L	41769661	1.79497e-39	2.60953	-2.59922	0.0252226	0.00924776	0.0243323	0.00915574	0	0.862208	1.22259	0.165524	9.26517	455.024	1.02351e-09	2.79663e-25	1.16402e-08
AKAP11	41455237	5.32915e-35	1.81714	-1.80981	0.0341246	0.0270071	0.0335312	0.026133	0	0.308168	0.422538	0.112426	9.27695	63.8294	0.000659003	1.15013e-24	0.00529437
AKAP13	39659912	8.72378e-15	1.22732	-1.23842	0.210386	0.213343	0.181306	0.185047	0	0.234447	0.192931	0.195579	9.40274	34.7758	7.98484e-07	0.00721484	0.0283416
AKAP8	41059828	9.03821e-30	1.0101	-1.01333	0.0394659	0.0393835	0.0373887	0.0383253	0	0.132425	0.167006	0.0798276	9.28507	20.7133	0.0249669	2.5968e-28	0.000589703
AKIRIN1	40649380	8.30278e-25	1.33824	-1.33507	0.191691	0.165677	0.170623	0.148194	0	0.145459	0.390084	0.132196	9.37416	18.5224	0.000974709	1.07979e-42	7.05026e-25
AKR7A2	40228955	3.2545e-20	0.577704	-0.580456	0.0789318	0.0889809	0.0753709	0.084288	0	0.0755925	0.0848009	0.043908	9.31877	2.98534	0.267792	0.000208446	0.0493636
AKT1	41113075	1.89456e-30	1.2352	-1.22809	0.0243323	0.0215321	0.0240356	0.021072	0	0.273429	0.42243	0.0732285	9.27264	36.9751	0.0192197	1.48281e-29	0.0128095
AL133245.2	41152396	5.90588e-31	1.42426	-1.42071	0.0210682	0.0221762	0.0210682	0.0217621	0	0.24818	0.155772	0.0559233	9.27274	23.3603	0.060258	2.6206e-20	0.0191702
ALDH16A1	41130952	1.1166e-30	1.21136	-1.20527	0.0353116	0.0347826	0.0350148	0.0335864	0	0.225158	0.209718	0.0764518	9.28183	22.2281	0.0286192	2.11733e-23	0.0171253
ANAPC10	40773817	2.91437e-26	1.59036	-1.59661	0.0637982	0.0609156	0.0620178	0.0587532	0	0.215304	0.291899	0.0675542	9.30051	8.80156	0.0901827	1.41889e-30	0.0156584
ANAPC13	39897072	6.1442e-17	1.37663	-1.37074	0.128783	0.135496	0.119881	0.126156	0	0.1689	0.174124	0.00503693	9.35092	0.0359748	0.883125	2.47514e-41	1.03393e-14
ANAPC2	41263935	2.04948e-32	0.548913	-0.565011	0.0246291	0.0221302	0.0234421	0.0219922	0	0.0802914	0.286013	0.0445732	9.27307	13.5224	0.144399	3.42614e-35	1.54455e-08
ANAPC4	41156834	5.17459e-31	1.29176	-1.29012	0.0430267	0.0337244	0.0412463	0.0331723	0	0.183794	0.51392	0.0665389	9.28199	15.8891	0.063285	1.80274e-28	0.0114737
ANKHD1	41052124	1.13136e-29	1.03799	-1.04915	0.0350148	0.0371751	0.0344214	0.036761	0	0.114165	0.107068	0.0464846	9.28328	8.01012	0.172447	1.55825e-32	5.66399e-11
ANKMY1	41237148	4.62789e-32	0.535316	-0.534839	0.0169139	0.0145388	0.0160237	0.0144007	0	0.0708202	0.417168	0.0170935	9.26764	4.42082	0.47942	1.78115e-20	3.65093e-07
ANKRD12	37826992	0.00210933	0.697175	-0.698502	0.720772	0.748654	0.489318	0.497216	0	0.0804092	0.16756	0.134758	9.71326	19.6289	9.44321e-06	8.43876e-37	2.8247e-26
ANKRD36C	40374394	9.54168e-22	0.576787	-0.570882	0.0830861	0.0881067	0.078635	0.0815275	0	0.132359	0.186699	0.0759286	9.31863	8.58326	0.0615255	7.83568e-41	5.64799e-40
ANKS3	40919093	5.14284e-28	0.594925	-0.602377	0.0403561	0.0431562	0.0394659	0.04219	0	0.0834117	0.115412	0.0322917	9.28748	3.19076	0.366413	2.73443e-24	0.000580798
ANO6	41288715	9.6075e-33	1.37157	-1.37143	0.0189911	0.0167012	0.0178042	0.0163791	0	0.290424	0.284117	0.0645364	9.26916	46.0694	0.0158337	3.3787e-26	5.49964e-05
ANTXR2	42029724	2.20912e-43	2.2815	-2.26646	0.0795252	0.0432942	0.0744807	0.0411318	0	0.754748	0.855039	0.304777	9.29129	236.3	1.7417e-15	4.67603e-12	0.00113183
ANXA5	43107484	1.28048e-61	1.89337	-1.89547	0.302077	0.191764	0.250742	0.166184	0	0.617334	0.694118	0.527986	9.39859	291.808	2.25554e-44	2.46689e-32	0.000479952
ANXA7	41418885	1.68189e-34	1.87971	-1.88029	0.265282	0.211824	0.235608	0.189786	0	0.298904	0.461961	0.279208	9.40686	75.951	4.79352e-13	5.74744e-32	0.00149465
AP1G2	40903097	8.07544e-28	1.63347	-1.6271	0.0893175	0.0750403	0.0821958	0.0715436	0	0.200205	0.421478	0.0996699	9.31144	16.1298	0.0131751	1.72729e-20	0.00732668
AP2A1	40802362	1.33265e-26	1.1278	-1.12318	0.0489614	0.0495514	0.047181	0.047343	0	0.157507	0.232863	0.0417725	9.29218	4.47227	0.263736	6.77893e-28	0.0102776
AP2A2	41056404	9.98722e-30	1.18778	-1.17092	0.0421365	0.0403497	0.0409496	0.0390614	0	0.150124	0.266594	0.0282099	9.28595	2.4598	0.434671	6.37892e-27	0.022314
AP2S1	40610545	2.31368e-24	1.37981	-1.37412	0.262908	0.234184	0.22997	0.20865	0	0.200669	0.322117	0.281133	9.41903	73.6432	2.14981e-13	3.48345e-13	0.0340931
AP3B1	40889719	1.17626e-27	0.971045	-0.967646	0.0468843	0.0491833	0.0448071	0.047205	0	0.132965	0.121279	0.0379911	9.29176	3.91973	0.292986	1.94579e-33	3.05014e-10
AP3D1	41120384	1.52665e-30	0.937363	-0.929821	0.047181	0.042098	0.0462908	0.0405337	0	0.132685	0.354698	0.0717115	9.28747	15.693	0.0479741	8.63276e-19	4.75906e-07
AP4B1	41178478	2.71083e-31	0.955207	-0.955567	0.0142433	0.0138946	0.0139466	0.0137106	0	0.136378	0.284655	0.00257177	9.26696	0.132292	0.902744	3.04192e-30	0.00216544
AP4M1	41267393	1.8443e-32	1.57903	-1.573	0.0261128	0.0223602	0.0249258	0.0219002	0	0.211073	0.365952	0.0529565	9.27334	19.0238	0.0814041	8.42089e-25	0.0456936
AP5S1	40982537	8.45048e-29	0.616525	-0.617452	0.0154303	0.0189096	0.0145401	0.0184955	0	0.0835729	0.0244871	0.00830421	9.27018	0.55363	0.788803	1.58516e-35	1.11639e-10
APEX2	41185017	2.22852e-31	0.688051	-0.681719	0.0204748	0.020888	0.020178	0.0206119	0	0.108028	0.142503	0.0113609	9.27189	1.32989	0.660227	0	2.86626e-205
API5	40902469	8.21949e-28	1.11539	-1.10481	0.0715134	0.0641822	0.0694362	0.0622498	0	0.135371	0.363736	0.0230453	9.30323	1.14289	0.542054	4.18912e-29	0.0036766
APLP2	41075505	5.71643e-30	1.46966	-1.47552	0.0661721	0.0603635	0.0649852	0.0573269	0	0.284764	0.31101	0.125289	9.30039	30.6308	0.0015845	5.85839e-18	0.00791415
APOC1	41338682	2.06007e-33	0.95255	-0.941928	0.00445104	0.00386473	0.00385757	0.00294456	0	0.351432	0.541185	0.00427997	9.25978	1.17085	0.794885	7.85769e-31	0.0364017
APRT	36490835	0.734739	0.939287	-0.93204	1.00623	1.08843	0.623442	0.645825	0	0.0804237	0.138523	0.0724747	9.87786	7.29066	0.00693606	4.35233e-34	0.00429768
APTX	41134190	1.01441e-30	1.59701	-1.59004	0.0367953	0.0332643	0.0353116	0.0324362	0	0.24423	0.328599	0.060915	9.28107	14.5725	0.0767466	4.71392e-33	0.00508706
ARF5	40428520	2.47751e-22	1.66635	-1.65868	0.213353	0.205061	0.191098	0.182931	0	0.241226	0.222968	0.204839	9.39832	40.0193	2.19357e-07	7.28327e-28	1.99586e-09
ARF6	41124783	1.34039e-30	1.77459	-1.77074	0.518398	0.411272	0.389318	0.320037	0	0.291677	0.509911	0.251677	9.53561	65.9289	3.43288e-14	1.78505e-27	0.0229777
ARFGAP1	41308171	5.28516e-33	1.27163	-1.26398	0.0299703	0.0250748	0.0296736	0.0247067	0	0.206141	0.37949	0.0714153	9.2754	27.8752	0.0296188	2.22252e-28	0.000121889
ARFRP1	40663113	5.76526e-25	0.647317	-0.650028	0.104154	0.104716	0.100297	0.0992409	0	0.104847	0.166274	0.0683957	9.3305	5.96765	0.0949088	2.49046e-25	2.74547e-09
ARHGAP1	40700856	2.10252e-25	0.730736	-0.7278	0.0596439	0.0646423	0.0587537	0.0615597	0	0.110246	0.11509	0.0205698	9.30237	0.840355	0.592314	1.45796e-31	4.96233e-39
ARHGAP22	41344711	1.70891e-33	0.905876	-0.905632	0.00267062	0.00220842	0.00267062	0.00220842	0	0.2045	0.562457	0.0135604	9.25858	50.0293	0.277885	0.000248926	0.0143624
ARHGAP26	41318084	3.89408e-33	1.13624	-1.12877	0.0234421	0.0196457	0.0234421	0.0194157	0	0.462594	0.408056	0.0918947	9.27141	66.5865	0.00221353	1.30851e-16	2.51627e-15
ARHGEF19	41345179	1.68428e-33	1.39325	-1.39514	0.0142433	0.0120083	0.0139466	0.0117782	0	0.321593	0.391807	0.025875	9.26581	11.1053	0.309496	6.60258e-34	0.00517064
ARID3A	41102948	2.55376e-30	0.907693	-0.918104	0.0382789	0.0357948	0.0376855	0.0338624	0	0.158772	0.29345	0.0283052	9.28279	3.06464	0.402488	7.23261e-39	2.76166e-11
ARID4A	40229819	3.18825e-20	1.18856	-1.2012	0.148368	0.149344	0.134125	0.136186	0	0.174918	0.180187	0.138349	9.36071	19.6829	0.000715319	6.93315e-49	1.70605e-19
ARID4B	37605528	0.012119	0.58882	-0.591581	0.335905	0.393375	0.274184	0.315574	0	0.0769089	0.0260129	0.0211973	9.51113	0.404305	0.536148	7.38197e-115	4.27757e-97
ARMC1	40618069	1.89847e-24	0.72613	-0.731495	0.0697329	0.0713596	0.0658754	0.0678629	0	0.0871574	0.195693	0.0341999	9.30732	2.16524	0.367574	6.81936e-19	2.65243e-05
ARMC6	41214933	9.0618e-32	1.05404	-1.05256	0.027003	0.0244306	0.0267062	0.0241546	0	0.19858	0.311986	0.057432	9.27471	20.0341	0.0679119	7.2889e-12	0.013305
ARMC7	41238860	4.39375e-32	1.99834	-2.00236	0.0225519	0.021302	0.0219585	0.020888	0	0.297694	0.267589	0.0344573	9.27234	8.74446	0.255603	1.29109e-14	3.31055e-71
ARPIN	41300428	6.70627e-33	1.05285	-1.06637	0.00979228	0.00952381	0.00979228	0.00952381	0	0.217947	0.216343	0.0355311	9.26384	36.1639	0.100161	8.13898e-25	3.25708e-13
ARRB1	41390017	4.16414e-34	1.19213	-1.18177	0.011276	0.0100299	0.011276	0.00984587	0	0.188829	0.230712	0.0194736	9.26429	11.0206	0.348818	1.74828e-21	3.63363e-12
ARSD	41390786	4.06506e-34	1.38629	-1.3745	0.0074184	0.00611916	0.0074184	0.00598114	0	0.28261	0.367034	0.0222171	9.26148	30.2418	0.201021	1.05379e-34	0.000199928
ARSG	41106123	2.32571e-30	0.858859	-0.872665	0.047181	0.0440304	0.0468843	0.042144	0	0.137307	0.291923	0.0867209	9.28865	21.1302	0.0187707	2.57941e-32	0.00828808
ARV1	40974587	1.06117e-28	0.848674	-0.8553	0.0323442	0.0357488	0.0320475	0.0346906	0	0.114664	0.0913511	0.0100449	9.28219	0.370636	0.774874	8.32101e-17	0.00703023
ASF1A	41135592	9.73091e-31	1.67523	-1.67867	0.189318	0.153485	0.169139	0.141247	0	0.238665	0.416151	0.182397	9.36685	35.6774	5.33756e-06	2.38704e-05	1.80107e-05
ASL	41161162	4.54817e-31	1.2123	-1.21249	0.0216617	0.0227283	0.0210682	0.0221762	0	0.215931	0.132392	0.00974986	9.27315	0.783891	0.717058	3.36325e-12	0.0131752
ASPM	41415401	1.87689e-34	1.1676	-1.18422	0.00178042	0.000552105	0.00178042	0.000552105	0	0.433616	1.38104	0.0186384	9.25747	453.484	0.014729	9.70952e-22	0.00424172
ASPSCR1	40841831	4.47782e-27	0.672443	-0.672865	0.0403561	0.0431562	0.0397626	0.04219	0	0.097832	0.169346	0.0147578	9.28748	0.695483	0.668231	2.28325e-16	0.012745
ASTE1	41259307	2.35996e-32	0.937363	-0.935413	0.0501484	0.0416839	0.0489614	0.0405797	0	0.11418	0.415538	0.125312	9.28751	43.9585	0.000798074	2.42487e-243	1.46271e-227
ASXL1	41081863	4.74502e-30	1.21327	-1.2278	0.0412463	0.0407177	0.0391691	0.0393375	0	0.188427	0.195033	0.0568125	9.28609	10.3579	0.107096	6.13208e-12	0.0293507
ATAD2	41131084	1.11224e-30	0.968927	-0.984387	0.031454	0.0331263	0.0308605	0.0319761	0	0.226746	0.0766073	0.0452417	9.28047	9.21816	0.158774	5.01615e-134	2.52909e-221
ATF6B	39219325	3.33159e-11	1.60321	-1.60265	0.235015	0.248723	0.209792	0.220796	0	0.150325	0.154874	0.0925937	9.42484	7.54133	0.0177551	3.5225e-31	0.0281774
ATF7	41060194	8.94222e-30	1.86203	-1.85252	0.0406528	0.0378652	0.0403561	0.0362549	0	0.234705	0.321521	0.0981726	9.28426	31.6757	0.00644168	9.40156e-08	1.58037e-07
ATG101	41237388	4.59434e-32	1.32332	-1.32369	0.0700297	0.0595813	0.068546	0.0574189	0	0.186047	0.359753	0.128632	9.30029	32.8381	0.00109076	2.46485e-23	1.00545e-23
ATG4B	40956531	1.77725e-28	1.1322	-1.11967	0.0534125	0.0541523	0.0519288	0.05245	0	0.143743	0.157679	0.0437918	9.2954	4.51882	0.241398	1.92207e-28	1.35464e-05
ATG7	41336210	2.22398e-33	1.08323	-1.0878	0.0183976	0.0161031	0.0178042	0.015873	0	0.155919	0.329161	0.0523034	9.26874	30.3297	0.0555921	1.84592e-31	0.0425105
ATG9A	41280750	1.2262e-32	0.972105	-0.972551	0.0237389	0.0194157	0.0222552	0.0192317	0	0.156066	0.392155	0.0687369	9.27131	36.9674	0.0213532	1.06933e-28	0.0481856
ATMIN	41300255	6.74202e-33	1.33918	-1.349	0.0207715	0.0184035	0.0207715	0.0180354	0	0.211462	0.320619	0.0493107	9.27039	22.2471	0.0818994	1.46853e-23	1.84181e-14
ATP11A	41297889	7.25033e-33	0.912308	-0.91095	0.0178042	0.0170232	0.0172107	0.0168392	0	0.108925	0.230793	0.0577295	9.26922	36.1573	0.0354493	1.90811e-24	0.000509496
ATP2B1	41159749	4.74393e-31	1.12555	-1.13069	0.182196	0.150817	0.158754	0.131769	0	0.307329	0.397407	0.279355	9.36448	83.1505	2.43308e-12	0.00768367	0.0229859
ATP2B4	41779047	1.30696e-39	2.0175	-2.01627	0.0688427	0.0424201	0.0658754	0.0408098	0	0.528451	0.729054	0.258965	9.28971	185.796	4.45346e-12	8.08095e-34	0.003318
ATP2C1	41186597	2.12539e-31	1.43739	-1.43513	0.0252226	0.0230964	0.0243323	0.0225443	0	0.189063	0.322243	0.00910875	9.27372	0.78781	0.710112	2.85974e-25	2.54027e-06
ATP5D	39167019	8.16659e-11	0.739358	-0.737911	0.279525	0.276881	0.224629	0.220152	0	0.0691198	0.28001	0.053288	9.44445	2.98728	0.144996	1.04183e-27	4.55985e-05
ATP5E	35436039	0.00241885	1.32757	-1.32225	3.57092	3.76379	0.952522	0.953669	0	0.131478	0.154802	0.163289	10.7747	107.846	3.26673e-25	8.7109e-34	0.0391052
ATP5G3	38482737	2.03924e-06	1.09547	-1.10229	0.513947	0.532643	0.402374	0.405705	0	0.136204	0.177287	0.168073	9.59554	27.9715	1.68242e-07	5.53679e-27	0.00662422
ATP6V1C1	41243960	3.76373e-32	0.957312	-0.964363	0.0320475	0.026087	0.0296736	0.0255349	0	0.15809	0.398177	0.0764017	9.27624	29.5444	0.0208031	9.38177e-38	4.65157e-08
ATP6V1D	41169304	3.56674e-31	2.40871	-2.40205	0.0940653	0.073752	0.0893175	0.0702553	0	0.362477	0.500015	0.189729	9.31108	58.0225	2.84715e-06	1.88286e-41	1.74569e-25
ATP6V1F	39325900	5.07859e-12	1.93867	-1.95187	0.356677	0.349206	0.303264	0.297631	0	0.197769	0.241112	0.171105	9.4896	26.7203	1.80191e-06	1.34028e-29	9.97785e-05
ATP6V1G1	35691069	0.0172266	0.887411	-0.898003	1.00148	1.12257	0.640653	0.678629	0	0.0682246	0.0930432	0.0857748	9.89175	10.9183	0.00095354	1.8732e-34	0.000177127
ATP7A	41234729	4.97999e-32	0.708939	-0.712636	0.0106825	0.0100759	0.0106825	0.00993789	0	0.120963	0.373335	0.0172997	9.26425	6.78222	0.461531	3.94168e-19	8.3847e-37
ATPIF1	39486929	2.57934e-13	1.77244	-1.77495	0.607418	0.573453	0.445994	0.428939	0	0.217768	0.255047	0.259233	9.62316	68.4278	1.38066e-16	9.75407e-34	1.02806e-12
ATRX	38649536	2.27197e-07	0.669167	-0.670954	0.292582	0.318933	0.243027	0.259121	0	0.106526	0.126784	0.0620435	9.46801	3.34992	0.0902533	1.61211e-21	0.0183759
ATXN10	40581243	4.98107e-24	1.07974	-1.07575	0.121958	0.113688	0.114837	0.106464	0	0.173935	0.296963	0.141714	9.33739	24.0658	0.000605474	7.12549e-33	0.0146257
ATXN3	40212103	4.85582e-20	0.597011	-0.601017	0.110979	0.115758	0.102374	0.107752	0	0.0662523	0.158055	0.0939934	9.33764	10.3034	0.023363	2.43629e-26	1.94653e-06
AURKAIP1	40296649	6.40323e-21	1.57546	-1.57476	0.325519	0.303934	0.28368	0.263354	0	0.185758	0.266048	0.206048	9.46266	39.5652	1.3787e-08	6.1999e-14	0.00377319
B2M	47096320	1.14083e-157	2.62099	-2.63852	52.1217	44.0202	1	0.999954	0	0.346286	0.389152	0.419781	13.8146	3396.54	0	1.75006e-33	0.00377319
B3GALT2	41172093	3.28146e-31	0.694573	-0.69695	0.0183976	0.0155049	0.0169139	0.0143087	0	0.204721	0.624594	0.0212117	9.26829	7.54051	0.380185	6.18476e-52	1.5012e-38
B3GALT4	41381159	5.49374e-34	2.10707	-2.10817	0.0623145	0.0514838	0.0602374	0.0496894	0	0.274228	0.376975	0.123575	9.2946	36.0647	0.00112215	1.61377e-28	6.12732e-05
B3GAT2	41391804	3.9375e-34	1.33621	-1.32751	0.134125	0.103198	0.127893	0.0972165	0	0.181797	0.491748	0.192069	9.33248	46.7212	3.2848e-06	1.79834e-38	2.29922e-11
B4GALT3	40744308	6.50793e-26	1.39573	-1.40487	0.0765579	0.0693352	0.0738872	0.0673568	0	0.174947	0.3601	0.0393247	9.30684	2.66694	0.327939	9.9866e-10	6.99071e-05
B4GALT5	41580530	9.50113e-37	1.61256	-1.61653	0.0145401	0.00722337	0.0136499	0.00717736	0	0.678316	0.894666	0.108928	9.26285	385.456	6.41676e-07	5.77298e-18	0.003318
B9D1	41368838	8.07033e-34	0.87799	-0.87858	0.000890208	0.000920175	0.000890208	0.000920175	0	0.14362	0.0759368	0.00519629	9.25761	32.2222	0.453465	1.56506e-30	0.000617231
BACE1-AS	41309238	5.11439e-33	1.06517	-1.07511	0.0178042	0.0144467	0.0172107	0.0142627	0	0.277546	0.436063	0.0271355	9.26769	9.26978	0.311285	3.60526e-36	2.96432e-10
BAD	40661413	6.03194e-25	1.54461	-1.54261	0.0697329	0.068599	0.0670623	0.0658845	0	0.240382	0.271024	0.0694695	9.30568	8.4521	0.0856348	7.2859e-34	0.00167071
BANP	40761409	4.08835e-26	1.27349	-1.27524	0.035905	0.0405797	0.0344214	0.0394755	0	0.182221	0.0886836	0.0130117	9.2855	0.521316	0.721205	6.56052e-40	4.12789e-17
BASP1	41427561	1.2794e-34	1.03902	-1.04199	0.00178042	0.000552105	0.00178042	0.000552105	0	0.317014	1.37188	0.0165591	9.25747	453.532	0.028305	4.86686e-08	0.00681662
BAZ2A	40253788	1.79868e-20	0.85111	-0.855194	0.103264	0.114884	0.0982196	0.105544	0	0.108759	0.0738374	0.0997993	9.33635	11.8041	0.0157131	2.51244e-24	1.43226e-06
BCAS2	40264114	1.40398e-20	1.64608	-1.65245	0.181899	0.171107	0.167359	0.157212	0	0.267953	0.297698	0.175265	9.37627	30.4093	1.53348e-05	1.01343e-33	0.00893009
BCDIN3D	41160527	4.63514e-31	0.918867	-0.921375	0.0462908	0.0426041	0.0459941	0.0414539	0	0.157231	0.288393	0.0733726	9.28771	15.3975	0.0463608	6.85696e-25	0.0129809
BCL2A1	40412478	3.702e-22	0.616305	-0.613891	0.0777448	0.0825857	0.0709199	0.0781689	0	0.129465	0.134668	0.0436026	9.31488	2.8295	0.279872	6.54222e-33	0.0055799
BCL7C	41138690	8.87628e-31	1.66768	-1.652	0.0525223	0.0428341	0.0495549	0.0417759	0	0.350879	0.469053	0.108108	9.28846	34.5038	0.00344638	9.44304e-46	2.40944e-27
BDH2	41275955	1.41989e-32	0.994679	-1.00191	0.0281899	0.026547	0.0281899	0.0260409	0	0.188578	0.232158	0.0356192	9.27613	7.13594	0.262392	1.10798e-50	1.72325e-91
BEST1	41186387	2.13882e-31	0.628748	-0.636399	0.0338279	0.0332183	0.0332344	0.0324362	0	0.0841388	0.199328	0.0693539	9.2808	20.3127	0.0418396	5.35573e-33	0.00146554
BET1	40822136	7.72618e-27	1.06584	-1.06584	0.0697329	0.0620198	0.0679525	0.0603635	0	0.138872	0.390846	0.0512567	9.30173	5.23129	0.186735	3.37299e-27	0.0231107
BID	41173477	3.14843e-31	1.99164	-1.98279	0.0964392	0.0817575	0.0928783	0.0775707	0	0.328133	0.38816	0.161685	9.31609	38.6635	7.50806e-05	3.36404e-34	0.0083709
BIK	41326048	3.04531e-33	0.560085	-0.570834	0.00979228	0.00860363	0.00979228	0.00851162	0	0.0913192	0.336742	0.0180068	9.26326	9.21152	0.430578	6.86889e-34	4.92368e-05
BIRC6	40100187	6.60932e-19	0.774633	-0.785589	0.0940653	0.101587	0.0884273	0.0956982	0	0.135946	0.149353	0.0767116	9.32771	7.51951	0.0646531	2.11071e-33	0.0316156
BISPR	40795567	1.60627e-26	1.08124	-1.08942	0.0409496	0.0450886	0.0397626	0.0432942	0	0.153999	0.119854	0.0513689	9.28868	7.38627	0.164347	8.00333e-38	1.65961e-16
BLOC1S1	41037796	1.71602e-29	2.21682	-2.20957	0.446291	0.365263	0.348071	0.301219	0	0.356835	0.425531	0.339711	9.50542	111.322	2.77643e-23	1.94137e-28	0.00623514
BLOC1S2	39956640	1.67178e-17	1.77621	-1.77814	0.167656	0.166046	0.156083	0.154405	0	0.217912	0.238976	0.0920372	9.37208	8.64214	0.0226268	5.70312e-28	0.0326759
BLOC1S6	40415522	3.4308e-22	0.630071	-0.628209	0.0673591	0.0717736	0.0626113	0.0678629	0	0.0651754	0.164765	0.0320464	9.30735	1.87779	0.4064	3.94625e-38	8.00687e-11
BOLA3	39748569	1.42734e-15	1.24587	-1.23651	0.140653	0.154405	0.128487	0.140741	0	0.153929	0.110041	0.0676788	9.36292	4.56152	0.100673	8.66332e-34	0.00639691
BORCS7	39815518	3.51805e-16	0.946557	-0.949786	0.108902	0.122429	0.0997033	0.111663	0	0.0977956	0.0956216	0.0452196	9.34138	2.28879	0.271931	2.19582e-32	0.0455048
BRAP	41435391	9.99124e-35	1.18561	-1.18119	0.0317507	0.0246607	0.0311573	0.0241546	0	0.152135	0.443139	0.0645888	9.27533	23.7506	0.0406031	2.40109e-29	0.000199737
BRE	41194822	1.66038e-31	1.75501	-1.76032	0.05727	0.0500115	0.0548961	0.0480791	0	0.290358	0.341746	0.128466	9.29325	39.1208	0.000758312	1.37646e-33	0.0276864
BTBD2	41194136	1.69496e-31	1.39022	-1.38702	0.0124629	0.0143087	0.0124629	0.0141247	0	0.237726	0.0482582	0.0114982	9.26704	2.37342	0.611433	2.9667e-28	0.00969979
BTN2A1	41221699	7.38718e-32	0.598807	-0.600288	0.0391691	0.0365769	0.0382789	0.0357028	0	0.095084	0.258067	0.0211731	9.28336	1.66697	0.526259	9.25091e-53	3.51999e-22
BTN3A1	41132970	1.05177e-30	1.31497	-1.30969	0.0762611	0.068231	0.0732938	0.0649183	0	0.264215	0.297758	0.115466	9.30607	24.2512	0.00318558	2.53385e-32	3.98197e-07
BTN3A3	41233200	5.21613e-32	1.12273	-1.1254	0.0548961	0.0504256	0.0525223	0.0484472	0	0.215342	0.232183	0.139347	9.29327	46.68	0.000247463	1.51758e-32	3.08179e-05
BUB3	40981096	8.80687e-29	1.61911	-1.62241	0.365579	0.30421	0.30089	0.260133	0	0.235475	0.39876	0.229168	9.46661	48.7417	2.12227e-10	1.67966e-30	0.0298689
BUD31	40117157	4.47177e-19	2.06229	-2.07003	0.189318	0.18132	0.17181	0.164389	0	0.235634	0.272129	0.150255	9.38274	21.7407	0.000186018	4.87087e-15	0.000990028
C10orf128	41749386	3.55521e-39	1.59721	-1.58716	0.0486647	0.0276973	0.0462908	0.0257189	0	0.629395	0.872019	0.208668	9.27873	203.363	1.04962e-09	0.00260031	7.51641e-21
C10orf54	39813749	3.65203e-16	1.61601	-1.61396	0.341543	0.314608	0.280415	0.263308	0	0.231517	0.315576	0.187058	9.46993	31.6349	3.09348e-07	1.0336e-15	0.00573933
C11orf24	41333758	2.39935e-33	1.40122	-1.39542	0.0115727	0.01072	0.0115727	0.010444	0	0.221903	0.269192	0.0230029	9.26473	12.729	0.282956	3.32972e-27	0.0126261
C11orf49	41279454	1.2758e-32	1.28271	-1.28667	0.0228487	0.0203359	0.0225519	0.0198758	0	0.173267	0.306538	0.0547661	9.27176	23.5293	0.0648807	1.58534e-28	8.73504e-19
C11orf58	38673299	1.63838e-07	1.44101	-1.43897	0.613056	0.607407	0.45905	0.45153	0	0.130592	0.240007	0.168751	9.63992	29.3027	6.24758e-08	1.51619e-29	7.23399e-32
C11orf80	41306485	5.56663e-33	1.98467	-1.9865	0.0142433	0.010674	0.0142433	0.010582	0	0.408621	0.576077	0.0546676	9.26496	58.4895	0.0246888	4.26607e-34	0.0158062
C14orf2	35720723	0.0211059	0.767542	-0.760418	0.81365	0.943639	0.552226	0.594893	0	0.0535415	0.0595284	0.0355449	9.80556	1.49762	0.221049	1.45812e-21	0.0266841
C16orf70	41280260	1.24472e-32	1.06517	-1.06177	0.0139466	0.0126524	0.0136499	0.0126064	0	0.132985	0.299342	0.0356717	9.26617	19.9679	0.16608	1.25084e-28	0.00102364
C16orf91	41043675	1.44663e-29	0.777541	-0.775868	0.0510386	0.047205	0.0489614	0.0461008	0	0.140558	0.312989	0.0809043	9.29095	17.333	0.0303981	7.32995e-11	2.37804e-16
C18orf8	41237679	4.55398e-32	1.57863	-1.58382	0.041543	0.0356108	0.0406528	0.0346446	0	0.250257	0.366275	0.0605855	9.28298	13.2529	0.0827143	6.75943e-25	0.00150845
C1orf174	41347637	1.5606e-33	1.05985	-1.06529	0.0795252	0.0645503	0.0765579	0.0623879	0	0.160505	0.416238	0.127626	9.30416	30.5875	0.00117021	2.99379e-277	1.08901e-50
C1orf21	41393774	3.70183e-34	1.15466	-1.14912	0.00296736	0.0026225	0.00296736	0.00243846	0	0.588344	0.305561	0.0112243	9.25886	37.6816	0.299705	6.92023e-38	7.75091e-12
C1orf43	39890016	7.15761e-17	1.0335	-1.03155	0.193769	0.195169	0.178338	0.177088	0	0.0766397	0.207117	0.0662091	9.39101	4.33692	0.0967238	2.79133e-34	2.91947e-15
C1orf52	40845668	4.02519e-27	0.936704	-0.931628	0.107715	0.0956982	0.104154	0.0909593	0	0.137107	0.359309	0.114977	9.32551	17.6553	0.00531441	6.73873e-19	0.00805226
C21orf59	40561438	8.33764e-24	0.959198	-0.964891	0.0916914	0.0888889	0.0857567	0.0850242	0	0.140349	0.255319	0.0874492	9.31992	10.7302	0.0341769	6.39632e-33	5.37222e-06
C3orf33	41340140	1.96908e-33	0.932752	-0.927002	0.0142433	0.0119623	0.0139466	0.0116862	0	0.202912	0.394523	0.0403141	9.26578	27.407	0.10275	6.01073e-34	0.00222436
C3orf38	40967940	1.28333e-28	1.20283	-1.21148	0.0563798	0.0523119	0.0551929	0.0507476	0	0.213671	0.317343	0.0963702	9.29461	20.8346	0.0129042	3.84635e-17	1.58258e-08
C4orf27	40814024	9.66545e-27	0.967562	-0.97635	0.0991098	0.0929377	0.0922849	0.0855763	0	0.132557	0.289173	0.112752	9.32305	16.7891	0.00634203	1.41332e-18	0.00975836
C5AR2	41326229	3.02833e-33	1.2644	-1.25798	0.0311573	0.0231424	0.0299703	0.0229124	0	0.224176	0.548056	0.0675007	9.27436	27.8736	0.0339453	3.33919e-33	0.000245303
C6orf1	41439799	8.69136e-35	2.23718	-2.23419	0.100297	0.073798	0.0937685	0.0703474	0	0.393697	0.543532	0.227882	9.31169	83.4927	1.71152e-08	1.49902e-10	0.0101606
C6orf203	40898649	9.15229e-28	0.727977	-0.730887	0.0554896	0.0517598	0.0534125	0.0499195	0	0.0932794	0.324529	0.0905185	9.29416	18.6079	0.0194385	2.77264e-20	0.0178152
C6orf47	40993477	6.17295e-29	2.04169	-2.03049	0.0602374	0.0540143	0.0578635	0.052864	0	0.211977	0.330007	0.0783777	9.29596	14.0133	0.0401724	1.30023e-28	0.029054
C6orf89	41290144	9.19567e-33	1.82543	-1.8279	0.0688427	0.0614677	0.0664688	0.0589372	0	0.240312	0.263146	0.138562	9.30125	38.0392	0.000348592	2.26198e-30	0.0133064
C7orf50	40850964	3.47409e-27	1.98577	-1.97887	0.138872	0.121141	0.126706	0.112215	0	0.312333	0.347027	0.25177	9.3434	73.0529	9.24329e-10	9.17083e-19	6.11e-05
C7orf55	40636718	1.16093e-24	0.80134	-0.805319	0.0747774	0.0793191	0.0709199	0.0765125	0	0.0982051	0.116594	0.0245234	9.31263	1.02007	0.513784	4.8029e-31	0.00429389
C7orf73	39677501	6.11614e-15	1.27687	-1.28082	0.237389	0.243938	0.214837	0.216747	0	0.143725	0.16713	0.134061	9.42232	16.0002	0.000581602	1.07652e-33	0.00951767
C9orf139	41415063	1.89697e-34	1.27186	-1.27258	0.00445104	0.00372671	0.00445104	0.00358868	0	0.513157	0.290453	0.0194431	9.25968	55.8432	0.147026	3.0438e-22	3.11186e-05
CABIN1	41457196	5.00788e-35	1.34371	-1.33285	0.0824926	0.0634	0.0801187	0.0610076	0	0.248512	0.505406	0.16687	9.30378	50.4255	2.96194e-05	2.72129e-34	7.75856e-06
CADM1	41289271	9.44513e-33	0.640943	-0.651482	0.00296736	0.0036807	0.00296736	0.00358868	0	0.225309	0.0193836	0.000466078	9.25952	0.118777	0.919842	6.49132e-23	0.0268984
CALM2	41506350	1.04363e-35	1.75408	-1.75921	1.21365	1.05144	0.706231	0.626041	0	0.227186	0.359064	0.310705	9.87707	141.666	1.40763e-32	5.98496e-34	0.000407117
CALR	39721274	2.50558e-15	1.26117	-1.2646	0.471513	0.44288	0.349258	0.336692	0	0.269176	0.2503	0.2536	9.5474	59.6259	1.5209e-14	2.39358e-62	1.00889e-27
CAMK2G	40395727	5.62077e-22	1.01081	-1.01669	0.0893175	0.0909133	0.0833828	0.0856223	0	0.120851	0.201862	0.059605	9.32086	5.15098	0.139638	1.90754e-38	2.1767e-20
CAP1	42089417	2.62952e-44	1.63469	-1.62787	0.659941	0.510467	0.464688	0.379572	0	0.331769	0.505598	0.325706	9.59632	113.472	1.93666e-26	1.61082e-56	1.89097e-55
CAPZB	39267884	1.42678e-11	1.26114	-1.26784	0.748665	0.719715	0.520178	0.497585	0	0.214306	0.246775	0.203909	9.70198	47.8977	4.59846e-12	1.87305e-34	6.20201e-31
CARKD	41231754	5.44967e-32	1.2634	-1.27176	0.021365	0.0191396	0.0210682	0.0188636	0	0.16253	0.345046	0.0279329	9.2709	6.48217	0.346223	9.27896e-27	0.0195622
CARM1	41224644	6.75795e-32	1.37284	-1.37957	0.0121662	0.0113182	0.0121662	0.0111341	0	0.209638	0.369355	0.0418196	9.26515	36.5185	0.0759737	6.45064e-31	0.0128799
CARS2	41038728	1.67021e-29	0.758371	-0.753108	0.0186944	0.0219922	0.0183976	0.0217621	0	0.09804	0.0431364	0.0110516	9.27241	0.999757	0.697915	2.57163e-22	1.85201e-05
CASP7	41700039	1.85533e-38	2.18274	-2.17902	0.0379822	0.0227743	0.0373887	0.0221762	0	0.418415	0.731626	0.135395	9.27474	104.096	3.61909e-05	1.1836e-23	0.000543925
CBLB	41011659	3.65656e-29	0.749868	-0.751577	0.0661721	0.057971	0.0608309	0.0553025	0	0.209508	0.374801	0.101215	9.29893	21.0993	0.00902577	1.93766e-27	6.5734e-05
CBR1	41149603	6.41779e-31	1.59626	-1.60872	0.0908012	0.0747642	0.0866469	0.0720957	0	0.244285	0.427549	0.160068	9.31141	41.3187	7.97432e-05	1.6763e-11	0.000300141
CBX4	41134022	1.01947e-30	0.645544	-0.65805	0.020178	0.0227743	0.0195846	0.0223602	0	0.0958421	0.0570954	0.0151061	9.27301	1.88293	0.584283	2.61462e-11	0.0349183
CBX7	40513475	2.87262e-23	0.958504	-0.952191	0.0525223	0.0589372	0.0507418	0.0571889	0	0.163411	0.103891	0.0161096	9.29822	0.642806	0.653404	6.02133e-25	0.000579075
CCAR1	40206185	5.586e-20	0.940249	-0.950615	0.115134	0.12565	0.105935	0.114884	0	0.10777	0.083732	0.0939315	9.34379	9.83613	0.022815	3.15941e-37	2.57208e-07
CCDC115	41476350	2.72303e-35	2.10713	-2.10409	0.18457	0.139729	0.169436	0.130021	0	0.240892	0.518349	0.254492	9.35844	70.6537	2.56434e-10	1.09506e-24	0.0122152
CCDC127	41042287	1.50618e-29	0.826563	-0.832421	0.0347181	0.0329423	0.0335312	0.0322061	0	0.150662	0.271455	0.0372526	9.28071	5.36364	0.288711	1.6595e-16	3.72673e-08
CCDC142	41229756	5.78953e-32	0.547046	-0.540998	0.027003	0.0247527	0.0264095	0.0242006	0	0.0780758	0.270786	0.0642038	9.27491	23.4133	0.0465454	5.62642e-33	0.000144933
CCDC18	41040132	1.60349e-29	0.525311	-0.524455	0.0320475	0.0334484	0.0311573	0.0320221	0	0.0670344	0.16808	0.0508465	9.28072	10.4362	0.136057	7.62213e-12	0.00832904
CCDC22	40872083	1.9278e-27	1.14629	-1.15378	0.0335312	0.0375431	0.0329377	0.0365769	0	0.20442	0.114751	0.0100373	9.28338	0.333675	0.785825	6.47926e-33	0.0123217
CCDC50	41436583	9.62179e-35	1.0671	-1.082	0.0160237	0.0094778	0.015727	0.00920175	0	0.28187	0.818158	0.0639978	9.26441	88.7615	0.00765444	2.40467e-30	5.50583e-07
CCDC53	41175486	2.96479e-31	1.11011	-1.12225	0.122849	0.103198	0.11632	0.0962043	0	0.167704	0.402872	0.184314	9.33129	43.15	7.29914e-06	8.8965e-33	0.0355818
CCDC65	41044186	1.4253e-29	0.998233	-0.996089	0.0587537	0.0508857	0.0551929	0.0488153	0	0.255651	0.39628	0.123084	9.29388	35.3914	0.0013125	8.71424e-05	0.0234232
CCDC82	40768935	3.32994e-26	0.557829	-0.564313	0.0747774	0.0768806	0.0700297	0.0720037	0	0.0829919	0.167191	0.0324994	9.31121	1.68537	0.415689	4.6038e-59	6.29403e-48
CCDC88A	41167873	3.72254e-31	0.767696	-0.772396	0.015727	0.0173453	0.0148368	0.0166092	0	0.117065	0.105604	0.0139917	9.26924	2.22291	0.604084	1.70363e-16	0.000196541
CCDC88B	40806006	1.20551e-26	0.618722	-0.609237	0.0454006	0.047573	0.0436202	0.0459167	0	0.097838	0.183405	0.0544806	9.29062	8.45023	0.133646	1.60814e-24	0.000113619
CCDC92	41250002	3.13249e-32	1.71784	-1.72215	0.0198813	0.0193237	0.0195846	0.0190936	0	0.308214	0.190599	0.0397646	9.27086	15.0741	0.144105	1.68432e-29	2.43434e-77
CCL22	41407962	2.37165e-34	1.53106	-1.54227	0.000890208	0.000506096	0.000890208	0.000506096	0	0.512045	0.264536	0.00638172	9.25735	147.115	0.240185	1.50428e-30	0.000337314
CCL3	41406046	2.51882e-34	0.806985	-0.80368	0.00682493	0.00391074	0.00474777	0.00354267	0	0.496286	0.738151	0.0546214	9.26004	264.288	0.000414465	1.51855e-45	1.86956e-22
CCL3L3	41388430	4.37625e-34	1.26735	-1.26166	0.00237389	0.00161031	0.00237389	0.00151829	0	0.688667	0.636576	0.0131898	9.25818	64.4511	0.177825	6.17706e-76	2.90408e-87
CCL4	42246415	8.72579e-47	1.52484	-1.51169	0.0602374	0.0162871	0.0344214	0.0124684	0	1.01705	1.53342	0.460845	9.27278	1596.69	8.04022e-52	1.75708e-32	5.085e-05
CCL4L2	41455480	5.28821e-35	1.28589	-1.27176	0.00474777	0.00285254	0.00474777	0.00253048	0	0.66234	0.770081	0.027571	9.25917	153.773	0.0397033	3.75757e-23	0.0398717
CCL5	50825326	3.50347e-288	1.61236	-1.6128	2.30208	0.872648	0.585757	0.24426	0	0.906407	1.19896	1.19204	9.87513	1163.4	2.67704e-249	3.96734e-12	0.0465163
CCNB1	41437132	9.45623e-35	1.02225	-1.02017	0.00504451	0.00349666	0.00504451	0.00345066	0	0.205058	0.506008	0.0246336	9.25962	79.3949	0.0911835	1.02073e-24	4.22639e-26
CCNDBP1	41484142	2.12381e-35	1.58386	-1.59253	0.316914	0.253186	0.265579	0.216563	0	0.293627	0.431708	0.273687	9.43449	70.6235	1.58117e-13	6.49014e-48	8.37207e-36
CCNH	40641541	1.02189e-24	1.79641	-1.78498	0.126409	0.11631	0.116914	0.10766	0	0.338379	0.302096	0.16561	9.33947	31.4522	6.64835e-05	2.60164e-19	0.00940113
CCNL1	38642959	2.48558e-07	0.856601	-0.852568	0.364688	0.384633	0.298813	0.308029	0	0.101331	0.149537	0.107474	9.50907	10.1339	0.00229934	2.95169e-27	0.000337241
CCNT1	40749510	5.65086e-26	1.05059	-1.05909	0.0391691	0.0449505	0.0376855	0.0437543	0	0.1525	0.0543042	0.0485835	9.28844	6.831	0.186564	5.02459e-35	1.94695e-07
CCP110	41046746	1.32305e-29	0.768774	-0.780505	0.0261128	0.0299517	0.0261128	0.0286634	0	0.126442	0.0478226	0.00693756	9.27802	0.276959	0.809498	3.36636e-27	0.0307412
CCR2	42304627	1.00912e-47	2.02962	-2.01536	0.0593472	0.0186335	0.0557864	0.0172993	0	0.833081	1.53573	0.310096	9.27425	551.951	3.55563e-20	1.19018e-27	2.56235e-05
CCRL2	41353571	1.29795e-33	1.56494	-1.57406	0.00237389	0.00133425	0.00237389	0.00133425	0	0.381471	1.13687	0.00359677	9.25801	7.409	0.69996	5.91621e-30	0.00484136
CCT7	39270919	1.35245e-11	0.541643	-0.540974	0.221068	0.233356	0.2	0.205889	0	0.0724989	0.181774	0.0619949	9.41494	3.44651	0.119894	3.23898e-31	0.00681662
CCZ1	40087977	8.74463e-19	0.581566	-0.591363	0.147478	0.155049	0.132344	0.140465	0	0.0964638	0.13532	0.133394	9.36387	18.1335	0.00106411	0	9.49397e-280
CD151	41696057	2.11848e-38	1.94221	-1.93529	0.0563798	0.0381873	0.0540059	0.036899	0	0.571271	0.599811	0.212977	9.28593	139.12	7.85361e-09	9.89081e-34	9.09561e-12
CD2	45617426	8.2693e-117	2.3772	-2.37278	1.38576	0.94502	0.722255	0.5683	0	0.522117	0.634055	0.556665	9.84416	450.463	4.25007e-99	1.95131e-28	0.000121704
CD226	41796205	7.30677e-40	1.37453	-1.3706	0.115134	0.0792731	0.104748	0.0740281	0	0.391179	0.581127	0.329375	9.31635	164.932	2.73431e-16	8.69885e-22	0.000661746
CD247	39165858	8.3291e-11	0.914129	-0.921703	0.434125	0.428986	0.337092	0.335036	0	0.163049	0.204274	0.130092	9.53771	15.3672	0.000102252	3.08674e-31	0.0445324
CD3E	36821048	0.613769	1.34087	-1.34067	1.3908	1.46358	0.737092	0.7464	0	0.143678	0.156057	0.154494	10.045	40.9955	1.55277e-10	3.59722e-24	2.95592e-11
CD46	40812263	1.01464e-26	1.24532	-1.24327	0.143323	0.120635	0.133234	0.112077	0	0.14948	0.434107	0.093934	9.34359	10.3578	0.0216078	1.10519e-29	5.14628e-16
CD5	40427600	2.53535e-22	1.20161	-1.20957	0.131751	0.129883	0.120772	0.119025	0	0.208347	0.213238	0.137888	9.34786	20.8049	0.000845495	2.28237e-34	0.000560999
CD59	40902340	8.24939e-28	0.915544	-0.921948	0.124036	0.106648	0.113056	0.0985967	0	0.228762	0.374331	0.138819	9.3335	23.3801	0.000792604	2.8177e-07	3.53999e-05
CD8A	41152542	5.88026e-31	1.42554	-1.41618	0.0513353	0.0486772	0.0367953	0.0347366	0	0.515756	0.232338	0.145742	9.29175	59.5278	4.45217e-05	9.56105e-27	0.000251693
CDC14A	40602375	2.8668e-24	0.606876	-0.608725	0.0578635	0.0622498	0.0545994	0.0593513	0	0.184741	0.11562	0.0674751	9.30072	9.04415	0.0872561	5.0776e-17	2.08879e-06
CDC34	41347714	1.55687e-33	0.575388	-0.575967	0.010089	0.00933977	0.00979228	0.00920175	0	0.117419	0.21815	0.0196754	9.26376	11.216	0.359767	1.28692e-12	5.5894e-13
CDC37	40564855	7.62997e-24	1.77764	-1.77971	0.332344	0.29694	0.280712	0.25222	0	0.190276	0.317902	0.243802	9.45951	54.5343	2.48585e-11	8.57594e-35	0.00443171
CDCA7	41482773	2.21867e-35	0.708637	-0.724513	0.0139466	0.00938578	0.0124629	0.0089717	0	0.284585	0.528779	0.0679046	9.26413	126.483	0.00228431	1.35879e-31	1.33151e-05
CDCA8	41423764	1.44219e-34	0.949538	-0.960335	0.00148368	0.000874166	0.00148368	0.000874166	0	0.286942	0.409843	0.00833534	9.25764	89.0565	0.268244	4.06099e-32	0.0120357
CDK14	41410495	2.19013e-34	1.02142	-1.03822	0.000593472	0.000230044	0.000593472	0.000230044	0	0.378077	0.315155	0.00471666	9.25715	172.75	0.233951	4.15991e-33	7.22066e-08
CDK5RAP3	40354608	1.5547e-21	0.824701	-0.822159	0.135312	0.132781	0.124926	0.121509	0	0.0713822	0.22825	0.0124697	9.34988	0.224717	0.719316	1.92325e-25	5.27008e-06
CDK9	40988409	7.14031e-29	0.575629	-0.585216	0.0551929	0.0493674	0.0531157	0.047573	0	0.0752959	0.3542	0.0542354	9.2927	7.3184	0.143776	1.07681e-06	0.00855778
CDKAL1	41229582	5.82011e-32	1.07537	-1.08915	0.0296736	0.026087	0.0287834	0.0256729	0	0.187307	0.338911	0.0718885	9.27601	27.5865	0.0259652	1.98116e-05	0.0105978
CDKN1A	41344337	1.72885e-33	0.919275	-0.920939	0.00623145	0.00588912	0.00623145	0.00552105	0	0.24006	0.33903	0.019749	9.26122	24.976	0.267527	4.71441e-16	0.0350723
CDPF1	41073262	6.10426e-30	0.736591	-0.731723	0.0249258	0.0236485	0.0249258	0.0233264	0	0.115937	0.359229	0.0145826	9.27404	1.17631	0.664539	2.48251e-17	2.4583e-10
CDS2	40993911	6.09642e-29	1.97166	-1.97321	0.0816024	0.0753623	0.0768546	0.0720037	0	0.282239	0.28474	0.131045	9.31086	27.7153	0.00110325	3.70402e-34	0.0109583
CEBPA	41363651	9.48589e-34	2.16264	-2.15665	0.00118694	0.000920175	0.00118694	0.000874166	0	0.55172	0.781581	0.00502815	9.25763	28.0118	0.511969	3.4513e-17	1.06399e-06
CEBPG	40981923	8.60055e-29	1.17187	-1.176	0.047181	0.0431102	0.0456973	0.042052	0	0.177681	0.331427	0.0395136	9.2881	4.79074	0.275026	2.10803e-06	1.90637e-06
CECR1	41048262	1.26597e-29	0.822866	-0.828821	0.0418398	0.0402116	0.0394659	0.0391994	0	0.139396	0.213913	0.0801547	9.28581	19.9149	0.0275473	2.52064e-12	9.51231e-06
CENPT	41193009	1.75332e-31	1.45757	-1.45902	0.0557864	0.0505176	0.0540059	0.0489533	0	0.168687	0.290458	0.0611146	9.29343	9.21019	0.104121	2.82936e-15	0.023704
CEP192	41258540	2.41574e-32	0.946474	-0.954653	0.0154303	0.0146768	0.0154303	0.0145388	0	0.170851	0.256877	0.0439968	9.26756	27.6619	0.0833973	1.44768e-18	0.00487544
CEP250	41094301	3.29361e-30	0.653185	-0.655975	0.0255193	0.026133	0.0255193	0.0255809	0	0.136624	0.192734	0.01212	9.27561	1.14331	0.656066	7.96785e-37	2.27577e-06
CEP290	41402304	2.8329e-34	0.927686	-0.932396	0.0543027	0.0462388	0.0525223	0.0428801	0	0.158928	0.356075	0.137373	9.29068	47.6713	0.000268235	1.12579e-31	6.68485e-05
CERS4	41281879	1.18455e-32	1.41986	-1.42327	0.0296736	0.0242006	0.0284866	0.0236945	0	0.277622	0.439885	0.0760407	9.27482	34.07	0.0179171	7.74865e-18	0.00404469
CETN2	41010005	3.8353e-29	1.92295	-1.91667	0.0391691	0.0393835	0.0379822	0.0380492	0	0.316886	0.215426	0.0693124	9.28505	15.5172	0.0558162	4.87389e-12	0.0364604
CFL1	43064969	7.74263e-61	1.60281	-1.59491	3.13086	2.6323	0.932938	0.874764	0	0.322849	0.399144	0.401207	10.4881	454.955	4.65666e-100	3.6286e-08	0.0445171
CFL2	41397056	3.33993e-34	1.30528	-1.30399	0.0311573	0.0259949	0.0305638	0.0255809	0	0.219989	0.354466	0.0804607	9.27608	34.0717	0.0138087	1.96257e-34	0.00376856
CFLAR	39671205	6.94676e-15	1.66889	-1.6798	0.267359	0.268461	0.22908	0.224247	0	0.305461	0.204993	0.22465	9.43827	44.4478	4.04571e-09	1.79858e-26	0.000539298
CH17-189H20.1	40662635	5.83904e-25	1.69782	-1.68821	0.234421	0.204003	0.20089	0.180584	0	0.315272	0.344188	0.300705	9.39968	86.3209	1.49434e-14	2.56403e-195	1.26427e-42
CHAF1A	41184401	2.27006e-31	0.732357	-0.734359	0.0103858	0.0102139	0.010089	0.00984587	0	0.131703	0.387728	0.023714	9.26431	10.9701	0.342835	4.83409e-28	0.0127694
CHAMP1	41344691	1.70997e-33	1.00307	-1.01143	0.0225519	0.0183575	0.0222552	0.0179894	0	0.168231	0.431557	0.0411161	9.27055	15.477	0.146735	2.08204e-32	0.00944
CHCHD2	38554816	8.07183e-07	2.26692	-2.25963	1.26617	1.24693	0.716024	0.700897	0	0.23812	0.227006	0.25517	9.95616	109.726	1.27079e-25	0	1.23702e-211
CHIC2	41219217	7.96242e-32	1.8799	-1.8864	0.108902	0.0858523	0.10178	0.0826317	0	0.2743	0.464728	0.155985	9.31975	35.8851	0.000118757	0	2.41473e-144
CHID1	41011293	3.69539e-29	1.41728	-1.41392	0.0635015	0.058017	0.0605341	0.0559466	0	0.194332	0.298168	0.0931447	9.29869	17.8342	0.016699	1.12248e-33	2.04497e-44
CHMP1A	41400728	2.97655e-34	1.76365	-1.78043	0.0697329	0.0559926	0.0667656	0.0540603	0	0.299362	0.414792	0.162881	9.29807	55.0144	3.33804e-05	5.98135e-21	0.0133894
CHMP1B	39971582	1.20178e-17	1.15292	-1.15884	0.137982	0.146262	0.1273	0.134944	0	0.139614	0.133029	0.106742	9.35803	11.5652	0.0104637	2.96459e-31	0.000707462
CHMP2B	40717237	1.3532e-25	1.48353	-1.47632	0.104451	0.101265	0.0967359	0.094594	0	0.202584	0.222183	0.132438	9.3284	22.923	0.00116085	2.23258e-25	0.000106615
CHN2	41417232	1.77176e-34	1.36658	-1.35101	0.0115727	0.0073614	0.011276	0.00726938	0	0.403482	0.6619	0.0724836	9.26266	180.806	0.000611973	5.21283e-25	0.0140291
CHRAC1	40716532	1.37916e-25	0.973975	-0.983153	0.0652819	0.0634921	0.0626113	0.0609616	0	0.146737	0.248124	0.0870543	9.30215	14.5755	0.0263155	5.29775e-29	0.0191477
CHSY1	41431141	1.14269e-34	1.74312	-1.73726	0.00801187	0.00634921	0.00801187	0.0063032	0	0.325046	0.346614	0.0305246	9.26168	52.3939	0.0916417	1.29812e-34	0.00799073
CINP	40664076	5.61942e-25	1.22204	-1.2192	0.0540059	0.0582011	0.0519288	0.0555326	0	0.165976	0.134944	0.0421767	9.29791	3.73248	0.283903	3.13961e-26	1.93721e-05
CIRBP	34518381	7.55373e-08	0.604759	-0.605538	1.16558	1.37281	0.667359	0.717138	0	0.0586955	0.0291842	0.0391881	9.99885	2.3007	0.129328	6.66506e-17	5.12375e-06
CISD2	40993780	6.11942e-29	1.44853	-1.45113	0.14095	0.122797	0.132641	0.113412	0	0.231492	0.370635	0.134026	9.34452	21.146	0.000980794	3.31736e-43	4.91209e-13
CKAP2	41202777	1.30712e-31	0.939809	-0.947191	0.0302671	0.026271	0.0296736	0.0253048	0	0.187076	0.396156	0.0442419	9.27616	11.1528	0.157076	9.53547e-46	0.000537829
CLASRP	41140134	8.50381e-31	0.652296	-0.646455	0.0400593	0.0373591	0.0391691	0.0362549	0	0.0786081	0.281452	0.0556662	9.28392	10.2667	0.125683	2.75259e-09	0.000523079
CLDN15	41054592	1.05288e-29	0.798354	-0.794334	0.0210682	0.0237405	0.0207715	0.0233264	0	0.11406	0.0952139	0.0115997	9.27373	0.770808	0.728854	6.6944e-26	0.0380933
CLIP4	41187796	2.05031e-31	0.729875	-0.734638	0.0261128	0.0224063	0.0255193	0.0221302	0	0.157469	0.413462	0.0732783	9.27337	35.6177	0.0177545	7.16665e-48	9.93436e-30
CLSTN1	41226937	6.30513e-32	1.97773	-1.9819	0.0445104	0.0381412	0.0424332	0.036899	0	0.307322	0.341283	0.0740961	9.28482	19.0192	0.0332063	1.29452e-28	0.0335524
CLTB	40818935	8.44044e-27	1.24126	-1.24311	0.0807122	0.0672648	0.0762611	0.0642282	0	0.267928	0.474385	0.0971433	9.30602	18.4894	0.0124597	4.79155e-26	0.000172415
CLTC	40911386	6.39307e-28	1.3904	-1.38869	0.0451039	0.047251	0.0445104	0.0454566	0	0.252233	0.153254	0.0343235	9.29039	3.65896	0.316194	5.88582e-15	2.60812e-10
CMB9-22P13.1	41216139	8.7379e-32	1.32486	-1.32549	0.0148368	0.0146768	0.0139466	0.0142167	0	0.286648	0.20121	0.0224538	9.26751	6.52245	0.389293	7.38573e-30	7.21556e-09
CMC2	40884685	1.35468e-27	1.74879	-1.76806	0.114837	0.101541	0.107715	0.0954681	0	0.23621	0.354547	0.148543	9.32959	28.8224	0.000278493	2.81381e-07	1.69594e-09
CMIP	41046951	1.31519e-29	1.31667	-1.31527	0.0332344	0.0346446	0.0329377	0.0334484	0	0.288781	0.165391	0.0475958	9.28154	9.04336	0.160306	6.68107e-24	0.048907
CMKLR1	41382750	5.2272e-34	1.55897	-1.54407	0.00118694	0.000322061	0.000890208	0.000322061	0	0.644177	1.73293	0.0156288	9.25726	640.195	0.0097983	6.40827e-34	0.0259558
CMTM3	41514930	7.92423e-36	2.07984	-2.07905	0.126706	0.102599	0.119288	0.0951921	0	0.351466	0.40822	0.289013	9.33133	109.963	1.15898e-12	5.03604e-33	1.03766e-06
CMTM7	40719405	1.27637e-25	0.856627	-0.857929	0.153709	0.145112	0.14184	0.133977	0	0.125997	0.236182	0.197592	9.35887	41.1917	1.35971e-06	3.99729e-31	0.0176571
CNBP	38699815	1.13278e-07	1.16205	-1.16723	0.882493	0.856361	0.577448	0.561997	0	0.106351	0.255786	0.141369	9.77308	24.702	6.73538e-07	0	0
CNIH4	41325453	3.10181e-33	1.57214	-1.56961	0.147774	0.116954	0.138576	0.107983	0	0.22733	0.490385	0.189944	9.34173	42.7094	3.29013e-06	6.40396e-34	0.00021866
CNN2	38887646	7.30147e-09	0.75464	-0.746785	0.317804	0.335174	0.262908	0.273982	0	0.163988	0.152143	0.0848187	9.47897	6.25539	0.0203926	1.16732e-10	0.00470373
CNOT1	40603647	2.77278e-24	1.52855	-1.51947	0.0608309	0.0702553	0.0560831	0.0658845	0	0.200444	0.0238944	0.0654657	9.30585	7.74419	0.0898342	7.64762e-34	0.000717493
CNOT6L	40264408	1.39409e-20	0.872131	-0.872478	0.088724	0.102784	0.0839763	0.0953761	0	0.185005	0.0230244	0.0785579	9.32788	8.06865	0.0546822	1.04511e-28	6.11159e-11
CNOT8	40611877	2.23412e-24	0.671276	-0.669589	0.0866469	0.0856683	0.0836795	0.0821256	0	0.0893354	0.224641	0.0377835	9.31759	2.08299	0.357144	2.53112e-35	0.000486539
CNPY3	40518579	2.52009e-23	1.68337	-1.67214	0.168249	0.160018	0.15549	0.145572	0	0.180485	0.256806	0.140678	9.36872	19.7499	0.000570593	4.99366e-39	6.84916e-18
COA5	40713299	1.50466e-25	1.00106	-0.993833	0.0777448	0.0806073	0.0738872	0.0766966	0	0.104668	0.130529	0.0600194	9.31365	5.63924	0.132557	8.53861e-30	0.00253961
COASY	40857713	2.87898e-27	0.916197	-0.920039	0.0462908	0.0504256	0.0459941	0.0491833	0	0.0888668	0.104425	0.0258153	9.29247	1.65636	0.484303	0	7.78802e-166
COG4	40719665	1.26746e-25	0.996455	-0.996963	0.0364985	0.0416839	0.0356083	0.0405797	0	0.1579	0.115799	0.00176739	9.2862	0.00440458	0.984578	4.48756e-30	0.000931924
COG5	40978206	9.56716e-29	1.43403	-1.43904	0.0341246	0.0357948	0.0338279	0.0346446	0	0.188587	0.166795	0.0109156	9.28236	0.567918	0.7108	4.98909e-39	2.18593e-10
COG6	41398381	3.20399e-34	1.58981	-1.59693	0.0225519	0.0154129	0.021365	0.0153209	0	0.258758	0.622118	0.071228	9.26872	51.6705	0.0128721	8.14536e-39	1.9837e-08
COLGALT1	41268125	1.80356e-32	0.665375	-0.658322	0.0130564	0.0131125	0.0130564	0.0129745	0	0.112121	0.188943	0.00470012	9.26639	0.587625	0.796359	1.83776e-25	1.35464e-05
COMMD10	41311181	4.81735e-33	1.27554	-1.27453	0.0670623	0.0534161	0.0655786	0.0514378	0	0.19057	0.447562	0.155114	9.29625	52.8322	6.10904e-05	1.1941e-28	0.0276437
COMMD3	40301207	5.73317e-21	1.80243	-1.80761	0.127893	0.12726	0.119585	0.118795	0	0.208001	0.224081	0.100659	9.34594	11.214	0.0150409	9.86101e-34	1.41146e-05
COMMD4	41347570	1.56385e-33	1.89302	-1.8963	0.0673591	0.0531861	0.0658754	0.0507476	0	0.381962	0.469166	0.179857	9.29612	70.2167	3.86421e-06	7.06223e-29	0.00163217
COMMD9	40602784	2.83623e-24	1.06666	-1.07335	0.0617211	0.0674488	0.0602374	0.0656545	0	0.130554	0.100421	0.0154089	9.30424	0.489673	0.683798	2.21046e-25	0.0191702
COMTD1	41253639	2.80445e-32	1.6273	-1.6231	0.0700297	0.057649	0.0664688	0.0542903	0	0.403258	0.431831	0.17299	9.29904	61.949	9.68506e-06	3.56988e-30	0.0201288
COPG1	41002972	4.69727e-29	1.42405	-1.42064	0.0462908	0.0425581	0.0459941	0.0414079	0	0.206817	0.341731	0.0480909	9.28767	7.14833	0.179064	1.61583e-32	0.00775493
COPS7B	40985002	7.87371e-29	0.504312	-0.519321	0.0519288	0.0517598	0.0501484	0.0500115	0	0.064679	0.188819	0.0271076	9.29382	1.85224	0.449225	0	4.51823e-122
COPS8	41317495	3.96547e-33	1.69231	-1.69621	0.11454	0.0923395	0.109792	0.0878307	0	0.236229	0.426929	0.167137	9.32415	38.0594	3.90906e-05	1.11891e-17	2.36169e-05
COQ6	40989767	6.86725e-29	0.919712	-0.913205	0.0302671	0.0342765	0.0299703	0.0336784	0	0.127342	0.0409112	0.00948919	9.28109	0.406813	0.763755	1.09973e-26	0.0176571
COQ7	40823219	7.49837e-27	0.537225	-0.544822	0.0373887	0.041914	0.0362018	0.0406257	0	0.0760973	0.0727922	0.0361074	9.28644	4.00154	0.314915	1.79419e-16	0.00779317
CORO1A	39267051	1.44787e-11	0.999872	-0.999081	2.17685	2.06092	0.852226	0.817069	0	0.209781	0.280456	0.193605	10.2834	82.7452	1.00076e-19	4.06836e-29	0.00298754
COX6A1	40140707	2.59223e-19	2.21864	-2.20335	0.745994	0.685208	0.530267	0.488015	0	0.293865	0.298005	0.266342	9.68617	80.5961	2.95832e-19	4.70892e-46	1.03113e-18
COX7B	38236776	3.76925e-05	1.42355	-1.41912	0.562315	0.582701	0.430861	0.44012	0	0.145055	0.175328	0.137546	9.62398	19.3103	1.11563e-05	2.52531e-14	8.43742e-05
CPNE1	39203346	4.38947e-11	0.891044	-0.893226	0.155193	0.173821	0.137685	0.156108	0	0.108062	0.106349	0.0249356	9.37549	0.610684	0.543903	9.34108e-36	1.12274e-06
CPNE7	41672483	4.63583e-38	1.55831	-1.5637	0.0151335	0.00437083	0.0148368	0.0042328	0	0.757234	1.52881	0.0964491	9.26115	407.006	3.34286e-06	0.00048012	1.86839e-27
CPNE8	41324294	3.21487e-33	1.42618	-1.44468	0.00949555	0.0073614	0.00919881	0.00722337	0	0.26307	0.54448	0.0290489	9.26245	33.6745	0.147562	5.85974e-20	1.90639e-05
CPPED1	41360509	1.04606e-33	0.520176	-0.522909	0.0160237	0.0127444	0.0154303	0.0125144	0	0.100005	0.441683	0.0576306	9.26642	52.2341	0.0215163	1.79645e-27	0.00119086
CPSF1	41157079	5.13695e-31	1.24318	-1.24478	0.0175074	0.0168852	0.0172107	0.0166552	0	0.170365	0.288837	0.0310137	9.26912	10.5105	0.257602	3.53506e-26	0.015161
CRIP1	41425314	1.37339e-34	1.37615	-1.37143	0.780712	0.642466	0.478338	0.416103	0	0.403663	0.38732	0.495157	9.66832	251.511	2.28574e-56	1.20797e-30	0.036461
CRIPT	41094266	3.297e-30	1.84053	-1.85327	0.094362	0.0830918	0.0896142	0.0783529	0	0.24384	0.343412	0.10836	9.31673	17.3169	0.00740487	2.38823e-26	0.041756
CRK	40920001	5.01254e-28	1.12024	-1.13042	0.0510386	0.0515758	0.0489614	0.0501495	0	0.165134	0.164628	0.0757957	9.29361	14.1919	0.0420711	1.87148e-29	0.046895
CRKL	41220642	7.62693e-32	1.44295	-1.44709	0.0255193	0.0230044	0.0249258	0.0226363	0	0.223428	0.320805	0.0407238	9.27367	11.2727	0.183822	1.43423e-36	0.000116161
CRYL1	41012582	3.56044e-29	1.47233	-1.4768	0.0501484	0.047297	0.0489614	0.0458707	0	0.244068	0.238672	0.0674539	9.29094	11.7004	0.0679012	2.21562e-34	1.10804e-08
CSNK1D	40629030	1.42226e-24	1.42743	-1.43063	0.111573	0.103244	0.104748	0.0969864	0	0.201282	0.306212	0.154837	9.33027	30.7537	0.000163078	8.41499e-06	3.19394e-09
CSNK1G1	41095126	3.21469e-30	1.07429	-1.07915	0.0234421	0.0254888	0.0225519	0.0249367	0	0.180944	0.0805285	0.0295891	9.275	5.73436	0.323697	8.72012e-34	0.0016956
CSTF1	40932188	3.55013e-28	1.00672	-1.02602	0.0540059	0.0483552	0.0519288	0.047251	0	0.160481	0.383936	0.0938688	9.29194	21.7673	0.0135709	2.4765e-30	2.13233e-05
CTB-50L17.10	41090001	3.73714e-30	1.00607	-1.01889	0.0192878	0.0220842	0.0186944	0.0216241	0	0.189325	0.0566654	0.0378197	9.27248	11.2805	0.197158	8.26132e-21	0.00472706
CTB-55O6.12	41253623	2.80582e-32	1.22942	-1.24215	0.00593472	0.00745342	0.00593472	0.0073614	0	0.279456	0.0281372	0.000110811	9.26217	0.000979838	0.99409	7.86431e-33	0.0128009
CTBP1-AS2	41132488	1.06691e-30	0.552146	-0.53713	0.0186944	0.0201058	0.0186944	0.0195997	0	0.115444	0.13989	0.00966046	9.27125	0.985958	0.709637	1.46198e-21	4.94247e-21
CTBS	40918892	5.17214e-28	0.735526	-0.750582	0.0462908	0.0513918	0.0451039	0.0491373	0	0.116676	0.0454723	0.0348638	9.29305	3.0786	0.338765	1.38942e-35	3.0775e-05
CTD-2006K23.1	41377004	6.2552e-34	0.600312	-0.606778	0.000593472	0.000506096	0.000593472	0.000506096	0	0.13801	0.188868	0.00355621	9.25732	43.3226	0.493186	2.31419e-28	0.046515
CTD-3222D19.8	41145236	7.30781e-31	0.798795	-0.791303	0.0163205	0.0170232	0.0163205	0.0167012	0	0.164502	0.209441	0.0090263	9.26911	1.11132	0.717367	7.01509e-29	0.0345354
CTD-3252C9.4	41537361	3.84889e-36	1.90627	-1.89703	0.0299703	0.0175293	0.0278932	0.0163791	0	0.607628	0.819871	0.165451	9.27073	237.726	4.28286e-08	4.85116e-12	0.00654401
CTDNEP1	40614727	2.07289e-24	0.771727	-0.767106	0.0495549	0.0568208	0.047181	0.0541063	0	0.135904	0.0874991	0.027574	9.29658	1.93509	0.451594	1.76701e-18	0.000361977
CTNNA1	41691103	2.49819e-38	2.48892	-2.4772	0.0195846	0.00786749	0.0186944	0.00768346	0	0.571024	1.16054	0.131223	9.26375	409.531	4.48947e-08	9.34381e-26	1.7843e-09
CTSS	39260852	1.61472e-11	0.960529	-0.962195	0.240653	0.255717	0.210089	0.220474	0	0.128222	0.140382	0.0954473	9.42901	7.99706	0.0136282	1.49814e-36	4.00351e-09
CTSZ	41303195	6.15945e-33	1.9201	-1.91201	0.0118694	0.0108121	0.0115727	0.010628	0	0.389724	0.33043	0.0461464	9.26482	47.8248	0.0453775	7.46207e-37	2.76819e-07
CUEDC2	40249705	1.98342e-20	1.10794	-1.10716	0.0816024	0.0928456	0.078635	0.0877847	0	0.137374	0.0679096	0.0121521	9.32129	0.227461	0.754982	6.38849e-34	0.0188033
CUL4A	41027018	2.34552e-29	1.47882	-1.47522	0.0623145	0.0503796	0.0602374	0.0487233	0	0.219957	0.50169	0.0746477	9.294	13.6374	0.0483433	3.69191e-35	8.71229e-15
CXCR3	45646277	1.51191e-117	2.24472	-2.2352	0.322255	0.125466	0.261424	0.103382	0	0.708341	1.17654	0.750721	9.36291	723.499	1.76327e-88	2.85068e-33	0.0366998
CYB561D2	41666244	5.70002e-38	2.27853	-2.28799	0.0738872	0.0567978	0.111276	0.078997	0	0.430826	0.459495	0.169211	9.29896	65.9441	1.3895e-05	7.70211e-30	0.0120879
CYB5R1	40934778	3.29877e-28	1.26479	-1.25501	0.0774481	0.0708535	0.0753709	0.068323	0	0.188058	0.303282	0.106347	9.3078	19.0315	0.00843158	3.30619e-23	5.44156e-10
CYC1	40413482	3.61028e-22	0.78017	-0.78471	0.134125	0.12427	0.124332	0.116954	0	0.124498	0.318436	0.128759	9.34475	19.3846	0.00149243	9.08669e-30	0.0101288
CYP20A1	39917096	3.97695e-17	0.559869	-0.568089	0.208902	0.214815	0.180415	0.183023	0	0.0817568	0.167068	0.103458	9.40356	9.45825	0.00885683	8.57301e-32	0.00447951
DAZAP2	38684398	1.40464e-07	1.73613	-1.73617	0.543323	0.543593	0.41454	0.41233	0	0.160741	0.228596	0.173958	9.60385	29.4069	5.92091e-08	3.91023e-25	0.000358163
DBI	41079375	5.10392e-30	1.51556	-1.51413	0.58368	0.495284	0.44184	0.378514	0	0.257543	0.404651	0.266521	9.58274	74.9128	2.06032e-17	3.82797e-23	5.41962e-11
DBN1	41360391	1.04991e-33	0.580069	-0.574303	0.00326409	0.00220842	0.00326409	0.00216241	0	0.266574	0.721411	0.0165536	9.25865	65.4509	0.17383	4.96469e-38	3.0777e-14
DBNL	39642594	1.23513e-14	0.738266	-0.740273	0.202374	0.207545	0.18368	0.184495	0	0.108286	0.198635	0.105717	9.39893	10.1073	0.00826844	1.22955e-15	0.00201091
DCAF12	41160741	4.60565e-31	0.565997	-0.559773	0.0243323	0.0234645	0.0240356	0.0231424	0	0.148638	0.254717	0.0245914	9.27385	3.71222	0.450463	8.68805e-33	0.0107896
DCAF16	40834750	5.4496e-27	0.917232	-0.920884	0.0442136	0.0468369	0.0418398	0.0449965	0	0.168998	0.159273	0.0422926	9.29011	4.6413	0.264073	2.37884e-38	7.19575e-12
DCAF5	40598460	3.17645e-24	1.27853	-1.27453	0.0611276	0.0661146	0.058457	0.063124	0	0.195935	0.139934	0.0162939	9.30336	0.596741	0.649688	2.76823e-36	0.000260804
DCAKD	41326796	2.97574e-33	0.531597	-0.529263	0.0237389	0.0217161	0.0237389	0.02121	0	0.0892284	0.262814	0.0551767	9.2727	21.8683	0.0664608	5.3226e-15	9.87928e-07
DCK	40577947	5.42789e-24	1.01348	-1.01789	0.257567	0.227191	0.230267	0.203451	0	0.11998	0.346226	0.102198	9.41489	10.2908	0.00790262	1.27102e-27	9.64676e-09
DCLRE1C	40700139	2.14338e-25	0.539517	-0.538777	0.0676558	0.0661146	0.0646884	0.062986	0	0.100201	0.261983	0.0307579	9.30403	1.76145	0.433985	1.68604e-33	0.0194083
DCP1B	41296137	7.65109e-33	1.91404	-1.9262	0.0296736	0.0237405	0.0287834	0.0234645	0	0.400352	0.450133	0.076592	9.27453	34.8156	0.0161166	1.22437e-33	0.0250835
DCTN6	40595974	3.39004e-24	0.688101	-0.691747	0.0673591	0.0761905	0.0646884	0.0723718	0	0.101487	0.0682776	0.0707104	9.31001	8.35117	0.0771217	8.57251e-17	0.00229113
DCUN1D4	41416490	1.81364e-34	1.50693	-1.50824	0.027003	0.0187716	0.0261128	0.0185875	0	0.242467	0.588933	0.0946972	9.27125	67.2609	0.00205079	2.58321e-07	0.0110201
DDA1	41009738	3.86495e-29	1.33106	-1.33359	0.0839763	0.07366	0.0801187	0.0708535	0	0.158485	0.342764	0.124675	9.31011	25.2796	0.00190802	1.64732e-33	0.000990028
DDB2	41163849	4.19778e-31	1.51774	-1.52658	0.106825	0.0909593	0.0988131	0.0857143	0	0.320827	0.336753	0.196271	9.32261	52.0343	1.80996e-06	9.38569e-34	0.00047445
DDOST	40521252	2.35292e-23	1.36518	-1.36251	0.18546	0.175753	0.171513	0.158546	0	0.150911	0.272343	0.1447	9.37919	20.4495	0.000342589	1.57358e-33	0.0380933
DDRGK1	40591777	3.78338e-24	1.38061	-1.38754	0.126706	0.120957	0.117507	0.11355	0	0.163988	0.23873	0.132643	9.34211	20.3475	0.0012698	4.23986e-26	0.000146253
DDX18	37145307	0.182525	0.945344	-0.948433	0.389318	0.459581	0.317804	0.361629	0	0.0949965	0.0474521	0.0130812	9.54974	0.150401	0.698156	2.97413e-33	0.0145188
DDX26B	41307353	5.41991e-33	1.51537	-1.51105	0.020178	0.015551	0.0192878	0.0154129	0	0.240585	0.511384	0.0467393	9.26859	22.0677	0.10449	3.29519e-28	4.33594e-12
DEF6	40706859	1.78935e-25	1.49723	-1.4969	0.171513	0.152749	0.156973	0.141109	0	0.252397	0.340017	0.148648	9.36484	22.9754	0.000232944	2.7241e-18	6.78906e-09
DEK	39940894	2.36358e-17	1.34714	-1.34829	0.3727	0.344928	0.302374	0.278859	0	0.196247	0.308254	0.209471	9.48848	40.3917	3.00319e-09	7.07659e-30	0.0457781
DENND5B	41361130	1.02604e-33	0.745156	-0.740425	0.00682493	0.00690131	0.00682493	0.00690131	0	0.161109	0.05463	0.0171659	9.26191	16.4545	0.32589	1.28327e-29	0.0247454
DENND6B	41401975	2.8623e-34	0.658075	-0.646947	0.0109792	0.00828157	0.0109792	0.00809754	0	0.146609	0.477974	0.0477583	9.26317	70.6835	0.0249121	1.36112e-33	0.0181419
DERL1	41394868	3.57707e-34	2.18849	-2.19439	0.116914	0.0835059	0.107418	0.0799632	0	0.412453	0.586922	0.253438	9.31902	95.3171	4.68189e-10	2.72539e-49	7.34916e-41
DESI1	40629679	1.39811e-24	0.768337	-0.768466	0.0575668	0.0653324	0.0557864	0.063078	0	0.0933883	0.046131	0.0215729	9.30252	0.969223	0.557546	1.28116e-33	0.0301768
DGCR6L	40432711	2.23012e-22	1.29732	-1.28952	0.191691	0.1804	0.175074	0.165079	0	0.188234	0.262516	0.170131	9.38248	27.9288	2.28017e-05	6.91622e-15	0.0247128
DGCR8	41351991	1.36325e-33	1.69494	-1.7072	0.0183976	0.015597	0.0181009	0.0154129	0	0.282613	0.366065	0.0500827	9.26841	29.7561	0.061534	3.05077e-30	0.0368271
DGKH	41097966	2.9571e-30	1.46875	-1.47581	0.0189911	0.0206119	0.0183976	0.0198298	0	0.298047	0.136601	0.0223939	9.27157	4.32066	0.433218	1.11731e-34	9.40626e-05
DHRS12	41199954	1.423e-31	1.25427	-1.25167	0.0513353	0.0452266	0.0498516	0.0441224	0	0.157643	0.32473	0.106818	9.28979	29.8834	0.00464946	3.47415e-15	0.0389637
DHRS4L2	40192137	7.78257e-20	0.54719	-0.542981	0.0608309	0.073752	0.0569733	0.0703474	0	0.0416803	0.0222818	0.00253363	9.30788	0.011075	0.953571	6.71962e-29	0.0276437
DHX58	41219876	7.80549e-32	0.691023	-0.690299	0.0169139	0.0176674	0.0169139	0.0174833	0	0.111571	0.137542	0.0150798	9.26955	2.63525	0.563944	3.85733e-33	3.78043e-05
DIAPH1	40881543	1.47938e-27	1.7637	-1.76477	0.118694	0.103106	0.108902	0.0961123	0	0.373132	0.36963	0.189907	9.33085	46.9426	2.78299e-06	4.15276e-29	0.0218253
DIP2A	40907666	7.10012e-28	0.653851	-0.648056	0.0626113	0.0608236	0.0590504	0.0573729	0	0.175646	0.251238	0.0668001	9.3003	8.96489	0.0831962	1.6363e-30	1.54388e-05
DIS3	40506000	3.47876e-23	0.718253	-0.720246	0.0632047	0.0692892	0.0608309	0.0655164	0	0.0890442	0.129557	0.0393312	9.30548	2.89658	0.305819	1.07363e-31	0.00014949
DLEU1	40880159	1.53787e-27	0.680225	-0.683637	0.0445104	0.0437083	0.0424332	0.0417299	0	0.0932988	0.272596	0.0691238	9.28819	13.2192	0.066135	2.57487e-39	1.07371e-16
DLGAP1-AS1	40961097	1.56026e-28	1.4394	-1.43936	0.058457	0.0518979	0.0551929	0.0495974	0	0.332901	0.380295	0.133681	9.29455	39.3661	0.000626241	1.27181e-22	0.00119412
DMWD	41420160	1.61567e-34	1.20286	-1.20049	0.0106825	0.00671728	0.0103858	0.00657925	0	0.244628	0.707498	0.0661925	9.26217	165.568	0.00144895	1.4456e-11	0.00029732
DNAJB1	40493761	4.75579e-23	1.60804	-1.60824	0.233234	0.206119	0.194065	0.177226	0	0.288036	0.365608	0.290249	9.40082	77.9654	1.65948e-13	1.16259e-26	0.011154
DNAJC17	40928749	3.91347e-28	1.42956	-1.41844	0.0299703	0.0320681	0.0293769	0.0311019	0	0.191583	0.18061	0.009885	9.27967	0.446256	0.763808	1.14563e-30	0.0263983
DNAJC19	38938172	3.36119e-09	0.948792	-0.94835	0.270623	0.288843	0.236499	0.250242	0	0.076125	0.150031	0.0592575	9.44991	3.09438	0.119348	6.84473e-34	4.70961e-07
DNAJC21	40935139	3.26516e-28	1.07154	-1.07168	0.0421365	0.0465148	0.0400593	0.0441684	0	0.206795	0.0418928	0.0269469	9.28968	2.27454	0.420075	3.42057e-31	0.0354453
DNAJC8	39443692	5.83588e-13	1.72073	-1.7309	0.320178	0.318565	0.273294	0.269887	0	0.207225	0.212055	0.161199	9.47031	22.8725	1.20328e-05	2.47949e-32	0.0260322
DNASE1L1	41499028	1.31958e-35	1.16702	-1.15576	0.0192878	0.0138026	0.0183976	0.0137566	0	0.178518	0.498878	0.0751666	9.26739	75.5686	0.0039461	3.09094e-37	6.68814e-07
DOCK11	40797144	1.53818e-26	0.591242	-0.597108	0.0507418	0.052864	0.0498516	0.0507937	0	0.113896	0.165665	0.0448804	9.29438	4.90912	0.227264	0	1.57645e-284
DPH7	41268562	1.77966e-32	0.731698	-0.739689	0.051632	0.0460087	0.0507418	0.0448125	0	0.0933276	0.282216	0.0678803	9.29034	12.0405	0.0679456	4.7258e-07	0.00364007
DPM1	40382970	7.71588e-22	0.955595	-0.95601	0.165875	0.160801	0.154303	0.149252	0	0.145327	0.225076	0.141229	9.36892	20.1141	0.000527301	2.09908e-33	0.010035
DPP3	41167228	3.79495e-31	0.66317	-0.659088	0.0183976	0.0183115	0.0183976	0.0181274	0	0.146178	0.222576	0.0161767	9.2701	2.5813	0.567142	2.48079e-31	0.000818778
DPP7	39912319	4.41286e-17	1.91126	-1.9225	0.313353	0.301679	0.272107	0.257695	0	0.173403	0.236987	0.148318	9.46052	19.9441	5.29617e-05	3.31409e-27	0.0128545
DPP8	40848650	3.70503e-27	1.26098	-1.26904	0.0617211	0.0644122	0.0578635	0.0619738	0	0.175668	0.0912619	0.0876033	9.30239	14.8223	0.0232489	5.23222e-32	0.00655171
DPYSL2	41338117	2.09644e-33	1.54725	-1.55738	0.0163205	0.0136646	0.0160237	0.0133885	0	0.356347	0.346089	0.0396719	9.26702	24.0902	0.11226	5.7128e-16	0.000522237
DRAP1	38743804	6.08131e-08	1.35615	-1.34524	0.443027	0.446653	0.357567	0.355464	0	0.178431	0.22747	0.0849023	9.54729	6.93143	0.0119838	1.49549e-20	0.00100262
DRG2	40933637	3.40725e-28	1.35888	-1.36141	0.0569733	0.0574189	0.0563798	0.0552105	0	0.174295	0.193569	0.0583134	9.29772	7.16581	0.131355	6.46868e-17	0.0102211
DTHD1	41526572	5.44954e-36	1.19244	-1.19297	0.0041543	0.000644122	0.0041543	0.000644122	0	0.873512	1.85904	0.0386781	9.25775	1015.18	3.6224e-05	7.25179e-24	0.0310005
DUSP11	40789394	1.90276e-26	1.50442	-1.50036	0.118101	0.103658	0.110089	0.0983667	0	0.223946	0.361056	0.128695	9.33119	20.9264	0.00181841	2.99974e-17	0.00156554
DUSP2	42420125	1.30865e-49	1.83748	-1.83158	0.512166	0.0838279	0.153709	0.0492294	0	0.69296	2.17082	0.429971	9.357	390.182	1.67181e-37	8.84506e-44	0.00233667
DXO	41027163	2.33569e-29	0.796278	-0.781536	0.0267062	0.0279273	0.0267062	0.0275592	0	0.0900174	0.204121	0.00283599	9.27683	0.0411405	0.937821	7.10303e-29	0.0276856
DYNC1H1	40509250	3.20106e-23	1.00185	-1.00437	0.078635	0.0864504	0.0753709	0.0812514	0	0.191216	0.0699604	0.0842766	9.31722	10.6207	0.0368116	5.57202e-30	0.019039
DYNC1I2	40924232	4.44727e-28	1.4211	-1.41413	0.0940653	0.0853002	0.0902077	0.0798252	0	0.114119	0.351212	0.0514699	9.31805	3.99275	0.206881	1.06384e-31	4.95398e-05
DYNC1LI1	40992228	6.39854e-29	2.0654	-2.06891	0.0534125	0.0485852	0.0513353	0.0461008	0	0.287088	0.346267	0.103219	9.292	26.1927	0.00686502	2.20103e-13	4.24773e-14
DYNLRB1	40739999	7.31451e-26	2.08525	-2.07961	0.381009	0.339867	0.318694	0.288337	0	0.282153	0.293797	0.31672	9.48666	94.127	2.57175e-19	1.17677e-33	0.0119142
EAPP	39492435	2.32263e-13	1.54484	-1.55553	0.258457	0.270393	0.221365	0.229814	0	0.195749	0.140109	0.16404	9.43884	23.2379	2.03981e-05	3.19126e-19	6.4733e-14
ECD	41064367	7.91678e-30	0.995356	-1.00106	0.0317507	0.0323441	0.031454	0.0317	0	0.114688	0.199422	0.0356877	9.28003	5.52356	0.28335	5.4352e-34	0.00337212
ECHDC1	40388437	6.73717e-22	0.702687	-0.699278	0.0851632	0.0932137	0.0801187	0.0881067	0	0.104347	0.106831	0.0190839	9.32189	0.531081	0.621584	3.09425e-22	7.67639e-05
EDARADD	41219271	7.94944e-32	1.41011	-1.4099	0.0278932	0.0243846	0.0275964	0.0238785	0	0.289276	0.336212	0.0786018	9.2748	36.0293	0.0152014	9.40104e-35	0.000459179
EDEM2	41138884	8.82532e-31	1.26398	-1.26502	0.0504451	0.0426961	0.0492582	0.041868	0	0.246789	0.406806	0.0935141	9.28812	25.338	0.0112025	2.40981e-15	0.00236799
EDF1	35105030	0.00010494	1.26127	-1.25827	1.10534	1.26846	0.645697	0.693306	0	0.0649881	0.0591576	0.0928226	9.95468	12.6437	0.000377532	0.0109149	0.000106245
EDRF1	41100320	2.7592e-30	0.780479	-0.779164	0.0329377	0.0349206	0.0320475	0.0339545	0	0.122537	0.0842718	0.0384095	9.28171	5.88043	0.252124	1.14409e-28	0.00531898
EFCAB14	40642542	9.95175e-25	0.958116	-0.951196	0.0884273	0.0918795	0.0860534	0.0852082	0	0.160687	0.173689	0.0354275	9.32133	2.0542	0.34901	2.3019e-10	3.00114e-49
EFCAB2	41346228	1.63035e-33	1.23263	-1.22989	0.00830861	0.00759144	0.00830861	0.00749942	0	0.254669	0.261609	0.0264197	9.26247	28.817	0.173728	0	0
EFHD2	41373091	7.06783e-34	1.28163	-1.28105	0.0382789	0.0271912	0.0350148	0.026363	0	0.638078	0.609946	0.153587	9.27748	115.787	3.25267e-06	5.68164e-32	0.0260985
EFTUD2	40939642	2.87347e-28	0.830371	-0.833579	0.0305638	0.0357948	0.0299703	0.0345526	0	0.135423	0.0276377	0.0169006	9.28203	1.12537	0.625467	1.22552e-29	0.00829014
EHBP1	41107629	2.22473e-30	0.910597	-0.907991	0.0198813	0.021256	0.0192878	0.020796	0	0.193976	0.162833	0.0110783	9.27206	1.06738	0.683686	2.04007e-32	3.55778e-23
EHD4	41037382	1.73677e-29	1.4446	-1.44723	0.0560831	0.0494134	0.0510386	0.047205	0	0.343604	0.335342	0.114875	9.29273	33.2665	0.00219333	7.60532e-34	0.00601859
EID2B	40914453	5.86301e-28	0.642591	-0.643649	0.0272997	0.0311019	0.027003	0.0299977	0	0.101195	0.117856	0.0196191	9.27884	1.61198	0.57646	7.82467e-60	1.27227e-42
EIF1AX	38201926	5.52659e-05	0.559149	-0.554806	0.373591	0.408236	0.303858	0.32473	0	0.0548272	0.11061	0.0912495	9.52189	7.35742	0.0093873	1.30392e-35	1.13032e-07
EIF2AK2	40491464	5.04269e-23	1.24644	-1.24056	0.108605	0.101909	0.0970326	0.0941339	0	0.210248	0.276969	0.110808	9.3292	15.8904	0.00663681	1.87823e-33	0.0103557
EIF4EBP1	41244345	3.71998e-32	1.57152	-1.5739	0.0382789	0.0324822	0.0373887	0.03147	0	0.297277	0.420316	0.0669004	9.28077	16.7286	0.058847	1.14216e-16	0.00484995
EIF4H	39279852	1.15499e-11	1.1402	-1.14381	0.235015	0.247757	0.208309	0.215919	0	0.124625	0.162413	0.0854241	9.42417	6.56689	0.0273079	0	0
EIF5A2	41219774	7.82957e-32	1.54718	-1.55422	0.0252226	0.0217161	0.0249258	0.021026	0	0.244208	0.417664	0.0384379	9.27287	10.15	0.208686	1.97903e-23	0.02957
EIF5B	38208970	5.11833e-05	0.856442	-0.847748	0.275074	0.322843	0.231751	0.260824	0	0.0886631	0.0476155	0.0407656	9.46863	1.35562	0.277874	2.95169e-27	0.012879
ELOVL5	40430002	2.38707e-22	1.44317	-1.44234	0.156973	0.153577	0.14451	0.138256	0	0.264576	0.2189	0.121225	9.36385	15.2204	0.00290501	3.12467e-39	0.00265098
EMB	41398670	3.17508e-34	1.78973	-1.79468	0.283086	0.231194	0.236202	0.195215	0	0.407218	0.409364	0.381616	9.41896	137.637	7.27826e-24	1.4892e-26	0.0259288
EMC10	39190699	5.45378e-11	0.935221	-0.946198	0.2	0.22144	0.172404	0.191396	0	0.103981	0.104381	0.0727913	9.40645	4.65037	0.0663848	3.42188e-35	1.78541e-31
EMC2	41110339	2.05385e-30	1.32101	-1.32536	0.0531157	0.0499655	0.0510386	0.0481251	0	0.22715	0.22229	0.0419259	9.29284	4.54604	0.248046	3.77425e-43	2.28223e-11
EMD	40604239	2.73007e-24	1.56118	-1.56708	0.0750742	0.079043	0.0709199	0.0756844	0	0.19285	0.118229	0.100348	9.31243	15.9713	0.0126056	1.52611e-28	1.18162e-05
EMILIN2	41315515	4.21511e-33	1.32663	-1.31025	0.0139466	0.0110421	0.0136499	0.0108581	0	0.318413	0.462989	0.0315442	9.26516	21.6335	0.170186	8.9563e-30	0.00828007
EMP2	41274774	1.47209e-32	0.584974	-0.58899	0.00919881	0.0101679	0.00919881	0.0100759	0	0.0781183	0.114054	0.0173945	9.26418	8.02888	0.420792	1.34474e-27	0.000635159
ENO2	41175620	2.95293e-31	1.23056	-1.2265	0.0474777	0.0403037	0.0459941	0.0389234	0	0.218211	0.381079	0.0933489	9.28642	26.0092	0.0109515	2.2633e-28	0.0102357
ENPP4	41439547	8.76092e-35	0.900246	-0.901057	0.0106825	0.00657925	0.0103858	0.00653324	0	0.190418	0.659392	0.043243	9.26209	78.4511	0.0301966	2.71058e-27	2.62609e-10
ENY2	39743757	1.57675e-15	1.96201	-1.96974	0.245401	0.24311	0.219585	0.212422	0	0.201467	0.242584	0.155617	9.42249	21.7125	6.45647e-05	1.04372e-13	8.09846e-05
EP300	40805165	1.23374e-26	1.00839	-1.01974	0.0543027	0.0512997	0.0531157	0.0498275	0	0.163835	0.338057	0.0428151	9.29379	4.46507	0.252973	2.80809e-12	9.52107e-06
EPC1	37755912	0.00381804	1.00652	-1.02288	0.338279	0.397654	0.277151	0.317874	0	0.133414	0.00613755	0.097828	9.51355	8.18385	0.00526425	1.22669e-29	3.39459e-07
EPS15	41563630	1.64532e-36	2.27721	-2.28058	0.0783383	0.0603635	0.0735905	0.057833	0	0.498343	0.434481	0.238836	9.30152	111.3	1.06521e-09	5.94529e-07	6.01772e-14
EPS8	41327522	2.90971e-33	0.546281	-0.543578	0.00563798	0.00588912	0.00563798	0.00565908	0	0.102315	0.152703	0.00700004	9.26116	2.97397	0.701833	1.10423e-28	0.00976225
ERAP1	41273421	1.53423e-32	1.8278	-1.8219	0.047181	0.0410858	0.0451039	0.0397055	0	0.26677	0.329355	0.0784099	9.28688	18.3382	0.0314351	9.81387e-05	3.98837e-08
ERCC5	40936611	3.13162e-28	0.800457	-0.793945	0.0462908	0.0503796	0.0456973	0.0486312	0	0.0857416	0.0793039	0.00468693	9.29245	0.0775988	0.878519	3.27427e-24	0.0329343
ERF	41254659	2.71874e-32	0.890021	-0.889778	0.0115727	0.0113642	0.0109792	0.0111341	0	0.159095	0.179986	0.0183485	9.26513	7.82633	0.405176	2.62052e-43	7.16731e-17
ERGIC2	39972864	1.16815e-17	1.08662	-1.10033	0.181899	0.182057	0.164688	0.163791	0	0.10105	0.200863	0.0645414	9.38257	4.17085	0.0996688	1.28116e-25	0.0105978
ERV3-1	40455489	1.25649e-22	1.36614	-1.37095	0.0816024	0.0914194	0.0774481	0.0864964	0	0.186786	0.0384157	0.0738158	9.3205	7.54705	0.0710855	1.94164e-29	0.0325054
ESM1	41494554	1.52271e-35	2.21332	-2.21026	0.0074184	0.00276052	0.00682493	0.0026225	0	0.649265	1.17977	0.05629	9.2594	299.84	0.000574894	2.07303e-37	1.24391e-12
ESRRA	41284594	1.09006e-32	1.57585	-1.57265	0.015727	0.0140787	0.0154303	0.0139406	0	0.208794	0.315088	0.0414683	9.26723	23.0315	0.115224	3.26659e-33	0.00388833
ESYT1	40603099	2.81291e-24	0.952938	-0.956619	0.179525	0.155832	0.162018	0.141109	0	0.145683	0.394198	0.137764	9.36724	20.0167	0.000584395	5.71432e-33	0.00466375
ETFA	40864746	2.36627e-27	1.63225	-1.6231	0.116617	0.103244	0.110386	0.0976766	0	0.239513	0.355122	0.18836	9.33074	44.9207	4.73142e-06	2.62726e-34	0.00334952
ETFB	39870573	1.08829e-16	1.19114	-1.18249	0.199407	0.200092	0.181602	0.180492	0	0.144882	0.213353	0.141622	9.3943	18.6986	0.000436135	3.88913e-159	0
ETFDH	40840103	4.69781e-27	0.976601	-0.974869	0.0261128	0.0322981	0.0255193	0.031332	0	0.135138	0.00786674	0.030068	9.27943	3.90034	0.384715	3.47575e-260	0
ETV2	41401976	2.86222e-34	1.63848	-1.6375	0.0166172	0.010536	0.0163205	0.010306	0	0.266494	0.761509	0.0892332	9.26511	144.66	0.000405059	8.63675e-05	2.9918e-11
FAAP100	41292429	8.57326e-33	0.918431	-0.920257	0.0136499	0.0120083	0.0136499	0.0119163	0	0.192626	0.387	0.0341522	9.26574	19.13	0.178963	1.06559e-18	0.0288397
FADD	41491078	1.70173e-35	1.87532	-1.87594	0.0652819	0.0487693	0.0637982	0.047389	0	0.273758	0.498095	0.143444	9.29328	49.4611	0.000179847	5.82529e-143	4.06344e-42
FAF2	41024594	2.51603e-29	0.795085	-0.797186	0.0329377	0.0356568	0.0329377	0.0345986	0	0.127751	0.0997125	0.00643105	9.28218	0.249193	0.8055	1.78745e-18	2.38911e-06
FAH	41271276	1.63813e-32	1.11142	-1.10271	0.00801187	0.00740741	0.00801187	0.0073614	0	0.217933	0.405631	0.00770375	9.26234	2.38644	0.701777	9.27154e-22	1.44522e-10
FAHD2B	41261521	2.206e-32	1.44543	-1.45659	0.0216617	0.0200138	0.0216617	0.0199678	0	0.226617	0.276164	0.0476654	9.27146	18.8525	0.101351	1.75425e-27	0.0329087
FAM129A	42285793	2.03284e-47	1.42703	-1.43213	0.0905045	0.0536462	0.084273	0.0494594	0	0.578517	0.756902	0.429444	9.29847	422.229	6.00835e-29	1.57281e-125	2.59248e-10
FAM131A	41377896	6.08335e-34	0.632498	-0.643649	0.0103858	0.00878767	0.010089	0.00860363	0	0.108539	0.304033	0.0290876	9.26343	28.099	0.159511	1.40948e-24	0.000487863
FAM162A	38798886	2.74292e-08	0.872425	-0.860853	0.18724	0.215505	0.167062	0.190568	0	0.0644859	0.0808499	0.00848858	9.40189	0.0703834	0.824984	2.72114e-11	0.00497102
FAM168B	41229368	5.85793e-32	0.618844	-0.623242	0.0219585	0.0224523	0.0219585	0.0217161	0	0.103486	0.142097	0.038749	9.273	10.6334	0.196546	3.8497e-33	0.0336414
FAM172A	40848361	3.73492e-27	0.857212	-0.85172	0.0780415	0.0775707	0.072997	0.0740281	0	0.136581	0.170657	0.092763	9.31187	13.6718	0.020592	1.61814e-36	8.1656e-25
FAM192A	40586481	4.3448e-24	0.956315	-0.955816	0.0712166	0.0755003	0.0676558	0.0714516	0	0.148644	0.143045	0.0109177	9.31002	0.23579	0.761655	3.54897e-34	0.0182231
FAM208A	40790011	1.87084e-26	0.58048	-0.577849	0.0632047	0.0656545	0.0593472	0.063124	0	0.0938938	0.121068	0.0716639	9.30333	9.52188	0.0681646	1.58618e-19	6.23794e-05
FAM215B	40328165	2.97363e-21	1.05332	-1.05366	0.203858	0.187992	0.183976	0.167978	0	0.14417	0.310523	0.158863	9.38796	24.2969	7.18674e-05	4.30998e-21	3.96081e-05
FAM219B	40734033	8.59714e-26	1.08485	-1.07619	0.0489614	0.0536002	0.0468843	0.0520819	0	0.169587	0.0874768	0.0455735	9.29466	4.80457	0.22977	5.17837e-07	0.00180186
FAM35A	41374539	6.75557e-34	1.33928	-1.33308	0.0391691	0.0291235	0.0382789	0.0284794	0	0.258038	0.540646	0.0982739	9.27878	41.83	0.00408714	3.6158e-29	2.54338e-06
FAM50B	41488021	1.87637e-35	0.930505	-0.932615	0.037092	0.0271452	0.037092	0.0267311	0	0.193819	0.528089	0.121035	9.27733	69.253	0.000374061	1.23658e-29	0.00017042
FAM53B	41428842	1.22871e-34	1.38199	-1.38459	0.0222552	0.0165631	0.0219585	0.0161951	0	0.367477	0.470807	0.0712533	9.26939	53.036	0.0101517	6.46205e-13	8.34755e-10
FAM63B	41044647	1.40633e-29	0.910542	-0.914075	0.0676558	0.0642742	0.064095	0.0603175	0	0.169126	0.23995	0.0993236	9.30285	18.5716	0.0113351	5.31074e-11	6.64892e-09
FAM73B	41080792	4.89633e-30	0.837344	-0.837871	0.0207715	0.0195997	0.0204748	0.0192317	0	0.100882	0.396645	0.0120845	9.27112	1.16283	0.690916	7.92931e-20	0.00102408
FAM78A	40977684	9.71127e-29	1.21771	-1.21626	0.0462908	0.0469749	0.0448071	0.0454566	0	0.163754	0.165137	0.0141756	9.2904	0.556579	0.69369	3.96017e-19	0.0122187
FAM91A1	40945417	2.43864e-28	0.778288	-0.780556	0.0216617	0.0259489	0.0210682	0.0252588	0	0.136722	0.00268351	0.0136608	9.27511	1.44188	0.62032	3.87713e-31	0.00236121
FAM98C	40991426	6.54769e-29	0.781175	-0.784969	0.0658754	0.0612376	0.0617211	0.0588452	0	0.0904424	0.27398	0.0880354	9.30094	14.9828	0.024752	2.0163e-31	0.000252574
FANCG	41415426	1.87542e-34	1.87195	-1.86897	0.00949555	0.00754543	0.00949555	0.00749942	0	0.361879	0.407316	0.0182483	9.26257	14.4458	0.326344	2.92414e-20	0.0364604
FANK1	41464289	3.9975e-35	0.906364	-0.919875	0.00474777	0.00239245	0.00445104	0.00225443	0	0.618795	0.765966	0.040496	9.2589	358.615	0.00143501	3.51319e-08	3.35006e-07
FASTKD3	41128440	1.20286e-30	1.51608	-1.52616	0.0198813	0.0192317	0.0192878	0.0187716	0	0.27707	0.307268	0.0130618	9.2708	1.63108	0.653181	1.14106e-38	3.54947e-16
FBXO11	40867390	2.1979e-27	0.929957	-0.937857	0.0433234	0.0460087	0.041543	0.0444444	0	0.120076	0.143277	0.0602	9.28951	9.91115	0.103873	4.96402e-10	3.18154e-06
FBXO30	41495648	1.47034e-35	1.71922	-1.72687	0.00771513	0.00450886	0.00771513	0.00450886	0	0.35405	0.693202	0.0452286	9.26051	124.994	0.0100595	1.81138e-07	0.0267767
FBXO44	41228104	6.08638e-32	0.580697	-0.575002	0.0551929	0.0463768	0.0525223	0.0447665	0	0.13418	0.404522	0.0880742	9.29089	18.8253	0.0222231	9.98297e-39	2.7372e-10
FBXW5	41106961	2.26897e-30	1.54883	-1.54748	0.201484	0.159006	0.182789	0.144007	0	0.299669	0.499239	0.233836	9.37103	57.9481	4.8171e-09	3.55436e-35	7.66672e-47
FBXW7	41274231	1.49672e-32	1.08691	-1.08906	0.0525223	0.0453186	0.0504451	0.0427421	0	0.162962	0.350396	0.116923	9.28996	36.1532	0.0016849	0	5.95357e-256
FDFT1	40345112	1.96342e-21	0.556149	-0.559917	0.208309	0.192731	0.183976	0.167748	0	0.0772381	0.316189	0.0101673	9.39097	0.17391	0.733325	1.86201e-33	3.30979e-05
FEZ2	41068553	7.00548e-30	0.874805	-0.877321	0.051632	0.0468829	0.0501484	0.0452726	0	0.103082	0.325686	0.0828391	9.29079	18.5821	0.0240684	1.81281e-34	0.00430482
FFAR4	41337646	2.12725e-33	0.692847	-0.688501	0.00178042	0.00202438	0.00178042	0.00202438	0	0.144755	0.054766	0.0032078	9.25839	3.64904	0.758075	2.41757e-27	0.00529724
FGFR1OP	41068818	6.95143e-30	0.713315	-0.723477	0.0178042	0.0200138	0.0172107	0.0195997	0	0.151012	0.0961432	0.0100887	9.27108	0.955361	0.717943	1.48749e-22	2.90319e-25
FICD	41280482	1.23629e-32	1.37425	-1.37054	0.0151335	0.0121003	0.0142433	0.0117782	0	0.302827	0.524659	0.0326866	9.26594	18.113	0.189335	1.30575e-26	0.0451982
FKBP1A	38415300	4.71178e-06	0.721861	-0.724867	0.382196	0.399126	0.318991	0.328364	0	0.104069	0.183844	0.0461582	9.51795	1.98251	0.185098	2.40392e-34	0.00624583
FKBP1B	41465835	3.80574e-35	1.25788	-1.24347	0.00593472	0.00271452	0.00593472	0.00266851	0	0.370139	1.0138	0.0520252	9.25922	389.725	0.000361626	1.24972e-21	4.0572e-10
FKBP2	41458572	4.7938e-35	1.49958	-1.48383	0.279822	0.219968	0.232641	0.187026	0	0.370911	0.466956	0.311472	9.41263	91.1179	2.38202e-16	1.3208e-28	4.77399e-10
FKBP3	40025767	3.58703e-18	1.88645	-1.89097	0.15727	0.15988	0.140356	0.142075	0	0.226061	0.199778	0.12856	9.36761	15.9517	0.00183245	4.68172e-26	0.0133043
FLII	40947205	2.31775e-28	0.870608	-0.87435	0.05727	0.0520359	0.0548961	0.0503796	0	0.124123	0.351071	0.0698784	9.29447	11.7502	0.0663283	1.17851e-33	3.37981e-09
FLYWCH2	41020342	2.84537e-29	0.632939	-0.642001	0.0866469	0.078951	0.084273	0.0759604	0	0.10252	0.292921	0.111522	9.3135	19.1529	0.00597459	4.01839e-19	0.000977561
FNIP1	39815377	3.52855e-16	0.877133	-0.874858	0.108309	0.126248	0.0991098	0.118565	0	0.132896	0.0264479	0.0626744	9.34356	4.42092	0.129754	2.27145e-30	0.0111488
FOPNL	41052715	1.11205e-29	1.34558	-1.34426	0.0632047	0.0565908	0.0596439	0.0547044	0	0.182007	0.334318	0.0742168	9.29786	11.5368	0.0550072	1.29736e-13	0.0260684
FOSL2	41443508	7.72881e-35	1.24222	-1.23651	0.0181009	0.0124224	0.0175074	0.0121003	0	0.518519	0.609192	0.0761905	9.26642	98.1189	0.00192467	1.65501e-34	0.000487579
FOXJ3	41028090	2.27381e-29	0.547142	-0.551619	0.0356083	0.0389694	0.0353116	0.0377272	0	0.0910586	0.0702431	0.0416391	9.28444	6.36583	0.21566	5.25963e-35	0.00144674
FOXN2	40929005	3.88519e-28	0.841326	-0.848939	0.0320475	0.0357028	0.031454	0.0347366	0	0.130957	0.109214	0.00807485	9.28209	0.372934	0.771014	3.18394e-34	0.00229113
FOXN3	39541994	8.9612e-14	0.501213	-0.510233	0.145104	0.169128	0.134421	0.152565	0	0.0634647	0.0404313	0.0390326	9.37193	1.45326	0.348388	1.07896e-23	0.0201288
FTSJ1	41216167	8.73052e-32	1.51131	-1.50816	0.0406528	0.0360248	0.0400593	0.0351507	0	0.228799	0.33297	0.088238	9.28312	27.4734	0.0129769	2.95781e-15	9.50763e-06
FUBP1	40293060	6.98484e-21	1.01715	-1.01333	0.123739	0.124086	0.114837	0.114424	0	0.198161	0.240568	0.102196	9.3437	11.854	0.0146078	7.8486e-30	0.0256349
FUCA2	41547648	2.76079e-36	1.70076	-1.70242	0.027003	0.0171613	0.0264095	0.0168392	0	0.432151	0.706988	0.116365	9.2702	122.579	7.08911e-05	1.58194e-44	2.90243e-23
FXYD1	41513764	8.22661e-36	0.85676	-0.854106	0.0480712	0.0320681	0.0442136	0.0299977	0	0.330705	0.624325	0.202524	9.28143	155.36	9.52741e-09	3.6488e-27	0.00415914
FYCO1	41369689	7.85903e-34	1.73853	-1.73482	0.0148368	0.0110421	0.0145401	0.0109041	0	0.501704	0.563996	0.0481439	9.26526	42.7255	0.050959	1.641e-40	4.2926e-17
FYN	39896070	6.27899e-17	0.756352	-0.768106	0.25638	0.242236	0.217507	0.205935	0	0.203616	0.279507	0.163465	9.42311	23.8183	2.16405e-05	9.97667e-28	0.000717493
GABARAP	41367870	8.31755e-34	1.36114	-1.36042	0.0252226	0.0195997	0.0252226	0.0191396	0	0.19937	0.515996	0.0453158	9.27159	15.8529	0.132361	2.56655e-30	0.0145606
GABARAPL1	41226033	6.47994e-32	0.812825	-0.817605	0.0237389	0.0239706	0.0234421	0.0228203	0	0.223085	0.129951	0.0724446	9.27408	34.8815	0.0164126	1.71028e-31	0.00159176
GABPA	41184334	2.27462e-31	1.27834	-1.28255	0.0139466	0.0153669	0.0136499	0.0150909	0	0.209278	0.120331	0.0015137	9.26784	0.0661812	0.933431	2.47917e-32	0.0492128
GABPB1	38495277	1.73966e-06	0.748696	-0.749639	0.205935	0.245135	0.183383	0.211732	0	0.0755115	0.048928	0.0809235	9.42045	5.68379	0.0463747	1.31765e-18	0.0287858
GALNT1	41057766	9.59842e-30	0.855406	-0.849442	0.015727	0.0175753	0.0151335	0.0172993	0	0.148748	0.158242	0.00503996	9.26937	0.388642	0.841632	1.22994e-24	2.11303e-19
GALNT10	41154309	5.57886e-31	1.66121	-1.65142	0.0243323	0.0218081	0.0234421	0.021302	0	0.510501	0.390817	0.0725852	9.27282	36.0933	0.0198959	6.5685e-31	1.37378e-09
GALNT11	41105172	2.39181e-30	1.05854	-1.05564	0.0557864	0.0484932	0.0543027	0.047205	0	0.143045	0.368171	0.0911885	9.29217	21.1976	0.0147621	1.87017e-53	1.08823e-284
GALNT6	41660144	6.9746e-38	1.16794	-1.16671	0.0267062	0.016011	0.025816	0.0155049	0	0.300713	0.662787	0.137154	9.2695	174.621	2.44079e-06	6.37343e-25	5.70335e-07
GAS2L1	41348466	1.52095e-33	1.12219	-1.11306	0.00267062	0.00230044	0.00267062	0.00225443	0	0.322282	0.487504	0.00955092	9.25864	24.4156	0.447306	9.14815e-35	0.00108312
GBP3	41232208	5.37525e-32	1.37023	-1.38251	0.0759644	0.0607775	0.0718101	0.0582011	0	0.202882	0.453436	0.136935	9.30156	36.4164	0.000490333	1.04474e-106	1.32727e-35
GBP5	41589394	7.11825e-37	1.76374	-1.76717	0.0768546	0.0536002	0.0694362	0.0490453	0	0.620607	0.593262	0.267693	9.29728	151.162	6.29641e-12	3.77916e-32	1.26341e-05
GCC1	41246024	3.53504e-32	1.388	-1.38428	0.020178	0.0165171	0.0198813	0.0161951	0	0.208022	0.493031	0.0346275	9.26917	12.1646	0.216249	1.69389e-32	2.01529e-05
GCH1	41219731	7.83975e-32	1.62641	-1.62399	0.0379822	0.0334023	0.037092	0.0328042	0	0.244448	0.338444	0.0789346	9.28126	24.7686	0.0205425	5.44911e-16	0.000142014
GCLC	41430761	1.15649e-34	1.76561	-1.77298	0.0189911	0.0135726	0.0186944	0.0133885	0	0.32102	0.551709	0.0718527	9.26722	72.4255	0.00553919	9.81139e-39	2.23429e-07
GFER	40911867	6.3069e-28	0.786544	-0.787785	0.0548961	0.0534161	0.052819	0.0508397	0	0.093119	0.253003	0.0479337	9.2951	5.57779	0.197382	5.5743e-30	0.0323441
GFM1	41032587	1.99598e-29	1.46444	-1.47101	0.0620178	0.0565908	0.0614243	0.0549804	0	0.15412	0.3326	0.0882639	9.2977	16.4859	0.0239908	2.75998e-36	3.07728e-07
GFM2	41629009	1.94636e-37	1.29015	-1.29304	0.0261128	0.0155049	0.025816	0.0152289	0	0.228908	0.746859	0.104329	9.26913	103.726	0.000367626	3.53664e-64	7.51441e-57
GFPT1	41048621	1.25282e-29	1.51767	-1.51767	0.0240356	0.0229584	0.0234421	0.0225903	0	0.278211	0.348568	0.00808543	9.27351	0.572144	0.774467	3.79673e-34	0.00128646
GGA1	39407192	1.15186e-12	0.947274	-0.946226	0.12908	0.14939	0.118101	0.136508	0	0.158021	0.0577779	0.0180007	9.35898	0.343349	0.654359	1.17677e-33	0.015161
GGACT	41316233	4.12283e-33	2.01306	-2.01327	0.0145401	0.0116402	0.0145401	0.0115942	0	0.436269	0.488777	0.0356954	9.2656	22.2887	0.152258	6.57812e-14	5.14397e-06
GGCX	41109974	2.07609e-30	1.23635	-1.2403	0.0305638	0.0305498	0.0299703	0.0299517	0	0.200442	0.203327	0.0485395	9.27883	10.2215	0.152503	2.38463e-51	3.05362e-58
GGH	41568195	1.41877e-36	2.03309	-2.03494	0.011276	0.00450886	0.0109792	0.00432482	0	0.410241	1.1021	0.101314	9.26086	607.375	7.33751e-08	1.17199e-43	3.24103e-13
GGPS1	40295894	6.52146e-21	0.865246	-0.870848	0.127893	0.130665	0.120178	0.121233	0	0.101794	0.174132	0.0783851	9.34802	6.66522	0.0582098	1.08652e-33	0.0098973
GHITM	39669009	7.26183e-15	1.50813	-1.51097	0.364392	0.349988	0.311869	0.294088	0	0.181888	0.275817	0.154771	9.49062	22.223	1.76204e-05	6.3964e-60	1.58831e-40
GHRL	41004249	4.52761e-29	0.834026	-0.836053	0.0400593	0.0390154	0.0391691	0.0381873	0	0.117729	0.271633	0.0155018	9.28496	0.77645	0.661074	3.65934e-57	2.72678e-46
GIMAP6	40709787	1.65384e-25	0.833	-0.834816	0.14451	0.139222	0.135015	0.12657	0	0.181735	0.223172	0.137279	9.35448	20.4647	0.000847521	7.74492e-32	0.0467833
GK5	40917532	5.37475e-28	0.744367	-0.74073	0.0237389	0.0271912	0.0237389	0.026501	0	0.180184	0.120968	0.00608528	9.27609	0.209227	0.850457	1.17712e-33	2.16385e-07
GLB1L	41369715	7.85266e-34	0.948958	-0.942809	0.0115727	0.00989188	0.0115727	0.00984587	0	0.170718	0.313278	0.0539131	9.26422	74.4643	0.0147242	1.16157e-32	0.0445324
GLCE	41334203	2.36654e-33	1.22236	-1.2265	0.010089	0.0094778	0.00979228	0.00929377	0	0.239081	0.228227	0.0307538	9.26385	26.2493	0.151608	5.47818e-17	1.83681e-05
GLIPR1	43828636	1.18394e-75	1.82613	-1.8245	0.306528	0.17695	0.244214	0.14985	0	0.710064	0.770533	0.697187	9.39054	516.304	1.01168e-76	2.55558e-25	0.00150845
GLMN	40617167	1.94406e-24	1.35353	-1.35254	0.0821958	0.084104	0.0783383	0.0804693	0	0.173203	0.171615	0.069198	9.31617	7.18911	0.0879925	0	3.5238e-223
GLRX3	40196670	6.99376e-20	0.943277	-0.945068	0.130267	0.128916	0.121068	0.121141	0	0.14373	0.237607	0.0792314	9.34708	7.33319	0.0490571	1.91061e-12	4.16235e-08
GLTP	41206685	1.16202e-31	1.86672	-1.87633	0.094362	0.079181	0.0893175	0.0745802	0	0.352515	0.391239	0.144633	9.31442	31.5752	0.000364775	3.74911e-32	0.00215192
GLUD1	41226106	6.46565e-32	1.19198	-1.18989	0.0718101	0.0553025	0.0673591	0.0531401	0	0.174224	0.499145	0.0951724	9.29792	20.7035	0.0121896	0.00772464	0.00287535
GLYR1	41152855	5.82572e-31	0.913287	-0.914837	0.0543027	0.047573	0.0534125	0.0461468	0	0.126442	0.351574	0.102945	9.29149	27.2339	0.00609394	1.15789e-37	4.39051e-27
GMFG	37098687	0.224774	1.23132	-1.24615	1.37715	1.43271	0.739763	0.736094	0	0.148538	0.175246	0.184032	10.0327	56.8675	4.81956e-14	5.11699e-33	0.00384803
GMPR2	40386006	7.1562e-22	0.609042	-0.614378	0.0780415	0.0834599	0.074184	0.0800092	0	0.081519	0.127838	0.0647072	9.31535	6.30784	0.112725	0.00421151	0.000863127
GNAI2	39276137	1.23342e-11	1.36172	-1.36737	0.143027	0.165723	0.131157	0.14916	0	0.243277	0.0713164	0.0632218	9.36948	4.14828	0.1173	7.95276e-20	0.0416782
GNAQ	40530434	1.85805e-23	0.611356	-0.619918	0.0673591	0.0765125	0.0635015	0.0714516	0	0.114493	0.0313385	0.0668097	9.31015	7.49265	0.0922954	1.84875e-19	2.54338e-06
GNPAT	40903211	8.04956e-28	1.36834	-1.36957	0.0774481	0.0758224	0.0744807	0.0723257	0	0.150615	0.201117	0.0884163	9.31076	12.6142	0.0277526	3.96592e-26	0.00579277
GNPTAB	40878743	1.60007e-27	0.744189	-0.736312	0.0445104	0.0466069	0.0433234	0.0452266	0	0.23122	0.164709	0.0650179	9.28995	11.722	0.0763341	5.8323e-33	0.0128009
GNS	41321742	3.47844e-33	1.15933	-1.16049	0.0115727	0.0113642	0.0115727	0.0112721	0	0.164483	0.165611	0.0195512	9.26515	8.32413	0.388104	8.62562e-19	0.0130891
GOLGA5	41186643	2.12246e-31	1.80069	-1.79354	0.0400593	0.0332643	0.0391691	0.0324822	0	0.201542	0.444221	0.050262	9.28139	10.0862	0.143007	1.73906e-26	0.00692894
GOSR2	41093403	3.3817e-30	1.67536	-1.68354	0.0436202	0.0391534	0.0430267	0.0380952	0	0.237127	0.32934	0.0695994	9.28535	15.0074	0.0560757	3.67521e-36	3.72673e-08
GPAA1	40825882	6.96612e-27	1.45243	-1.44886	0.0922849	0.0834138	0.0872404	0.0796871	0	0.193083	0.331766	0.116845	9.31672	19.6097	0.00472114	3.00131e-22	0.0134156
GPD1L	41298283	7.16312e-33	2.06618	-2.06101	0.0166172	0.015827	0.0166172	0.0153669	0	0.324612	0.256782	0.0045349	9.2684	0.440037	0.797983	5.0972e-34	0.00410605
GPI	40629788	1.3941e-24	1.38355	-1.38855	0.0863501	0.0905912	0.0792285	0.0857603	0	0.183002	0.106627	0.114285	9.32032	18.5665	0.0050333	1.14929e-34	0.000119128
GPM6A	40784592	2.17039e-26	1.01149	-1.00939	0.0362018	0.0388774	0.0356083	0.0381412	0	0.116241	0.24275	0.00108508	9.28446	0.0169857	0.965213	0	0
GPR132	41202693	1.31043e-31	1.02477	-1.01951	0.0400593	0.0357948	0.0379822	0.0351047	0	0.206043	0.280887	0.0972124	9.28294	34.0314	0.00549459	5.97611e-28	0.00415301
GPS1	40966609	1.33307e-28	1.026	-1.03623	0.0667656	0.0617437	0.0635015	0.0594433	0	0.184519	0.297663	0.0792853	9.30124	12.5512	0.0397078	1.04948e-26	0.0108043
GPX3	41380643	5.58305e-34	0.617159	-0.612672	0.000890208	0.000322061	0.000890208	0.000322061	0	0.162318	1.49631	0.00930186	9.25724	114.716	0.12874	4.2726e-20	0.000504805
GRK6	41060114	8.96311e-30	0.75071	-0.753134	0.094362	0.0718657	0.0854599	0.0663446	0	0.206813	0.545492	0.0230081	9.31018	1.25722	0.495217	1.51549e-34	5.1114e-07
GRN	41119363	1.57343e-30	1.65761	-1.65307	0.0623145	0.0538302	0.0599407	0.0520359	0	0.250718	0.363979	0.112587	9.29608	27.3088	0.00399269	1.11317e-22	0.00153902
GSE1	41255425	2.65609e-32	1.27043	-1.26829	0.0166172	0.0136646	0.0160237	0.0134346	0	0.34613	0.482282	0.069397	9.26704	67.6673	0.00893032	4.58435e-28	0.0275193
GSK3B	40958685	1.67139e-28	1.56277	-1.56071	0.0442136	0.0417759	0.0436202	0.0404877	0	0.2509	0.323148	0.0818932	9.28698	19.8086	0.026816	6.08795e-35	5.78572e-11
GSKIP	41280109	1.25048e-32	1.39786	-1.40375	0.0590504	0.0478491	0.0569733	0.0462388	0	0.212695	0.437744	0.0831212	9.29213	17.78	0.0266935	8.69812e-34	0.0194601
GSS	41070421	6.63318e-30	1.16907	-1.1661	0.0367953	0.0351507	0.0353116	0.0345986	0	0.164038	0.229815	0.0432939	9.28224	6.94065	0.213085	3.28779e-17	0.0493636
GSTM4	41458527	4.80065e-35	1.02362	-1.02439	0.0231454	0.0188176	0.0228487	0.0185875	0	0.239737	0.350668	0.0697464	9.27089	40.4228	0.0186914	7.9125e-19	0.00573144
GTF2A2	39676062	6.29691e-15	1.82084	-1.82005	0.264392	0.261468	0.238279	0.234	0	0.165084	0.220338	0.142575	9.43438	18.6265	0.000194475	7.08041e-17	0.000173699
GTF3C3	41139408	8.6891e-31	0.543196	-0.539875	0.0231454	0.0235565	0.0225519	0.0230044	0	0.0956416	0.168649	0.0212569	9.2738	3.28398	0.457521	2.39039e-30	4.81083e-05
GTPBP1	41208945	1.08552e-31	1.23906	-1.22951	0.0418398	0.0383253	0.0403561	0.0371751	0	0.206398	0.250384	0.108346	9.28464	39.4429	0.002039	6.21605e-26	0.00126468
GUK1	41067750	7.17183e-30	2.08938	-2.09398	0.723145	0.615413	0.505935	0.445917	0	0.316882	0.37865	0.359563	9.65147	146.02	1.59252e-33	1.24078e-27	0.0125466
GUSB	41063832	8.04143e-30	1.38158	-1.37978	0.064095	0.0571889	0.0623145	0.0551185	0	0.181569	0.33313	0.11267	9.29824	26.5658	0.00354503	2.24515e-36	0.000131477
GYG1	41794334	7.7858e-40	1.88985	-1.89425	0.0997033	0.0600414	0.0916914	0.057649	0	0.548953	0.788092	0.289913	9.30336	157.13	3.60979e-13	3.86712e-39	8.61702e-16
GZMH	41952934	3.30013e-42	1.82892	-1.82692	0.0477745	0.0136186	0.0249258	0.010674	0	1.40969	1.39442	0.387476	9.26996	1478.73	6.30169e-43	3.26198e-37	4.77893e-07
GZMK	47213770	3.52318e-161	1.57707	-1.58103	0.68368	0.162549	0.294659	0.0830918	0	0.772986	1.64449	1.46166	9.41653	2118.08	0	4.69344e-24	8.78945e-06
H3F3B	41859269	8.48008e-41	2.23114	-2.22349	3.8632	3.32754	0.941246	0.89418	0	0.237861	0.395194	0.280473	10.6913	224.322	1.70603e-50	5.72075e-59	1.73247e-32
H3F3C	41141409	8.18786e-31	1.96628	-1.95944	0.0596439	0.0480331	0.0557864	0.0463768	0	0.283161	0.467662	0.154839	9.29231	58.9737	5.27803e-05	4.28365e-26	0.0170191
H6PD	41265335	1.96382e-32	0.520817	-0.514644	0.0186944	0.0195997	0.0186944	0.0193237	0	0.0903493	0.0777735	0.032838	9.27093	10.6559	0.218359	5.32076e-24	3.80033e-11
HACL1	41069768	6.76104e-30	1.46517	-1.46882	0.04273	0.0398896	0.0418398	0.0387854	0	0.236105	0.299006	0.0726315	9.2857	16.4739	0.0447169	0.000380836	0.00441153
HAUS3	40935130	3.266e-28	1.31065	-1.31298	0.047181	0.0438003	0.0462908	0.042098	0	0.23185	0.345113	0.0555297	9.28852	8.79189	0.132256	7.74277e-11	2.26651e-06
HAUS6	40943626	2.56601e-28	0.783265	-0.78701	0.0299703	0.0330343	0.0287834	0.031746	0	0.114762	0.128035	0.0192471	9.28025	1.72112	0.554704	2.54545e-34	0.037759
HCFC1R1	40839277	4.80672e-27	1.65159	-1.64449	0.0626113	0.0604555	0.0611276	0.0582931	0	0.196448	0.256868	0.10581	9.3001	21.8376	0.00754939	1.97651e-37	1.18591e-09
HCG11	41329405	2.74518e-33	0.956398	-0.954708	0.0169139	0.0152749	0.0163205	0.0151829	0	0.153277	0.286205	0.0360238	9.26807	16.0037	0.172505	1.81894e-33	0.0106741
HDAC6	41297198	7.40584e-33	0.53012	-0.526715	0.0234421	0.0220382	0.0234421	0.0216701	0	0.0752688	0.22881	0.0383882	9.27289	10.6426	0.199557	1.83041e-32	0.000526721
HDAC8	41155741	5.34589e-31	1.63445	-1.63465	0.0207715	0.021118	0.0204748	0.020934	0	0.249568	0.187943	0.0433347	9.27203	14.8658	0.145299	3.45848e-20	0.0205589
HDHD3	41260560	2.27156e-32	1.10369	-1.10357	0.0658754	0.0582011	0.0655786	0.0563607	0	0.134884	0.321569	0.105097	9.29904	22.4642	0.00730796	2.443e-26	1.35592e-14
HDX	41386518	4.6461e-34	1.00457	-1.00819	0.00148368	0.00115022	0.00148368	0.00110421	0	0.163838	0.445896	0.00604142	9.25781	22.5311	0.501351	1.21929e-46	6.79321e-21
HELZ2	41402117	2.84958e-34	1.61521	-1.62032	0.0468843	0.036807	0.0445104	0.0354267	0	0.218208	0.427933	0.137634	9.28422	63.1533	0.000127587	1.10793e-33	3.42978e-06
HERC6	40908856	6.86589e-28	0.831711	-0.823679	0.0278932	0.0312859	0.0267062	0.0303198	0	0.0984399	0.0920351	0.00678295	9.27899	0.258582	0.827712	1.04222e-25	0.0477592
HERPUD2	40999431	5.20143e-29	1.77719	-1.77625	0.125519	0.104716	0.117507	0.0976305	0	0.365628	0.422377	0.258458	9.33246	83.2344	3.4252e-10	9.54448e-33	0.0495261
HES6	41393327	3.75405e-34	0.56578	-0.567921	0.00326409	0.00184035	0.00326409	0.00184035	0	0.223533	0.752856	0.0143742	9.25842	56.4191	0.229916	2.73307e-22	0.00470373
HEXA	40346878	1.8801e-21	0.766977	-0.764234	0.0925816	0.0943179	0.0866469	0.0898551	0	0.106878	0.217055	0.112319	9.32317	17.12	0.00656732	5.53204e-27	1.35366e-08
HEXIM1	40923392	4.55423e-28	0.763491	-0.767388	0.0462908	0.0453646	0.0451039	0.0434783	0	0.130044	0.251134	0.0253751	9.28938	1.90901	0.474611	2.12044e-27	0.0181759
HIPK3	41379264	5.82887e-34	1.38276	-1.38473	0.0261128	0.0224983	0.025816	0.0219462	0	0.251126	0.316847	0.0758157	9.27341	39.0252	0.0131535	1.01564e-18	0.00571945
HKR1	41188714	1.99461e-31	1.09541	-1.0947	0.0252226	0.0228203	0.0243323	0.0224983	0	0.158511	0.320237	0.0773465	9.27354	39.0511	0.0128319	4.55651e-30	6.54786e-05
HLA-B	38091875	0.000176105	2.24338	-2.24774	9.22493	8.73651	0.986647	0.983161	0	0.362789	0.22504	0.484831	11.6849	1568.18	0	4.39118e-13	0.00120269
HLA-DMB	41364778	9.15872e-34	1.20314	-1.20245	0.0133531	0.0122383	0.0133531	0.0115942	0	0.448952	0.267969	0.0356739	9.26585	24.7554	0.119993	8.44853e-31	0.0311116
HLA-DQA1	41412231	2.07376e-34	1.04158	-1.04585	0.0127596	0.0101679	0.0118694	0.00920175	0	0.550019	0.445525	0.0243143	9.26449	14.2887	0.225842	1.76876e-23	2.52638e-11
HLA-DQA2	41481690	2.29668e-35	1.31278	-1.32228	0.00326409	0.000966184	0.00267062	0.000874166	0	0.741294	1.04069	0.0338771	9.25786	503.293	0.000195989	2.5412e-155	2.29768e-12
HLA-DQB2	41439932	8.65487e-35	1.60102	-1.60162	0.00563798	0.0031746	0.00563798	0.0031746	0	0.683425	0.769583	0.0436804	9.25947	229.953	0.00334942	1.57114e-32	0.00301075
HLA-DRB5	41645264	1.13991e-37	1.00757	-1.01686	0.0243323	0.0165171	0.0225519	0.0151369	0	0.631465	0.543105	0.155223	9.26953	227.824	2.47597e-08	1.53734e-22	0.0448836
HMCES	41086545	4.13619e-30	2.41614	-2.42058	0.052819	0.0468369	0.051632	0.0456867	0	0.334304	0.340682	0.115907	9.29091	34.3269	0.00207391	2.68697e-33	0.013305
HMG20A	41093931	3.32962e-30	0.623071	-0.617452	0.0172107	0.0191396	0.0172107	0.0189096	0	0.0900128	0.126955	0.00058715	9.27049	0.0154317	0.960211	1.0264e-34	1.97821e-06
HMG20B	40668215	5.03309e-25	1.05642	-1.05401	0.0679525	0.0720037	0.0652819	0.0694272	0	0.145097	0.1427	0.0212784	9.30754	0.919761	0.563912	8.41546e-31	0.00457811
HMGB2	41563731	1.63994e-36	1.43843	-1.44604	0.533234	0.438601	0.398516	0.3366	0	0.333308	0.394875	0.388648	9.55042	148.821	4.00005e-33	2.96212e-11	0.015596
HMGB3	41370891	7.56991e-34	1.16129	-1.17415	0.00385757	0.00299057	0.00385757	0.00289855	0	0.249874	0.490551	0.0183361	9.25919	59.8954	0.178139	4.5871e-34	0.00681662
HMGN4	41306066	5.63886e-33	1.63107	-1.63603	0.0246291	0.0200138	0.0243323	0.0196917	0	0.233535	0.439248	0.0756097	9.27175	41.9381	0.013854	4.503e-15	0.00402691
HMOX2	40874769	1.7883e-27	2.00257	-1.99908	0.248071	0.214723	0.221662	0.192823	0	0.287891	0.356411	0.223867	9.40696	47.9199	8.16007e-09	9.76909e-29	5.2404e-09
HN1	43203908	2.07006e-63	1.91414	-1.9133	0.314837	0.205521	0.268546	0.180446	0	0.496415	0.651378	0.49549	9.40752	260.883	4.68987e-40	5.1715e-33	0.000235021
HNRNPA2B1	38554813	8.07215e-07	1.1926	-1.19341	1.14154	1.12363	0.646884	0.635381	0	0.185177	0.2251	0.232887	9.90118	74.9233	5.1821e-18	3.42593e-36	9.67919e-09
HNRNPA3	39368516	2.34558e-12	1.3472	-1.34955	0.494065	0.478215	0.386944	0.367656	0	0.19093	0.266591	0.161072	9.56734	24.4549	9.3585e-07	7.62865e-30	0.0010754
HNRNPL	40622282	1.69916e-24	0.565275	-0.557973	0.0658754	0.068645	0.0632047	0.0651484	0	0.0691841	0.193866	0.0700089	9.30535	9.00736	0.0735304	3.44629e-30	1.08097e-08
HNRNPU	39211443	3.81782e-11	0.848542	-0.845949	0.381306	0.37856	0.310682	0.30329	0	0.116558	0.240121	0.102301	9.50742	9.34045	0.00372847	2.0401e-32	0.0388347
HNRNPUL1	40463089	1.03681e-22	0.882092	-0.88236	0.243027	0.216701	0.210089	0.188636	0	0.145264	0.355615	0.181447	9.4075	30.8091	2.8555e-06	1.35584e-14	0.0321043
HOPX	46169178	2.4937e-131	1.90047	-1.89244	0.437982	0.174005	0.284273	0.11746	0	0.922712	1.17538	0.985076	9.40078	1036.51	3.95188e-168	1.89183e-31	0.000953634
HOXB-AS1	41010485	3.78255e-29	0.705121	-0.699855	0.0281899	0.0296296	0.0264095	0.0284794	0	0.14333	0.164742	0.0199734	9.27803	1.8186	0.551751	1.30905e-14	4.39456e-08
HOXB7	41423313	1.46284e-34	1.80042	-1.79859	0.00237389	0.00110421	0.00237389	0.00110421	0	0.535113	0.876239	0.018711	9.25786	249.1	0.0424515	2.60672e-44	2.35403e-29
HPS3	41645102	1.14601e-37	1.95585	-1.95457	0.0430267	0.0278353	0.0424332	0.0273752	0	0.322139	0.654907	0.142714	9.27836	88.4443	3.36358e-05	5.70083e-14	0.0481856
HRAS	41319597	3.7165e-33	1.14638	-1.14897	0.0148368	0.0114102	0.0142433	0.0110421	0	0.254648	0.56187	0.0299286	9.26551	16.3596	0.218903	1.46759e-11	8.42293e-12
HSBP1	41069462	6.82179e-30	1.44486	-1.46171	0.131751	0.113228	0.122255	0.107384	0	0.159112	0.334554	0.126459	9.33811	19.6204	0.00185494	8.36466e-07	4.54563e-24
HSD17B8	40658858	6.45588e-25	0.628773	-0.620285	0.0590504	0.0598574	0.0560831	0.0582931	0	0.0816053	0.218662	0.0407633	9.2994	3.34637	0.29454	1.68476e-29	0.0158853
HSP90AA1	37634548	0.00980045	1.35874	-1.35006	1.16231	1.19011	0.635905	0.644076	0	0.242829	0.162596	0.239447	9.92737	80.8297	2.62958e-19	5.3355e-33	0.00424172
HSPA4L	41014427	3.37574e-29	1.15765	-1.1688	0.0189911	0.0227283	0.0186944	0.0224523	0	0.141685	0.0505922	7.30681e-05	9.2729	0.000958446	0.988864	7.288e-27	0.0146853
HSPA9	40203451	5.959e-20	1.13268	-1.12943	0.147774	0.147964	0.137092	0.135864	0	0.180522	0.214102	0.079726	9.35985	6.73506	0.050208	4.89772e-23	1.62975e-06
HTATIP2	40602952	2.82377e-24	1.51405	-1.5292	0.105341	0.103244	0.10089	0.0977686	0	0.193416	0.221477	0.0731196	9.3297	7.1092	0.0678382	7.39498e-35	1.23439e-20
HYI	41100389	2.7536e-30	0.607411	-0.59381	0.0275964	0.0260409	0.0272997	0.0253508	0	0.157293	0.305201	0.013159	9.27576	1.26526	0.637105	8.95267e-37	7.17603e-06
ICAM2	39622188	1.85598e-14	0.71853	-0.722164	0.246291	0.242788	0.211573	0.212054	0	0.125554	0.21813	0.148838	9.42239	20.4457	0.000112434	6.87437e-32	0.00347241
ICAM3	37196928	0.142951	1.37615	-1.38345	0.581899	0.630918	0.424036	0.453508	0	0.180702	0.128322	0.115765	9.64804	13.8354	0.000199979	1.69998e-35	5.10899e-06
IDH3B	39975842	1.09356e-17	0.770263	-0.770905	0.132047	0.144559	0.124332	0.133931	0	0.0943665	0.101373	0.0856054	9.3564	7.57641	0.0393751	1.40188e-10	0.0317474
IDI1	42090969	2.4872e-44	1.29478	-1.28834	0.280119	0.198252	0.228487	0.163009	0	0.244011	0.589757	0.221231	9.40053	53.1749	4.96286e-09	1.1087e-30	0.0193965
IDS	40807864	1.14539e-26	1.86724	-1.8732	0.153709	0.143041	0.140059	0.129285	0	0.36287	0.247793	0.20112	9.35744	43.7267	6.21381e-07	1.24715e-31	0.00230612
IER5	41275468	1.44119e-32	1.32791	-1.32549	0.0148368	0.0113182	0.0145401	0.0109041	0	0.421987	0.631966	0.0367157	9.26543	24.27	0.157711	5.88617e-31	0.000198971
IFI16	42007443	4.8603e-43	1.60724	-1.62048	0.420475	0.316494	0.331157	0.257741	0	0.324743	0.520686	0.377495	9.47764	133.43	4.67625e-27	1.60611e-32	1.45243e-11
IFIT2	41348651	1.51224e-33	0.580552	-0.578066	0.015727	0.0131125	0.015727	0.0125604	0	0.11872	0.420183	0.0281179	9.26663	12.2522	0.270289	1.80455e-32	2.30985e-24
IFNAR2	39853541	1.56779e-16	0.77507	-0.780453	0.0991098	0.109593	0.0919881	0.102507	0	0.117607	0.148108	0.0188803	9.3329	0.458775	0.644417	7.93624e-22	0.00162708
IFNG-AS1	41598016	5.37258e-37	0.680549	-0.677712	0.0192878	0.0089717	0.0186944	0.00860363	0	0.193791	0.979677	0.111685	9.26444	238.311	1.48032e-05	6.0297e-27	3.26806e-05
IFRD1	40530326	1.86323e-23	0.874377	-0.876785	0.0813056	0.0797331	0.0783383	0.0755464	0	0.0934061	0.272327	0.0748347	9.31345	8.81738	0.0656416	4.12913e-21	5.05065e-06
IFT52	41101447	2.66916e-30	0.877481	-0.871623	0.0281899	0.0303658	0.0267062	0.0298137	0	0.126258	0.0619618	0.0342482	9.27846	5.77576	0.280435	6.2778e-30	0.0244674
IGFLR1	41185971	2.16567e-31	1.0186	-1.0264	0.0243323	0.0213481	0.0237389	0.021026	0	0.176844	0.38818	0.0268179	9.27256	5.30834	0.376114	1.81567e-32	0.00208968
IKBIP	41093515	3.37058e-30	0.723426	-0.730305	0.0338279	0.0322061	0.0329377	0.0309179	0	0.0929605	0.275424	0.040564	9.28014	6.87991	0.236172	0.0225394	0.00532163
IKZF3	41223315	7.03503e-32	1.12099	-1.12357	0.15727	0.134622	0.137092	0.119209	0	0.334974	0.331342	0.255571	9.3529	71.3611	2.389e-10	1.40011e-32	0.00576218
IL15	41438398	9.08516e-35	1.04825	-1.0447	0.0216617	0.0144467	0.0216617	0.0141707	0	0.244224	0.656396	0.0780112	9.26802	68.1852	0.00588285	3.85763e-29	0.0229777
IL2	41595715	5.7918e-37	2.04975	-2.04437	0.00979228	0.00280653	0.00919881	0.0026225	0	0.815273	1.52681	0.0960834	9.25965	915.235	8.64314e-09	5.10296e-27	0.000137768
IL2RB	41943126	4.64861e-42	1.56253	-1.56265	0.0623145	0.0330803	0.0593472	0.031654	0	0.559096	0.889938	0.254607	9.28343	215.453	3.34916e-12	9.34286e-26	7.90582e-06
ILF3	39392191	1.51944e-12	0.512106	-0.50803	0.182196	0.203589	0.163501	0.180814	0	0.0627262	0.0675345	0.0713094	9.39478	4.65899	0.0714492	3.11235e-22	2.44507e-06
IMP3	39545568	8.3613e-14	1.61545	-1.62589	0.323145	0.311893	0.273294	0.266115	0	0.183742	0.255434	0.148156	9.46681	20.0917	5.07318e-05	2.15734e-31	0.00671402
IMP4	40139192	2.68507e-19	1.08262	-1.0815	0.111869	0.115804	0.106528	0.108949	0	0.124348	0.193691	0.0370801	9.33778	1.65018	0.364216	5.43999e-12	1.76512e-05
IMPA1	41069985	6.71828e-30	1.29992	-1.30164	0.0418398	0.0389694	0.0403561	0.0380032	0	0.187801	0.289667	0.0378343	9.28505	4.9156	0.272112	7.64762e-34	0.00576196
INF2	41315979	4.15524e-33	1.25827	-1.25389	0.0293769	0.0238785	0.0290801	0.0233724	0	0.225658	0.422359	0.0944052	9.27458	52.144	0.00308004	1.69753e-26	0.0354877
ING3	40941898	2.69514e-28	0.615378	-0.61633	0.0673591	0.0644582	0.0626113	0.0615137	0	0.105007	0.244663	0.0909911	9.30298	15.3329	0.0208841	2.05876e-23	0.0189469
INPP1	41306588	5.54902e-33	1.32821	-1.34009	0.0074184	0.00740741	0.0074184	0.00731539	0	0.291467	0.210238	0.00583372	9.26227	1.68066	0.753892	2.41245e-21	0.0100137
INPPL1	41412850	2.03377e-34	0.986604	-0.983742	0.00890208	0.00777548	0.00890208	0.00759144	0	0.172584	0.25068	0.0171943	9.26265	13.4291	0.34968	6.73477e-15	0.00337902
INTS10	40224359	3.63042e-20	0.687003	-0.690798	0.145697	0.144974	0.133234	0.1343	0	0.0667868	0.20211	0.11169	9.35787	13.0963	0.00649806	2.19582e-32	0.00954263
IPO13	41305336	5.76693e-33	1.34985	-1.33827	0.0074184	0.00648723	0.0074184	0.00644122	0	0.231701	0.442242	0.000303877	9.26172	0.00125445	0.992105	2.80927e-06	6.01864e-05
IRAK2	41463436	4.10739e-35	1.44987	-1.44496	0.00890208	0.00446285	0.00890208	0.00441684	0	0.313062	0.968897	0.050591	9.2606	164.41	0.00635116	2.78145e-05	8.75754e-07
IRF2	40903160	8.06113e-28	1.57942	-1.58508	0.14273	0.133747	0.132641	0.122475	0	0.214174	0.236767	0.16102	9.35118	28.029	8.98355e-05	6.45382e-37	6.76686e-05
IRF2BP2	40205096	5.73172e-20	1.05616	-1.06532	0.0857567	0.100023	0.079822	0.0923856	0	0.164629	0.0227911	0.0722833	9.32591	6.78805	0.0819464	1.60201e-32	1.86468e-07
IRF3	38996615	1.34271e-09	0.643476	-0.651482	0.199703	0.22259	0.177151	0.1977	0	0.101588	0.0975031	0.0192479	9.40719	0.346582	0.615817	1.19746e-31	4.87346e-06
ISOC2	41022791	2.65079e-29	1.09743	-1.10027	0.0439169	0.0374051	0.0433234	0.0365309	0	0.250479	0.473102	0.101885	9.2843	33.4733	0.00531886	0.00207451	0.00934214
ISY1	40310136	4.61517e-21	0.994313	-0.997979	0.0706231	0.0800552	0.0676558	0.0764665	0	0.120016	0.0836978	0.0200303	9.31265	0.643908	0.614439	2.365e-25	0.00470373
ITGB1BP1	41492555	1.62324e-35	1.93066	-1.92495	0.245401	0.190476	0.21454	0.171889	0	0.351808	0.479007	0.321738	9.39295	104.932	1.21431e-16	7.43696e-26	0.000291942
ITPRIPL1	41530725	4.76722e-36	1.93998	-1.93761	0.0178042	0.0102599	0.0175074	0.0101219	0	0.611004	0.773026	0.0834864	9.26506	128.999	0.000749516	1.34957e-18	5.09661e-06
JAK1	37426281	0.0402891	0.672344	-0.674828	0.318694	0.377686	0.256973	0.299839	0	0.105872	0.0485484	0.0515516	9.5016	2.2799	0.157285	2.75902e-61	1.06622e-13
JARID2	41091900	3.5344e-30	0.648031	-0.642911	0.052819	0.0478031	0.0501484	0.0460548	0	0.147817	0.317642	0.102189	9.2915	26.5036	0.00625766	2.59331e-129	5.98421e-131
JTB	38715964	9.02792e-08	2.20913	-2.20323	0.572107	0.561629	0.42819	0.429216	0	0.191754	0.238981	0.17849	9.61455	32.746	1.22846e-08	1.93187e-26	0.00139887
JUN	41966174	2.07608e-42	1.55141	-1.54595	0.463205	0.258385	0.225223	0.147136	0	0.486615	0.860683	0.463447	9.45039	199.443	1.05081e-41	2.19915e-27	0.0296723
JUNB	41928029	7.86722e-42	1.29725	-1.29903	1.63531	1.20584	0.622255	0.522383	0	0.289575	0.580294	0.420202	9.96475	216.251	9.48912e-49	3.50815e-14	0.00197106
KANSL3	41201579	1.35511e-31	0.670408	-0.674356	0.020178	0.0199218	0.0192878	0.0196457	0	0.122006	0.213672	0.0360318	9.27125	11.1071	0.209877	2.51746e-19	0.0278279
KAT2B	41044623	1.40731e-29	1.12045	-1.11761	0.0255193	0.0256269	0.0237389	0.0248447	0	0.323098	0.263452	0.0302661	9.27526	5.74632	0.34701	2.35159e-22	5.10696e-07
KATNAL1	41653462	8.69768e-38	1.75682	-1.75687	0.015727	0.00713135	0.0151335	0.00694732	0	0.616886	0.952611	0.12848	9.2629	520.795	4.4635e-09	3.33919e-33	1.56359e-07
KBTBD4	41092803	3.44185e-30	1.07411	-1.0761	0.0362018	0.036899	0.0353116	0.0360709	0	0.17623	0.156471	0.0566169	9.28324	11.6372	0.103355	3.2384e-11	2.81412e-18
KCTD6	41194401	1.68152e-31	1.83668	-1.84373	0.0240356	0.0217621	0.0240356	0.0215781	0	0.277046	0.346717	0.0285489	9.27277	5.8207	0.353271	5.8298e-34	0.0278315
KCTD9	41207686	1.1275e-31	0.757297	-0.765951	0.0198813	0.0183575	0.0198813	0.0179894	0	0.155424	0.31769	0.0299887	9.27028	8.05196	0.296304	1.36259e-36	6.18131e-06
KDM4A	41392060	3.90605e-34	1.47299	-1.4772	0.0169139	0.0115022	0.0169139	0.0113642	0	0.297971	0.682196	0.0647357	9.26573	69.8502	0.010291	4.99137e-45	3.74543e-37
KDM5A	40430160	2.37762e-22	0.639714	-0.646479	0.119585	0.122475	0.111276	0.111479	0	0.10425	0.173681	0.10151	9.34232	11.9257	0.0131699	9.00152e-32	4.65464e-07
KDM6A	41195090	1.64707e-31	1.09814	-1.10202	0.0219585	0.0220842	0.0216617	0.0216701	0	0.167287	0.163215	0.0241505	9.27278	4.22576	0.412548	1.19596e-34	2.45099e-06
KEAP1	41583462	8.63614e-37	1.72834	-1.74106	0.037092	0.0250748	0.0353116	0.0246607	0	0.299807	0.603018	0.100313	9.27607	54.7867	0.00180679	3.21929e-25	0.00167806
KIAA1109	41050268	1.19418e-29	1.10538	-1.10517	0.0489614	0.047297	0.0465875	0.0455947	0	0.214628	0.222484	0.0757795	9.29083	15.3877	0.0398689	5.94077e-23	0.00371327
KIAA1324	41214297	9.23738e-32	0.705372	-0.709215	0.0145401	0.0147688	0.0145401	0.0145388	0	0.126352	0.207148	0.0312919	9.26753	12.6196	0.241549	7.86897e-21	0.0162848
KIF13B	41363431	9.5511e-34	1.80138	-1.80174	0.0139466	0.0111801	0.0130564	0.0109961	0	0.351979	0.421431	0.0470078	9.26525	44.3699	0.045821	3.75806e-27	6.36118e-18
KIF20B	40882157	1.45415e-27	0.76549	-0.780659	0.0486647	0.0519439	0.047181	0.0484012	0	0.144931	0.131626	0.0432908	9.29362	4.36144	0.256182	2.42436e-32	0.0481326
KIF21A	41817926	3.49011e-40	1.25424	-1.25437	0.0462908	0.0258109	0.0436202	0.0245227	0	0.247767	0.810181	0.238661	9.2774	267.271	1.89106e-12	4.34417e-26	0.00845326
KIF22	40888462	1.2185e-27	0.845209	-0.858328	0.0513353	0.0483092	0.0489614	0.0464688	0	0.156365	0.307288	0.0495587	9.29167	6.36939	0.18512	2.8793e-35	1.45754e-06
KIF3A	40838247	4.94604e-27	1.18692	-1.19459	0.0388724	0.0407177	0.0379822	0.0391994	0	0.200759	0.189608	0.039045	9.28583	5.21577	0.253581	1.33806e-17	2.7569e-23
KIN	40825177	7.10326e-27	0.955927	-0.966783	0.072997	0.0697032	0.0676558	0.0662526	0	0.156051	0.275837	0.122112	9.30667	25.3219	0.00238466	1.36152e-115	1.64561e-86
KIR3DL2	41434519	1.02704e-34	1.86873	-1.8732	0.00504451	0.00289855	0.00504451	0.00280653	0	0.545359	0.80661	0.0300312	9.25924	132.686	0.043175	7.935e-75	1.08503e-18
KLC1	40986945	7.44676e-29	1.92745	-1.93121	0.0602374	0.0542903	0.0566766	0.052818	0	0.253798	0.299016	0.0858419	9.29618	16.236	0.0247287	0	8.86671e-306
KLF16	41383887	5.04463e-34	1.17924	-1.18636	0.00860534	0.00717736	0.00860534	0.00717736	0	0.265053	0.327923	0.034938	9.26225	53.4546	0.0716614	1.16157e-32	0.0359724
KLF8	41363147	9.63594e-34	0.83471	-0.840403	0.010089	0.0089717	0.00949555	0.00846561	0	0.306101	0.265987	0.0165854	9.2635	10.4208	0.415836	3.87688e-05	9.5522e-05
KLHDC2	40273070	1.13188e-20	1.10541	-1.11286	0.140059	0.131999	0.130861	0.122291	0	0.15219	0.314727	0.0884645	9.34996	8.67716	0.0305325	1.24595e-35	8.41965e-14
KLHL12	41396330	3.41683e-34	1.33598	-1.32687	0.0293769	0.02098	0.0284866	0.020796	0	0.196154	0.573938	0.0842821	9.27281	47.9064	0.00693596	7.13619e-11	9.50357e-06
KLRC1	41319472	3.73086e-33	1.48368	-1.47361	0.0106825	0.0089257	0.00534125	0.00515298	0	0.75216	0.39384	0.0529434	9.26353	83.4945	0.010195	3.63708e-32	0.00444931
KMT2E	37518425	0.0222452	1.33123	-1.33312	0.523739	0.568484	0.396736	0.425627	0	0.149757	0.11812	0.105636	9.61422	10.8641	0.000981801	1.54453e-24	0.00649512
KRT10	39298981	8.22357e-12	1.68539	-1.68076	0.343323	0.327214	0.288724	0.27481	0	0.166214	0.323663	0.0980342	9.47712	9.05607	0.00681742	9.4103e-30	0.0252216
KRT86	41393448	3.73984e-34	1.33949	-1.32962	0.000890208	0.000276052	0.000593472	0.000184035	0	1.00213	1.66886	0.00498294	9.25721	56.8358	0.438225	0	2.269967272446e-311
KTI12	41007739	4.09433e-29	0.572472	-0.570424	0.0394659	0.0396135	0.0388724	0.0387394	0	0.0814666	0.215597	0.0269256	9.28523	2.33548	0.443655	6.59032e-11	1.45643e-11
LACTB2	41113015	1.89792e-30	1.45815	-1.45453	0.0424332	0.0389234	0.0418398	0.0374511	0	0.233314	0.316875	0.0725023	9.28507	16.6308	0.0466992	2.27893e-30	5.17711e-06
LAIR2	41636806	1.50614e-37	0.953657	-0.958865	0.0338279	0.0204279	0.0281899	0.0183575	0	0.358745	0.603086	0.131802	9.27294	121.062	1.63566e-05	3.50871e-36	0.00271882
LAMTOR1	39226529	2.94054e-11	1.84826	-1.83992	0.317804	0.319071	0.266172	0.273522	0	0.180769	0.199151	0.176926	9.47022	27.8483	1.40263e-06	1.25651e-32	0.0102211
LARP4B	41298006	7.22432e-33	0.799963	-0.798977	0.0264095	0.0222682	0.0261128	0.0220382	0	0.146088	0.391497	0.0694827	9.27331	32.038	0.0255621	3.20317e-26	0.0173788
LARP7	39923238	3.47839e-17	0.940304	-0.937857	0.14184	0.152059	0.129377	0.134852	0	0.11351	0.142886	0.0771119	9.36173	5.8455	0.0612899	3.2398e-42	5.80765e-22
LAX1	40896444	9.73775e-28	1.11683	-1.1188	0.0459941	0.0426961	0.0445104	0.0410398	0	0.249576	0.374897	0.0416779	9.28776	4.92301	0.267208	1.75763e-26	6.48282e-06
LDHA	39990097	7.96758e-18	1.05181	-1.05019	0.666172	0.608098	0.466469	0.4317	0	0.212725	0.30837	0.282206	9.64338	85.3669	2.66893e-20	1.25946e-29	2.13516e-12
LENG1	40874266	1.81364e-27	1.53936	-1.54672	0.130267	0.115068	0.118694	0.10743	0	0.225949	0.337379	0.179753	9.33904	37.8478	1.27202e-05	1.63961e-27	4.00797e-08
LEO1	40945471	2.4349e-28	0.758013	-0.760904	0.0397626	0.0386013	0.0394659	0.0375891	0	0.115326	0.296298	0.0256802	9.28463	2.2204	0.47837	0	3.49811e-242
LEPR	41390159	4.14567e-34	0.800925	-0.816612	0.00534125	0.00469289	0.00534125	0.00460087	0	0.135944	0.266213	0.0133285	9.26039	19.4035	0.359487	2.31569e-34	0.0174164
LEPROT	40615900	2.00993e-24	1.67741	-1.67152	0.100593	0.0972165	0.0931751	0.0899931	0	0.211623	0.244679	0.16242	9.32566	34.5449	8.12982e-05	3.16317e-30	0.0045425
LETM1	40748315	5.83727e-26	0.590176	-0.596866	0.0356083	0.0375891	0.0353116	0.0364849	0	0.186188	0.235926	0.000782716	9.28363	0.0169436	0.967453	3.1506e-31	0.0190062
LGALS2	41409977	2.22609e-34	0.504667	-0.511276	0.0041543	0.00331263	0.0041543	0.00331263	0	0.184316	0.326793	0.0258664	9.25941	110.282	0.0510022	8.51812e-09	0.0287858
LINC00665	41241147	4.09923e-32	1.21516	-1.21177	0.0192878	0.0199678	0.0192878	0.0197378	0	0.209499	0.10271	0.0438922	9.27122	17.086	0.120291	3.31449e-30	0.0274666
LINC00987	41212453	9.76578e-32	0.518347	-0.515498	0.0323442	0.0276513	0.0311573	0.026363	0	0.22164	0.404773	0.0568642	9.27718	16.3975	0.0869297	1.08578e-06	0.000641627
LINC01504	41396205	3.43025e-34	1.45475	-1.44918	0.000890208	0.00073614	0.000890208	0.00073614	0	0.390135	0.0523116	0.00513312	9.25749	70.9376	0.389404	1.55788e-33	0.0112593
LMNB2	41396233	3.42724e-34	1.90701	-1.90978	0.00979228	0.0068553	0.00949555	0.00680929	0	0.354314	0.561034	0.0297916	9.26219	37.3715	0.128718	2.84142e-17	0.0419681
LMO4	41760180	2.47169e-39	1.6483	-1.64526	0.0703264	0.0425121	0.0661721	0.0399816	0	0.317461	0.763698	0.258788	9.28991	177.357	8.11308e-12	1.83721e-29	0.0176555
LONP1	41099556	2.82194e-30	0.845156	-0.84505	0.0163205	0.0193697	0.0154303	0.0191396	0	0.113271	0.00759004	0.0069774	9.27057	0.487108	0.790222	2.50039e-30	0.000112653
LPAR6	41118271	1.62504e-30	0.609115	-0.622069	0.271217	0.222452	0.196439	0.176398	0	0.29318	0.322579	0.417332	9.41341	157.188	2.36262e-28	1.48934e-21	0.0209753
LPCAT3	41158880	4.86845e-31	0.569534	-0.583596	0.021365	0.0215321	0.021365	0.02121	0	0.102179	0.224967	0.0256378	9.27236	4.91612	0.393246	2.43877e-30	0.0216681
LPP	40803513	1.29112e-26	1.52132	-1.5231	0.0637982	0.0634921	0.0590504	0.0597193	0	0.280076	0.204155	0.0937184	9.30197	17.5631	0.0147682	4.56862e-20	0.00609618
LRRC23	41012532	3.56558e-29	1.00785	-1.0057	0.0278932	0.0296756	0.027003	0.0288935	0	0.169377	0.14157	0.0371399	9.27798	6.68804	0.259423	2.03921e-07	0.0282593
LRRC59	41211047	1.01887e-31	1.88533	-1.86734	0.0560831	0.0467909	0.0551929	0.0455026	0	0.308554	0.392622	0.105073	9.29117	28.924	0.00477474	4.93883e-21	8.61359e-07
LSG1	41197922	1.51267e-31	0.513339	-0.507035	0.0323442	0.0289855	0.031454	0.0280193	0	0.0743381	0.32676	0.0734188	9.27804	24.999	0.0279388	1.10295e-31	2.45099e-06
LSM14A	40064638	1.48931e-18	0.675971	-0.681495	0.215134	0.205475	0.188427	0.182793	0	0.0830778	0.258689	0.119433	9.39896	13.1577	0.0025843	1.21013e-23	0.00965415
LSP1	41771146	1.70715e-39	2.23877	-2.24549	0.693472	0.55804	0.482493	0.410996	0	0.399258	0.423862	0.444296	9.62206	213.971	2.95298e-48	2.37532e-36	0.000623827
LTN1	41087335	4.0414e-30	0.606657	-0.60437	0.041543	0.036991	0.0397626	0.0360709	0	0.111952	0.353044	0.0712298	9.28383	17.6804	0.041686	2.51094e-40	5.9877e-10
LUZP1	41160390	4.65411e-31	1.04392	-1.03615	0.0646884	0.0557166	0.0614243	0.052634	0	0.249134	0.358976	0.13796	9.29738	41.6497	0.000339584	4.61558e-07	0.00332936
LZIC	40746846	6.07479e-26	1.23371	-1.23804	0.058457	0.0585691	0.0554896	0.0566368	0	0.124637	0.219785	0.0622048	9.29857	7.95702	0.111286	2.94325e-33	0.00136669
MAD2L1	40706131	1.82472e-25	0.62092	-0.621922	0.0551929	0.0587072	0.0537092	0.0566368	0	0.0994852	0.151899	0.0675859	9.29833	9.47219	0.0836357	0	1.60953e-154
MAF1	39103374	2.37468e-10	1.20367	-1.21079	0.188131	0.211226	0.167062	0.185185	0	0.107167	0.0820874	0.0245943	9.39977	0.61541	0.523012	3.23641e-24	6.33311e-09
MAFB	41424523	1.40808e-34	1.04418	-1.0525	0.00207715	0.0010582	0.00207715	0.0010582	0	0.340183	0.742595	0.0222436	9.25781	364.216	0.0082098	6.63857e-27	0.000937321
MAGED2	41524399	5.84437e-36	1.79486	-1.79441	0.121958	0.0966644	0.113947	0.0902692	0	0.337861	0.434671	0.227482	9.32743	67.8247	2.82051e-08	7.34391e-07	8.85358e-09
MAGT1	40927928	4.00553e-28	0.987025	-0.979511	0.0504451	0.0505636	0.0498516	0.0492294	0	0.1511	0.19721	0.0948725	9.29291	22.2402	0.0120617	1.47455e-38	1.41933e-06
MALSU1	40456967	1.21043e-22	0.764106	-0.770597	0.0994065	0.0995629	0.0949555	0.0942259	0	0.113455	0.214793	0.103404	9.327	13.7094	0.0123518	4.53707e-23	0.0180718
MAML1	40957356	1.73594e-28	1.19917	-1.1931	0.0198813	0.0234645	0.0189911	0.0229124	0	0.172096	0.0727696	0.0206425	9.2734	2.88263	0.512149	6.22763e-237	2.24285e-85
MAN1A1	41442439	7.99481e-35	1.36398	-1.34585	0.00979228	0.00644122	0.00949555	0.0063032	0	0.352213	0.613486	0.0472359	9.26191	95.7766	0.0180011	1.74729e-15	0.00047514
MAN2C1	40624355	1.60885e-24	0.719766	-0.719615	0.0454006	0.0508857	0.0442136	0.0491833	0	0.085126	0.109563	0.0493556	9.29265	5.93828	0.197321	5.15813e-25	0.0463647
MANEA	41305082	5.81217e-33	1.44983	-1.45826	0.0118694	0.0108581	0.0118694	0.010582	0	0.269006	0.324845	0.00986931	9.26486	2.32226	0.649992	2.11312e-33	0.00064465
MANF	41877813	4.47955e-41	1.81064	-1.80871	0.233828	0.164757	0.207418	0.148378	0	0.393741	0.624077	0.352215	9.37727	131.02	3.72832e-19	3.48077e-33	7.0579e-09
MAP2K3	41365976	8.82322e-34	1.81968	-1.81658	0.0661721	0.0543363	0.0652819	0.052818	0	0.336105	0.392749	0.16299	9.29673	59.3657	2.15786e-05	6.57547e-32	0.000596192
MAP2K6	41228081	6.09062e-32	0.775688	-0.777078	0.020178	0.0186335	0.020178	0.0184495	0	0.162831	0.2912	0.0411384	9.27047	14.2745	0.169724	3.74001e-05	1.65976e-06
MAP3K14	41243687	3.79505e-32	0.950588	-0.96239	0.0207715	0.0195997	0.0204748	0.0191396	0	0.148491	0.256212	0.0302602	9.27114	8.23926	0.274091	9.57481e-14	4.04572e-17
MAP3K2	41003846	4.58048e-29	0.833474	-0.831764	0.0492582	0.0485392	0.0468843	0.0468369	0	0.139839	0.186441	0.0894067	9.29157	20.681	0.0161415	2.25606e-35	7.46843e-06
MAP3K3	41295763	7.73945e-33	1.48125	-1.47945	0.0323442	0.0279733	0.0317507	0.0271912	0	0.231953	0.325338	0.092504	9.27739	42.8492	0.00456883	3.43477e-35	0.000453073
MAP3K6	41284782	1.0838e-32	1.48327	-1.47838	0.0169139	0.0147228	0.0169139	0.0144928	0	0.240322	0.352233	0.0431141	9.26775	21.7911	0.121468	1.22643e-15	0.00168536
MAPRE2	40855798	3.03673e-27	0.714927	-0.708487	0.0480712	0.052634	0.047181	0.0507476	0	0.113992	0.0791588	0.0530214	9.29394	6.86274	0.152341	1.16017e-26	0.000544814
MARCH1	41339895	1.98409e-33	0.94157	-0.939617	0.00326409	0.00349666	0.00326409	0.00345066	0	0.314726	0.0899503	0.00920181	9.25944	11.7491	0.519843	6.39601e-32	0.0238622
MARCH2	41317830	3.92471e-33	0.995074	-0.997443	0.0317507	0.0272372	0.0299703	0.0257649	0	0.231399	0.37718	0.124165	9.27687	81.5513	0.000131119	5.8269e-25	0.00176887
MARCKS	41364599	9.20993e-34	0.713995	-0.719287	0.00148368	0.0015643	0.00148368	0.00147228	0	0.25991	0.101263	0.000415868	9.25807	0.00667078	0.99186	1.12984e-26	0.0153422
MAZ	41047755	1.28478e-29	1.13078	-1.12922	0.0753709	0.068277	0.0712166	0.0647803	0	0.17245	0.287437	0.0860082	9.30604	13.6475	0.0263089	1.4635e-296	1.85906e-99
MBD1	41052656	1.11397e-29	0.991524	-0.999137	0.0495549	0.047573	0.0474777	0.0461008	0	0.113212	0.214775	0.048948	9.29106	6.24195	0.187075	3.92443e-33	0.00383218
MCAT	41287200	1.00641e-32	1.34992	-1.34829	0.0130564	0.0113642	0.0127596	0.0113642	0	0.231929	0.368674	0.0371574	9.26528	26.8899	0.119772	1.02132e-24	0.00478648
MCOLN1	41077947	5.32195e-30	0.778546	-0.782233	0.0195846	0.0226363	0.0195846	0.0221302	0	0.107253	0.0533001	0.00615422	9.2729	0.281296	0.83578	0	0
MCPH1	40828065	6.55788e-27	1.24523	-1.25161	0.0424332	0.0435243	0.0409496	0.042282	0	0.162052	0.226194	0.0719777	9.28786	14.9785	0.0510656	2.26934e-25	5.53973e-05
MDM2	41357033	1.16552e-33	1.05613	-1.07121	0.0477745	0.0335404	0.0462908	0.0323902	0	0.203809	0.627671	0.111551	9.28233	43.937	0.00178992	6.4846e-34	0.00346869
ME1	41378813	5.91158e-34	1.39674	-1.39657	0.000593472	0.000414079	0.000593472	0.000414079	0	0.576186	0.671524	0.00497987	9.25726	116.63	0.293729	1.69257e-22	0.00535767
MECP2	40297956	6.20354e-21	1.76179	-1.76936	0.12908	0.130067	0.118991	0.120221	0	0.2479	0.20131	0.0925572	9.34772	9.58632	0.0231116	2.00463e-27	4.94752e-06
MED14	41347634	1.56074e-33	0.622802	-0.620871	0.011276	0.0109041	0.011276	0.01072	0	0.13181	0.176569	0.0112833	9.26482	3.74769	0.555965	2.57941e-32	0.0147343
MED17	40327752	3.00379e-21	0.708612	-0.705071	0.0857567	0.0858523	0.0807122	0.0818496	0	0.0799437	0.237285	0.0883662	9.31754	11.2545	0.0320223	7.49348e-20	0.0007756
MED21	41171632	3.32701e-31	2.07193	-2.08198	0.0768546	0.0641822	0.074184	0.0619738	0	0.290654	0.402685	0.142711	9.30367	37.7246	0.00033704	4.68796e-19	0.0278315
MED25	41245087	3.63709e-32	0.550158	-0.551571	0.0198813	0.0189096	0.0192878	0.0186335	0	0.0830559	0.277642	0.0571043	9.27061	28.6446	0.0490988	2.20728e-28	3.29498e-07
MED28	39514697	1.51716e-13	0.89258	-0.881931	0.217211	0.220566	0.196142	0.194939	0	0.087975	0.227868	0.0475231	9.40754	2.08187	0.227074	1.25475e-20	0.00333524
MED30	39746039	1.50407e-15	1.01029	-1.01058	0.137685	0.147366	0.126409	0.138164	0	0.110385	0.144623	0.0335864	9.35859	1.22498	0.39353	7.22912e-33	0.0355607
MED4	39757029	1.19774e-15	1.81728	-1.81834	0.259941	0.250196	0.232641	0.222682	0	0.201417	0.285274	0.133972	9.42785	16.1149	0.000533242	2.75584e-61	2.18199e-20
MED6	40213282	4.72205e-20	1.10984	-1.11077	0.0991098	0.108029	0.0937685	0.10306	0	0.130927	0.104955	0.0693755	9.33201	5.87867	0.0943236	1.16072e-42	3.2909e-19
MED8	41020915	2.79861e-29	1.00672	-1.0212	0.0531157	0.0517598	0.0522255	0.0501035	0	0.152492	0.216956	0.0158348	9.29394	0.713285	0.648393	6.82734e-20	7.36857e-08
MED9	41189694	1.9368e-31	1.9258	-1.92155	0.0198813	0.0219462	0.0198813	0.0213941	0	0.253397	0.051748	0.0285897	9.27248	6.44788	0.319192	4.22681e-29	0.0251213
METTL22	40933798	3.39173e-28	0.516495	-0.503413	0.0252226	0.0292616	0.0252226	0.0281113	0	0.111481	0.0957115	0.00674566	9.27749	0.231445	0.838729	1.68581e-28	0.0207197
METTL5	39806823	4.22672e-16	1.30495	-1.29452	0.175668	0.183069	0.162908	0.167702	0	0.142908	0.168163	0.105594	9.38251	10.6549	0.00918999	9.1094e-156	4.11732e-189
METTL9	39983836	9.15788e-18	1.81723	-1.82088	0.283976	0.272694	0.246884	0.234875	0	0.200916	0.254502	0.194906	9.44215	35.3438	2.16948e-07	3.93902e-25	6.78262e-05
MFAP1	41145352	7.28265e-31	1.34741	-1.34463	0.0575668	0.0501955	0.0548961	0.047297	0	0.259845	0.359503	0.0942815	9.29341	20.8609	0.0142365	3.51786e-34	0.0230343
MFN1	41249087	3.22085e-32	0.816455	-0.825514	0.020178	0.0177134	0.0192878	0.0174373	0	0.208052	0.346209	0.0363851	9.26992	12.3289	0.199262	3.31617e-31	0.0372789
MFSD14A	41426057	1.34158e-34	1.34266	-1.33493	0.108902	0.0811134	0.104154	0.0776628	0	0.167982	0.546015	0.124158	9.31692	23.7447	0.00222148	6.12262e-11	2.54338e-06
MICB	41409222	2.27956e-34	1.9043	-1.90283	0.0246291	0.0192317	0.0237389	0.0191396	0	0.395289	0.438518	0.0610368	9.27125	31.7643	0.0352599	2.36926e-24	0.0204818
MICU1	40838423	4.92195e-27	1.69028	-1.69515	0.0290801	0.0321601	0.0287834	0.031378	0	0.246045	0.187391	0.0463725	9.27965	9.0808	0.184433	2.76902e-33	0.00449788
MICU2	40453827	1.31036e-22	1.16818	-1.17052	0.0970326	0.101633	0.0940653	0.0958822	0	0.172226	0.160982	0.0390148	9.328	2.01815	0.330187	4.93175e-34	0.0221384
MIF	38743732	6.08756e-08	1.58276	-1.57668	0.994065	0.963331	0.603561	0.592639	0	0.202257	0.23056	0.259497	9.82577	88.8443	4.62787e-21	1.6255e-13	0.00397767
MIIP	40836827	5.1447e-27	1.51094	-1.51184	0.0569733	0.0529101	0.0545994	0.0512077	0	0.237178	0.329682	0.035639	9.29502	2.90541	0.348285	1.4973e-31	0.0230013
MINPP1	41424330	1.41668e-34	1.40659	-1.4028	0.021365	0.0152749	0.0204748	0.0150909	0	0.268193	0.538957	0.0586419	9.26853	35.0971	0.0403794	4.19625e-30	1.68418e-06
MIR222HG	41466990	3.66847e-35	1.06479	-1.06698	0.00534125	0.00257649	0.00504451	0.00257649	0	0.290837	0.898286	0.0380994	9.25907	245.354	0.00694839	8.34907e-34	0.000168062
MIR22HG	41303509	6.10027e-33	1.12288	-1.11928	0.00712166	0.00644122	0.00712166	0.00616517	0	0.415578	0.426279	0.0252743	9.26163	36.2668	0.178818	1.25219e-31	0.00564225
MLEC	40922889	4.61949e-28	1.19083	-1.19356	0.0691395	0.0596733	0.0655786	0.0570048	0	0.203524	0.414894	0.0993798	9.30023	21.6275	0.00969197	2.8362e-33	0.0157541
MLST8	41114794	1.80081e-30	0.924187	-0.919684	0.0406528	0.0394295	0.0388724	0.0380032	0	0.0810222	0.194632	0.0405178	9.28522	5.4007	0.247988	8.52823e-19	0.000366082
MMAA	41315007	4.28164e-33	1.5813	-1.58921	0.0121662	0.01049	0.0121662	0.01049	0	0.304169	0.380059	0.0364865	9.26466	29.8995	0.11339	9.6642e-34	0.0401598
MMP23B	41405505	2.56199e-34	1.17708	-1.17458	0.00267062	0.00197838	0.00267062	0.00193237	0	0.404012	0.409325	0.00964924	9.25844	31.8721	0.382366	3.44755e-24	0.0146802
MMP25-AS1	41520950	6.53021e-36	1.75722	-1.7641	0.0569733	0.0386473	0.0531157	0.0375891	0	0.302712	0.59605	0.18166	9.28637	95.5497	1.03538e-06	3.25993e-80	2.34718e-49
MOB2	40803587	1.28849e-26	2.02627	-2.03575	0.113353	0.106924	0.106528	0.101587	0	0.277445	0.222705	0.134678	9.33264	22.8541	0.000961411	2.36579e-34	0.00760663
MOB3C	41407875	2.37815e-34	1.6696	-1.66747	0.0183976	0.0131125	0.0181009	0.0129745	0	0.244638	0.585235	0.0613774	9.26687	53.2884	0.0198363	4.73805e-228	1.2807e-31
MOB4	41339306	2.02063e-33	1.80797	-1.80545	0.133234	0.108075	0.127596	0.10283	0	0.25553	0.435059	0.210497	9.33518	54.8392	3.18745e-07	2.64682e-41	9.98332e-19
MOSPD1	40973985	1.07961e-28	0.930889	-0.933712	0.0243323	0.0260409	0.0237389	0.0257189	0	0.122287	0.177771	0.00231061	9.27545	0.0169365	0.966573	0	1.15387e-228
MPHOSPH10	40339794	2.23702e-21	0.777001	-0.777232	0.118991	0.126018	0.113056	0.11516	0	0.116002	0.13867	0.0809293	9.34443	7.27174	0.049834	3.44978e-35	0.00285557
MPLKIP	39693387	4.43037e-15	0.543052	-0.539899	0.172107	0.178836	0.159941	0.163239	0	0.0536308	0.203195	0.00759301	9.37983	0.0794879	0.81306	5.57989e-33	0.0357774
MPZL1	41373062	7.07423e-34	1.89185	-1.88257	0.0124629	0.0110881	0.0124629	0.0110881	0	0.270523	0.26494	0.0246292	9.26506	12.011	0.303909	3.30619e-23	0.00597675
MRPL10	41416021	1.84062e-34	1.79109	-1.79322	0.088724	0.0702553	0.0848665	0.0675868	0	0.303376	0.440668	0.199691	9.30845	67.3415	6.40993e-07	4.22432e-29	0.000136745
MRPL13	41415993	1.84224e-34	1.32489	-1.32627	0.0857567	0.0710835	0.0833828	0.0679549	0	0.213679	0.370881	0.156506	9.30871	41.1764	9.14918e-05	1.1489e-33	0.000518019
MRPL14	40095191	7.41235e-19	0.771239	-0.775482	0.189614	0.178882	0.174184	0.164803	0	0.113361	0.302904	0.120357	9.38139	14.5393	0.0028203	3.21354e-06	0.00678707
MRPL16	40871055	1.984e-27	0.998149	-0.99812	0.1273	0.110651	0.118991	0.10513	0	0.165342	0.353804	0.107999	9.33624	14.2532	0.00785071	1.4391e-11	1.69919e-12
MRPL35	40742801	6.77946e-26	0.981863	-0.987025	0.0442136	0.0464688	0.0424332	0.0444905	0	0.121418	0.210694	0.00608898	9.28984	0.104038	0.875104	1.73451e-33	0.000944736
MRPL4	40546958	1.21315e-23	0.790165	-0.789751	0.0961424	0.0973545	0.0905045	0.0925236	0	0.111491	0.175857	0.0994846	9.32531	13.4236	0.0138676	2.46693e-242	6.64674e-87
MRPL40	40644288	9.50218e-25	1.12654	-1.12327	0.100297	0.100897	0.0958457	0.09487	0	0.158068	0.185819	0.0964022	9.32785	11.9001	0.0191678	4.48939e-19	0.0133262
MRPL47	40241150	2.4335e-20	1.52613	-1.53243	0.123145	0.123211	0.11543	0.115068	0	0.228853	0.222729	0.0889633	9.34314	8.98689	0.0310958	1.99921e-35	7.92722e-05
MRPL50	40620313	1.78959e-24	1.17816	-1.18989	0.115727	0.106004	0.109496	0.100529	0	0.135598	0.322829	0.0897165	9.33237	10.1309	0.0297418	3.30123e-29	0.0103557
MRPS11	40650961	7.96186e-25	1.69447	-1.69638	0.107122	0.103474	0.101187	0.0981366	0	0.222821	0.235683	0.147797	9.32999	27.5286	0.000325736	7.49478e-41	3.33735e-14
MRPS15	39705168	3.48445e-15	0.710221	-0.715632	0.152819	0.168806	0.14273	0.154543	0	0.0695103	0.0992628	0.0447367	9.37229	1.97979	0.271741	2.41431e-31	0.00614026
MRPS16	39696034	4.19796e-15	1.33608	-1.32764	0.123739	0.140879	0.114837	0.130527	0	0.148886	0.0690365	0.0234526	9.35348	0.611315	0.553226	1.9195e-27	4.00842e-10
MRPS17	41161795	4.4631e-31	0.820562	-0.825016	0.0326409	0.0309639	0.0317507	0.0305038	0	0.115999	0.241012	0.0644681	9.27925	18.0068	0.0567106	0.000107602	0.00230612
MRPS22	40878621	1.60555e-27	1.29136	-1.30141	0.0548961	0.052542	0.0522255	0.0512077	0	0.188354	0.256935	0.084266	9.29453	16.5607	0.0277438	3.60617e-43	1.21286e-16
MRPS34	39798325	5.05469e-16	1.4067	-1.408	0.243917	0.237543	0.217507	0.212284	0	0.151024	0.246203	0.112175	9.41934	11.7955	0.00331287	9.33525e-22	4.8848e-05
MRPS36	40774159	2.88727e-26	1.35752	-1.36655	0.167062	0.151369	0.154303	0.138026	0	0.151452	0.32206	0.186642	9.3636	35.571	4.80118e-06	1.01788e-36	2.16008e-09
MRPS9	40851515	3.42124e-27	1.026	-1.02708	0.0691395	0.0666207	0.0661721	0.0638141	0	0.150392	0.243991	0.0747922	9.30446	9.93504	0.0606653	5.02414e-29	2.38771e-08
MSANTD4	41126101	1.28911e-30	0.883058	-0.890263	0.0151335	0.0150909	0.0151335	0.0148148	0	0.109817	0.311648	0.00620025	9.26778	0.576713	0.825361	3.8504e-09	5.90823e-46
MSN	40865226	2.33478e-27	1.66827	-1.66635	0.335312	0.294916	0.275964	0.246423	0	0.360116	0.318378	0.327195	9.45844	98.9349	2.28026e-19	3.75235e-34	0.000139611
MSRA	40940780	2.7821e-28	0.528262	-0.533337	0.0296736	0.0319761	0.0293769	0.031516	0	0.0717434	0.158028	0.0265338	9.27964	3.11309	0.430132	8.78261e-21	1.23751e-08
MT-ND1	31374685	5.42324e-41	0.814652	-0.807141	5.46113	6.40934	0.931454	0.972257	0	0.154304	0.0183491	0.205878	11.2991	188.771	8.42582e-43	4.30582e-19	0.0448836
MT-ND4L	38814552	2.17942e-08	0.500268	-0.495518	0.370326	0.386151	0.297033	0.307706	0	0.127401	0.160994	0.135742	9.51039	15.6521	0.000131563	1.97075e-26	0.00522767
MT-ND5	37340166	0.0671318	1.11133	-1.10214	1.41424	1.42158	0.682493	0.688153	0	0.236291	0.198499	0.319276	10.0303	148.262	5.18585e-34	1.22729e-25	3.48826e-08
MT1E	41554788	2.19129e-36	0.985285	-0.991552	0.0448071	0.0321601	0.0376855	0.0272372	0	0.219416	0.481193	0.176668	9.28119	129.357	3.1345e-07	5.06521e-38	1.75233e-46
MTCH2	41065160	7.73555e-30	1.00698	-1.0091	0.0715134	0.0635381	0.0676558	0.0613297	0	0.205361	0.305017	0.100954	9.30276	19.7898	0.00938117	8.87072e-39	3.81981e-07
MTF1	41106032	2.33196e-30	1.00417	-1.00196	0.0222552	0.0236945	0.0219585	0.0228663	0	0.155384	0.152582	0.00435442	9.27379	0.231898	0.840731	1.89013e-22	5.69177e-13
MTFR1	41379876	5.71848e-34	1.34124	-1.3318	0.0127596	0.00952381	0.0124629	0.0094778	0	0.2016	0.526583	0.0314331	9.26411	24.6951	0.165843	0.0451739	2.85404e-67
MTHFS	40878644	1.60451e-27	0.830213	-0.829162	0.0569733	0.0547504	0.0563798	0.0532321	0	0.0899211	0.29229	0.0347648	9.2961	2.79792	0.363496	4.73383e-31	0.00023643
MTIF3	39858881	1.39852e-16	1.73229	-1.73634	0.213353	0.215459	0.183383	0.180768	0	0.181083	0.207752	0.0885951	9.40435	6.92442	0.0254732	3.00214e-30	0.000499943
MTMR14	40989686	6.88324e-29	1.28337	-1.29018	0.0810089	0.0727858	0.0801187	0.0706234	0	0.160969	0.342751	0.0953749	9.30927	15.3502	0.0172678	5.14708e-302	1.26119e-75
MTMR2	41256600	2.56276e-32	1.0543	-1.04337	0.0145401	0.0115942	0.0139466	0.0115022	0	0.204645	0.505875	0.022248	9.26558	7.97631	0.386614	3.00884e-37	3.78043e-05
MTMR3	41170427	3.44903e-31	0.555382	-0.562103	0.0127596	0.0146768	0.0124629	0.0145388	0	0.0819971	0.0352965	0.0018221	9.26729	0.109311	0.914816	1.70111e-37	4.28747e-15
MTSS1	41653719	8.62419e-38	1.44698	-1.44976	0.0317507	0.0191856	0.0305638	0.0184035	0	0.51355	0.728195	0.152216	9.27192	168.242	8.23308e-07	1.2337e-32	0.00100262
MUS81	41078227	5.27848e-30	1.4639	-1.46393	0.0519288	0.0441684	0.0513353	0.0428341	0	0.227556	0.433049	0.0681697	9.28921	12.8883	0.0691711	5.74159e-08	2.88564e-07
MUT	41308215	5.27801e-33	0.525454	-0.534339	0.020178	0.0162411	0.0192878	0.015827	0	0.0737649	0.468765	0.0275216	9.269	8.25772	0.320996	1.2306e-29	0.0155436
MUTYH	40964657	1.40951e-28	0.594659	-0.584007	0.0385757	0.0386934	0.037092	0.0375891	0	0.0809213	0.212576	0.0381087	9.28457	4.84837	0.291809	1.70394e-07	7.42334e-07
MVB12A	40720572	1.23682e-25	0.968175	-0.977384	0.0649852	0.0646883	0.0632047	0.0627559	0	0.10756	0.22564	0.0701372	9.30288	9.17842	0.0774167	0	0
MYDGF	40554308	1.00303e-23	1.45779	-1.44972	0.216914	0.192501	0.193769	0.173453	0	0.307588	0.336737	0.21109	9.39146	43.7463	8.09094e-08	3.54765e-31	0.00203015
MYH9	40452341	1.36045e-22	1.47174	-1.4735	0.239466	0.221808	0.207418	0.19135	0	0.29702	0.273919	0.265962	9.40996	66.2006	6.56444e-12	3.38089e-25	0.0347715
MYO1C	41465707	3.82126e-35	1.89259	-1.88194	0.0255193	0.0180814	0.0246291	0.0176674	0	0.446992	0.564968	0.0940663	9.27062	77.5335	0.00129586	4.81575e-33	0.0471982
NAA10	40796291	1.57465e-26	1.75713	-1.75143	0.189614	0.168898	0.17003	0.152749	0	0.272681	0.317106	0.227374	9.37557	52.345	1.4433e-08	7.35079e-34	0.0107455
NAA20	40238020	2.62226e-20	1.16211	-1.15384	0.138279	0.137474	0.129377	0.129837	0	0.147947	0.217955	0.0934042	9.35287	9.47476	0.0226598	2.19702e-23	0.0102007
NAA50	41342902	1.80752e-33	2.08779	-2.08995	0.084273	0.0650104	0.0816024	0.0618818	0	0.313754	0.514356	0.127985	9.30491	29.4005	0.00136414	1.78697e-19	0.011162
NAA60	41038765	1.66842e-29	1.72384	-1.72509	0.0563798	0.0532321	0.0545994	0.0515298	0	0.179957	0.247765	0.0920356	9.29513	19.0505	0.0166108	1.11068e-30	1.77131e-05
NABP1	41685021	3.05799e-38	1.63249	-1.64359	0.134421	0.0974005	0.123442	0.0888429	0	0.375128	0.551888	0.21217	9.32902	61.4045	2.03281e-07	2.86526e-25	2.04926e-05
NAGK	41370208	7.73287e-34	1.30873	-1.31324	0.0780415	0.063216	0.0727003	0.0605935	0	0.204827	0.400569	0.168486	9.30319	53.2101	1.7747e-05	3.18394e-34	0.015596
NARS	40580363	5.09667e-24	1.2526	-1.25437	0.110979	0.100851	0.104451	0.094824	0	0.145622	0.358341	0.0852213	9.32888	9.31931	0.038748	5.69169e-42	8.51626e-18
NASP	39826715	2.77559e-16	0.769775	-0.774453	0.125816	0.143731	0.115727	0.130343	0	0.130244	0.0417831	0.0400981	9.35538	1.67754	0.326792	3.21004e-27	0.0308204
NBEAL2	41351179	1.39808e-33	1.89723	-1.90608	0.0231454	0.0164251	0.0228487	0.0161491	0	0.522599	0.6325	0.103991	9.26937	107.848	0.000337349	2.2748e-32	0.0370314
NBL1	41403831	2.70029e-34	1.05775	-1.04854	0.0127596	0.00708535	0.0124629	0.00703934	0	0.330793	0.945514	0.033643	9.26261	41.0862	0.103833	1.71243e-22	0.000252412
NBN	41176445	2.88092e-31	1.086	-1.07408	0.0445104	0.0414079	0.0442136	0.0397976	0	0.147848	0.259702	0.0978859	9.2868	28.6955	0.00720418	3.18306e-22	0.00469943
NBR1	40744267	6.51517e-26	1.05741	-1.06308	0.0753709	0.0724178	0.0718101	0.0688291	0	0.136972	0.26741	0.0763038	9.30856	9.76513	0.0570298	2.63102e-24	0.0011647
NCALD	41472203	3.10763e-35	1.3426	-1.3348	0.0311573	0.0207039	0.0296736	0.0202899	0	0.33382	0.621653	0.112328	9.27282	85.9468	0.000329732	9.50477e-25	9.33441e-20
NCAPD3	41386930	4.58659e-34	0.932533	-0.942065	0.0228487	0.0186795	0.0225519	0.0183575	0	0.16649	0.423638	0.0870702	9.27074	65.3912	0.00290289	6.10772e-34	0.0343137
NCAPG	41385815	4.74942e-34	0.660251	-0.667456	0.000593472	0.000322061	0.000593472	0.000322061	0	0.260956	0.714225	0.00470269	9.25721	83.1531	0.347404	1.06182e-33	0.00339363
NCAPH	41405010	2.60214e-34	1.76352	-1.76512	0.00207715	0.00138026	0.00207715	0.00138026	0	0.639869	0.403764	0.0106503	9.25801	76.1902	0.21323	3.21492e-14	1.30841e-64
NCBP1	41348468	1.52086e-33	1.11116	-1.10467	0.0222552	0.0195077	0.0222552	0.0191396	0	0.167728	0.340652	0.0577322	9.2712	29.1583	0.0408693	3.70454e-47	1.46007e-49
NCF1	41538442	3.71694e-36	0.997528	-0.995779	0.336202	0.252082	0.263798	0.208604	0	0.32577	0.532475	0.356441	9.43568	115.72	3.94388e-22	3.31734e-25	0.0234844
NCOA5	41303597	6.08378e-33	1.37419	-1.36549	0.0160237	0.0132965	0.0154303	0.0132505	0	0.19973	0.41375	0.0556204	9.26676	43.4576	0.0343734	1.71867e-23	3.46563e-05
NCOR2	41509241	9.51203e-36	1.6058	-1.61356	0.0317507	0.0242926	0.0317507	0.0236485	0	0.34462	0.454695	0.122524	9.27507	86.1877	0.00012074	4.22563e-32	6.19596e-05
NDC80	41319896	3.68237e-33	0.989892	-1.00205	0.0133531	0.0108121	0.0133531	0.010536	0	0.285283	0.448245	0.0429835	9.26497	36.8586	0.0702809	6.26045e-22	7.57456e-05
NDEL1	41321387	3.51676e-33	1.2891	-1.28366	0.0587537	0.0434783	0.0575668	0.0426041	0	0.193831	0.574122	0.139008	9.28945	50.2062	0.000260712	2.01012e-31	1.84796e-07
NDRG3	41169510	3.54485e-31	1.33345	-1.32925	0.0459941	0.0416839	0.0439169	0.0401656	0	0.174477	0.258877	0.0813589	9.2871	19.8119	0.0254265	7.29046e-34	5.64754e-15
NDUFA2	38974833	1.89502e-09	1.81469	-1.8105	0.321068	0.330205	0.271217	0.279595	0	0.154755	0.180208	0.159246	9.47641	22.4179	1.41673e-05	2.11395e-15	5.09657e-12
NDUFA3	39450766	5.11031e-13	1.7834	-1.77513	0.437982	0.40865	0.342136	0.332597	0	0.21	0.288063	0.181656	9.52764	30.6129	1.02203e-07	3.3528e-18	6.82946e-08
NDUFA5	40010179	5.08904e-18	2.25878	-2.25703	0.287537	0.270025	0.256083	0.239015	0	0.230782	0.298501	0.176825	9.4411	28.3876	2.96388e-06	1.71797e-33	0.0029123
NDUFA8	40459417	1.13774e-22	1.52723	-1.53186	0.11365	0.116172	0.109792	0.110513	0	0.158723	0.1769	0.0419207	9.33812	2.17539	0.296678	2.01815e-13	0.000717493
NDUFAF1	41121384	1.48217e-30	1.08144	-1.0945	0.0474777	0.0429722	0.0462908	0.041914	0	0.141726	0.302923	0.0540851	9.28806	8.44619	0.138589	1.34291e-31	6.31188e-10
NDUFAF2	40435754	2.06598e-22	1.53837	-1.55114	0.0878338	0.0961123	0.0810089	0.0869565	0	0.1635	0.125538	0.0697878	9.32384	6.34601	0.0903631	3.85278e-28	0.000163644
NDUFB10	39947681	2.03626e-17	2.43048	-2.42466	0.430267	0.409202	0.360534	0.334254	0	0.263145	0.264429	0.219357	9.52696	45.5451	1.37453e-10	0.00321196	0.00636604
NDUFB3	39332036	4.54725e-12	1.31964	-1.31704	0.268546	0.273522	0.235015	0.237543	0	0.192882	0.196655	0.0972079	9.44128	8.48149	0.0096425	1.75024e-221	3.31078e-23
NDUFB6	39173034	7.37308e-11	0.937775	-0.935331	0.148961	0.175983	0.133828	0.157994	0	0.102742	0.0378852	0.0398361	9.37607	1.44893	0.34535	1.35072e-32	1.18586e-08
NDUFS1	40826860	6.7802e-27	1.30115	-1.30687	0.0468843	0.0490453	0.0454006	0.047573	0	0.183266	0.172461	0.0734995	9.29165	13.9056	0.0539861	2.18427e-103	1.46379e-19
NDUFS2	40421943	2.92155e-22	0.803056	-0.811077	0.135015	0.129239	0.124036	0.121601	0	0.10872	0.248417	0.0738422	9.34782	6.1648	0.0693213	5.44025e-24	0.0364363
NDUFS7	40204443	5.8209e-20	1.37308	-1.38484	0.254303	0.236899	0.225223	0.210536	0	0.171936	0.287329	0.195923	9.41989	34.9553	4.23655e-07	2.15489e-32	0.0252289
NEDD8	39794601	5.46609e-16	2.26424	-2.23928	0.682789	0.632436	0.493472	0.46432	0	0.21509	0.288086	0.253649	9.65674	70.9057	3.94475e-17	2.98127e-06	0.0353924
NEK4	41183214	2.35228e-31	1.10128	-1.10481	0.0181009	0.0165171	0.0175074	0.0161031	0	0.226105	0.362334	0.00722401	9.26898	0.915034	0.731931	1.95096e-09	0.00132456
NEK7	41125816	1.30003e-30	1.10901	-1.10925	0.0249258	0.0243846	0.0249258	0.0240166	0	0.220014	0.246282	0.0228838	9.27449	3.52921	0.453227	3.7873e-32	0.000171983
NFATC2	40908997	6.83865e-28	1.50528	-1.51537	0.0664688	0.0619738	0.0623145	0.0591672	0	0.287403	0.27099	0.137401	9.30134	37.3118	0.000457618	4.39165e-28	0.0159626
NFE2L1	41218117	8.23138e-32	0.845817	-0.848409	0.0178042	0.0185415	0.0178042	0.0181274	0	0.104752	0.135427	0.0111234	9.27016	1.79399	0.611985	3.42265e-47	4.8404e-34
NFKBIA	38692577	1.25338e-07	1.82948	-1.8122	0.303561	0.344513	0.247181	0.263676	0	0.26385	0.0831455	0.179655	9.48246	27.5833	1.51291e-06	1.03981e-38	1.56886e-15
NFKBIB	41218344	8.17514e-32	1.56883	-1.58024	0.0394659	0.0352887	0.0391691	0.0343225	0	0.228145	0.314802	0.100004	9.28256	36.0904	0.00459017	4.16165e-27	3.83539e-16
NFU1	40893243	1.06543e-27	1.38251	-1.37556	0.0881306	0.08415	0.0851632	0.0795951	0	0.146549	0.261448	0.114455	9.31673	19.1574	0.00506447	3.72387e-33	0.0106569
NHLRC2	41263019	2.10753e-32	1.63999	-1.63754	0.0163205	0.0149068	0.0160237	0.0147688	0	0.270883	0.290806	0.0324959	9.26779	13.2245	0.220507	2.91653e-34	0.00119194
NIPSNAP3A	41453273	5.67179e-35	1.75948	-1.7539	0.037092	0.0266851	0.0350148	0.0258569	0	0.285934	0.539927	0.142396	9.27705	97.8076	2.084e-05	5.18227e-34	0.00945754
NIT1	40931282	3.64247e-28	0.843227	-0.857849	0.0400593	0.0414999	0.0382789	0.0403497	0	0.11383	0.144219	0.0336671	9.28643	3.60565	0.33954	8.4974e-27	0.0214946
NIT2	40834142	5.5422e-27	0.917014	-0.922003	0.0643917	0.063032	0.0623145	0.0605475	0	0.114189	0.218789	0.0736421	9.30184	10.2575	0.0620438	3.32115e-25	0.0166042
NLRC5	40617685	1.91774e-24	0.713341	-0.724184	0.0700297	0.0732919	0.0658754	0.0691971	0	0.146258	0.164048	0.0991016	9.3085	16.9802	0.0120809	8.17635e-40	4.23774e-29
NMB	41452783	5.76064e-35	1.03551	-1.03359	0.0166172	0.0115942	0.0163205	0.0112261	0	0.245965	0.576411	0.0730246	9.26577	88.2163	0.00369271	2.07402e-38	3.24636e-08
NMRAL1	40603081	2.81424e-24	1.30253	-1.31152	0.0724036	0.0714516	0.0679525	0.0679549	0	0.1589	0.267465	0.0540254	9.30766	4.96012	0.174948	4.15994e-32	0.00174222
NMT1	41006267	4.27182e-29	1.62092	-1.62905	0.0436202	0.0365769	0.0421365	0.0355187	0	0.212895	0.477435	0.0485197	9.28379	8.39035	0.163585	3.7908e-25	4.5201e-13
NOD2	41488185	1.86657e-35	2.10065	-2.09985	0.00682493	0.00331263	0.00682493	0.00326662	0	0.428533	0.861966	0.0466255	9.25968	235.079	0.00361013	8.38105e-23	0.0213436
NOL8	40645692	9.15531e-25	0.500882	-0.500268	0.0718101	0.0741661	0.0679525	0.0690131	0	0.090106	0.17169	0.0441385	9.30923	3.37947	0.256175	5.90433e-23	0.000495406
NPL	41294077	8.15052e-33	1.39085	-1.38362	0.0074184	0.00713135	0.0074184	0.00699333	0	0.354065	0.296752	0.0212033	9.26211	18.8289	0.284059	1.07764e-12	7.02078e-08
NPRL2	41059959	9.00373e-30	0.958338	-0.951417	0.0643917	0.0567748	0.0617211	0.0544744	0	0.159022	0.358825	0.0971948	9.29804	19.6248	0.013037	1.45234e-20	2.53294e-06
NR1D1	41241289	4.0816e-32	0.745537	-0.73885	0.0222552	0.02121	0.0219585	0.0207039	0	0.179671	0.249707	0.0431156	9.27227	13.6334	0.155002	3.15756e-31	0.00474076
NR4A2	41287215	1.00595e-32	1.01581	-1.00783	0.0186944	0.0171613	0.0166172	0.0154129	0	0.34155	0.310654	0.0811163	9.26939	78.1377	0.00254876	8.04056e-10	5.5259e-15
NRBF2	40940170	2.83071e-28	1.31844	-1.33197	0.0958457	0.0816655	0.0905045	0.0770186	0	0.175578	0.395878	0.152797	9.31599	35.0617	0.000164908	6.04321e-33	0.000112653
NRBP1	40989068	7.00648e-29	1.49077	-1.49619	0.111573	0.0955602	0.105935	0.0916034	0	0.227735	0.400417	0.108807	9.3258	16.0201	0.00731585	6.09132e-28	0.00242627
NRM	41531250	4.68724e-36	2.24088	-2.24537	0.021365	0.0135726	0.021365	0.0134806	0	0.498153	0.671453	0.101953	9.26744	129.516	0.000162163	2.50083e-23	0.0195585
NSFL1C	40773004	2.97982e-26	1.13636	-1.14484	0.101484	0.0992869	0.0973294	0.09464	0	0.134413	0.199224	0.0957909	9.32706	11.8946	0.0195575	8.19783e-23	0.041594
NSUN2	41262750	2.12489e-32	1.18574	-1.17992	0.0480712	0.036669	0.047181	0.0357488	0	0.144139	0.552457	0.0546309	9.28428	10.046	0.127287	2.63411e-47	7.89654e-21
NSUN4	41196691	1.56969e-31	0.839321	-0.827193	0.0183976	0.0171153	0.0183976	0.0167932	0	0.115813	0.327605	0.0405382	9.26937	15.9732	0.156764	1.15227e-27	0.0020423
NT5C	40893194	1.0669e-27	1.43385	-1.43628	0.116024	0.106372	0.109496	0.0983207	0	0.210437	0.297071	0.122564	9.33259	18.9348	0.00281887	1.0975e-22	0.00177621
NT5DC1	40384879	7.35911e-22	0.794567	-0.794567	0.0958457	0.100851	0.0893175	0.0951001	0	0.0899049	0.10774	0.0508844	9.3274	3.42991	0.210309	3.26565e-05	2.18743e-27
NTMT1	41030221	2.13767e-29	2.06107	-2.06057	0.104748	0.0910513	0.100297	0.0874166	0	0.23643	0.35664	0.176513	9.32241	43.138	1.66503e-05	3.47889e-21	0.00159825
NUCB1	40000531	6.31411e-18	1.21658	-1.221	0.158754	0.162181	0.14362	0.148838	0	0.134886	0.175211	0.0743562	9.369	5.5929	0.0641473	1.17082e-26	5.30948e-06
NUDT17	41342308	1.84111e-33	1.18884	-1.18918	0.00385757	0.00386473	0.00385757	0.00381873	0	0.283314	0.176525	0.0137627	9.25974	21.5124	0.360495	3.82147e-26	0.0328582
NUDT21	40285570	8.37217e-21	0.919466	-0.928041	0.0884273	0.0968024	0.0833828	0.0915114	0	0.116974	0.106689	0.0400685	9.32429	2.1992	0.322799	2.68697e-33	0.0170434
NUP210	40520336	2.40893e-23	0.936319	-0.936841	0.0905045	0.094686	0.0851632	0.0889809	0	0.109748	0.14209	0.0462129	9.32323	3.12922	0.248034	1.39545e-33	0.0478314
NUP35	40924610	4.39996e-28	0.695873	-0.693222	0.0234421	0.0252588	0.0231454	0.0248907	0	0.0895839	0.217945	0.0140928	9.27486	1.15118	0.667807	2.02797e-26	4.55985e-05
NUP50-AS1	41308620	5.21262e-33	1.15292	-1.16184	0.011276	0.0110881	0.011276	0.0109501	0	0.199672	0.198858	0.0164622	9.26492	7.15003	0.428494	1.22669e-29	0.00805669
NUPL2	40709452	1.66882e-25	1.31654	-1.32038	0.0679525	0.0675868	0.0655786	0.0646423	0	0.196695	0.23052	0.0673943	9.30487	8.52003	0.0814849	8.93436e-22	0.0166312
NUTM2A-AS1	40658675	6.48735e-25	1.48066	-1.47908	0.0545994	0.0608696	0.0534125	0.0583851	0	0.169001	0.0800561	0.0719113	9.2996	10.647	0.0636833	1.02544e-42	6.67742e-08
NXF1	41086645	4.12407e-30	1.07909	-1.09078	0.0492582	0.0467449	0.0486647	0.0455026	0	0.160891	0.250529	0.0386979	9.29054	4.204	0.277162	1.57071e-91	2.03087e-114
OCEL1	41240318	4.20365e-32	0.990539	-0.998939	0.0563798	0.0523119	0.0551929	0.0501955	0	0.168049	0.227539	0.113563	9.29459	29.0355	0.00349325	1.10538e-26	0.0113812
OCIAD1	38780777	3.57122e-08	0.710774	-0.711956	0.283976	0.304578	0.245994	0.262204	0	0.0836565	0.13324	0.0846781	9.45957	6.29742	0.0235705	2.58901e-11	0.00444931
ODC1	41053028	1.10196e-29	0.520057	-0.518276	0.0264095	0.026179	0.0255193	0.0253508	0	0.0978083	0.245284	0.0183462	9.27576	2.23039	0.556622	7.51354e-27	3.19795e-11
ODF3B	41272584	1.57397e-32	1.87416	-1.89371	0.011276	0.010582	0.0106825	0.010352	0	0.343266	0.266244	0.00587882	9.26463	1.16495	0.765852	1.69197e-12	0.00662962
OGDH	41229418	5.84908e-32	1.92895	-1.94145	0.0537092	0.0449505	0.0525223	0.0435243	0	0.435737	0.396249	0.142421	9.2898	54.8974	0.000140175	3.17396e-22	0.00392344
OGFOD1	41006306	4.26702e-29	1.41039	-1.41438	0.0439169	0.0416379	0.0421365	0.0399816	0	0.18129	0.264112	0.0545315	9.2869	8.88161	0.134071	8.05601e-31	1.10001e-06
OGFR	41012621	3.55643e-29	1.21604	-1.22603	0.100593	0.0912813	0.0964392	0.0877387	0	0.157131	0.267558	0.1253	9.32223	21.7744	0.00199133	4.94148e-26	2.3516e-11
OPA3	40792739	1.73594e-26	0.587223	-0.592405	0.0373887	0.042006	0.035905	0.0405797	0	0.0604797	0.0727614	0.027546	9.28648	2.34066	0.44759	5.20086e-30	0.00554272
OPTN	40768936	3.32985e-26	1.4459	-1.46393	0.289021	0.249413	0.246291	0.212606	0	0.352339	0.361654	0.268161	9.42973	67.3309	1.23238e-12	1.85429e-29	3.26453e-06
ORAI3	41462968	4.16894e-35	1.78449	-1.76396	0.0338279	0.0257649	0.0338279	0.0249827	0	0.27237	0.484537	0.0824487	9.27619	35.3367	0.0117168	5.12128e-28	2.68324e-119
ORMDL1	39374708	2.09451e-12	1.15113	-1.15204	0.363205	0.35919	0.304154	0.296526	0	0.106475	0.222918	0.0928435	9.49552	7.89743	0.00823019	7.01036e-33	0.000267801
OS9	40478126	7.08093e-23	1.93841	-1.94794	0.126706	0.118565	0.117804	0.111433	0	0.247705	0.300782	0.136792	9.34076	21.6358	0.000908323	1.60551e-31	1.45545e-11
OSBPL11	41166887	3.83379e-31	1.49824	-1.51067	0.0237389	0.0202438	0.0231454	0.0199678	0	0.260296	0.443816	0.0563148	9.27181	25.3962	0.0567343	3.95063e-14	0.018807
OST4	36910732	0.463071	1.76624	-1.75766	1.97507	2.05365	0.849555	0.843662	0	0.137477	0.174899	0.14388	10.2712	48.0434	4.26967e-12	2.86153e-36	1.01809e-09
OTUD1	41294118	8.14027e-33	1.37992	-1.37295	0.00771513	0.00717736	0.00771513	0.00708535	0	0.239595	0.346674	0.0227016	9.26216	21.0673	0.252528	0.00388387	0.0221384
OTUD6B-AS1	39135859	1.38166e-10	1.13763	-1.13555	0.24184	0.250012	0.210089	0.214401	0	0.134514	0.214315	0.0506388	9.42618	2.25301	0.191981	8.87294e-34	0.00826317
OTULIN	41299432	6.91469e-33	0.66317	-0.669812	0.0130564	0.0099839	0.0130564	0.00989188	0	0.119719	0.567346	0.0193567	9.26444	9.59971	0.394218	6.30237e-34	8.3514e-13
P2RX5	41250347	3.09981e-32	0.564506	-0.567656	0.0148368	0.0126984	0.0148368	0.0125144	0	0.141941	0.450475	0.022895	9.2663	8.09539	0.371057	1.28509e-20	3.23191e-10
P4HA1	41188536	2.00529e-31	1.25283	-1.24334	0.0210682	0.0230044	0.0204748	0.0222682	0	0.207543	0.0317761	0.00482742	9.27325	0.32182	0.813501	7.54716e-25	0.00261801
PAFAH1B3	40720898	1.226e-25	1.00859	-1.01718	0.0881306	0.0863584	0.0824926	0.0810214	0	0.164905	0.22589	0.0832378	9.31808	9.98335	0.0407456	1.84194e-14	5.07646e-09
PAG1	39174568	7.1831e-11	0.528977	-0.535006	0.213353	0.231976	0.182196	0.195859	0	0.138866	0.110469	0.140547	9.41329	17.7307	0.000371078	4.62285e-34	0.00350619
PAIP1	41058614	9.36398e-30	1.45366	-1.4542	0.0890208	0.0762825	0.0836795	0.0727858	0	0.160974	0.388912	0.10653	9.31216	18.0462	0.0083844	4.92461e-28	0.00110003
PAK4	41222332	7.2472e-32	0.903817	-0.896653	0.0139466	0.0154589	0.0139466	0.0151369	0	0.133392	0.0302355	0.00406903	9.26791	0.448159	0.808877	2.34746e-12	0.00486737
PANK2	41152217	5.93744e-31	1.48497	-1.48619	0.0718101	0.0615597	0.0703264	0.0593973	0	0.20494	0.388038	0.103223	9.30167	21.5711	0.00802473	4.28027e-35	0.0134478
PANK3	41507424	1.00829e-35	1.65839	-1.64982	0.025816	0.0190936	0.0255193	0.0186795	0	0.318622	0.497514	0.100685	9.27128	82.3213	0.000762758	1.05164e-63	2.44394e-94
PANK4	41289688	9.32514e-33	0.924105	-0.926072	0.0163205	0.0117322	0.0160237	0.0115942	0	0.1323	0.681843	0.0249279	9.26584	9.85059	0.323365	6.45617e-32	0.0151164
PAOX	41328060	2.86173e-33	1.55052	-1.55364	0.0103858	0.00887969	0.010089	0.00851162	0	0.296794	0.419791	0.0178084	9.26349	9.02881	0.407727	7.57679e-30	0.00989674
PAPD7	41390781	4.0657e-34	1.09986	-1.11017	0.00830861	0.00749942	0.00801187	0.00749942	0	0.182331	0.154751	0.0224203	9.26241	24.5305	0.202523	2.30603e-32	0.0129144
PAPSS1	41030749	2.10521e-29	1.41523	-1.41148	0.0364985	0.0337704	0.0356083	0.0329423	0	0.287978	0.357371	0.0657207	9.28133	16.7032	0.0620976	3.74794e-23	0.00639557
PARD6A	41225749	6.53584e-32	1.17135	-1.16282	0.0210682	0.0184955	0.0210682	0.0181735	0	0.316928	0.353813	0.0294867	9.27048	8.62278	0.28456	1.26613e-57	3.28086e-26
PARL	40317227	3.88341e-21	0.921102	-0.923559	0.123442	0.123395	0.117211	0.116172	0	0.0796804	0.231919	0.114331	9.34321	14.944	0.00567974	1.04295e-34	7.59267e-08
PARP10	40812365	1.01179e-26	0.649263	-0.642689	0.0477745	0.0495054	0.0462908	0.0479871	0	0.1126	0.178446	0.0740729	9.29202	13.7269	0.05311	4.07563e-16	3.36416e-06
PARP11	41024317	2.53628e-29	0.501024	-0.495943	0.0338279	0.0361169	0.0332344	0.0351047	0	0.0990534	0.126776	0.0248829	9.28254	2.3342	0.4672	8.44218e-19	0.00252525
PARP12	41268915	1.76059e-32	1.26712	-1.26738	0.0127596	0.0115942	0.0127596	0.0114562	0	0.209197	0.370046	0.0107791	9.26542	2.26479	0.607967	2.83751e-09	0.00012556
PARP16	41352281	1.35103e-33	0.893712	-0.890505	0.025816	0.0194157	0.0255193	0.0191856	0	0.123961	0.53241	0.0928526	9.27151	65.344	0.00215882	2.21435e-26	2.59427e-11
PARVB	41540310	3.49944e-36	1.60126	-1.60524	0.0267062	0.0189556	0.0267062	0.0181735	0	0.433715	0.523133	0.137266	9.2713	151.664	4.05062e-06	3.685e-30	0.00531898
PATL1	41250141	3.11928e-32	1.17554	-1.17782	0.0252226	0.0221762	0.0249258	0.0216241	0	0.152636	0.359259	0.0412579	9.27314	11.856	0.168526	1.97484e-33	9.42726e-12
PBDC1	41119159	1.58295e-30	1.52231	-1.52344	0.120178	0.0986888	0.110682	0.0921555	0	0.251118	0.401369	0.207375	9.32843	55.5438	4.11475e-07	3.34227e-29	0.0128009
PBXIP1	39783083	6.95882e-16	1.01439	-1.0153	0.297329	0.289027	0.248961	0.239798	0	0.194142	0.240868	0.186913	9.45218	31.2826	5.02514e-07	9.97247e-32	8.36926e-05
PCBP1	38123100	0.000127727	0.527358	-0.533456	0.417211	0.444168	0.327893	0.343915	0	0.0619996	0.178859	0.0610032	9.54401	3.45957	0.0730309	2.14701e-168	2.84527e-34
PCF11	39549579	7.73498e-14	0.579369	-0.582702	0.139169	0.152795	0.127893	0.139683	0	0.0689826	0.147521	0.066309	9.36187	4.39005	0.114873	7.43243e-13	1.03766e-06
PCGF6	41158588	4.91102e-31	1.11626	-1.11071	0.0222552	0.0227743	0.0219585	0.0221762	0	0.177141	0.149463	0.0075261	9.27324	0.435512	0.795579	7.98693e-15	0.000144022
PCID2	40931140	3.65716e-28	1.66577	-1.67106	0.131751	0.108489	0.122849	0.101955	0	0.263069	0.462107	0.17327	9.33531	37.0583	2.52327e-05	3.36995e-19	0.00630275
PCMT1	41729092	7.02735e-39	1.89973	-1.90845	0.236202	0.183023	0.216617	0.167196	0	0.33803	0.474487	0.25472	9.38804	65.3677	7.34698e-11	5.22742e-33	0.0178928
PCNXL2	41240687	4.15685e-32	0.787578	-0.794075	0.0344214	0.0323902	0.0332344	0.0307338	0	0.124792	0.214548	0.0710882	9.28031	21.0118	0.0346879	5.71631e-36	0.000129329
PCNXL3	41341573	1.88354e-33	0.691523	-0.690748	0.0109792	0.00929377	0.0106825	0.00920175	0	0.136694	0.342687	0.0328747	9.2638	30.25	0.126744	7.84517e-40	7.12052e-11
PDCD2	40570898	6.52107e-24	1.26725	-1.26411	0.11365	0.10789	0.107715	0.100437	0	0.0872058	0.288055	0.113388	9.33332	16.4425	0.00593529	2.31909e-33	0.0196918
PDCL	41129744	1.15728e-30	0.964557	-0.974534	0.051632	0.047619	0.0504451	0.0461008	0	0.154977	0.279986	0.0734487	9.29125	14.4126	0.0457629	6.51378e-27	0.010268
PDE4A	41453331	5.66137e-35	2.26627	-2.26197	0.010089	0.00501495	0.00979228	0.00496894	0	0.59936	1.00932	0.0606728	9.26106	181.666	0.00253962	4.36632e-38	1.5664e-13
PDHB	40055079	1.85036e-18	0.80303	-0.80774	0.138279	0.137244	0.130564	0.127904	0	0.130647	0.247648	0.0420771	9.35279	1.96602	0.305521	4.30618e-26	2.03673e-11
PDHX	41153614	5.69553e-31	0.928561	-0.925662	0.0436202	0.0363469	0.04273	0.0355187	0	0.158369	0.435298	0.0885212	9.28365	26.1105	0.0146164	2.47723e-21	0.0233615
PDXK	41026927	2.35171e-29	0.651014	-0.655925	0.0225519	0.0229124	0.0219585	0.0227283	0	0.10394	0.273832	0.000913682	9.27333	0.0247503	0.937018	1.31611e-19	0.00451632
PEBP1	36999798	0.336392	0.678358	-0.685407	0.633531	0.686818	0.45816	0.487187	0	0.0651368	0.143124	0.100696	9.67836	10.8406	0.000994366	4.20168e-10	8.1903e-07
PELO	41369303	7.95418e-34	1.78801	-1.78223	0.0320475	0.0267311	0.0305638	0.026133	0	0.330175	0.353702	0.107277	9.27658	62.2207	0.000838167	1.70341e-26	0.000512203
PEMT	41171585	3.33168e-31	0.936045	-0.932643	0.0189911	0.0191856	0.0181009	0.0187256	0	0.134516	0.205442	0.0378074	9.27068	12.8789	0.185035	2.57951e-32	0.00215687
PER1	41163127	4.28921e-31	1.16358	-1.16567	0.0142433	0.0165631	0.0136499	0.015919	0	0.27769	0.0891274	0.0335245	9.2686	14.7009	0.183012	1.57076e-28	0.0497348
PER2	41315653	4.19722e-33	0.575678	-0.572713	0.0189911	0.0142167	0.0181009	0.0138026	0	0.314358	0.574584	0.0384106	9.26767	16.1425	0.1756	4.82403e-32	0.0468073
PET117	40781168	2.38369e-26	0.716615	-0.713819	0.0456973	0.0478031	0.0430267	0.0463768	0	0.0721456	0.192783	0.0485667	9.29079	6.03998	0.199809	1.34584e-16	1.39342e-20
PEX10	41133813	1.02581e-30	0.656963	-0.656049	0.0142433	0.0150449	0.0139466	0.0148608	0	0.101662	0.202281	0.0175868	9.26767	3.99101	0.514861	7.52424e-53	3.39535e-19
PEX11B	40907301	7.17354e-28	1.94398	-1.95207	0.0344214	0.0345066	0.0335312	0.0334944	0	0.257923	0.287053	0.0263942	9.2816	2.83678	0.439017	6.25354e-32	1.20451e-05
PEX16	40127044	3.55837e-19	1.20699	-1.19662	0.0985163	0.107476	0.0937685	0.101265	0	0.117036	0.127134	0.0510467	9.33157	3.18004	0.224104	4.26911e-22	0.000514304
PFDN6	40770418	3.19785e-26	1.69927	-1.69168	0.0979228	0.0934438	0.0928783	0.0889349	0	0.244918	0.238007	0.11743	9.32321	18.7774	0.00420452	1.1383e-17	2.55973e-06
PFKL	40708432	1.71524e-25	0.796045	-0.799963	0.0866469	0.0823556	0.0816024	0.0781228	0	0.161074	0.28177	0.068621	9.31554	7.29741	0.0877468	2.94386e-34	0.00229995
PFKP	41416412	1.8181e-34	1.88669	-1.88412	0.0646884	0.0494594	0.0617211	0.047251	0	0.410827	0.481484	0.168448	9.29358	68.0004	9.2804e-06	6.04838e-30	0.000644252
PGAM1	40774118	2.8905e-26	1.85209	-1.85214	0.334718	0.290591	0.285163	0.248355	0	0.339498	0.36894	0.26043	9.45608	64.3159	1.05547e-12	1.10125e-33	0.00451024
PGGT1B	40887649	1.24662e-27	0.712913	-0.71906	0.0465875	0.0441224	0.0456973	0.0425121	0	0.116773	0.318333	0.0290445	9.28871	2.28084	0.448851	1.71809e-09	0.000245857
PGK1	40697175	2.32082e-25	1.4563	-1.43585	0.524629	0.457971	0.39911	0.353945	0	0.27173	0.363281	0.355663	9.5593	126.898	1.73213e-27	2.12781e-33	0.0234814
PGP	41234245	5.05357e-32	0.883676	-0.909483	0.0139466	0.0125604	0.0133531	0.0121923	0	0.196134	0.389242	0.0119445	9.26614	3.35123	0.570137	1.01043e-31	0.00271529
PHF11	40541614	1.39276e-23	1.38779	-1.39364	0.173591	0.164067	0.154896	0.148286	0	0.171502	0.246619	0.145815	9.37145	21.1587	0.000298381	1.61478e-28	3.33138e-09
PHF20	38976879	1.83491e-09	1.06896	-1.06206	0.205638	0.2294	0.178042	0.20138	0	0.132777	0.0918254	0.121162	9.41137	12.7999	0.0023745	1.56307e-33	0.0380356
PHF8	41245801	3.55906e-32	1.46135	-1.46955	0.0139466	0.0140787	0.0136499	0.0138026	0	0.243523	0.21509	0.0297165	9.26704	13.173	0.238751	6.28459e-34	0.00735854
PHIP	39642868	1.22837e-14	0.708612	-0.712334	0.180415	0.197147	0.156973	0.168162	0	0.113862	0.09913	0.0769661	9.39098	5.35883	0.0542902	2.24335e-32	0.000124946
PHPT1	40890083	1.1643e-27	1.68733	-1.69778	0.203264	0.162181	0.173294	0.141063	0	0.276881	0.508196	0.269164	9.373	71.7125	2.38178e-11	1.01215e-35	1.15186e-06
PHTF2	41586852	7.73319e-37	1.55021	-1.54449	0.0637982	0.0483092	0.0611276	0.0463308	0	0.371007	0.475664	0.191107	9.29281	89.2789	4.82731e-07	1.675e-33	0.0129235
PHYH	40981830	8.62351e-29	0.618771	-0.614646	0.0272997	0.0297677	0.027003	0.0288935	0	0.070196	0.136908	0.025509	9.27801	3.13666	0.439042	1.2621e-29	0.00084179
PIGA	41292369	8.58906e-33	0.964001	-0.959364	0.00919881	0.00938578	0.00919881	0.00920175	0	0.159398	0.15993	0.00911134	9.26367	3.42015	0.617063	2.26755e-13	4.03713e-06
PIGB	41300232	6.74679e-33	1.46462	-1.46966	0.0267062	0.0238325	0.025816	0.0232804	0	0.178491	0.248245	0.0612804	9.27432	23.6017	0.0474462	8.67613e-24	0.00304546
PIGBOS1	40251554	1.89755e-20	0.897787	-0.902707	0.0976261	0.100667	0.0919881	0.0944559	0	0.0993709	0.215718	0.0517873	9.3275	3.41402	0.213027	3.49821e-33	0.0369666
PIGG	41192900	1.75907e-31	1.58315	-1.57398	0.0207715	0.0205659	0.0207715	0.0202899	0	0.224804	0.197572	0.0140649	9.27173	1.79466	0.605035	1.11626e-27	3.82017e-06
PIGH	41083287	4.55099e-30	1.33999	-1.33537	0.047181	0.0437083	0.0462908	0.042236	0	0.166658	0.301394	0.0547401	9.28847	8.62793	0.133246	2.8793e-35	1.47441e-07
PIGK	40678021	3.87491e-25	0.954293	-0.93772	0.0433234	0.0489533	0.0418398	0.0478491	0	0.119722	0.0849862	0.0219081	9.29128	1.23297	0.561578	1.61773e-38	3.24722e-08
PIGT	41433018	1.07692e-34	2.29807	-2.29914	0.084273	0.0635841	0.0801187	0.0611916	0	0.313173	0.488414	0.212963	9.30407	81.0908	1.02046e-07	8.13998e-35	3.41184e-70
PIK3CB	41137012	9.32949e-31	0.660894	-0.660201	0.0183976	0.0213941	0.0183976	0.020842	0	0.106847	0.0405454	0.00115786	9.272	0.030376	0.938443	1.1252e-33	0.0430831
PIK3R1	38811618	2.2756e-08	0.753134	-0.756888	0.187537	0.218726	0.153709	0.182471	0	0.239111	0.02837	0.13649	9.40382	16.3417	0.000584274	1.56708e-34	2.49763e-23
PIK3R5	41023034	2.63222e-29	1.03238	-1.03218	0.0284866	0.0293996	0.0278932	0.0288935	0	0.216246	0.197241	0.0314829	9.27789	5.0882	0.327295	9.54448e-33	0.00510488
PILRB	40945230	2.45164e-28	0.59854	-0.594198	0.0587537	0.0572809	0.0569733	0.0547504	0	0.186828	0.228613	0.0677952	9.29787	9.49987	0.0871706	1.40474e-18	0.0456391
PIM3	41416002	1.84172e-34	0.608579	-0.621067	0.0382789	0.0271912	0.0356083	0.0270071	0	0.114367	0.545842	0.0275202	9.27756	4.90378	0.364547	6.28994e-24	0.00851946
PIP4K2A	41235572	4.85436e-32	1.07771	-1.08435	0.250742	0.183713	0.210386	0.161629	0	0.351223	0.594234	0.28188	9.38986	77.4852	7.45728e-13	4.54521e-23	4.72267e-07
PITPNB	40692998	2.59584e-25	0.671127	-0.665251	0.0890208	0.0885208	0.0866469	0.084196	0	0.0859347	0.216715	0.0233893	9.31948	0.882278	0.532002	1.84919e-43	2.05402e-16
PITPNC1	40834113	5.54666e-27	0.654937	-0.642935	0.0792285	0.0730619	0.0750742	0.0694732	0	0.127635	0.322103	0.129684	9.30933	28.0773	0.0012376	2.67784e-32	0.00809544
PKD2	41288047	9.80625e-33	1.05564	-1.05294	0.00534125	0.00501495	0.00504451	0.00487693	0	0.235586	0.408269	0.0178721	9.26059	22.8322	0.317328	1.0135e-32	0.0098973
PLA2G15	41308634	5.21037e-33	1.1396	-1.14496	0.00949555	0.00759144	0.00949555	0.00759144	0	0.207487	0.534215	0.0218308	9.26261	14.8513	0.322064	5.76919e-33	7.01461e-07
PLAA	41153610	5.69621e-31	0.88389	-0.875688	0.0267062	0.0252588	0.0264095	0.0244306	0	0.139695	0.307934	0.0416636	9.27518	9.74554	0.198507	1.7634e-32	0.0381284
PLD3	40487012	5.64842e-23	1.29946	-1.31019	0.0792285	0.0807453	0.0765579	0.0775247	0	0.146682	0.208998	0.0660205	9.31393	6.55551	0.108747	2.88114e-22	0.0103557
PLEKHA3	40727668	1.02119e-25	1.04782	-1.053	0.037092	0.042144	0.0362018	0.0404877	0	0.192776	0.108452	0.0091193	9.28653	0.350838	0.756748	1.25682e-34	9.15233e-06
PLEKHB2	40683287	3.36635e-25	0.843174	-0.843993	0.0706231	0.0716816	0.0676558	0.068323	0	0.127411	0.184093	0.0411551	9.3076	3.12994	0.287932	3.57394e-32	9.06786e-05
PLEKHF2	41402534	2.81252e-34	2.09974	-2.08955	0.0581602	0.0438463	0.0557864	0.0430182	0	0.342029	0.505344	0.139864	9.28963	52.0181	0.000208744	3.61466e-182	1.76749e-73
PLEKHG3	41606661	4.05002e-37	1.16736	-1.15982	0.0281899	0.0165631	0.0278932	0.0162871	0	0.491696	0.793161	0.115295	9.26993	133.772	5.45103e-05	5.1097e-31	0.00121657
PLEKHJ1	40247090	2.11147e-20	1.88757	-1.88363	0.173591	0.166966	0.157567	0.154221	0	0.169924	0.236206	0.123329	9.3732	14.9887	0.00232627	2.25427e-36	2.01334e-06
PLOD3	40992994	6.25923e-29	1.23466	-1.22438	0.0267062	0.0270991	0.0252226	0.026455	0	0.257524	0.249141	0.00746161	9.27631	0.313576	0.834955	6.02942e-28	1.02315e-08
PLXND1	41610463	3.57615e-37	2.1899	-2.17927	0.0109792	0.0031746	0.0106825	0.0031746	0	0.750483	1.50002	0.0988587	9.25999	851.243	1.42238e-08	1.81527e-10	0.00240467
PML	40997601	5.48266e-29	0.97378	-0.969623	0.0272997	0.0300897	0.0264095	0.0293076	0	0.145585	0.0953156	0.00717072	9.27818	0.384724	0.777237	9.69164e-27	6.7747e-08
POC5	41227289	6.23834e-32	0.515569	-0.521079	0.0198813	0.0189556	0.0192878	0.0183115	0	0.0849924	0.264339	0.0326567	9.27063	9.59592	0.251889	2.41793e-07	0.000152979
POLG	40972682	1.12061e-28	1.44504	-1.45012	0.0385757	0.0395215	0.0379822	0.0386934	0	0.216671	0.153312	0.0155294	9.28508	1.02672	0.619846	2.87751e-29	0.00681198
POLR2C	40582656	4.80086e-24	1.54891	-1.5563	0.176261	0.162135	0.167062	0.151553	0	0.178739	0.298282	0.167742	9.37074	28.1671	3.8367e-05	2.41695e-29	0.00545158
POLR2E	40480010	6.74989e-23	1.61746	-1.61316	0.15638	0.146032	0.144214	0.134898	0	0.231235	0.294127	0.12995	9.35951	17.6161	0.0015008	5.12412e-49	3.5347e-34
POLR2J	38997432	1.32539e-09	1.74155	-1.73382	0.292582	0.308259	0.260534	0.268277	0	0.171742	0.166014	0.120884	9.46224	12.9497	0.00133071	5.04809e-12	1.76254e-05
POLR2M	40623345	1.65224e-24	0.570208	-0.570786	0.0507418	0.0564987	0.0492582	0.0550265	0	0.0875829	0.0958382	0.0228443	9.29659	1.14597	0.551503	7.84157e-23	0.00126308
POLR3A	41164170	4.15775e-31	1.29814	-1.28729	0.0240356	0.0245227	0.0240356	0.0238325	0	0.234252	0.182362	0.0505905	9.27448	15.4536	0.110029	3.39949e-25	0.0372637
POLR3GL	39309555	6.80893e-12	1.78061	-1.76268	0.287537	0.293812	0.251039	0.252864	0	0.159177	0.201915	0.111716	9.45404	11.0129	0.00287405	1.46114e-07	7.05152e-07
POP7	40800297	1.41051e-26	2.17994	-2.18298	0.0919881	0.0816655	0.0884273	0.0779388	0	0.293574	0.382863	0.1316	9.31563	25.8944	0.00131671	5.92313e-10	1.45785e-05
POU5F2	41211879	9.93631e-32	0.819986	-0.825278	0.0109792	0.0123764	0.0106825	0.0123303	0	0.129123	0.0846819	0.0244135	9.2657	10.9263	0.317928	3.34194e-23	6.63783e-05
PPA2	40378184	8.68734e-22	0.790372	-0.788949	0.116914	0.114102	0.109496	0.107016	0	0.109007	0.268523	0.0614185	9.33721	4.52223	0.135887	4.66589e-78	4.71789e-05
PPDPF	39290977	9.4822e-12	1.86404	-1.8638	1.81869	1.70407	0.797329	0.775753	0	0.214865	0.27203	0.298092	10.1515	173.929	1.38942e-39	1.85982e-29	0.0262526
PPFIA1	41079697	5.05599e-30	0.552697	-0.555118	0.0189911	0.0196457	0.0189911	0.0192317	0	0.121885	0.259874	0.0213085	9.27099	3.71046	0.477853	2.7848e-28	0.0190175
PPIB	40493646	4.76976e-23	1.74479	-1.73547	0.776558	0.688659	0.525816	0.472142	0	0.332431	0.343025	0.326057	9.68939	120.894	4.67088e-28	2.85231e-23	0.00182068
PPIG	38535381	1.03968e-06	0.861279	-0.869567	0.411869	0.44081	0.335015	0.346906	0	0.0921443	0.132996	0.10697	9.54181	10.2346	0.00170722	8.86707e-24	0.0495796
PPIH	40530928	1.83457e-23	1.13063	-1.12048	0.0836795	0.0918334	0.0795252	0.0863584	0	0.160163	0.0721962	0.0872028	9.32086	10.5129	0.0341214	0.00296381	0.00692188
PPIL2	41089401	3.80357e-30	1.49085	-1.48471	0.0507418	0.0462388	0.0489614	0.0449505	0	0.187574	0.297025	0.101412	9.29034	26.8702	0.00715137	1.0672e-30	0.048315
PPM1A	41164889	4.06947e-31	0.958976	-0.951389	0.0406528	0.0348746	0.0397626	0.0343225	0	0.145009	0.405046	0.0516648	9.28244	10.6755	0.12186	1.83814e-35	1.03795e-09
PPM1K	39654033	9.81887e-15	1.14084	-1.13945	0.164392	0.178146	0.146884	0.158178	0	0.11441	0.106701	0.0251177	9.37877	0.626248	0.516752	3.81027e-05	7.57456e-05
PPM1M	41074782	5.83869e-30	0.89258	-0.897247	0.0367953	0.0358408	0.0356083	0.0349206	0	0.153609	0.266043	0.0601515	9.28267	13.0714	0.0863639	2.34984e-07	0.000551428
PPP1CB	40612656	2.18886e-24	0.629728	-0.632179	0.268843	0.231654	0.230861	0.200966	0	0.167065	0.383521	0.0962819	9.4185	8.70558	0.0123631	3.31313e-52	3.36354e-104
PPP1R11	40672042	4.54509e-25	1.74133	-1.73264	0.215134	0.186611	0.193472	0.171291	0	0.199503	0.36335	0.216773	9.38816	46.1035	4.72779e-08	1.51324e-31	0.0261387
PPP1R14B	41162716	4.34213e-31	1.29544	-1.28618	0.0121662	0.0127444	0.0121662	0.0124224	0	0.379045	0.239778	0.0217971	9.26604	8.69123	0.365875	2.5945e-15	0.0018109
PPP1R35	41006495	4.24383e-29	0.944351	-0.944214	0.0302671	0.0273752	0.0299703	0.0268691	0	0.167296	0.417401	0.000840787	9.27687	0.019899	0.948199	2.15978e-09	1.1773e-05
PPP1R37	41403459	2.73201e-34	1.34592	-1.34951	0.0264095	0.0215321	0.0261128	0.021256	0	0.216653	0.36077	0.0678841	9.27288	31.487	0.0284619	0	9.4034e-112
PPP2R2A	40530341	1.86251e-23	0.674679	-0.663517	0.10178	0.101311	0.0961424	0.094916	0	0.0897231	0.215464	0.0713092	9.32824	6.62199	0.0805252	3.13186e-19	0.0481856
PPP2R5A	40944676	2.49056e-28	1.77522	-1.77401	0.0632047	0.0547044	0.0611276	0.0520819	0	0.289852	0.426757	0.0413384	9.29668	4.44857	0.251899	9.07186e-23	0.00498389
PPP2R5C	39574901	4.72005e-14	1.29064	-1.30313	0.535312	0.508397	0.388131	0.37014	0	0.313714	0.258518	0.305948	9.58544	86.7077	1.35797e-20	9.27626e-32	0.0147249
PQLC2	41347568	1.56394e-33	0.934755	-0.934727	0.00534125	0.00501495	0.00534125	0.00501495	0	0.178051	0.197918	0.00661278	9.26059	3.55785	0.683582	5.81994e-22	1.31322e-05
PRAF2	40836914	5.1323e-27	1.46896	-1.47658	0.068546	0.0716816	0.0664688	0.0691051	0	0.205807	0.127113	0.0719227	9.30741	8.97592	0.0677699	2.41756e-21	0.0303196
PRC1	41275380	1.44507e-32	1.1945	-1.20474	0.00593472	0.00662526	0.00563798	0.00662526	0	0.385298	0.12125	0.0115236	9.26165	7.15054	0.53715	1.21487e-35	0.000123052
PRCC	41023759	2.57757e-29	1.23664	-1.23142	0.0560831	0.0513458	0.0545994	0.0494594	0	0.155526	0.312729	0.0540408	9.29396	7.09745	0.148396	9.39021e-40	9.9099e-12
PRDM8	41445969	7.14937e-35	2.08119	-2.08119	0.00801187	0.00533701	0.00801187	0.00519899	0	0.4481	0.535542	0.0404281	9.26105	103.972	0.0230576	7.19062e-33	0.00891575
PRDX3	40841831	4.47782e-27	1.13923	-1.14138	0.120475	0.108489	0.114837	0.101541	0	0.15105	0.344215	0.0992505	9.3342	12.5739	0.0149811	1.63013e-10	0.0263374
PRDX5	40035032	2.91157e-18	1.37339	-1.37698	0.386053	0.346492	0.31543	0.288659	0	0.223656	0.358429	0.206315	9.49054	39.5207	5.08916e-09	3.00399e-11	0.0332252
PRKAA1	40733095	8.81815e-26	1.11432	-1.11271	0.0824926	0.0813435	0.0774481	0.0776628	0	0.170563	0.206247	0.124832	9.31454	23.5602	0.00219369	8.21239e-74	8.44379e-75
PRKAR2B	41340579	1.94247e-33	1.01977	-1.02165	0.00504451	0.00441684	0.00445104	0.00409478	0	0.500001	0.292971	0.0351996	9.26018	126.977	0.0210368	2.96156e-33	0.00170508
PRKCE	41377650	6.13027e-34	0.605586	-0.597157	0.00652819	0.00432482	0.00623145	0.00432482	0	0.104312	0.707254	0.0321003	9.26027	81.5267	0.0622028	1.23953e-30	4.49244e-11
PRKRIP1	40813409	9.83078e-27	0.849389	-0.8496	0.0424332	0.0468829	0.0409496	0.0448125	0	0.126382	0.114775	0.0208324	9.28995	1.23926	0.560165	4.13791e-13	3.40704e-08
PRPF4	41034957	1.86339e-29	0.845341	-0.847695	0.0323442	0.0333563	0.0317507	0.0324822	0	0.124636	0.166945	0.0253247	9.28071	2.73352	0.441831	1.47022e-31	0.00161234
PRPSAP1	41148364	6.65876e-31	1.53768	-1.53532	0.0908012	0.0799172	0.0878338	0.0766046	0	0.209084	0.307404	0.156626	9.3145	37.389	0.000110466	5.68759e-25	4.76245e-13
PRR13	39992562	7.54205e-18	2.13608	-2.12275	0.674184	0.618772	0.490801	0.452082	0	0.24085	0.314798	0.210156	9.65003	46.9706	7.37278e-12	5.23766e-33	0.00268524
PSMA6	41049834	1.20936e-29	1.91533	-1.91097	0.0890208	0.0806533	0.0860534	0.0756384	0	0.288962	0.31621	0.141636	9.31472	30.4535	0.000542464	3.48911e-31	0.00224104
PSMB1	38071103	0.000217327	1.38737	-1.39054	0.44451	0.469703	0.353116	0.37695	0	0.191003	0.141844	0.133464	9.55899	17.1157	6.76517e-05	8.98382e-28	0.00123874
PSMB7	39148992	1.10785e-10	0.839611	-0.836106	0.231454	0.247251	0.205638	0.219278	0	0.102724	0.122984	0.0924668	9.42356	7.65145	0.016229	7.58397e-28	0.00316721
PSMB8	39562336	6.03411e-14	1.59483	-1.59127	0.448071	0.428387	0.356083	0.340557	0	0.231163	0.254824	0.168473	9.53825	26.8587	4.87039e-07	3.14628e-22	6.90967e-05
PSMB9	42626740	4.43663e-53	2.35111	-2.34566	0.781009	0.586749	0.516617	0.424569	0	0.461974	0.510597	0.487467	9.64248	268.773	4.31302e-60	2.39421e-28	0.0458333
PSMD5	41276775	1.38474e-32	1.06543	-1.07385	0.0332344	0.0275592	0.0326409	0.0269151	0	0.169952	0.438434	0.068629	9.27724	22.4163	0.0406596	4.36652e-293	1.22598e-75
PSMD6	40288826	7.73844e-21	0.954266	-0.958449	0.132641	0.129515	0.124926	0.122199	0	0.131683	0.247138	0.107739	9.34773	12.9543	0.00874843	2.10703e-33	0.0330888
PSMD7	40484854	5.96742e-23	1.88324	-1.87826	0.222849	0.201196	0.195549	0.178698	0	0.28846	0.324642	0.252264	9.397	60.0701	1.57855e-10	3.73075e-32	0.0298451
PSME3	40940388	2.81324e-28	0.883139	-0.886443	0.0448071	0.0446285	0.0439169	0.0434783	0	0.128969	0.218828	0.0366588	9.28877	4.05516	0.299975	2.03389e-20	0.0231106
PSMG3	40886398	1.29114e-27	1.5861	-1.59075	0.0768546	0.0742581	0.0750742	0.0707614	0	0.191828	0.247508	0.115946	9.30976	21.7924	0.00416243	2.38368e-32	0.00224258
PSTPIP1	41675683	4.1692e-38	2.32982	-2.31955	0.137092	0.104164	0.126113	0.0967104	0	0.425461	0.460998	0.267785	9.33316	92.8419	4.23578e-11	4.47111e-33	0.00976225
PTBP1	40026105	3.55987e-18	0.789078	-0.786312	0.111573	0.119807	0.108012	0.113182	0	0.0985813	0.160925	0.0304649	9.34011	1.09258	0.460809	1.03377e-15	0.00231415
PTER	41067546	7.21471e-30	0.794463	-0.802094	0.0332344	0.0324362	0.0317507	0.0312399	0	0.125125	0.237346	0.0564771	9.28023	12.8339	0.102734	3.04414e-19	8.16401e-18
PTGDR	42333649	3.41423e-48	1.83023	-1.8088	0.0504451	0.0132505	0.0477745	0.0125604	0	0.831094	1.59974	0.350365	9.27012	1007.65	1.49102e-28	2.49707e-27	0.006433
PTGER2	41828584	2.42606e-40	0.937445	-0.927193	0.439466	0.332827	0.309496	0.233816	0	0.214173	0.509758	0.284946	9.48787	78.3873	2.7788e-16	1.31909e-29	0.000112843
PTGES3	38969668	2.05543e-09	1.51537	-1.51925	0.768843	0.750219	0.541543	0.519945	0	0.204895	0.232303	0.141791	9.71782	23.6342	1.17202e-06	1.22272e-21	0.00638993
PTOV1	41017505	3.08854e-29	0.727041	-0.724766	0.0272997	0.0265931	0.025816	0.026133	0	0.0800676	0.304288	0.035332	9.27612	7.02231	0.269594	1.90355e-32	0.000110849
PTP4A2	40040955	2.54729e-18	1.1535	-1.17403	0.251632	0.234184	0.21543	0.202024	0	0.215757	0.296304	0.118913	9.41823	13.1447	0.00164827	9.47857e-32	1.7113e-07
PTPN1	40238827	2.57225e-20	1.33787	-1.34128	0.0816024	0.0955141	0.0774481	0.089349	0	0.190348	0.0322475	0.0718722	9.32288	7.05289	0.0785231	1.1741e-28	3.7862e-12
PTPN11	41231843	5.435e-32	1.08521	-1.08753	0.0281899	0.0259949	0.027003	0.0252588	0	0.160041	0.268971	0.0577973	9.27578	18.8841	0.0659293	1.9862e-10	0.000115326
PTPN22	41462258	4.26408e-35	1.35213	-1.34378	0.0635015	0.047297	0.0617211	0.0460087	0	0.408816	0.530016	0.124901	9.29221	38.9799	0.000948404	9.46676e-33	0.00503482
PTPN4	39204001	4.34027e-11	0.715204	-0.713391	0.17181	0.187118	0.150742	0.16669	0	0.158264	0.147637	0.0194178	9.38459	0.392315	0.61723	5.3193e-27	0.000218352
PTPN7	41757077	2.74418e-39	1.62799	-1.61409	0.318101	0.249275	0.259644	0.202622	0	0.341633	0.467752	0.318622	9.43229	99.0249	6.41795e-18	3.31738e-15	0.0264194
PTPRC	37698299	0.00603922	1.2375	-1.24647	1.15252	1.17594	0.637685	0.640626	0	0.207223	0.195074	0.19152	9.92264	50.9917	9.52806e-13	6.72344e-32	0.00074558
PTRH1	41181317	2.48986e-31	1.31597	-1.30767	0.0448071	0.0394295	0.0433234	0.0383713	0	0.301898	0.353043	0.0826692	9.28558	22.2863	0.0208004	4.44756e-20	0.0146257
PTTG1	42021444	2.96238e-43	1.82237	-1.82743	0.0531157	0.0233264	0.0507418	0.0222682	0	0.665875	1.09354	0.297761	9.27656	420.608	2.62118e-18	7.94902e-27	0.0155265
PVRL2	41396258	3.42455e-34	0.950449	-0.947605	0.000593472	0.00036807	0.000593472	0.00036807	0	0.260644	0.274964	0.003689	9.25723	76.1539	0.410982	0.00156594	1.08474e-07
PYM1	40785423	2.12154e-26	1.88815	-1.89317	0.149258	0.131033	0.134421	0.119853	0	0.267081	0.34204	0.195382	9.35015	41.0498	1.93952e-06	0.00120678	0.00572187
RAB11A	40459750	1.1282e-22	1.62625	-1.62601	0.213056	0.194709	0.192878	0.174373	0	0.187262	0.329624	0.178967	9.39251	30.5247	7.03424e-06	7.25574e-31	0.0097602
RAB1B	41289723	9.31514e-33	2.01327	-1.99844	0.05727	0.0430182	0.0554896	0.04196	0	0.371756	0.54136	0.159845	9.289	69.4811	2.13596e-05	7.85921e-28	4.04784e-13
RAB22A	40931178	3.65322e-28	1.40448	-1.4007	0.0448071	0.036899	0.0430267	0.0357028	0	0.227995	0.543982	0.0275278	9.28411	2.97586	0.39874	5.25825e-32	5.61227e-05
RAB27A	42104633	1.52283e-44	1.88039	-1.88737	0.121958	0.0801932	0.114837	0.0745802	0	0.496796	0.649027	0.301519	9.31756	136.986	7.94252e-14	2.14126e-36	6.03719e-08
RAB27B	41491338	1.68765e-35	1.6064	-1.60281	0.0178042	0.010352	0.0172107	0.0102139	0	0.465084	0.745007	0.129302	9.26511	314.266	1.54224e-07	2.25901e-39	1.43021e-08
RAB28	40852451	3.33329e-27	1.62747	-1.62367	0.0590504	0.0543823	0.05727	0.0530481	0	0.213329	0.339151	0.0497016	9.29608	5.62483	0.194185	7.52313e-07	3.43081e-26
RAB29	40663070	5.77186e-25	1.34246	-1.34395	0.118991	0.113964	0.110089	0.104716	0	0.227402	0.243421	0.128084	9.33725	19.9513	0.00169774	1.88073e-119	1.43332e-154
RAB3D	41435333	1.00096e-34	0.860534	-0.866446	0.00771513	0.00575109	0.0074184	0.00575109	0	0.200872	0.369371	0.0294049	9.26129	49.1842	0.103752	9.54588e-29	0.00134842
RAB40B	41334663	2.33308e-33	1.07786	-1.08329	0.0142433	0.0114102	0.0142433	0.0112721	0	0.173191	0.487557	0.0333189	9.26543	21.0874	0.167683	3.247e-33	0.0464154
RAB5A	41000962	4.97718e-29	1.81838	-1.82548	0.11454	0.0992409	0.109792	0.0955141	0	0.250927	0.366008	0.150598	9.3282	30.0014	0.000233447	3.36737e-05	3.60966e-05
RABAC1	41435492	9.95939e-35	1.95554	-1.96293	0.479525	0.391304	0.368249	0.315482	0	0.306372	0.402198	0.389295	9.52163	146.351	1.88519e-31	7.91813e-34	0.00377319
RABEP2	41221281	7.48108e-32	1.31671	-1.31531	0.0267062	0.0250748	0.0264095	0.0245687	0	0.266764	0.241571	0.0486726	9.2751	13.7688	0.122301	3.72652e-19	0.040878
RABIF	41180214	2.5735e-31	2.00072	-1.99264	0.0735905	0.0599494	0.0694362	0.057787	0	0.312835	0.426869	0.147181	9.30081	42.4344	0.000183553	2.77731e-274	2.3414e-232
RABL6	41220227	7.72316e-32	1.16533	-1.16331	0.027003	0.0220382	0.027003	0.021256	0	0.234674	0.51589	0.10069	9.27321	69.0439	0.00115616	5.2916e-42	3.53969e-18
RACGAP1	41410748	2.17277e-34	0.99592	-1.00777	0.00830861	0.00607315	0.00830861	0.00607315	0	0.196889	0.501648	0.0345662	9.26153	60.0284	0.0668993	1.0301e-07	0.0105399
RAD23A	39834281	2.36371e-16	1.3972	-1.39374	0.304748	0.287049	0.266469	0.246147	0	0.175171	0.307154	0.0759662	9.4519	5.4444	0.0382419	9.18866e-28	0.0388769
RAD23B	41014638	3.35523e-29	0.992932	-0.995356	0.0878338	0.0709455	0.0836795	0.068277	0	0.143523	0.485504	0.0846275	9.30886	13.5086	0.0273739	3.81841e-30	9.29297e-27
RALGDS	41424235	1.42093e-34	1.78851	-1.79809	0.0454006	0.0343225	0.0433234	0.0332183	0	0.459386	0.47882	0.133889	9.28253	65.3061	0.000138683	1.40348e-26	0.0493636
RAP1A	39867433	1.16422e-16	2.28713	-2.29439	0.548665	0.507983	0.416914	0.393007	0	0.251938	0.27425	0.262514	9.58627	70.198	1.04416e-16	8.48897e-23	0.00352637
RAP1GDS1	40833823	5.59141e-27	1.31901	-1.32355	0.058457	0.0534622	0.0560831	0.0517598	0	0.317978	0.339272	0.0675521	9.29545	10.548	0.0805145	2.57817e-10	0.00337579
RAP2A	41461287	4.3977e-35	1.79987	-1.79532	0.00830861	0.00565908	0.00830861	0.00552105	0	0.409519	0.582567	0.0463179	9.26127	122.122	0.0121686	1.71962e-31	3.94657e-06
RAPH1	41376145	6.42524e-34	0.885798	-0.897192	0.00267062	0.00165631	0.00267062	0.00165631	0	0.159694	0.89087	0.0220897	9.25823	208.193	0.0450912	1.14522e-32	0.000219208
RASGRP3	41216907	8.53766e-32	0.775945	-0.771702	0.0103858	0.0112261	0.0103858	0.0110881	0	0.13076	0.157019	0.00970802	9.26494	2.03379	0.680976	1.90229e-20	0.00986001
RASSF1	40796392	1.57029e-26	1.91429	-1.91018	0.0872404	0.0754543	0.0821958	0.0714976	0	0.385918	0.417494	0.102916	9.3115	16.9724	0.0113562	1.68581e-28	0.0307412
RASSF5	40014296	4.64069e-18	0.601357	-0.597084	0.252522	0.238187	0.221958	0.207269	0	0.0700021	0.295477	0.0908034	9.4205	7.59844	0.0184746	1.19262e-39	9.81156e-32
RBM15	41271618	1.62111e-32	0.89169	-0.89703	0.0181009	0.0152289	0.0172107	0.0149988	0	0.142764	0.396333	0.041241	9.26816	20.7311	0.118886	6.29411e-28	0.00020034
RBM18	41426431	1.32584e-34	2.09803	-2.11324	0.0439169	0.0331263	0.0439169	0.0323441	0	0.367731	0.529795	0.0882956	9.28168	29.1515	0.0116889	3.67247e-31	0.036444
REEP5	43154961	1.69284e-62	1.95059	-1.9512	0.316617	0.21141	0.267953	0.183713	0	0.505355	0.624317	0.45403	9.41091	213.786	3.35393e-34	7.56166e-33	8.61722e-07
RERE	41150482	6.25211e-31	1.17702	-1.18035	0.0459941	0.0391534	0.0445104	0.0380032	0	0.269619	0.418549	0.110647	9.28556	38.1134	0.00248137	5.53903e-07	7.8042e-25
RFC5	41383071	5.17501e-34	1.75576	-1.76401	0.0243323	0.0175753	0.0240356	0.0173913	0	0.289239	0.571462	0.0921255	9.27023	71.5525	0.00198364	7.48173e-31	0.00045437
RFK	40913593	6.00708e-28	0.878526	-0.875179	0.0501484	0.0499195	0.0486647	0.0478951	0	0.124055	0.230908	0.0159687	9.2925	0.824738	0.629451	3.15666e-35	0.00337579
RGS14	40770961	3.15079e-26	1.44788	-1.44432	0.143917	0.124316	0.134125	0.115758	0	0.193317	0.382233	0.121632	9.34572	17.3421	0.00287184	3.33089e-33	0.0490861
RGS19	41573947	1.17696e-36	1.24519	-1.23966	0.264095	0.217207	0.22997	0.18132	0	0.285323	0.415665	0.239715	9.40967	56.7754	3.28007e-10	4.60119e-25	1.74099e-06
RHBDD2	40768522	3.36768e-26	2.03956	-2.04404	0.0878338	0.0839199	0.0824926	0.0798712	0	0.311096	0.239087	0.105562	9.31661	16.2815	0.00991038	2.46776e-29	0.00318589
RHOA	39631109	1.55381e-14	1.94601	-1.94003	0.640653	0.598942	0.459941	0.438601	0	0.254475	0.27001	0.281859	9.6374	84.8675	3.4328e-20	3.8497e-33	0.00166346
RHOT1	41018439	3.00629e-29	0.988374	-1.00063	0.0522255	0.0493674	0.0504451	0.0478491	0	0.121156	0.276049	0.0411818	9.29238	4.50444	0.253179	4.12414e-18	0.00910551
RIC8B	41270530	1.67588e-32	1.18462	-1.18812	0.0275964	0.0238785	0.0272997	0.0232804	0	0.171965	0.367867	0.0626921	9.27443	23.6353	0.0492703	0.000139108	3.71202e-14
RICTOR	39887316	7.58756e-17	0.6682	-0.664384	0.175964	0.187532	0.157567	0.166	0	0.0927355	0.111184	0.113971	9.38519	11.9688	0.00461577	6.51678e-37	1.33583e-07
RIMKLB	41245708	3.56913e-32	0.540998	-0.539397	0.0127596	0.0126524	0.0124629	0.0124684	0	0.115921	0.17758	0.00428481	9.26607	0.448564	0.820293	6.51629e-15	0.0267525
RIT1	41276557	1.394e-32	0.628773	-0.64028	0.0430267	0.0352887	0.041543	0.0345526	0	0.154248	0.415519	0.0671913	9.28294	15.9865	0.0554963	5.50187e-28	0.0189126
RLF	41271495	1.62721e-32	1.22748	-1.22277	0.0296736	0.0253048	0.0284866	0.0247067	0	0.200397	0.371189	0.0429758	9.27552	10.7434	0.167745	1.10431e-30	9.30176e-08
RMDN1	40850944	3.47603e-27	0.577559	-0.578476	0.0362018	0.0359788	0.0344214	0.0346906	0	0.0760557	0.318912	0.0458762	9.28268	7.37412	0.201921	7.93181e-39	6.55797e-15
RNASEH2A	41318821	3.80655e-33	1.61108	-1.60349	0.0317507	0.0249827	0.0308605	0.0246147	0	0.294917	0.466917	0.0967637	9.27549	52.0007	0.00271211	6.16602e-32	6.18699e-05
RNF10	40316309	3.97125e-21	1.05883	-1.06756	0.0910979	0.0944099	0.0872404	0.0888889	0	0.137179	0.213568	0.0400993	9.32317	2.30233	0.316883	6.99818e-31	0.0203742
RNF111	41145895	7.16604e-31	0.988065	-0.992256	0.0181009	0.0192777	0.0181009	0.0188636	0	0.164201	0.141995	0.0238989	9.27067	5.19157	0.393648	9.94841e-11	0.00253358
RNF113A	39912047	4.43905e-17	1.58949	-1.58969	0.111869	0.119301	0.105638	0.112813	0	0.183622	0.164642	0.0561154	9.33981	3.61912	0.180201	5.28609e-30	0.00144358
RNF125	40023492	3.77526e-18	1.06113	-1.07681	0.143027	0.148976	0.127003	0.13453	0	0.214166	0.148557	0.178808	9.35996	32.842	1.28402e-05	2.74277e-29	0.000570641
RNF126	39447866	5.39636e-13	1.22856	-1.24011	0.152226	0.167886	0.138576	0.153577	0	0.135986	0.109663	0.0109286	9.37181	0.14559	0.763544	9.21347e-25	2.37126e-07
RNF130	41302359	6.31982e-33	0.977524	-0.965141	0.031454	0.0275132	0.0305638	0.0268231	0	0.248386	0.306561	0.0850369	9.27703	36.0547	0.00915108	3.80589e-20	0.0040684
RNF146	41084565	4.38357e-30	1.73573	-1.7377	0.0412463	0.0387854	0.0403561	0.0378192	0	0.297451	0.284987	0.035407	9.28486	4.59507	0.288535	1.1365e-47	1.75144e-29
RNF168	40543836	1.31509e-23	0.786493	-0.792598	0.10178	0.0972625	0.0952522	0.0907752	0	0.139007	0.27965	0.0136793	9.32587	0.342886	0.691486	6.91359e-22	0.000173699
RNF181	40636459	1.1689e-24	2.28395	-2.28415	0.206528	0.184725	0.18546	0.166782	0	0.295554	0.317574	0.17273	9.38628	28.9492	1.35688e-05	1.11904e-21	0.0471231
RNF2	41015203	3.30093e-29	0.508266	-0.509878	0.0462908	0.0441684	0.0451039	0.0432942	0	0.0782958	0.244536	0.038846	9.28867	4.31007	0.286007	3.53573e-43	5.64318e-28
RNF220	40871441	1.96271e-27	1.23699	-1.25244	0.0388724	0.0409938	0.0376855	0.0401656	0	0.127562	0.152124	0.0548037	9.286	9.52884	0.124339	4.3617e-17	0.0429342
RNF38	41051192	1.16248e-29	0.777232	-0.784091	0.0237389	0.026547	0.0234421	0.0259489	0	0.0983437	0.0917412	0.0165574	9.27567	1.74404	0.580447	9.58538e-31	2.69639e-05
RNF4	41113140	1.89093e-30	1.5558	-1.56199	0.0664688	0.0594893	0.0643917	0.0575109	0	0.203882	0.319432	0.111011	9.29986	25.058	0.00417311	1.92888e-27	0.00158266
RNF6	40683416	3.35476e-25	1.04932	-1.05503	0.0543027	0.0546584	0.0522255	0.052496	0	0.171176	0.250611	0.0340755	9.29579	2.68213	0.380347	0.0293924	1.12599e-32
RNF8	41067300	7.26676e-30	1.38362	-1.37992	0.0477745	0.0435243	0.0454006	0.042098	0	0.212516	0.315809	0.0685883	9.28839	13.4156	0.0615593	1.12246e-21	5.16841e-12
RNFT1	41103530	2.51035e-30	0.869327	-0.864447	0.0456973	0.0436163	0.0451039	0.0425121	0	0.0891624	0.241228	0.0214026	9.28829	1.34399	0.549904	3.0079e-28	0.0162848
RNPEP	41143920	7.5993e-31	1.59424	-1.6015	0.0278932	0.0234645	0.027003	0.0231884	0	0.292363	0.487694	0.0157156	9.27424	1.81159	0.566644	1.49377e-34	1.15996e-12
RP11-222K16.2	41842894	1.4871e-40	1.31022	-1.30912	0.0278932	0.00970784	0.0246291	0.00933977	0	0.529168	1.26965	0.183317	9.26572	511.634	1.25841e-11	2.14671e-20	0.0045365
RP11-325F22.2	41324720	3.17284e-33	1.18245	-1.17511	0.00237389	0.00243846	0.00207715	0.00239245	0	0.329716	0.318452	0.00318419	9.2587	2.50691	0.799798	1.47652e-27	1.79453e-13
RP11-379K17.12	41402003	2.85979e-34	0.719918	-0.718682	0.0175074	0.0144928	0.0175074	0.0142167	0	0.122223	0.311642	0.0782439	9.26768	77.7199	0.00317501	0.027812	3.07314e-07
RP11-468E2.4	41355028	1.24048e-33	1.8409	-1.82543	0.0284866	0.0239245	0.0267062	0.0236485	0	0.290594	0.29778	0.0832074	9.27455	41.4254	0.00852273	2.46007e-10	0.00162708
RP11-473M20.9	41448563	6.5853e-35	1.42501	-1.42355	0.0109792	0.00795951	0.0109792	0.00795951	0	0.319388	0.470733	0.0272724	9.26298	23.5672	0.194652	6.49043e-38	1.36571e-08
RP11-488L18.10	41212428	9.77315e-32	0.907421	-0.915707	0.0151335	0.0169312	0.0151335	0.0167472	0	0.183237	0.0137496	0.00798683	9.26894	0.781826	0.757551	2.33148e-28	2.55837e-07
RP11-727F15.9	41180201	2.57451e-31	1.51725	-1.52306	0.0198813	0.0202899	0.0192878	0.0200138	0	0.232915	0.16236	0.0423237	9.27148	14.6955	0.145084	8.00814e-23	1.01795e-06
RP11-841O20.2	40818247	8.6023e-27	0.694823	-0.698176	0.0718101	0.0666667	0.0682493	0.0626179	0	0.213936	0.312627	0.0551277	9.30474	5.96934	0.15342	9.36688e-30	0.00708516
RP3-395M20.8	41454868	5.39192e-35	1.56358	-1.56614	0.0189911	0.0137106	0.0186944	0.0135266	0	0.347537	0.518165	0.0719249	9.26732	66.6805	0.00712309	9.94504e-34	0.0446853
RPAIN	40381860	7.93114e-22	1.0855	-1.08494	0.164095	0.155003	0.15727	0.142627	0	0.0968828	0.299918	0.145238	9.36543	21.3271	0.000412431	9.9793e-32	0.00162514
RPL7L1	40162225	1.57016e-19	1.46725	-1.46659	0.202671	0.194203	0.180119	0.172579	0	0.149686	0.253597	0.207677	9.39134	40.1989	2.30405e-07	1.17391e-192	1.74903e-176
RPN2	39737105	1.80893e-15	1.24423	-1.24008	0.238576	0.225029	0.204451	0.199402	0	0.193274	0.304961	0.128118	9.4118	15.4414	0.000969854	3.17712e-13	4.3057e-18
RPP14	41042872	1.48079e-29	0.586933	-0.582219	0.0222552	0.0235565	0.0207715	0.0231424	0	0.0702381	0.1584	0.0229713	9.2737	3.63565	0.44665	8.69499e-32	0.0335051
RPS27L	39480151	2.93387e-13	2.11364	-2.12934	0.778932	0.703474	0.501187	0.483	0	0.280875	0.317437	0.274431	9.6971	81.8969	1.53506e-19	1.04343e-76	1.02299e-16
RPS6KB2	40160078	1.65092e-19	1.744	-1.73512	0.108309	0.114286	0.104451	0.108029	0	0.15442	0.160321	0.0512951	9.33658	3.10504	0.217928	0	2.01834e-207
RRAGC	41221790	7.36689e-32	1.79973	-1.8071	0.0652819	0.0511157	0.0620178	0.0490913	0	0.300696	0.49139	0.13904	9.29467	45.368	0.00026096	2.07303e-37	1.9837e-08
RRBP1	41286314	1.03411e-32	1.19437	-1.18974	0.0406528	0.0376352	0.0382789	0.0357028	0	0.301477	0.212443	0.0765882	9.2841	21.6257	0.0232066	1.47483e-31	0.0257369
RRP8	40819361	8.34173e-27	0.601673	-0.601575	0.0454006	0.0452266	0.0436202	0.0438923	0	0.0861081	0.251403	0.061257	9.28918	10.2587	0.101302	8.89991e-33	3.56745e-05
RSBN1L	39115084	1.95505e-10	0.515403	-0.514905	0.218694	0.245319	0.194065	0.213343	0	0.0643247	0.060745	0.0916611	9.42144	7.32876	0.0193339	9.10738e-14	0.000381827
RSPH3	41194615	1.67074e-31	0.813477	-0.813503	0.0198813	0.0206579	0.0198813	0.0203359	0	0.144044	0.143742	0.0348462	9.27171	9.785	0.230184	3.80576e-27	4.30609e-05
RSRC2	39712446	3.00264e-15	0.787294	-0.789285	0.249258	0.258937	0.219585	0.22052	0	0.101159	0.150653	0.103045	9.43172	9.351	0.00649473	1.0647e-36	6.99108e-10
RTN3	41285726	1.05291e-32	1.56343	-1.57496	0.116024	0.0970784	0.108309	0.0916954	0	0.261642	0.357193	0.182424	9.32703	44.3988	7.00109e-06	1.82726e-18	0.000103684
RTN4	40436256	2.04007e-22	1.18317	-1.19581	0.222552	0.208604	0.197329	0.181412	0	0.177663	0.274116	0.186225	9.40126	33.4324	1.90144e-06	9.00847e-07	4.49762e-08
RUNDC1	40991608	6.51354e-29	1.33901	-1.35043	0.0243323	0.0269611	0.0237389	0.026225	0	0.173296	0.116461	0.00632952	9.27602	0.289741	0.820184	5.31578e-26	1.53967e-05
RUVBL1	40388465	6.73249e-22	0.790579	-0.795396	0.0661721	0.0751783	0.0626113	0.0713596	0	0.147164	0.084215	0.0142112	9.30927	0.381835	0.700041	0	7.81754e-157
RYR1	41413563	1.98866e-34	1.91761	-1.9291	0.00178042	0.00036807	0.00178042	0.00036807	0	0.526371	1.90919	0.0160348	9.25735	301.928	0.0358858	1.74552e-13	2.82462e-05
S100A6	46341210	4.93504e-136	2.06796	-2.06007	4.15638	3.11309	0.956677	0.887095	0	0.488724	0.51015	0.586338	10.6484	1040.27	1.15787e-223	1.10395e-24	0.0020316
SACM1L	41018045	3.04072e-29	1.42437	-1.42479	0.0587537	0.0501035	0.0563798	0.0486772	0	0.250326	0.431833	0.04632	9.29348	5.51627	0.205544	2.14235e-22	2.08495e-17
SAFB2	40206888	5.49388e-20	0.941432	-0.939947	0.143917	0.152243	0.133828	0.13844	0	0.138312	0.121241	0.102254	9.36202	10.4972	0.0127204	1.63426e-11	0.0165923
SAP130	41273477	1.53161e-32	1.03152	-1.03454	0.00652819	0.00772947	0.00652819	0.00759144	0	0.193981	0.0170321	0.00711782	9.26239	2.12872	0.718607	2.48051e-33	0.0213436
SASH3	41501451	1.22105e-35	1.74071	-1.7316	0.0839763	0.0628479	0.0804154	0.0603175	0	0.406516	0.524005	0.171784	9.30357	56.0633	1.18622e-05	1.26999e-24	0.0440413
SBDS	39505666	1.80395e-13	1.39015	-1.38213	0.271217	0.275914	0.232047	0.235657	0	0.165713	0.193907	0.156373	9.44283	21.7693	3.74865e-05	3.09467e-23	1.97605e-75
SCAF8	41252123	2.93682e-32	0.58495	-0.587368	0.0237389	0.0218081	0.0237389	0.021302	0	0.0975188	0.290609	0.0574642	9.27278	23.2294	0.0587049	4.9836e-14	0.0471231
SCAMP3	40525452	2.11217e-23	0.608652	-0.608628	0.0676558	0.0744882	0.0646884	0.0713135	0	0.0801522	0.0840782	0.0286297	9.30907	1.36604	0.478916	3.77795e-25	1.16808e-07
SCAP	41185751	2.18001e-31	1.03635	-1.03405	0.0207715	0.021118	0.0207715	0.020842	0	0.137769	0.174269	0.0206645	9.27208	3.47567	0.473159	1.04836e-29	0.0138446
SCD	41435899	9.8321e-35	0.62674	-0.620554	0.0139466	0.00713135	0.0130564	0.00671728	0	0.10764	1.04648	0.04346	9.26274	38.0071	0.0549988	8.58345e-21	5.6036e-11
SCFD1	40709398	1.67124e-25	1.13461	-1.14302	0.110682	0.102599	0.103858	0.0969864	0	0.181219	0.29407	0.137288	9.32984	24.1791	0.000806111	1.12525e-32	0.0193965
SCO2	41190517	1.88954e-31	1.1601	-1.15817	0.0578635	0.047619	0.0566766	0.0464688	0	0.178616	0.419972	0.102046	9.29184	26.8995	0.00666958	5.63425e-16	0.0150486
SCOC	40424189	2.7617e-22	0.634386	-0.635539	0.102374	0.0991028	0.0988131	0.094686	0	0.0774493	0.285286	0.0399623	9.32697	2.19747	0.321182	1.95462e-23	0.00136743
SCP2	41324297	3.21457e-33	1.93468	-1.94221	0.275074	0.226363	0.248071	0.202438	0	0.30373	0.421597	0.266763	9.41583	67.9971	3.08965e-12	1.16059e-23	0.000572478
SCRG1	41332680	2.48074e-33	0.547549	-0.555334	0.00919881	0.00855763	0.00890208	0.0084196	0	0.154718	0.213904	0.0262018	9.26318	24.1952	0.19476	7.91394e-34	0.0134543
SDCBP	40315471	4.05315e-21	1.06051	-1.07133	0.260534	0.246929	0.229377	0.216057	0	0.166728	0.250471	0.207698	9.42604	39.0926	7.27448e-08	2.63462e-20	0.0215066
SDHA	40489975	5.23776e-23	1.18812	-1.19911	0.14273	0.138716	0.132047	0.128088	0	0.163327	0.237562	0.118676	9.35401	15.149	0.00399478	1.78716e-09	0.0329087
SDHC	39565381	5.68596e-14	1.2572	-1.25753	0.218101	0.223096	0.196439	0.198988	0	0.139935	0.194688	0.135411	9.40901	16.6725	0.000658479	1.22955e-15	2.48156e-17
SDPR	41248976	3.23174e-32	0.722265	-0.726484	0.0353116	0.0403957	0.0228487	0.0258109	0	0.350151	0.00813379	0.1578	9.28523	67.5902	7.6056e-06	5.5302e-29	0.0246623
SEC11A	39511668	1.60796e-13	1.38196	-1.38442	0.350742	0.344744	0.294955	0.289855	0	0.151484	0.221042	0.16667	9.48662	25.3725	2.99631e-06	7.56489e-27	0.0298085
SEC13	41376719	6.31111e-34	2.02751	-2.0212	0.0703264	0.0613757	0.0691395	0.0594433	0	0.367804	0.2986	0.209332	9.30134	87.8873	8.86991e-08	1.21448e-34	1.0431e-05
SEC14L1	41056222	1.00403e-29	0.502301	-0.501403	0.0311573	0.0348746	0.0305638	0.0340465	0	0.120197	0.0289127	0.032145	9.28149	4.61086	0.303907	5.35293e-269	0
SEC22C	40825368	7.06585e-27	1.51022	-1.51326	0.0833828	0.0802853	0.0789318	0.0767886	0	0.234387	0.215017	0.114965	9.31395	20.7656	0.00401721	1.83322e-31	0.00054092
SEC61G	39269995	1.37467e-11	1.59004	-1.58252	0.664985	0.632528	0.483086	0.462802	0	0.253328	0.276119	0.219521	9.65536	52.5763	4.25823e-13	1.34849e-21	0.0369802
SEC62	35900921	0.0649259	0.595532	-0.590079	0.593472	0.704624	0.433531	0.492938	0	0.0549807	0.037758	0.0541291	9.68436	2.91714	0.0876557	1.02577e-24	0.0155118
SECISBP2L	40970369	1.19725e-28	0.501474	-0.502301	0.037092	0.0389234	0.0350148	0.0377732	0	0.0760472	0.124767	0.039126	9.28455	5.37267	0.256902	2.90485e-27	1.07537e-07
SELM	40005673	5.62883e-18	0.894386	-0.893415	0.249258	0.246561	0.222849	0.219186	0	0.177508	0.198443	0.123129	9.42502	13.4742	0.00144719	9.85056e-32	0.0217977
SELPLG	39474508	3.2652e-13	0.8983	-0.911221	0.162908	0.180998	0.143917	0.159696	0	0.182868	0.0893231	0.0966978	9.3801	8.94696	0.017488	1.49293e-30	0.0250835
SENP7	41038148	1.69858e-29	0.676568	-0.674182	0.0433234	0.0432022	0.0430267	0.0415459	0	0.135487	0.209046	0.0728605	9.28779	15.7325	0.0442079	2.94093e-28	0.0404192
SERAC1	41375287	6.59967e-34	1.55638	-1.5691	0.00860534	0.00611916	0.00801187	0.00598114	0	0.282647	0.638153	0.0335891	9.2616	51.5026	0.0935686	2.28499e-11	3.97559e-18
SERGEF	40860618	2.65506e-27	1.13371	-1.13945	0.0649852	0.0646423	0.0632047	0.0621118	0	0.104869	0.20678	0.0648911	9.30283	7.91114	0.099435	1.10641e-22	0.0204631
SERPINH1	41420738	1.58652e-34	0.936017	-0.934096	0.0130564	0.00874166	0.0124629	0.00864964	0	0.211824	0.581846	0.0467913	9.26367	50.8873	0.0457241	5.08705e-20	0.000319412
SERTAD1	41190088	1.91403e-31	0.722921	-0.730027	0.0397626	0.0305958	0.0382789	0.0296756	0	0.132018	0.542175	0.0791659	9.27972	28.3324	0.0196049	7.08408e-24	0.0295478
SERTAD3	41343342	1.78302e-33	1.13325	-1.1389	0.0424332	0.0311939	0.0409496	0.0304118	0	0.267258	0.562587	0.0853626	9.28034	29.9292	0.0154174	1.61164e-34	0.000130669
SESN2	41306212	5.61359e-33	1.33658	-1.34009	0.00860534	0.00749942	0.00830861	0.0073614	0	0.328912	0.414841	0.0121713	9.26244	7.50803	0.515214	3.8497e-33	0.00047445
SF3A1	40392588	6.07707e-22	0.751475	-0.755253	0.0646884	0.0749482	0.0614243	0.0717736	0	0.105594	0.0404221	0.05156	9.30897	4.50303	0.197092	5.3621e-36	0.000147672
SFMBT1	41451471	6.00538e-35	0.89258	-0.879732	0.0451039	0.0358868	0.0448071	0.0346906	0	0.182239	0.434716	0.13046	9.28347	57.7831	0.000266578	1.61091e-33	0.0417967
SGTA	41090718	3.65927e-30	1.10588	-1.11059	0.0448071	0.0438003	0.0433234	0.0427881	0	0.0991985	0.201253	0.0438537	9.28829	5.51074	0.231994	3.39066e-28	1.11801e-08
SH3BGRL3	47710256	1.89176e-176	2.14422	-2.14523	4.0089	2.90863	0.959941	0.863216	0	0.517402	0.553519	0.619133	10.5933	1100.37	3.44453e-236	1.48601e-10	0.000157029
SH3BP5	40997041	5.57169e-29	1.65798	-1.66502	0.187834	0.159282	0.164688	0.141523	0	0.358203	0.370059	0.278252	9.36996	80.9067	3.35762e-12	6.49988e-27	2.1471e-05
SH3GLB1	41419544	1.64734e-34	2.00778	-2.00262	0.151335	0.116448	0.139466	0.107983	0	0.387446	0.487409	0.27332	9.34173	89.0774	1.79752e-11	1.54542e-11	2.84593e-18
SHCBP1	41278261	1.32322e-32	1.2831	-1.28281	0.0106825	0.00970784	0.0106825	0.00970784	0	0.332169	0.359303	0.0313254	9.26403	23.6012	0.174999	3.67556e-14	0.000140998
SHFM1	38882610	7.88143e-09	1.59261	-1.60027	0.405045	0.410812	0.336499	0.336462	0	0.138669	0.203922	0.0911842	9.5258	7.86627	0.00774876	1.1288e-34	3.77155e-10
SHMT1	41236681	4.69388e-32	0.845632	-0.853496	0.0166172	0.0141707	0.0160237	0.0139406	0	0.18509	0.458386	0.0320309	9.26737	13.47	0.230802	1.87219e-29	0.00203301
SIDT1-AS1	40570761	6.54435e-24	1.09965	-1.103	0.0646884	0.068369	0.0632047	0.0662986	0	0.196906	0.168385	0.0616463	9.30516	6.93429	0.123614	2.19576e-30	0.0155519
SKA2	41001763	4.8637e-29	1.55835	-1.57617	0.0890208	0.0741661	0.0836795	0.0703934	0	0.333396	0.424702	0.131802	9.31089	27.7086	0.00121188	2.48116e-35	1.2413e-05
SKAP2	41527267	5.32895e-36	2.28733	-2.2732	0.035905	0.0241086	0.0335312	0.0225443	0	0.401268	0.600262	0.168242	9.27534	157.259	1.74968e-07	1.77105e-27	0.0384024
SKI	41165227	4.02861e-31	0.870581	-0.872692	0.035905	0.031608	0.0344214	0.0305038	0	0.139931	0.346694	0.0810824	9.27997	27.147	0.0184528	3.1778e-34	0.0161488
SKIV2L	41139740	8.60388e-31	0.91364	-0.916306	0.0234421	0.0221302	0.0234421	0.0219462	0	0.150967	0.326725	0.0192704	9.27295	2.35714	0.549612	2.71317e-33	2.05978e-06
SLAMF6	41070137	6.68849e-30	1.26369	-1.27258	0.0341246	0.0341385	0.0332344	0.0332183	0	0.299016	0.181412	0.0306518	9.28134	3.97869	0.353085	1.21678e-26	0.00674096
SLC11A2	41135585	9.73293e-31	1.28065	-1.28677	0.0169139	0.0169772	0.0163205	0.0167472	0	0.176508	0.274872	0.0284568	9.26914	8.00502	0.319572	4.45461e-35	3.40516e-06
SLC12A9	40863706	2.43595e-27	0.892121	-0.909239	0.0397626	0.04219	0.0388724	0.0410398	0	0.134362	0.152403	0.030987	9.28682	2.99034	0.386904	5.00755e-47	3.21266e-31
SLC15A4	41311408	4.78379e-33	1.50274	-1.49359	0.00919881	0.00805153	0.00890208	0.00795951	0	0.415592	0.381515	0.0120579	9.26284	6.66425	0.528357	2.157e-33	0.0246117
SLC22A18	41353087	1.31762e-33	2.24562	-2.24299	0.0225519	0.0178974	0.0219585	0.0177134	0	0.405683	0.456088	0.0669354	9.27025	38.9804	0.0228195	6.13781e-29	0.0395077
SLC25A19	41415399	1.87701e-34	0.58362	-0.598273	0.021365	0.0177594	0.021365	0.0174373	0	0.103309	0.340746	0.0462483	9.27005	20.3657	0.100025	2.12849e-68	8.11123e-65
SLC25A22	41256137	2.59914e-32	1.18218	-1.18196	0.0151335	0.015597	0.0151335	0.0153669	0	0.225875	0.139778	0.0128344	9.26809	2.22333	0.612105	1.46051e-34	2.22393e-11
SLC25A25	41370726	7.60896e-34	1.44209	-1.44205	0.0296736	0.0216701	0.0293769	0.0213481	0	0.238502	0.567696	0.0825758	9.27329	45.1007	0.00942004	1.13762e-30	3.24103e-13
SLC25A29	41397345	3.3098e-34	1.56416	-1.56743	0.00474777	0.00432482	0.00474777	0.00432482	0	0.394388	0.116621	0.00887176	9.2601	12.3668	0.472722	3.18391e-32	0.0277386
SLC25A32	41118652	1.60684e-30	1.24404	-1.23935	0.0278932	0.0257649	0.027003	0.0254888	0	0.205004	0.320402	0.00820939	9.27562	0.465853	0.782663	3.52539e-31	2.1164e-15
SLC25A4	41425740	1.35506e-34	1.33318	-1.32446	0.0249258	0.0190936	0.0249258	0.0185415	0	0.296537	0.494691	0.0758845	9.27121	46.961	0.00994856	7.29998e-31	4.34319e-05
SLC26A11	40815643	9.24328e-27	0.730103	-0.737936	0.0397626	0.0443984	0.0373887	0.0431562	0	0.0778693	0.0669701	0.0163266	9.28817	0.824549	0.633762	5.32324e-23	3.06146e-08
SLC30A9	40998051	5.41213e-29	0.677936	-0.677538	0.0287834	0.0299517	0.0278932	0.0293996	0	0.074019	0.184409	0.0190538	9.27828	1.74607	0.562324	3.23851e-25	0.0171953
SLC37A1	41200904	1.38291e-31	1.09119	-1.0893	0.0145401	0.0133425	0.0142433	0.0132045	0	0.215441	0.40936	0.021194	9.26665	7.01383	0.403382	7.66728e-23	2.4893e-09
SLC37A4	41303615	6.08041e-33	0.610186	-0.607046	0.0115727	0.0110421	0.0109792	0.0108581	0	0.10085	0.180258	0.033484	9.26493	25.5564	0.13488	7.89812e-31	0.0446177
SLC38A2	40097507	7.02877e-19	0.631443	-0.633773	0.0697329	0.0811594	0.0664688	0.0764665	0	0.0710589	0.0917708	0.00169743	9.31319	0.0151678	0.943534	3.58566e-26	0.0484469
SLC38A5	41261531	2.20533e-32	1.11498	-1.10761	0.0228487	0.02098	0.0228487	0.0206579	0	0.284123	0.285309	0.0458097	9.27216	16.0473	0.122747	1.18715e-21	1.3301e-18
SLC38A9	41093925	3.33021e-30	1.02594	-1.02992	0.0186944	0.0205199	0.0183976	0.0201518	0	0.191639	0.134088	0.00754883	9.2715	0.405177	0.813823	2.9004e-25	1.95745e-13
SLC39A4	41022559	2.66864e-29	0.613695	-0.614964	0.0406528	0.0394295	0.0391691	0.0384173	0	0.130347	0.223319	0.0499388	9.28524	7.73116	0.171257	7.68062e-36	6.22525e-08
SLC39A6	41431681	1.12337e-34	1.1893	-1.1963	0.048368	0.036669	0.0477745	0.0355187	0	0.20651	0.500702	0.0818327	9.28428	23.0183	0.0213559	2.22088e-27	0.00176373
SLC4A10	41361320	1.01999e-33	1.07326	-1.0673	0.00652819	0.00289855	0.00563798	0.00271452	0	0.662086	1.40591	0.0285903	9.25938	129.781	0.0432599	1.61992e-35	3.9672e-12
SLC52A2	41093014	3.42058e-30	1.17135	-1.17788	0.0590504	0.0503336	0.05727	0.0488613	0	0.215163	0.418507	0.0486074	9.29364	5.87437	0.194861	2.66283e-23	3.75217e-05
SLC6A6	41456650	5.09544e-35	2.31106	-2.31425	0.0231454	0.0150449	0.0225519	0.0149068	0	0.534885	0.729639	0.110627	9.26852	130.211	0.000102778	4.61639e-131	3.95568e-18
SLC9A3R1	41674819	4.29038e-38	2.09757	-2.10558	0.213353	0.1562	0.186944	0.141891	0	0.428573	0.524527	0.331626	9.37059	116.114	4.72718e-17	4.03051e-29	0.0012108
SLC9A3R2	41381158	5.49391e-34	0.771959	-0.757706	0.00267062	0.00147228	0.00267062	0.00147228	0	0.15001	0.779568	0.0121196	9.25814	65.1437	0.234324	1.42009e-90	1.07314e-103
SLC9A9	41348830	1.50386e-33	1.09145	-1.10419	0.0317507	0.0253968	0.0305638	0.0247067	0	0.331396	0.456508	0.0992217	9.27578	52.4436	0.0022439	6.13633e-33	4.84345e-10
SLIRP	39970820	1.22223e-17	1.40691	-1.41215	0.268249	0.254934	0.237092	0.226501	0	0.144382	0.261183	0.148128	9.43124	19.7761	0.000105264	1.17801e-36	3.12263e-05
SLITRK4	41397037	3.34192e-34	1.05653	-1.05671	0.00712166	0.0057971	0.00712166	0.00575109	0	0.188131	0.36533	0.0374196	9.26124	87.426	0.0351471	3.06694e-33	0.00025902
SLTM	39610610	2.33562e-14	0.985818	-0.987447	0.218398	0.228801	0.188427	0.197792	0	0.129394	0.142582	0.129855	9.41215	15.0185	0.000944417	2.86843e-33	0.0128503
SMARCA2	40852115	3.3646e-27	0.637577	-0.63159	0.0765579	0.0716356	0.0732938	0.0679549	0	0.131542	0.289758	0.113242	9.30819	21.4178	0.00478623	5.57002e-31	3.71373e-09
SMARCD1	40762344	3.98553e-26	1.11429	-1.12324	0.052819	0.0573269	0.0504451	0.0547044	0	0.17606	0.115507	0.0923179	9.29724	18.5528	0.0164633	8.10035e-12	0.00942042
SMARCD2	41116859	1.69426e-30	0.652494	-0.654592	0.0166172	0.0169772	0.0163205	0.0167932	0	0.121223	0.241857	0.031468	9.26909	11.0491	0.246769	4.98444e-34	0.0134543
SMC6	41120284	1.53117e-30	1.218	-1.22501	0.0495549	0.0441684	0.048368	0.0417299	0	0.276842	0.36636	0.098757	9.28893	27.4952	0.00738373	3.09072e-30	0.0342777
SMIM14	41033283	1.9561e-29	1.58087	-1.56603	0.0649852	0.0598574	0.0611276	0.0570508	0	0.249202	0.276541	0.0859283	9.3	14.6382	0.0276144	2.84004e-18	0.0106902
SMIM19	40254388	1.77301e-20	1.47735	-1.45982	0.110386	0.116862	0.103858	0.108581	0	0.153563	0.157994	0.050225	9.33819	3.04344	0.217939	3.79136e-27	0.0132019
SMIM3	41797536	6.98394e-40	1.33009	-1.32379	0.0391691	0.0234184	0.0385757	0.0229124	0	0.335596	0.67367	0.177863	9.27527	168.936	8.33241e-08	2.44665e-31	0.0147519
SMPD2	41451661	5.96931e-35	1.42142	-1.41926	0.020178	0.0143087	0.020178	0.0141707	0	0.22768	0.545981	0.0777512	9.2678	71.4094	0.00451662	7.74675e-18	0.0391589
SMYD3	41222546	7.20048e-32	0.710447	-0.712007	0.0317507	0.0286634	0.0308605	0.0281573	0	0.103063	0.304704	0.08436	9.27777	33.6597	0.0107544	1.1203e-30	0.00244934
SNAI3	41333623	2.4094e-33	1.64752	-1.64297	0.0534125	0.0404877	0.0513353	0.0386473	0	0.37417	0.529177	0.093211	9.28709	25.9635	0.0121383	1.55125e-128	3.69001e-132
SNAP23	40498848	4.17668e-23	0.957617	-0.958865	0.127893	0.114332	0.118101	0.107844	0	0.10715	0.359603	0.0900254	9.33841	9.73543	0.0285576	2.48866e-22	0.00237842
SNAPIN	41107928	2.2052e-30	1.37267	-1.37264	0.0964392	0.0803773	0.0913947	0.0763745	0	0.16284	0.424542	0.129136	9.31527	25.9633	0.00135379	9.83822e-22	0.002495
SNF8	39628327	1.64243e-14	1.29933	-1.30458	0.144214	0.161813	0.134421	0.148102	0	0.15775	0.0930317	0.0416835	9.36745	1.8263	0.296835	1.93625e-30	0.000226567
SNRNP25	41067737	7.17456e-30	1.29416	-1.28667	0.0385757	0.0377272	0.0376855	0.0363469	0	0.230238	0.271942	0.0630774	9.28397	13.3434	0.0781241	4.07607e-28	8.02234e-05
SNRPB2	38785883	3.31585e-08	1.73975	-1.74286	0.396142	0.411686	0.320178	0.323303	0	0.229527	0.186556	0.167865	9.52555	24.6006	1.89755e-06	0.00132679	8.35358e-14
SNRPG	39856274	1.47878e-16	1.60608	-1.60134	0.588724	0.549114	0.449852	0.416885	0	0.199508	0.286894	0.184405	9.60972	35.9385	2.68632e-09	1.69949e-33	0.0157541
SNX1	40908533	6.9287e-28	1.4464	-1.44514	0.0557864	0.0538302	0.052819	0.0520819	0	0.195132	0.231385	0.0710183	9.29543	11.5196	0.0614307	5.90361e-19	0.000131513
SNX11	41218467	8.14483e-32	1.61268	-1.59717	0.0210682	0.02121	0.0210682	0.020934	0	0.213594	0.17752	0.0271375	9.27214	5.8865	0.356689	2.69606e-30	1.39243e-21
SNX22	41057770	9.5973e-30	1.4477	-1.44821	0.0234421	0.0251208	0.0234421	0.0248907	0	0.197164	0.136031	0.0534849	9.27478	18.1064	0.0859613	0	2.54925e-128
SNX24	41314992	4.28362e-33	1.54047	-1.54714	0.00504451	0.00464688	0.00504451	0.00441684	0	0.397212	0.423912	0.0174496	9.26032	25.3547	0.302812	1.68e-32	0.00166654
SNX4	41112680	1.91677e-30	0.696299	-0.70718	0.0489614	0.0445365	0.047181	0.0432942	0	0.108554	0.300435	0.0381842	9.28915	4.35597	0.271636	3.04955e-10	2.75581e-05
SNX5	40743751	6.60701e-26	1.67682	-1.67795	0.101484	0.0927996	0.0958457	0.0871406	0	0.260418	0.340749	0.13771	9.32308	26.1357	0.000799273	2.51947e-28	0.000278953
SOD1	36745060	0.756114	0.821138	-0.836606	1.02493	1.09671	0.631454	0.655072	0	0.108225	0.114672	0.148784	9.88281	31.2192	2.32868e-08	2.13346e-14	3.49853e-06
SON	36473921	0.702435	1.41862	-1.41841	0.838872	0.931309	0.549852	0.58744	0	0.137079	0.0830055	0.178782	9.80196	39.2855	3.7211e-10	5.67237e-31	0.00649796
SORBS3	41094268	3.29681e-30	1.16788	-1.16162	0.0388724	0.0343225	0.0382789	0.0337704	0	0.236343	0.393657	0.0532807	9.28193	10.5712	0.127045	7.32224e-12	3.1524e-08
SP140	40786039	2.08604e-26	1.19643	-1.1944	0.103264	0.0875546	0.0922849	0.0809754	0	0.257083	0.433887	0.193239	9.32008	54.1265	1.99647e-06	5.33909e-27	0.00834477
SPSB2	41344329	1.72927e-33	1.79141	-1.80513	0.0442136	0.0399356	0.0430267	0.0389234	0	0.298534	0.220557	0.118051	9.28585	45.1884	0.000933856	2.49466e-32	0.0100963
SPTLC2	41011837	3.63782e-29	1.50704	-1.49749	0.0362018	0.0349666	0.0353116	0.0340005	0	0.208383	0.236803	0.0630433	9.28207	14.682	0.0715265	1.78906e-21	0.0247922
SQSTM1	40128591	3.4332e-19	1.8492	-1.85237	0.206231	0.201564	0.183086	0.17833	0	0.225139	0.212868	0.151021	9.39578	21.4671	0.000144168	3.27209e-33	0.00989492
SRBD1	41283934	1.11232e-32	0.695298	-0.68895	0.0249258	0.0213481	0.0246291	0.020934	0	0.130403	0.395561	0.0719898	9.27261	35.7143	0.0203501	1.31532e-10	1.27388e-10
SRD5A1	41196598	1.57409e-31	1.6827	-1.67745	0.0130564	0.0127444	0.0127596	0.0124684	0	0.312202	0.309494	0.0162913	9.26613	3.94093	0.539605	4.12049e-09	0.000579075
SRP9	39693543	4.41633e-15	1.6627	-1.65188	0.529377	0.485668	0.411573	0.382103	0	0.161612	0.327894	0.122393	9.57408	14.9799	0.000146199	3.75235e-34	3.73663e-05
SRRM1	37674345	0.00726485	1.0137	-1.01342	0.5	0.54594	0.382493	0.406625	0	0.110422	0.122872	0.0841832	9.60161	6.59984	0.0102045	6.87315e-29	0.0104033
SRRM2	38059138	0.00024502	0.89231	-0.898624	0.27181	0.326294	0.232047	0.268001	0	0.110514	0.00978502	0.0545298	9.47016	2.55875	0.135687	4.87092e-20	0.0418791
SRRT	40973037	1.10929e-28	1.609	-1.60728	0.0721068	0.0623418	0.0676558	0.0598114	0	0.305551	0.358669	0.143976	9.30215	39.2923	0.000264305	2.10703e-33	0.0354525
SRSF11	39334351	4.36129e-12	0.624098	-0.623878	0.409496	0.410536	0.326113	0.319899	0	0.067736	0.205293	0.128324	9.52609	14.6071	0.000170227	2.70766e-33	0.00250583
SRSF2	39479153	2.98996e-13	1.17024	-1.17977	0.571513	0.543271	0.416024	0.397884	0	0.12341	0.243838	0.143108	9.60568	21.421	3.70558e-06	3.99906e-45	5.19125e-50
SRSF8	38743415	6.11518e-08	0.548051	-0.552026	0.269436	0.297032	0.236499	0.25199	0	0.056711	0.108256	0.0170215	9.4544	0.263277	0.645607	4.99381e-25	0.00609618
SSBP4	40746681	6.10206e-26	0.649189	-0.654295	0.0637982	0.0560847	0.0596439	0.0535542	0	0.200598	0.461678	0.100579	9.2976	21.3831	0.0090498	2.12951e-32	2.01662e-05
SSNA1	40384001	7.52113e-22	1.89356	-1.89073	0.22997	0.206211	0.204451	0.187624	0	0.236631	0.32527	0.177263	9.40054	30.4575	5.42439e-06	0	1.00895e-115
SSR3	39887181	7.60971e-17	1.0737	-1.06418	0.235905	0.230136	0.204154	0.195997	0	0.240128	0.257971	0.13859	9.41416	18.2358	0.000374267	0	1.7075e-234
SSU72	38806730	2.44507e-08	1.53807	-1.54545	0.237982	0.256269	0.209496	0.224615	0	0.148482	0.170825	0.0165489	9.42941	0.247866	0.678643	1.60633e-19	0.0347249
SSX2IP	41327096	2.94828e-33	0.9773	-0.980015	0.0106825	0.00818956	0.00949555	0.00814355	0	0.218385	0.522488	0.0369362	9.26308	45.9268	0.0787127	2.22837e-31	3.72162e-09
ST6GALNAC6	40825633	7.01425e-27	1.93021	-1.92635	0.0703264	0.0667127	0.0652819	0.0636761	0	0.301982	0.255117	0.0627911	9.3046	7.36431	0.107439	4.62969e-36	2.97585e-06
ST7	41370082	7.76331e-34	1.46113	-1.4697	0.00445104	0.0036807	0.0041543	0.0036807	0	0.310663	0.375086	0.0120514	9.25968	20.4398	0.386091	1.37867e-43	5.3485e-17
ST8SIA4	41611492	3.45767e-37	1.86873	-1.86203	0.0412463	0.0246147	0.0403561	0.0241546	0	0.599662	0.772707	0.157835	9.27621	123.654	2.49122e-06	8.79499e-12	0.0275108
STAT5B	40776160	2.73362e-26	0.843729	-0.847271	0.0551929	0.0591672	0.0540059	0.0566368	0	0.140248	0.113723	0.0344792	9.29857	2.90921	0.326318	2.27747e-39	9.69104e-16
STAU2	41235159	4.91551e-32	0.859444	-0.863461	0.0362018	0.031562	0.0347181	0.0305498	0	0.127107	0.347663	0.0783579	9.27998	25.1744	0.0217742	4.61623e-29	0.000203787
STK10	40289082	7.69068e-21	1.65035	-1.65517	0.147478	0.14663	0.136202	0.133333	0	0.286348	0.212012	0.131732	9.35898	18.4458	0.00122215	0	3.90992e-137
STK11	41278200	1.32569e-32	0.999985	-0.998798	0.0148368	0.0137566	0.0148368	0.0133425	0	0.168499	0.283326	0.0341689	9.26694	15.9588	0.200929	1.6229e-32	4.92225e-06
STX11	41572459	1.23528e-36	1.18258	-1.19584	0.021365	0.0126984	0.0210682	0.0125604	0	0.279596	0.71134	0.113047	9.26691	175.313	1.86868e-05	9.43706e-23	1.92378e-05
STX12	40983282	8.27188e-29	1.44886	-1.4432	0.0590504	0.0522659	0.0566766	0.0504716	0	0.173065	0.367557	0.0976507	9.29479	21.2233	0.0123105	2.15058e-27	0.010903
STX5	40396416	5.52525e-22	1.20383	-1.19705	0.0813056	0.0830918	0.0762611	0.0795491	0	0.14438	0.221525	0.00173198	9.31547	0.0287835	0.903386	3.63767e-21	0.000521775
STX8	41641858	1.27532e-37	2.53584	-2.51994	0.156677	0.116632	0.14273	0.108995	0	0.382104	0.513262	0.354844	9.34231	149.749	2.74916e-18	3.63156e-31	0.0180244
SUB1	38580827	5.73101e-07	1.6716	-1.67097	1.33858	1.30955	0.720178	0.7049	0	0.216449	0.227931	0.192239	9.98441	62.5858	2.65539e-15	2.11312e-33	6.67387e-06
SUGT1	40480788	6.61769e-23	1.73547	-1.7502	0.12908	0.126892	0.120475	0.117414	0	0.210611	0.233589	0.141094	9.3458	22.2475	0.000610688	1.02948e-13	1.1105e-09
SUN2	40218912	4.13184e-20	1.46601	-1.45979	0.196736	0.175155	0.170623	0.155418	0	0.189935	0.362055	0.125389	9.38015	15.8047	0.00166927	3.09286e-34	0.00139803
SUPT16H	40360946	1.32999e-21	0.652321	-0.649756	0.0869436	0.0932597	0.0801187	0.0865424	0	0.125882	0.14883	0.0570696	9.3221	4.49716	0.161408	1.70737e-18	0.000144933
SUPV3L1	41093188	3.40313e-30	1.27323	-1.2757	0.0421365	0.0407637	0.0409496	0.0399816	0	0.220725	0.237308	0.111138	9.28616	38.9751	0.00201675	1.20785e-32	0.0380198
SURF2	40820692	8.04065e-27	1.01339	-1.00922	0.0952522	0.0914194	0.0905045	0.0861744	0	0.138505	0.235568	0.0928091	9.32179	11.7787	0.0231071	3.10103e-31	0.0204069
SURF4	41682479	3.32741e-38	2.13121	-2.1228	0.130564	0.0911893	0.121068	0.0859903	0	0.450295	0.606894	0.293785	9.32485	121.32	4.31117e-13	5.14889e-34	0.0204915
SUSD1	41368226	8.22577e-34	1.80435	-1.80307	0.0041543	0.00271452	0.0041543	0.00271452	0	0.472017	0.71126	0.0223514	9.25905	89.3254	0.105946	4.52486e-33	0.0489603
SYF2	38282738	2.2492e-05	1.37895	-1.38269	0.530564	0.558132	0.408309	0.417299	0	0.094096	0.159119	0.14088	9.60976	19.0015	1.31133e-05	1.56092e-35	0.00871826
SYNCRIP	40006930	5.47281e-18	0.842725	-0.839347	0.107122	0.119899	0.0997033	0.111019	0	0.122706	0.0984349	0.0202933	9.33967	0.537326	0.603513	1.59472e-25	0.0391589
SYTL1	40117710	4.41506e-19	1.38793	-1.38383	0.207418	0.203083	0.185757	0.178238	0	0.219601	0.23523	0.113154	9.39675	12.4917	0.00410885	3.61367e-29	0.0188545
SYTL3	41198459	1.48844e-31	0.987222	-0.989555	0.0738872	0.0627099	0.068546	0.0589832	0	0.36276	0.374814	0.184633	9.30256	63.1516	3.09433e-06	9.1717e-29	0.00638993
SYVN1	41234984	4.94165e-32	1.60584	-1.60397	0.0189911	0.0175293	0.0189911	0.0172533	0	0.213928	0.342851	0.0334133	9.26967	10.9613	0.235428	1.8968e-19	0.0328663
TACC1	41133915	1.02271e-30	1.6499	-1.65517	0.0884273	0.0781689	0.0827893	0.0729239	0	0.294967	0.319539	0.173284	9.31312	48.4752	1.34089e-05	1.3303e-20	0.0165613
TAF11	40649715	8.22936e-25	1.1884	-1.19303	0.0973294	0.0954681	0.0922849	0.089533	0	0.140055	0.222175	0.103921	9.32441	14.2493	0.0113503	5.27337e-33	7.0964e-09
TAF5	41230521	5.65699e-32	1.31884	-1.33702	0.010089	0.010444	0.00949555	0.0100299	0	0.238372	0.145429	0.00462297	9.26443	0.723043	0.805105	1.38061e-32	0.00628419
TAF6	40912010	6.28151e-28	1.40189	-1.41827	0.0522255	0.0499195	0.0501484	0.0490453	0	0.165004	0.278662	0.0236008	9.29274	1.49152	0.51104	3.22869e-32	0.0196496
TAF7	39061810	4.70194e-10	1.50427	-1.49824	0.362908	0.369542	0.295549	0.300713	0	0.201074	0.182326	0.181938	9.50087	29.0373	2.91936e-07	3.68785e-10	0.000125491
TAGAP	39696191	4.18456e-15	0.789621	-0.791459	0.261721	0.256867	0.218991	0.211778	0	0.162558	0.255513	0.149201	9.43152	20.379	0.000102734	3.31592e-10	8.94613e-05
TAGLN2	40129453	3.36536e-19	0.834289	-0.843544	0.620772	0.563929	0.404451	0.376305	0	0.224992	0.284112	0.423166	9.61897	168.995	1.63349e-38	6.3952e-34	6.89998e-07
TALDO1	40291582	7.23928e-21	1.4259	-1.43128	0.271217	0.252174	0.238872	0.222912	0	0.231025	0.275218	0.234409	9.42969	51.1773	8.41398e-10	3.43596e-33	8.11184e-08
TAPBP	40070666	1.29839e-18	1.87633	-1.8785	0.31543	0.291971	0.262611	0.24472	0	0.2479	0.303682	0.191764	9.45537	33.1676	2.32706e-07	1.74012e-12	1.24363e-08
TARSL2	40588230	4.15082e-24	1.18481	-1.18181	0.10178	0.099931	0.0902077	0.0913734	0	0.167777	0.171043	0.0977415	9.32749	12.5187	0.0160097	1.90229e-32	0.0189076
TATDN2	41151125	6.1336e-31	0.752419	-0.760571	0.0136499	0.0145388	0.0136499	0.0143547	0	0.101469	0.209678	0.00795732	9.2673	0.734767	0.779237	1.18112e-37	7.14808e-07
TATDN3	41102321	2.60135e-30	0.635539	-0.653234	0.0231454	0.0251208	0.0228487	0.0244306	0	0.12713	0.109126	0.0107936	9.27475	0.883911	0.699393	8.38221e-27	0.00257895
TBC1D10C	40636364	1.17184e-24	1.16187	-1.15753	0.510089	0.447711	0.391988	0.348516	0	0.19637	0.342326	0.203409	9.55341	40.5706	3.69305e-10	7.32473e-31	0.00663791
TBC1D2B	41172002	3.29041e-31	1.15854	-1.17018	0.0305638	0.0321601	0.0296736	0.031562	0	0.192925	0.0497435	0.049767	9.27979	11.3549	0.12372	1.09293e-36	1.15271e-15
TBCA	37611230	0.0116284	1.44435	-1.44738	0.608012	0.655026	0.444214	0.466023	0	0.0990199	0.127249	0.132237	9.66169	17.8612	2.38458e-05	1.76289e-27	0.0130884
TBCB	41795254	7.54647e-40	1.95278	-1.95023	0.348961	0.261192	0.292878	0.227559	0	0.397849	0.538871	0.368316	9.44148	132.683	6.97059e-24	1.31995e-61	2.45644e-38
TBCC	40198429	6.70942e-20	1.51575	-1.51838	0.182789	0.171935	0.168843	0.156798	0	0.182197	0.306737	0.102982	9.3769	10.3672	0.0113223	0.00352546	4.01597e-11
TBXAS1	41502034	1.19846e-35	1.50813	-1.51721	0.0163205	0.0112721	0.0160237	0.0109961	0	0.494142	0.580937	0.0784159	9.26554	112.361	0.00142576	2.26139e-27	0.00211055
TC2N	40622568	1.68641e-24	0.907204	-0.906689	0.246588	0.21072	0.212463	0.184817	0	0.203388	0.401002	0.17864	9.40458	30.2914	3.89746e-06	1.07703e-20	0.0330056
TCAF1	41355619	1.2179e-33	1.2203	-1.22454	0.021365	0.0202899	0.0210682	0.0195537	0	0.205236	0.218257	0.0541495	9.27159	25.4404	0.0512027	4.5437e-33	0.024034
TCEAL4	40917843	5.32773e-28	2.02083	-2.00193	0.0691395	0.0673108	0.0646884	0.0622498	0	0.42263	0.208896	0.102469	9.30487	18.4952	0.0101411	1.68413e-30	0.000765213
TCEB3	41215396	8.93606e-32	1.32392	-1.32476	0.0448071	0.0397055	0.04273	0.0384633	0	0.258313	0.318258	0.10302	9.28578	33.7199	0.00405685	5.60429e-36	2.02407e-05
TCF19	41385632	4.77668e-34	0.982816	-0.988205	0.0130564	0.00956982	0.0127596	0.00920175	0	0.185424	0.542041	0.0465375	9.26418	50.0354	0.0455929	4.46539e-29	0.0189135
TCF7L2	41442619	7.94939e-35	0.839347	-0.8394	0.00652819	0.00391074	0.00623145	0.00386473	0	0.209851	0.697615	0.0533739	9.26001	284.162	0.000807063	3.78603e-24	0.0144659
TCOF1	40704307	1.9164e-25	0.914075	-0.919275	0.0718101	0.0732459	0.0679525	0.0686911	0	0.116679	0.193584	0.0539498	9.30871	4.8894	0.175598	3.23237e-15	0.00872479
TCTA	41065327	7.69791e-30	1.35902	-1.35861	0.0439169	0.0435243	0.0430267	0.0424661	0	0.179212	0.182512	0.0689576	9.28804	13.6121	0.0607294	9.94504e-34	7.69825e-06
TFCP2	41232214	5.37427e-32	1.00411	-0.996314	0.0255193	0.0228663	0.0246291	0.0224523	0	0.175817	0.313117	0.0438298	9.27361	12.7408	0.150253	8.5509e-27	3.73847e-07
TFPT	41040997	1.5637e-29	1.57613	-1.58425	0.0783383	0.068645	0.072997	0.0658385	0	0.228177	0.336684	0.122423	9.30652	26.3667	0.00196871	4.87111e-32	0.00431602
TGDS	41468350	3.51313e-35	1.89659	-1.89288	0.0480712	0.0326202	0.0456973	0.031654	0	0.255531	0.646212	0.116549	9.28178	50.2705	0.000909225	4.46708e-24	0.00231415
TGFBI	41451270	6.04378e-35	1.22793	-1.22289	0.00771513	0.00437083	0.00771513	0.00432482	0	0.220225	0.751775	0.0572622	9.26043	230.16	0.0013163	3.62764e-16	0.0156748
THAP11	40834995	5.41273e-27	1.1553	-1.15725	0.0587537	0.0583851	0.0566766	0.0564527	0	0.130083	0.222228	0.0601367	9.29849	7.65933	0.121257	2.34345e-26	0.0222195
THAP3	41281870	1.18487e-32	1.66839	-1.66121	0.0391691	0.0332183	0.0388724	0.0328963	0	0.17695	0.348157	0.0883739	9.28126	30.3173	0.0113093	2.23057e-29	0.0229776
THAP6	41252370	2.91484e-32	0.542288	-0.54052	0.0403561	0.0373591	0.0382789	0.0361169	0	0.0722152	0.247256	0.0609274	9.28395	12.7736	0.0807954	1.10859e-31	0.0359724
THAP7	40781953	2.33302e-26	1.12051	-1.11268	0.130267	0.121785	0.123739	0.113504	0	0.134913	0.261406	0.110897	9.34302	14.0384	0.0070565	9.5585e-34	0.00465346
THEM4	39841220	2.03927e-16	0.560277	-0.564458	0.216617	0.217253	0.186944	0.190108	0	0.0929131	0.187013	0.118153	9.40572	12.5202	0.00272505	1.73493e-33	0.00122002
THOC7	39438176	6.47098e-13	1.25	-1.24654	0.224629	0.236623	0.203264	0.209432	0	0.164094	0.156189	0.0982941	9.41704	8.69214	0.0120464	5.30895e-49	1.46911e-73
TIMM17B	40617521	1.92604e-24	1.47978	-1.4821	0.0949555	0.0944099	0.0913947	0.0904072	0	0.20414	0.209988	0.0679698	9.32355	6.27609	0.0967346	9.83264e-17	5.76163e-05
TIMM23	40934465	3.32818e-28	1.12054	-1.11677	0.0240356	0.026271	0.0240356	0.0258109	0	0.201937	0.202317	0.0257241	9.27554	3.69581	0.4281	2.1812e-32	0.010234
TIMM50	40844742	4.13009e-27	1.13555	-1.13814	0.0510386	0.0513458	0.0489614	0.0497354	0	0.173462	0.201093	0.0577195	9.29348	7.81234	0.132865	1.17855e-10	0.0124584
TIMM8B	39654737	9.68093e-15	1.52038	-1.52329	0.161424	0.168346	0.151039	0.154037	0	0.169669	0.20113	0.0597886	9.37282	3.65512	0.144903	5.64154e-08	0.0293507
TINF2	41102408	2.59469e-30	2.0644	-2.05432	0.147774	0.124868	0.136795	0.115666	0	0.265749	0.38705	0.15368	9.34642	27.3016	0.000160255	3.00587e-26	0.0269771
TLDC1	41583390	8.65641e-37	2.25257	-2.25412	0.0240356	0.0161951	0.0231454	0.015873	0	0.397174	0.536441	0.122142	9.26933	149.117	1.49291e-05	5.77292e-15	0.0364232
TM2D2	41116946	1.68992e-30	2.08406	-2.07607	0.0596439	0.0512077	0.0587537	0.0497815	0	0.26912	0.386208	0.0861291	9.29422	17.2874	0.0259803	3.04091e-28	0.0140223
TM7SF3	41102173	2.61271e-30	1.33439	-1.33093	0.0412463	0.0362089	0.0400593	0.0355187	0	0.259894	0.355913	0.0698106	9.28333	17.46	0.0463271	1.74841e-24	1.99557e-05
TMA16	40693769	2.54275e-25	0.972189	-0.977105	0.0655786	0.0648263	0.0608309	0.0611916	0	0.108136	0.246103	0.024633	9.30301	1.22166	0.511317	4.10608e-27	0.00559533
TMCO1	41803191	5.76322e-40	2.38869	-2.38877	0.272997	0.210444	0.24273	0.187762	0	0.307897	0.481654	0.27215	9.40684	71.9223	1.20269e-12	2.89723e-34	1.7514e-06
TMED4	39851004	1.65514e-16	0.759599	-0.757655	0.18635	0.191488	0.168843	0.169634	0	0.149442	0.190194	0.0905464	9.38838	7.58591	0.0240554	4.89966e-26	0.0227092
TMED5	41030523	2.11904e-29	2.18733	-2.19834	0.0807122	0.0698413	0.0762611	0.0661146	0	0.379873	0.3624	0.135057	9.30742	32.1824	0.00063891	4.26419e-34	0.000302391
TMEM106A	41098974	2.87069e-30	0.772833	-0.782981	0.0195846	0.021118	0.0186944	0.0206119	0	0.119578	0.117847	0.0309462	9.27192	8.2886	0.274626	2.96119e-24	0.0010379
TMEM107	40689400	2.85846e-25	1.59606	-1.59534	0.058457	0.0606855	0.0575668	0.057971	0	0.207871	0.188028	0.0100178	9.29983	0.259421	0.767916	7.91813e-34	0.00189622
TMEM109	41217127	8.48114e-32	1.99728	-2.00231	0.124332	0.102876	0.113353	0.0963423	0	0.31013	0.410104	0.200794	9.33126	50.5476	9.79333e-07	1.89548e-30	0.0389712
TMEM115	41253614	2.80659e-32	1.38605	-1.3897	0.0385757	0.0332643	0.0382789	0.0324822	0	0.19988	0.361955	0.0530791	9.28125	11.1381	0.123065	2.24585e-38	6.46785e-15
TMEM119	41409355	2.27005e-34	1.72838	-1.73901	0.00118694	0.000322061	0.00118694	0.000322061	0	0.409349	1.49895	0.0151382	9.25726	834.964	0.00626279	6.45312e-27	3.40186e-09
TMEM128	40854439	3.15385e-27	0.549703	-0.536891	0.062908	0.0614217	0.0617211	0.0595813	0	0.0619072	0.239927	0.00802155	9.30074	0.154402	0.820908	1.15422e-30	0.00821655
TMEM147	40009422	5.17601e-18	1.70058	-1.69536	0.22908	0.222774	0.209792	0.198666	0	0.22199	0.25477	0.120971	9.40975	13.6568	0.00200003	1.96544e-23	0.00191946
TMEM170A	40781038	2.39219e-26	1.33514	-1.33345	0.106528	0.100207	0.100297	0.0935818	0	0.163963	0.277365	0.101634	9.32804	13.3029	0.0136053	5.40156e-16	8.65732e-11
TMEM184B	41215871	8.80887e-32	0.928315	-0.928643	0.0243323	0.0226363	0.0240356	0.0223602	0	0.206681	0.250526	0.0529354	9.27333	19.7652	0.0768805	5.08846e-24	0.00663395
TMEM184C	41347471	1.56866e-33	1.44911	-1.4563	0.0183976	0.0127444	0.0183976	0.0124224	0	0.220529	0.708017	0.0522913	9.26667	34.8838	0.0569475	4.10249e-27	0.00103411
TMEM203	41129755	1.15691e-30	1.2156	-1.22457	0.0477745	0.0412238	0.047181	0.0398436	0	0.118793	0.408627	0.0600307	9.28707	11.6773	0.0993905	2.87852e-30	0.0311705
TMEM205	41178384	2.71847e-31	1.9485	-1.94337	0.052819	0.0461468	0.0513353	0.0448125	0	0.346986	0.34892	0.137422	9.29047	48.3295	0.000304541	5.73581e-51	1.26599e-20
TMEM206	41433703	1.05386e-34	1.03845	-1.04712	0.0210682	0.0153209	0.0210682	0.0151369	0	0.242015	0.553887	0.0762994	9.26853	60.7358	0.0068879	3.18692e-34	0.00271529
TMEM208	40629658	1.39889e-24	1.54181	-1.54864	0.120475	0.114286	0.113056	0.106648	0	0.233729	0.25581	0.106497	9.33759	13.9204	0.00867045	1.56743e-10	0.00366476
TMEM214	41132563	1.06454e-30	1.42011	-1.42618	0.0246291	0.0225903	0.0240356	0.0224523	0	0.282157	0.352384	0.0368548	9.27333	9.49957	0.227829	1.1402e-28	0.00589283
TMEM223	40462485	1.05278e-22	0.938077	-0.943938	0.106825	0.10582	0.0994065	0.0982747	0	0.111131	0.228548	0.0671399	9.33138	5.74348	0.100356	6.56502e-34	9.05188e-09
TMEM258	40656697	6.8374e-25	2.29927	-2.30944	0.875371	0.776259	0.58635	0.530987	0	0.256593	0.352119	0.269177	9.73676	89.6629	3.06419e-21	7.819e-29	1.08193e-17
TMEM55B	40574040	6.0092e-24	0.803628	-0.810477	0.0910979	0.0916494	0.0863501	0.0872326	0	0.0709583	0.187798	0.0146675	9.32153	0.38846	0.678908	2.60313e-34	5.00784e-09
TMEM65	41129447	1.16751e-30	0.908181	-0.90612	0.0124629	0.0146768	0.0121662	0.0145388	0	0.173313	0.112991	0.00377299	9.26727	0.145878	0.904592	1.7336e-37	2.6861e-07
TMEM87A	40441421	1.79152e-22	1.44051	-1.43674	0.11632	0.108949	0.105341	0.101081	0	0.17173	0.301909	0.12391	9.33412	18.5954	0.00262565	1.31753e-25	1.02781e-07
TMEM87B	41221877	7.34755e-32	0.769107	-0.765285	0.027003	0.0236485	0.0255193	0.0229584	0	0.109784	0.344198	0.0312868	9.27422	6.53428	0.308302	4.63821e-25	0.000702472
TMEM99	41085822	4.22487e-30	0.674281	-0.671103	0.0246291	0.0259029	0.0240356	0.0253508	0	0.13522	0.144079	0.00281084	9.27538	0.0624122	0.910898	2.87754e-26	1.96862e-05
TMLHE	41228093	6.0884e-32	0.993017	-1.00924	0.0160237	0.0161031	0.0160237	0.015965	0	0.143834	0.19172	0.0261392	9.26852	7.48808	0.349186	1.06587e-25	7.13557e-18
TMUB2	40788817	1.93311e-26	1.47299	-1.47174	0.0762611	0.0694272	0.0735905	0.0665286	0	0.167582	0.337753	0.0899071	9.30682	13.9529	0.0253396	2.18368e-30	0.0413092
TMX2	40944043	2.53578e-28	1.24116	-1.24987	0.0795252	0.0714516	0.0750742	0.0687371	0	0.166349	0.326007	0.113607	9.30834	21.3548	0.00494042	3.66328e-21	0.0283416
TMX3	41144107	7.55718e-31	0.891017	-0.887411	0.0347181	0.0309639	0.0335312	0.0301357	0	0.148554	0.349937	0.0877405	9.27946	32.3345	0.0104698	1.19653e-23	0.00810323
TNFRSF10A	41335931	2.24328e-33	1.22479	-1.23317	0.0400593	0.0344605	0.0376855	0.0334023	0	0.25409	0.319807	0.136474	9.28211	69.8675	8.59084e-05	8.35028e-19	0.000131276
TNFRSF12A	41573411	1.19765e-36	1.61605	-1.6096	0.00979228	0.00322061	0.00979228	0.0031746	0	0.369638	1.37097	0.0712215	9.25991	367.71	6.17458e-05	5.295e-10	2.46315e-06
TNFRSF18	41426603	1.31867e-34	0.751602	-0.745741	0.0727003	0.0543823	0.0670623	0.0478951	0	0.254515	0.602344	0.139265	9.2972	47.9018	0.000339555	6.89725e-26	0.0296723
TNFRSF1A	41806483	5.15292e-40	1.58752	-1.58665	0.10089	0.0698873	0.0946588	0.0668047	0	0.297698	0.571504	0.238912	9.30939	98.4235	2.31854e-09	2.1622e-27	0.00537414
TNFRSF1B	41960842	2.50245e-42	1.89615	-1.90288	0.131454	0.0876927	0.122849	0.0813895	0	0.515215	0.630832	0.279727	9.323	110.11	5.10753e-12	8.05036e-34	3.2281e-05
TNFSF10	40954993	1.85687e-28	0.819201	-0.811077	0.213947	0.177732	0.177745	0.151599	0	0.291707	0.392496	0.290187	9.38287	83.7234	2.14713e-13	2.00307e-15	0.00527079
TNIP1	40952757	1.97899e-28	1.3068	-1.30458	0.142136	0.12841	0.134125	0.118473	0	0.19929	0.305924	0.184557	9.34783	38.7578	6.12357e-06	1.72704e-33	0.0319128
TOB2	41560110	1.84425e-36	1.58708	-1.58354	0.0513353	0.0380952	0.0495549	0.036991	0	0.274351	0.475649	0.123519	9.28542	49.663	0.000573979	1.403e-33	1.18421e-06
TOP3B	41291458	8.83247e-33	0.996766	-1.00499	0.0186944	0.0167472	0.0181009	0.0166092	0	0.137668	0.299885	0.0219884	9.26916	5.27387	0.423547	1.85158e-32	6.18381e-06
TOPORS	40437691	1.96778e-22	0.521459	-0.52731	0.0816024	0.0889809	0.0753709	0.0822176	0	0.0791536	0.112955	0.0308275	9.31902	1.37209	0.442721	2.21102e-31	0.0172371
TOR1A	41440817	8.4159e-35	1.84949	-1.84151	0.0792285	0.0572809	0.0774481	0.0556246	0	0.331372	0.573262	0.156083	9.29978	49.4626	7.12995e-05	8.66201e-21	0.0249476
TOR1B	41269474	1.7308e-32	1.90603	-1.91558	0.0222552	0.0198758	0.0219585	0.0196457	0	0.272688	0.322174	0.0310301	9.27145	7.81059	0.289087	2.04946e-35	6.67421e-06
TOR2A	41251215	3.01906e-32	1.24885	-1.25824	0.0335312	0.0298597	0.0332344	0.0288475	0	0.199242	0.346939	0.0551665	9.27866	14.3005	0.0929201	6.64585e-25	0.0186672
TP53I11	41521628	6.38935e-36	2.51913	-2.52527	0.0074184	0.0021164	0.0074184	0.0021164	0	1.01114	1.53867	0.070828	9.25899	802.679	2.42562e-06	9.57467e-22	0.00310216
TP53I13	41305794	5.68625e-33	1.75337	-1.74549	0.0498516	0.0404877	0.0486647	0.0397055	0	0.263225	0.420068	0.11352	9.28678	37.7605	0.0020653	1.1494e-27	0.00273134
TPD52L2	41049966	1.20472e-29	1.58685	-1.58858	0.0578635	0.0502415	0.0569733	0.0489533	0	0.177079	0.3865	0.12246	9.29344	34.9205	0.00153286	6.11504e-28	0.0483746
TPGS2	41153723	5.67708e-31	1.20696	-1.22311	0.0973294	0.0823096	0.0905045	0.0782149	0	0.169337	0.348761	0.165484	9.3165	41.1502	4.1574e-05	3.18201e-20	0.000997637
TPRG1	42503607	5.36265e-51	2.16174	-2.1732	0.0454006	0.00887969	0.0421365	0.00846561	0	0.975107	1.78246	0.398053	9.26691	1926.3	1.353e-42	0.00246397	1.15245e-23
TPT1-AS1	40713440	1.49896e-25	0.756914	-0.766233	0.0925816	0.0923856	0.0848665	0.0859443	0	0.109189	0.174757	0.0936493	9.32213	11.9239	0.0219921	3.10025e-27	2.17409e-30
TRA2B	37601363	0.0124889	0.80134	-0.807141	0.342433	0.412054	0.283086	0.326064	0	0.0791285	0.00864915	0.0687208	9.52154	3.98178	0.056859	1.7578e-26	8.2773e-07
TRABD	40038324	2.70318e-18	1.40884	-1.4054	0.22997	0.220842	0.199407	0.193881	0	0.15435	0.240248	0.0828933	9.40874	6.70954	0.0308844	0	1.66117e-104
TRAC	42853288	5.05898e-57	1.8965	-1.89141	3.70653	3.06105	0.924332	0.877065	0	0.279083	0.421037	0.330535	10.6215	271.187	1.30111e-60	6.84226e-29	0.00979539
TRADD	41206293	1.17582e-31	0.678533	-0.693697	0.332938	0.26547	0.254599	0.207729	0	0.247057	0.444413	0.303906	9.44245	91.8018	8.76163e-17	8.96549e-26	0.0135867
TRAF3IP3	36083802	0.168019	0.580238	-0.586498	0.924036	1.02811	0.577151	0.611732	0	0.0725815	0.0990987	0.0131411	9.84868	0.225258	0.635067	1.0139e-11	7.20395e-38
TRAF5	41326251	3.02627e-33	1.20017	-1.19849	0.0908012	0.0714516	0.0854599	0.0671268	0	0.206312	0.48409	0.170809	9.30938	48.8681	2.33525e-05	6.1403e-05	0.0275456
TRAPPC1	41131197	1.10852e-30	2.07877	-2.06323	0.557864	0.472556	0.424926	0.36646	0	0.275425	0.378657	0.313804	9.56938	100.273	4.31319e-23	1.60361e-17	0.00251672
TRAPPC12	41041011	1.56307e-29	1.2297	-1.24801	0.0362018	0.0354727	0.035905	0.0347826	0	0.17168	0.263267	0.0453311	9.28238	8.07395	0.184114	1.62552e-31	6.14275e-26
TRAPPC13	41092593	3.46316e-30	1.30684	-1.31334	0.0261128	0.0257649	0.0252226	0.0252588	0	0.182961	0.233583	0.0476379	9.27545	12.6971	0.136511	1.6519e-33	1.18426e-14
TRAPPC6A	39572089	4.9872e-14	1.00556	-1.00179	0.267656	0.259535	0.22908	0.225673	0	0.122831	0.267967	0.108091	9.4336	10.4065	0.00480883	2.40261e-23	0.0306219
TRAV17	41437284	9.41089e-35	0.979427	-0.982592	0.00712166	0.0047389	0.00682493	0.0042328	0	0.211842	0.625865	0.0224286	9.2606	38.0637	0.188691	0.0393536	7.42604e-05
TRAV8-6	41421867	1.53106e-34	0.558045	-0.556437	0.00712166	0.0057971	0.00712166	0.00533701	0	0.122196	0.364915	0.0298196	9.26126	47.6468	0.113727	0	2.49686e-104
TRGC2	42185521	8.13958e-46	1.34866	-1.35247	0.0952522	0.0430642	0.0688427	0.0320681	0	0.492806	1.08844	0.367658	9.29267	326.892	5.33722e-22	2.5314e-20	0.0111335
TRGV5	41215786	8.8315e-32	1.25023	-1.24404	0.0192878	0.0185415	0.0186944	0.0178054	0	0.243041	0.240076	0.0324083	9.27032	10.5064	0.254094	2.81078e-26	0.0328488
TRIAP1	40880343	1.52996e-27	1.43395	-1.43217	0.107715	0.0968484	0.104154	0.0924776	0	0.163639	0.338079	0.13304	9.32617	23.3734	0.00122256	6.11045e-17	1.99471e-44
TRIM13	41058124	9.49874e-30	0.737429	-0.748339	0.0925816	0.078905	0.0875371	0.0739821	0	0.131697	0.398614	0.0790672	9.31407	9.67783	0.0525806	5.60309e-33	9.19891e-06
TRIM26	41060596	8.83795e-30	1.26204	-1.26227	0.0329377	0.0303198	0.0308605	0.0297216	0	0.20769	0.314601	0.0693989	9.27887	20.8164	0.0433989	1.48077e-13	4.14649e-09
TRMT112	39734482	1.90947e-15	2.10524	-2.09905	0.751929	0.682402	0.506528	0.483506	0	0.224568	0.32035	0.215076	9.68527	53.592	2.54183e-13	6.52326e-20	0.0459491
TRMT5	41321521	3.50225e-33	0.674604	-0.678259	0.0175074	0.0146768	0.0172107	0.0144928	0	0.101127	0.378977	0.0462599	9.26778	25.921	0.0875001	3.13211e-09	1.56359e-07
TRPS1	41227132	6.26804e-32	0.554711	-0.557949	0.00830861	0.00979986	0.00801187	0.00966184	0	0.130896	0.0128575	0.00341386	9.26386	0.362389	0.869797	6.48566e-40	2.19539e-08
TRPV2	41188713	1.99467e-31	2.08876	-2.08525	0.0756677	0.0644122	0.072997	0.0620198	0	0.434258	0.371073	0.128359	9.30371	30.8848	0.00123617	6.77034e-33	3.6993e-06
TSEN34	40902975	8.10323e-28	0.972328	-0.979091	0.0813056	0.0716816	0.0771513	0.068507	0	0.14631	0.336618	0.0702692	9.30869	8.55542	0.075754	2.98062e-20	0.000378127
TSEN54	41703261	1.6664e-38	1.80344	-1.7881	0.113056	0.0753163	0.107418	0.0722337	0	0.419136	0.675584	0.244973	9.31385	94.4453	1.39306e-09	1.06333e-25	0.00819864
TSPAN15	41228934	5.9354e-32	1.1257	-1.12018	0.011276	0.010628	0.0109792	0.0102139	0	0.552382	0.430147	0.020276	9.26462	10.6648	0.345317	0	2.88285e-133
TSPAN2	41831566	2.19106e-40	1.20565	-1.21114	0.0406528	0.0223142	0.0388724	0.021164	0	0.498306	0.814514	0.232664	9.27469	311.39	1.45804e-12	1.84061e-32	0.000897377
TSTA3	40823367	7.46776e-27	1.96814	-1.97093	0.119881	0.1049	0.109496	0.0991488	0	0.315761	0.348016	0.162098	9.33202	33.3557	7.55713e-05	3.28495e-23	1.84401e-26
TSTD1	38228905	4.11225e-05	0.815149	-0.820143	0.593175	0.608006	0.438872	0.446975	0	0.0900434	0.174191	0.135569	9.63865	18.6439	1.58152e-05	2.20352e-19	5.39047e-05
TSTD3	41331826	2.54715e-33	1.52227	-1.52658	0.00979228	0.00933977	0.00979228	0.00910973	0	0.284574	0.238016	0.0286734	9.26371	20.5344	0.21603	7.42528e-20	0.00257895
TTC33	41407365	2.41657e-34	1.41477	-1.42526	0.0222552	0.0167012	0.0216617	0.0165171	0	0.203823	0.485597	0.0688411	9.2695	46.0666	0.0148016	1.0145e-23	4.16309e-10
TTC38	41397916	3.25106e-34	1.56657	-1.56308	0.00979228	0.00616517	0.00919881	0.00611916	0	0.623907	0.706179	0.0436462	9.26174	86.4362	0.0312372	1.88235e-35	0.00899104
TTC39A	41321426	3.51253e-33	0.725625	-0.733776	0.00830861	0.00805153	0.00830861	0.00805153	0	0.118943	0.245951	0.033052	9.26276	41.1828	0.107384	3.30451e-34	2.71373e-05
TUBB2A	41549411	2.60779e-36	1.36737	-1.36302	0.0204748	0.0126984	0.0198813	0.0123764	0	0.389864	0.648013	0.0975278	9.26683	136.09	0.000222521	1.27914e-33	0.000465573
TVP23A	41399913	3.05365e-34	1.23123	-1.23018	0.000593472	0.00036807	0.000593472	0.00036807	0	0.22564	0.0874503	0.00266805	9.25724	53.6433	0.502466	4.10267e-09	3.31686e-05
TVP23B	41157573	5.06187e-31	1.37936	-1.37805	0.0436202	0.0382793	0.0430267	0.0374051	0	0.239855	0.351399	0.0539455	9.28483	9.61555	0.133531	1.79526e-32	0.0127016
TWSG1	41430715	1.15817e-34	1.09169	-1.09013	0.0103858	0.00777548	0.0103858	0.00772947	0	0.182835	0.486645	0.0251608	9.2628	22.8404	0.215468	2.77061e-15	3.30795e-13
TXNDC11	41118510	1.6136e-30	1.80806	-1.81248	0.0329377	0.0303198	0.0326409	0.0298597	0	0.25674	0.321969	0.0395015	9.2789	7.8495	0.220487	3.28366e-33	0.0477182
TXNDC12	41315298	4.2434e-33	2.22097	-2.20652	0.167953	0.131677	0.154006	0.124546	0	0.285428	0.456425	0.250368	9.35225	69.6798	6.7808e-10	2.64021e-27	1.65712e-05
TXNDC15	41226950	6.30265e-32	1.93639	-1.94693	0.0851632	0.0718657	0.0813056	0.068461	0	0.29206	0.366433	0.167532	9.3091	46.8975	3.24759e-05	2.04337e-43	6.16013e-09
TXNL1	39119167	1.82651e-10	0.573677	-0.577993	0.209199	0.23239	0.190208	0.203865	0	0.0568773	0.109821	0.0178395	9.41324	0.324688	0.63203	7.62794e-35	5.19714e-07
U2AF1	40118594	4.32588e-19	1.07499	-1.07903	0.0913947	0.10444	0.0854599	0.0974925	0	0.130398	0.0509407	0.0935766	9.32914	10.931	0.024999	6.12507e-23	3.38692e-12
U2AF2	41099947	2.78965e-30	1.72639	-1.71947	0.0718101	0.0608236	0.0679525	0.0593513	0	0.206277	0.383606	0.145402	9.3012	40.7791	0.000228083	1.64475e-13	1.07186e-07
UBA7	40993638	6.14445e-29	0.922958	-0.919248	0.0394659	0.0384633	0.0376855	0.0374051	0	0.118347	0.261839	0.0545248	9.28451	9.77164	0.128447	8.05653e-27	8.73965e-05
UBC	38922589	4.27717e-09	2.17756	-2.201	1.69407	1.58762	0.735015	0.723349	0	0.321629	0.255721	0.399663	10.105	287.053	4.95105e-64	3.97697e-17	0.025994
UBE2D2	36130700	0.208104	0.577849	-0.584104	0.586944	0.683598	0.44184	0.495698	0	0.0424715	0.0473225	0.0251937	9.67373	0.673789	0.411742	1.41584e-31	0.0157151
UBE2E3	41216205	8.72051e-32	1.71663	-1.71079	0.123739	0.0991948	0.11365	0.0937198	0	0.285886	0.440968	0.223421	9.32909	63.7756	4.9998e-08	7.38738e-29	0.00944444
UBE2G1	41069887	6.73756e-30	1.71835	-1.72358	0.11454	0.0958822	0.110682	0.0911433	0	0.217186	0.42439	0.144894	9.32623	28.3434	0.000381319	5.25553e-24	1.63927e-08
UBE2L6	40508129	3.29427e-23	1.32479	-1.33271	0.218694	0.196503	0.192285	0.174005	0	0.235188	0.328754	0.176831	9.394	29.7639	7.08109e-06	3.75235e-34	0.00586815
UBE2N	39264936	1.5028e-11	1.11271	-1.13012	0.283086	0.293352	0.255786	0.255395	0	0.153575	0.193889	0.042887	9.45346	1.67818	0.251233	4.48424e-16	0.0312248
UBE2Z	40900344	8.72609e-28	0.703089	-0.707055	0.0367953	0.0398436	0.0353116	0.0389234	0	0.0975935	0.0972392	0.0300318	9.28506	3.42593	0.354918	8.1777e-28	0.000164254
UBE3B	41115010	1.78936e-30	1.54097	-1.54127	0.0267062	0.026455	0.0267062	0.0256729	0	0.197432	0.270255	0.0477419	9.27594	11.9314	0.146287	1.38189e-29	0.0379633
UBE4B	41064565	7.87114e-30	0.799184	-0.804773	0.0356083	0.0373131	0.0350148	0.0362549	0	0.102024	0.106464	0.057217	9.28342	11.7564	0.100124	1.65373e-35	0.000187362
UBL4A	41002530	4.75745e-29	1.39898	-1.39549	0.074184	0.0668967	0.0709199	0.0649183	0	0.153148	0.294273	0.0812808	9.30506	12.4327	0.0393506	5.47505e-271	9.64042e-61
UBL5	40518528	2.52339e-23	2.29981	-2.28203	1.07774	0.965125	0.65905	0.612238	0	0.288661	0.315852	0.286651	9.8321	120.857	4.76e-28	1.98224e-12	4.34433e-05
UBLCP1	41046192	1.34455e-29	1.37992	-1.38064	0.05727	0.0554405	0.0554896	0.0529561	0	0.160288	0.228987	0.0694469	9.29652	11.0073	0.0651196	1.22709e-30	9.73562e-23
UBR4	41171222	3.36803e-31	0.712258	-0.701384	0.0418398	0.0403037	0.0400593	0.0390614	0	0.103574	0.186113	0.0771923	9.28584	19.384	0.0285524	9.34516e-32	0.020718
UHRF2	41333496	2.41889e-33	1.73112	-1.73508	0.0189911	0.0167932	0.0183976	0.0166552	0	0.382537	0.281098	0.0484153	9.26923	25.353	0.0757468	8.25071e-28	0.0412748
UIMC1	40816059	9.13779e-27	0.918131	-0.921075	0.0385757	0.0455026	0.0376855	0.0442604	0	0.120904	0.00182381	0.0100013	9.2887	0.342869	0.755778	5.75104e-39	1.02808e-05
ULK4	41204123	1.25522e-31	1.47897	-1.4849	0.0151335	0.0165631	0.0148368	0.0160571	0	0.285378	0.0732675	0.00919959	9.2687	1.56734	0.66398	5.13356e-14	0.00101053
UNC93B1	41518710	7.01788e-36	1.06955	-1.05633	0.0284866	0.0155049	0.0275964	0.0152749	0	0.22192	0.917887	0.115897	9.26935	125.859	8.49903e-05	1.36154e-25	0.0294965
UNG	41421962	1.52648e-34	1.47552	-1.48187	0.0341246	0.0258109	0.0338279	0.0254888	0	0.257703	0.513308	0.0736061	9.27624	29.0814	0.0245047	1.72176e-18	0.0121755
UQCC2	40612676	2.18771e-24	0.717925	-0.719489	0.119881	0.114424	0.112463	0.107108	0	0.114173	0.261108	0.058021	9.33764	4.2691	0.143905	1.51081e-34	1.23808e-07
UQCC3	40595222	3.45741e-24	2.0145	-2.00708	0.0982196	0.0956982	0.0925816	0.0887969	0	0.251159	0.24039	0.0803539	9.3246	8.52999	0.0497021	1.04295e-34	3.89055e-08
UQCR10	39497673	2.10178e-13	1.85917	-1.86036	0.702374	0.660455	0.508605	0.479181	0	0.187477	0.281395	0.207377	9.67168	47.9612	4.45229e-12	0.00100942	2.09748e-20
UQCRFS1	38446960	3.19135e-06	1.08526	-1.08995	0.270326	0.302738	0.238576	0.261606	0	0.103304	0.0999753	0.0910747	9.45734	7.22795	0.0158506	1.49986e-33	0.0327188
UQCRQ	39195823	4.99518e-11	1.97653	-1.96412	0.517211	0.503244	0.399703	0.386888	0	0.212453	0.248119	0.201827	9.58146	39.5167	4.39764e-10	4.94942e-28	0.010415
USP32	41051342	1.15742e-29	0.516708	-0.522339	0.0311573	0.0311479	0.0296736	0.0304118	0	0.0814808	0.196465	0.0429169	9.27923	8.0367	0.206365	2.97835e-32	0.0475494
USP36	41446487	7.03302e-35	1.74426	-1.74963	0.0661721	0.0523579	0.0632047	0.0494134	0	0.314142	0.435289	0.19014	9.29552	80.8238	7.43879e-07	5.67237e-31	0.046303
USP45	41329415	2.74433e-33	0.858248	-0.854637	0.00919881	0.00768346	0.00919881	0.00754543	0	0.175556	0.403836	0.037357	9.26264	49.2717	0.0729727	1.74351e-33	0.0205589
USP48	40597193	3.28359e-24	0.825566	-0.837687	0.0727003	0.0733379	0.0697329	0.0694732	0	0.13187	0.224926	0.0356268	9.30885	2.27	0.353234	1.27677e-28	6.81885e-13
USP8	39620882	1.90481e-14	1.23243	-1.22932	0.150742	0.159926	0.131157	0.142903	0	0.153025	0.150712	0.070012	9.36707	4.88687	0.0864532	1.75289e-52	1.30665e-27
USP9X	40806125	1.20157e-26	0.512082	-0.516685	0.0519288	0.0586611	0.0501484	0.0560386	0	0.0637567	0.0174265	0.0434627	9.29798	4.13147	0.247144	3.3942e-38	4.62346e-07
UTP23	40790023	1.87022e-26	0.814287	-0.803966	0.064095	0.0645043	0.0620178	0.0618818	0	0.107033	0.212545	0.066532	9.30269	8.4405	0.088094	2.74658e-20	0.0114223
UTS2	41359128	1.09199e-33	1.59376	-1.60872	0.00237389	0.00234645	0.00237389	0.00220842	0	0.679515	0.254468	0.00667482	9.25864	14.9406	0.547586	1.12174e-29	0.0171761
UVRAG	40681642	3.51767e-25	0.894224	-0.897841	0.0403561	0.0482632	0.0391691	0.0467449	0	0.12769	0.00882233	0.0347987	9.29057	3.4036	0.335269	4.71072e-31	0.000494068
UVSSA	41239978	4.24724e-32	0.985509	-0.988908	0.0109792	0.0117322	0.0106825	0.0114562	0	0.211036	0.12612	0.0157793	9.26531	4.99086	0.504841	1.45375e-31	1.48405e-06
VAMP2	38338716	1.17814e-05	1.06372	-1.06409	0.864688	0.85429	0.573591	0.566966	0	0.111024	0.219407	0.161344	9.77106	31.9788	1.57559e-08	5.41621e-33	0.0218579
VAMP3	41238951	4.38164e-32	1.57031	-1.56817	0.0578635	0.0495514	0.0554896	0.0480791	0	0.223585	0.331498	0.123391	9.29302	36.7299	0.00123861	5.9363e-13	3.99152e-09
VAMP5	39855037	1.51843e-16	1.49092	-1.49307	0.241246	0.239522	0.207122	0.204233	0	0.192136	0.221923	0.164255	9.4201	23.7272	2.46586e-05	5.98822e-32	5.62557e-07
VAT1	41310045	4.98887e-33	1.62544	-1.63921	0.0207715	0.0191396	0.0207715	0.0185415	0	0.28837	0.244214	0.0513072	9.27084	22.9735	0.0740868	8.15254e-36	2.64927e-06
VAV1	40864717	2.36819e-27	1.0276	-1.03023	0.048368	0.0493674	0.0459941	0.047481	0	0.23218	0.173137	0.0777138	9.29199	15.2301	0.0398835	1.3134e-27	9.50357e-06
VCL	41038756	1.66886e-29	0.904115	-0.898354	0.0498516	0.0478951	0.047181	0.0451346	0	0.26252	0.253729	0.110338	9.29116	32.8153	0.00274399	5.37254e-32	0.00110204
VDAC1	40198559	6.68886e-20	1.03253	-1.02637	0.214837	0.202991	0.192582	0.182195	0	0.179542	0.275272	0.147357	9.39717	21.3746	0.000152425	1.32074e-22	2.70181e-05
VIM-AS1	41090567	3.67554e-30	1.69566	-1.68425	0.0635015	0.0533241	0.0611276	0.0506556	0	0.287384	0.443533	0.118398	9.29585	30.4099	0.00251353	3.56262e-12	0.00820483
VIMP	41543884	3.11794e-36	2.07871	-2.08932	0.260534	0.197101	0.224629	0.169634	0	0.39733	0.539174	0.328994	9.39809	107.682	1.8147e-17	1.31418e-33	8.13168e-30
VPS13A	40439634	1.87392e-22	1.08129	-1.08015	0.0632047	0.0708995	0.0602374	0.0667127	0	0.192814	0.0880012	0.00332774	9.30643	0.0524515	0.892086	2.08865e-25	3.30947e-05
VPS45	41526159	5.52249e-36	1.42946	-1.43768	0.0468843	0.0340925	0.0465875	0.0329423	0	0.219607	0.541022	0.150749	9.28255	79.073	2.51614e-05	8.96346e-34	0.00601859
VTI1B	40433243	2.20052e-22	1.09042	-1.08877	0.108605	0.110237	0.103561	0.103888	0	0.11009	0.198091	0.0385346	9.33415	1.88258	0.33886	1.9153e-33	0.00741892
WAC	40184572	9.29933e-20	0.913504	-0.921512	0.154006	0.160893	0.14362	0.145756	0	0.11007	0.134389	0.111132	9.36784	12.3989	0.00620314	0.000648985	0.0115071
WARS2	41275859	1.42407e-32	1.03316	-1.03411	0.0121662	0.0115022	0.0121662	0.0113642	0	0.126956	0.289878	0.0195605	9.26529	7.1731	0.423016	1.66553e-35	0.000152979
WAS	40698056	2.26661e-25	1.7273	-1.72916	0.221662	0.200368	0.199407	0.181182	0	0.218477	0.30924	0.143913	9.3966	19.625	0.000263167	3.13726e-24	4.33594e-12
WASH1	40776199	2.73071e-26	1.39674	-1.39692	0.0753709	0.0743041	0.0732938	0.0708075	0	0.187257	0.238662	0.0945161	9.30968	14.5894	0.019264	1.09795e-18	9.58881e-06
WBP1L	41280831	1.22316e-32	1.40684	-1.40227	0.0323442	0.0273752	0.031454	0.0267771	0	0.206324	0.373161	0.0826634	9.27704	33.2947	0.0130081	1.2397e-30	0.0106075
WDFY1	41518733	7.01269e-36	1.70745	-1.70557	0.025816	0.0184955	0.0255193	0.0178054	0	0.337853	0.559761	0.0913447	9.27092	69.9012	0.00156919	1.50163e-30	0.000579194
WDR1	40189642	8.25362e-20	0.868259	-0.8689	0.239169	0.220106	0.205341	0.189832	0	0.218163	0.32113	0.0919172	9.40916	8.20215	0.0150789	2.6682e-18	0.0231814
WDR13	40844767	4.12722e-27	0.869887	-0.872612	0.0477745	0.0523579	0.0462908	0.0512077	0	0.120337	0.054009	0.0411151	9.29376	4.26335	0.254205	6.86937e-25	0.000807451
WDR26	41148474	6.63701e-31	1.25013	-1.25286	0.0400593	0.0372211	0.0385757	0.0359788	0	0.272623	0.276098	0.0944962	9.28379	31.0763	0.00757052	0	1.95249e-209
WDR41	41254377	2.74218e-32	1.46933	-1.46222	0.0124629	0.0113642	0.0121662	0.0112721	0	0.265715	0.340794	0.0251908	9.26523	13.5444	0.273791	3.72889e-24	4.69844e-10
WDR61	40449195	1.47284e-22	0.510707	-0.514834	0.0988131	0.102415	0.0937685	0.0968484	0	0.0717809	0.17828	0.0513454	9.32866	3.39144	0.214843	7.40523e-66	1.08096e-23
WDR83OS	40249196	2.00773e-20	2.4364	-2.42318	0.350742	0.317828	0.295252	0.269611	0	0.274896	0.32517	0.267217	9.47241	64.6092	1.74887e-13	1.09146e-20	0.00615896
WIPF2	40506648	3.42155e-23	1.08309	-1.09752	0.0655786	0.068323	0.0626113	0.0642742	0	0.1479	0.204141	0.0445689	9.30512	3.68033	0.262461	1.05958e-26	0.00726246
WIPI1	41745010	4.11883e-39	1.52492	-1.52673	0.0290801	0.0134806	0.0284866	0.0132045	0	0.488699	1.02265	0.157582	9.26814	265.182	6.00896e-08	2.84802e-28	0.00451024
WRAP53	41247679	3.36167e-32	0.928616	-0.936017	0.0148368	0.0154129	0.0145401	0.0150449	0	0.13563	0.140662	0.0128634	9.26797	2.03048	0.630321	1.16283e-41	3.56201e-90
WWP2	41068521	7.01204e-30	1.64375	-1.6469	0.0278932	0.0253048	0.0275964	0.0249367	0	0.250949	0.389508	0.0729647	9.27531	29.8729	0.0243082	1.75846e-31	0.0115664
XAF1	40521292	2.3505e-23	0.986688	-0.988543	0.0679525	0.0721877	0.062908	0.0666667	0	0.164523	0.143091	0.0673813	9.30767	7.91948	0.0876553	4.12827e-35	0.000722156
XRCC1	41085321	4.28743e-30	1.05717	-1.05291	0.0278932	0.0272372	0.0267062	0.0267771	0	0.157903	0.238608	0.046995	9.27653	11.3054	0.152424	5.52178e-13	1.18421e-06
XRCC4	41237237	4.61542e-32	1.11683	-1.12934	0.0195846	0.0188636	0.0192878	0.0183575	0	0.156271	0.222357	0.0298503	9.27056	8.26154	0.284381	3.13902e-29	0.00971207
XRCC5	38388762	6.5e-06	1.31138	-1.30959	0.331454	0.370692	0.281899	0.300621	0	0.150337	0.101774	0.101535	9.49878	9.05612	0.00570343	2.24163e-23	0.00513315
XRCC6BP1	41037747	1.71847e-29	0.567849	-0.566718	0.0225519	0.0242006	0.0219585	0.0238785	0	0.0665681	0.136968	0.0184415	9.27413	2.10822	0.553074	2.94415e-27	0.000107389
YIPF5	40032389	3.09029e-18	1.2339	-1.22508	0.0982196	0.106648	0.0931751	0.100069	0	0.137319	0.170121	0.0205884	9.33102	0.606303	0.592363	2.73971e-30	0.0299007
YPEL5	40429432	2.42146e-22	1.7633	-1.76788	0.187834	0.177778	0.172404	0.159926	0	0.262706	0.271837	0.188478	9.38069	34.0344	3.32829e-06	6.29697e-30	0.00148102
YWHAG	40864401	2.38916e-27	0.726889	-0.726813	0.0376855	0.042144	0.0367953	0.0408098	0	0.116251	0.0786413	0.0175116	9.28658	1.08785	0.617954	8.21042e-32	4.23337e-06
ZBTB24	40534911	1.65566e-23	0.736997	-0.74134	0.048368	0.0542443	0.047181	0.0522199	0	0.136594	0.147485	0.0155578	9.29497	0.604159	0.679021	1.3394e-31	5.70465e-17
ZC3H10	41412627	2.04809e-34	0.870982	-0.875554	0.0172107	0.0121003	0.0163205	0.0119163	0	0.110084	0.525759	0.0581337	9.26615	52.4237	0.0233363	2.51685e-31	0.0040684
ZC3H11A	40616002	2.00455e-24	1.01223	-1.0059	0.0721068	0.073568	0.0679525	0.0700253	0	0.148122	0.19678	0.0495607	9.30891	4.12794	0.212768	8.55753e-31	0.000542038
ZCCHC2	41212470	9.76078e-32	0.645741	-0.651828	0.0175074	0.0179894	0.0163205	0.0174833	0	0.108742	0.140728	0.035214	9.26979	13.593	0.186116	6.76201e-16	2.19919e-05
ZCCHC3	41129891	1.15226e-30	1.04303	-1.04132	0.0109792	0.0128364	0.0103858	0.0126064	0	0.21648	0.109097	0.0188268	9.26599	6.18698	0.447212	2.80706e-22	0.000182591
ZDHHC12	39843924	1.92509e-16	1.50371	-1.49341	0.115727	0.125696	0.108902	0.118565	0	0.18539	0.143843	0.0418336	9.34388	2.04761	0.312896	3.50158e-26	0.0282095
ZDHHC16	41279808	1.26206e-32	0.869807	-0.876731	0.0311573	0.0244306	0.0299703	0.0241546	0	0.0934633	0.526591	0.0664262	9.2751	24.87	0.0395992	1.38124e-24	2.34715e-19
ZDHHC18	41238524	4.43876e-32	1.5023	-1.51356	0.0252226	0.0220382	0.0249258	0.0215781	0	0.247774	0.351496	0.0805524	9.27303	46.7637	0.00773605	4.06914e-31	1.59425e-10
ZDHHC2	41123735	1.38261e-30	0.588772	-0.59209	0.0240356	0.0234645	0.0234421	0.0226823	0	0.191513	0.259146	0.0224475	9.27381	3.51141	0.457104	8.40634e-30	0.0285
ZDHHC21	41245524	3.58914e-32	0.624245	-0.629483	0.0186944	0.0170692	0.0186944	0.0169312	0	0.115313	0.333442	0.0331799	9.26936	11.7049	0.229713	7.43134e-33	0.00430482
ZEB2	41340694	1.93556e-33	1.13072	-1.1338	0.00919881	0.0084196	0.00860534	0.00800552	0	0.512662	0.267172	0.0433775	9.26306	76.5583	0.0246257	3.06694e-33	0.0494044
ZFP36L2	42923731	2.80865e-58	1.76878	-1.7613	0.92819	0.5585	0.488724	0.373131	0	0.37473	0.820024	0.478546	9.64147	255.763	2.76295e-57	6.34402e-08	1.40147e-19
ZFYVE19	41049280	1.22902e-29	0.883515	-0.891798	0.0240356	0.0257649	0.0240356	0.0253968	0	0.117918	0.183855	0.000901648	9.27523	0.00353607	0.983108	4.11972e-39	3.06811e-10
ZFYVE21	41158613	4.90736e-31	1.75633	-1.7558	0.0379822	0.0328502	0.0373887	0.0321601	0	0.276378	0.408693	0.0528575	9.28092	11.9518	0.118609	1.19949e-50	2.86307e-36
ZKSCAN8	41221251	7.48787e-32	0.565997	-0.570713	0.00949555	0.0112261	0.00949555	0.0110881	0	0.0738661	0.00185081	0.00793851	9.26484	1.47701	0.721745	1.98717e-23	1.8637e-12
ZMAT5	41336198	2.22481e-33	1.3429	-1.36052	0.0599407	0.0507016	0.058457	0.0487693	0	0.171929	0.355687	0.120816	9.29396	33.4126	0.00158329	3.18954e-22	0.0115306
ZMYM5	41165364	4.01217e-31	1.10583	-1.1174	0.0596439	0.0516678	0.0581602	0.0499655	0	0.160043	0.352741	0.0898504	9.29453	18.3474	0.019578	2.2782e-13	8.00687e-11
ZMYM6	41162414	4.38143e-31	0.543029	-0.540233	0.0142433	0.0140787	0.0139466	0.0140327	0	0.0909044	0.285289	0.0144123	9.26707	3.21613	0.565447	1.40434e-22	0.00490186
ZNF131	39670378	7.0638e-15	0.571267	-0.569967	0.139169	0.152519	0.1273	0.138946	0	0.0701821	0.129759	0.0406278	9.36165	1.77138	0.313804	6.45866e-18	0.00741361
ZNF2	41267685	1.82794e-32	0.858248	-0.868232	0.00890208	0.00782149	0.00890208	0.00768346	0	0.148006	0.397186	0.0106485	9.2627	3.13814	0.64348	9.13058e-28	0.000291942
ZNF224	40454044	1.3032e-22	1.37708	-1.3803	0.109792	0.112813	0.105045	0.106602	0	0.171702	0.165846	0.0808522	9.33579	8.01028	0.0483527	2.81418e-33	0.0123348
ZNF236	41352096	1.35882e-33	0.845975	-0.847192	0.0281899	0.0251668	0.0272997	0.0243386	0	0.137386	0.27375	0.0754571	9.27526	33.5708	0.0151189	4.64601e-38	3.46076e-06
ZNF25	41342561	1.82673e-33	1.07818	-1.06987	0.0130564	0.0119623	0.0127596	0.0116862	0	0.161469	0.198472	0.0109534	9.26563	3.83737	0.531744	3.16626e-12	1.0903e-20
ZNF250	41311807	4.72536e-33	1.21809	-1.22207	0.0186944	0.0166552	0.0183976	0.0165631	0	0.208899	0.309822	0.0427492	9.26912	19.1219	0.122569	7.56962e-22	0.00622517
ZNF260	41279195	1.28595e-32	0.856176	-0.846954	0.015727	0.0146768	0.0154303	0.0145388	0	0.124645	0.286506	0.0359291	9.26759	17.0052	0.16838	9.67456e-30	0.000220166
ZNF263	41171337	3.35648e-31	1.4887	-1.48926	0.0356083	0.0306418	0.0344214	0.0299517	0	0.210313	0.397396	0.0616507	9.27938	16.0978	0.0721883	5.83464e-271	0
ZNF266	41111467	1.98663e-30	1.30052	-1.31265	0.0335312	0.0324822	0.0320475	0.03147	0	0.187485	0.212522	0.023665	9.28031	2.37535	0.477828	1.17677e-33	0.00176373
ZNF318	41116801	1.69717e-30	0.53255	-0.53043	0.0109792	0.0122843	0.0109792	0.0122843	0	0.153312	0.235504	0.0139808	9.26563	3.05083	0.626105	4.9174e-20	0.00840449
ZNF330	40622829	1.67485e-24	0.711831	-0.724867	0.0581602	0.0624799	0.0557864	0.0595813	0	0.110201	0.167295	0.0208009	9.30088	0.889259	0.60156	2.85973e-42	1.13149e-21
ZNF335	41100359	2.75603e-30	0.695773	-0.708336	0.0222552	0.0216701	0.0219585	0.021118	0	0.128599	0.291078	0.0373096	9.27254	9.76904	0.227845	1.407e-36	2.98833e-10
ZNF346	41395789	3.47527e-34	0.641165	-0.641878	0.015727	0.0126984	0.0154303	0.0123303	0	0.126595	0.403164	0.0547388	9.26637	45.4015	0.0326547	7.87807e-16	5.4367e-05
ZNF350	40507183	3.37502e-23	1.89909	-1.90155	0.068546	0.0703014	0.0664688	0.0680929	0	0.224299	0.219852	0.0947614	9.30657	15.663	0.0188312	0.0292404	0.00160243
ZNF408	41172460	3.24565e-31	0.836633	-0.843465	0.0151335	0.015781	0.0151335	0.015551	0	0.115712	0.225945	0.00168088	9.26821	0.0730221	0.926775	2.21901e-29	0.0459016
ZNF420	41298963	7.01504e-33	1.26544	-1.26998	0.041543	0.0332643	0.0397626	0.0324822	0	0.182306	0.450103	0.0877227	9.28155	28.6856	0.0132699	3.78662e-35	0.00334609
ZNF512	41047435	1.2968e-29	1.03244	-1.03023	0.0388724	0.0375891	0.037092	0.036715	0	0.163434	0.258084	0.0531232	9.28395	9.49886	0.135368	5.34441e-36	2.2056e-06
ZNF524	40405304	4.42797e-22	1.04118	-1.04993	0.0893175	0.0956062	0.084273	0.0900391	0	0.101034	0.134614	0.0321504	9.32364	1.49703	0.419858	1.73198e-39	9.61153e-45
ZNF528	41557321	2.0187e-36	1.42775	-1.42696	0.0160237	0.0089257	0.015727	0.00883368	0	0.337345	0.744156	0.0920561	9.26407	191.7	0.000103688	6.66822e-29	0.00103502
ZNF556	40989652	6.88996e-29	1.26699	-1.2771	0.0237389	0.0231884	0.0234421	0.0230504	0	0.206268	0.374284	0.0270219	9.27364	4.85434	0.382059	6.66263e-24	0.00350383
ZNF600	41500568	1.25608e-35	1.70946	-1.69893	0.047181	0.0330803	0.0442136	0.0323441	0	0.340382	0.545546	0.142749	9.28199	74.7782	5.77343e-05	3.62239e-41	5.52282e-13
ZNF611	41066695	7.39636e-30	0.753031	-0.747218	0.0302671	0.0325282	0.0296736	0.031424	0	0.11594	0.102058	0.0177496	9.28	1.46602	0.581823	4.39628e-33	0.0484363
ZNF622	40664670	5.53129e-25	1.68901	-1.70148	0.103858	0.0962963	0.0991098	0.0916494	0	0.227436	0.329717	0.154419	9.32543	31.719	0.000189129	2.65792e-73	1.83049e-54
ZNF641	40958319	1.68892e-28	0.842276	-0.840878	0.0287834	0.0335864	0.0284866	0.0327582	0	0.145251	0.0138575	0.000177691	9.2805	0.00996547	0.964442	1.80266e-30	3.17416e-05
ZNF652	40520462	2.40115e-23	0.582074	-0.582195	0.0709199	0.0753623	0.0664688	0.0695192	0	0.166142	0.165195	0.0453561	9.30989	3.58833	0.247498	1.06715e-34	0.0206324
ZNF655	40847755	3.79837e-27	1.5448	-1.5599	0.143917	0.12726	0.133531	0.118058	0	0.180293	0.337826	0.190176	9.34744	40.7061	3.51127e-06	8.30725e-09	1.14813e-07
ZNF707	41270262	1.68965e-32	0.761083	-0.767106	0.020178	0.0181274	0.0198813	0.0179434	0	0.149526	0.30215	0.0783878	9.27015	58.3845	0.00574823	1.11755e-29	0.00155615
ZNF738	41292707	8.50046e-33	0.696199	-0.710975	0.0133531	0.0140327	0.0130564	0.0138946	0	0.158699	0.046614	0.0275388	9.26696	11.96	0.256013	5.00601e-15	0.000763742
ZNF747	41254619	2.72205e-32	1.06465	-1.06086	0.0175074	0.0162871	0.0172107	0.0161491	0	0.129703	0.266151	0.0276669	9.26877	9.09952	0.288037	1.87047e-16	0.000239646
ZNF765	41200574	1.39671e-31	0.892768	-0.894629	0.0181009	0.0166552	0.0178042	0.0162411	0	0.123158	0.357284	0.00260507	9.26906	0.125054	0.894971	1.6288e-30	0.000572478
ZNF829	41259125	2.37308e-32	1.27752	-1.27967	0.0172107	0.0169312	0.0169139	0.0162411	0	0.241835	0.19015	0.0490977	9.26914	24.7752	0.077975	6.30999e-24	3.99964e-32
ZNF92	41124663	1.34516e-30	1.25598	-1.25048	0.0439169	0.0408558	0.0424332	0.0395675	0	0.242521	0.264837	0.0845908	9.2864	21.2597	0.0216176	2.93012e-38	3.25148e-44
ZNRF2	41304766	5.86894e-33	1.55572	-1.55862	0.00534125	0.00588912	0.00534125	0.00584311	0	0.37873	0.132864	0.00530113	9.26113	1.70922	0.777778	1.47771e-31	0.0368271
ZSCAN26	41345884	1.64784e-33	1.40663	-1.41523	0.0243323	0.0197378	0.0237389	0.0193697	0	0.208361	0.423884	0.04232	9.27156	15.065	0.141458	0.016489	2.31308e-124
ZSCAN29	41389938	4.17445e-34	0.930177	-0.922166	0.0103858	0.00800552	0.0103858	0.00772947	0	0.144444	0.507752	0.0451562	9.26294	60.226	0.0403753	2.45751e-94	2.28366e-29
ZSCAN32	41359935	1.06491e-33	0.703641	-0.6974	0.0228487	0.0167012	0.0225519	0.0163791	0	0.117005	0.563573	0.0719439	9.26955	47.4179	0.0145435	2.25134e-30	0.00120123
ZSCAN9	41449144	6.46516e-35	1.89337	-1.89298	0.00445104	0.00193237	0.00445104	0.00193237	0	0.508268	1.0403	0.0315017	9.25859	223.862	0.0152535	2.65118e-62	3.49336e-48
ZUFSP	41332502	2.49444e-33	0.508693	-0.505567	0.0169139	0.0151829	0.0166172	0.0149988	0	0.0725449	0.261276	0.0279721	9.26801	10.9086	0.253302	7.21304e-86	8.628e-27
ABLIM1	40971193	1.51061e-52	0.737936	-0.741874	0.128741	0.109421	0.119077	0.102571	1	0.133334	0.178885	0.118931	9.33536	17.8839	0.00320366	2.55694e-41	4.34175e-05
AMN1	41696711	6.48996e-66	1.10978	-1.11596	0.0377182	0.0312372	0.036783	0.0302325	1	0.209441	0.200196	0.0570002	9.27992	14.3129	0.0833805	2.98355e-42	0.00350336
ANP32B	37296582	1.42497e-08	0.646676	-0.65353	0.864713	0.863771	0.554239	0.55414	1	0.0637895	0.0136247	0.025868	9.77405	0.761769	0.382784	8.99771e-61	0.00940011
APBA2	42242042	5.55389e-77	1.09438	-1.09684	0.11409	0.0731607	0.106297	0.0671782	1	0.380132	0.423786	0.108679	9.31244	18.4349	0.00932574	1.96765e-44	0.0013951
ATM	40599243	2.69926e-46	0.669639	-0.672369	0.488778	0.417089	0.375	0.322875	1	0.137491	0.139424	0.0990754	9.5355	9.35013	0.00233312	7.92797e-33	0.00638921
ATP5O	41418840	1.30267e-60	1.78946	-1.79032	1.01652	0.805179	0.621259	0.533269	1	0.149753	0.250663	0.206775	9.75819	54.4469	1.64657e-13	8.03455e-33	2.4737e-06
ATP8A2	41980479	1.45352e-71	1.64809	-1.64986	0.00935162	0.00506919	0.00935162	0.00474951	1	0.53675	0.561586	0.0474415	9.26099	153.41	0.0057246	2.57734e-61	0.0419608
BACH2	41706774	4.12995e-66	1.00072	-1.00578	0.050187	0.0387268	0.0476933	0.0372654	1	0.299308	0.263856	0.0883856	9.28565	25.4528	0.0129055	3.44547e-63	0.0161386
BCAS4	41762714	3.30591e-67	1.09098	-1.08765	0.108479	0.0778189	0.102556	0.0733434	1	0.222444	0.335306	0.086058	9.31478	12.0559	0.0297708	1.42825e-34	0.000885886
BDH1	41741815	8.51286e-67	0.855406	-0.859524	0.0389651	0.0308718	0.0383416	0.0301868	1	0.154647	0.22152	0.0589885	9.27979	15.5555	0.071597	8.14845e-66	1.04172e-06
BRAT1	41598430	5.17273e-64	0.518893	-0.517183	0.0311721	0.0262136	0.0293017	0.0258483	1	0.0791288	0.215384	0.0548915	9.27618	16.7157	0.0897612	3.39432e-30	0.0281357
CALM3	41172812	4.16878e-56	1.03419	-1.02972	0.592269	0.469516	0.43298	0.359821	1	0.163846	0.223219	0.168127	9.57028	28.3873	1.00168e-07	6.79568e-33	4.42985e-26
CD200	41925725	1.86656e-70	1.11026	-1.11444	0.00374065	0.00191807	0.00374065	0.0018724	1	0.392844	0.557185	0.0166164	9.2585	94.2369	0.134098	1.37443e-23	0.0416849
CD244	41996619	6.82252e-72	0.629973	-0.633601	0.0074813	0.00255743	0.00716958	0.00246609	1	0.150653	1.11538	0.0433057	9.25923	306.057	0.00205749	5.76458e-54	3.67786e-06
CD7	47030919	7.74276e-212	1.48055	-1.48401	1.34539	0.784719	0.693579	0.468466	1	0.357576	0.547861	0.496767	9.77058	311.517	2.67668e-69	1.02999e-43	0.0407591
CDK5R1	41778458	1.61801e-67	1.01274	-1.00709	0.0109102	0.00963602	0.0109102	0.00949902	1	0.25292	0.147351	0.00451689	9.26399	0.625149	0.822309	2.03806e-65	0.0118386
CEP41	42314465	1.6175e-78	1.08576	-1.09213	0.0240025	0.0106407	0.0240025	0.0104124	1	0.255255	0.73125	0.112028	9.26583	205.011	8.86685e-06	4.34529e-06	0.00243223
CETN3	41701008	5.35128e-66	0.657852	-0.663839	0.042394	0.036352	0.0417706	0.0354843	1	0.113692	0.103918	0.0308185	9.28352	3.60063	0.35807	0.00755491	1.59192e-19
CLEC11A	42192190	6.20502e-76	1.27488	-1.27948	0.0208853	0.00917934	0.0205736	0.00881399	1	0.449159	0.79112	0.0878993	9.26461	166.783	0.000234662	1.01912e-56	0.000549586
COX4I1	42045392	6.86541e-73	1.95713	-1.9452	3.61222	3.04649	0.963217	0.92451	1	0.112554	0.182206	0.14887	10.6097	80.6143	2.93135e-19	5.79368e-62	4.75845e-06
COX6C	41448710	3.59528e-61	0.708637	-0.707557	1.51309	1.23611	0.761534	0.684614	1	0.0797176	0.214604	0.086977	9.96609	13.2067	0.00027951	2.77193e-60	7.2636e-05
CRABP1	41886898	1.12676e-69	0.742484	-0.743018	0.000935162	0.000685025	0.000623441	0.000456684	1	0.30363	0.264157	0.0126997	9.25747	177.528	0.0129916	2.31155e-54	0.00731662
CRTAM	41751333	5.53544e-67	0.743782	-0.746861	0.0121571	0.0107777	0.0115337	0.0104124	1	0.233736	0.14702	0.00958199	9.26484	2.15195	0.665023	4.79019e-12	3.41079e-05
CTD-2020K17.4	41868249	2.66241e-69	1.73456	-1.7384	0.0264963	0.0178107	0.0258728	0.0173996	1	0.33366	0.418248	0.0789874	9.27052	56.8281	0.00531473	1.2798e-63	0.0460192
DAP3	39491346	4.40688e-30	1.30068	-1.28752	0.255611	0.244006	0.219451	0.214002	1	0.0763258	0.0602584	0.0752049	9.42368	5.00798	0.0554793	1.91125e-38	0.000440176
DHODH	41584571	9.54039e-64	0.692197	-0.698903	0.0274314	0.0240216	0.0264963	0.0234279	1	0.105028	0.16095	0.0179473	9.27447	2.10078	0.551994	1.30252e-11	2.75516e-06
DPH5	41091319	1.18303e-54	1.03035	-1.02823	0.164589	0.137279	0.147132	0.125542	1	0.12164	0.181941	0.144434	9.35485	23.2085	0.00030966	1.81219e-35	0.0414984
EBPL	41593327	6.48145e-64	1.37525	-1.38172	0.0586035	0.0494588	0.0564214	0.0473581	1	0.235844	0.135494	0.0956176	9.29302	26.0091	0.00825735	1.65519e-42	0.00489028
EIF3K	38941818	2.2358e-23	1.31348	-1.29317	1.7341	1.60433	0.806733	0.769101	1	0.0573488	0.0994953	0.120628	10.1114	28.2255	1.08894e-07	1.62405e-56	4.54777e-05
EIF3L	40371972	1.12501e-42	1.37312	-1.3621	1.31203	1.12746	0.705112	0.643147	1	0.137621	0.16551	0.142673	9.91133	30.6431	3.13233e-08	8.4234e-06	3.62674e-08
EIF3M	39539210	1.04276e-30	0.512414	-0.51175	0.69015	0.614559	0.495324	0.443303	1	0.0403242	0.136885	0.0452411	9.64834	2.20193	0.13785	6.4971e-58	0.0153882
EPHX2	42832712	5.86376e-90	1.1776	-1.17492	0.174252	0.10248	0.156484	0.0923871	1	0.395967	0.532541	0.138213	9.33527	25.072	0.000691422	4.97087e-64	0.0313725
FAM195A	41348988	2.58257e-59	0.55229	-0.558357	0.0626559	0.0578161	0.0604738	0.0554414	1	0.107351	0.0780157	0.0470226	9.29845	4.78722	0.222865	4.60443e-34	0.00626332
FBL	41535430	8.27259e-63	1.00321	-1.00581	0.633416	0.488651	0.45293	0.367539	1	0.132885	0.289881	0.18505	9.58215	36.1157	2.29704e-09	6.43382e-50	0.00919209
FHIT	46263640	1.11697e-185	1.49664	-1.49969	0.410536	0.148788	0.312656	0.118464	1	0.568865	1.02198	0.484987	9.38284	281.482	2.51135e-39	1.55855e-71	6.16012e-10
FLYWCH2	40884851	4.64243e-51	0.698602	-0.706879	0.0816708	0.079737	0.0773067	0.0770425	1	0.104963	0.00547431	0.0507502	9.3135	4.03038	0.206915	1.63468e-24	0.0489967
GBGT1	41850295	6.07901e-69	1.86404	-1.8743	0.00187032	0.00182673	0.00187032	0.00178107	1	0.295136	0.0786816	0.00883501	9.25826	33.2812	0.40551	2.51208e-66	0.0128048
GPBAR1	41872294	2.20985e-69	0.715456	-0.708587	0.000935162	0.000639357	0.000935162	0.000639357	1	0.155548	0.477855	0.00286418	9.25744	12.3006	0.687327	6.79077e-68	0.0348015
GPC2	41896491	7.23329e-70	1.14314	-1.15061	0.0146509	0.00972736	0.0146509	0.00949902	1	0.217216	0.402316	0.0461922	9.26441	48.8266	0.0468637	4.36123e-12	2.5908e-06
GSTM3	42039090	9.24527e-73	0.799989	-0.796356	0.0573566	0.0325159	0.053616	0.0310088	1	0.209178	0.58557	0.0930502	9.28252	29.9522	0.0108213	1.94191e-19	0.000148946
H1F0	41940133	9.55379e-71	0.948019	-0.957478	0.0105985	0.00817464	0.0102868	0.00780929	1	0.250821	0.134591	0.0208483	9.26305	18.9287	0.243687	5.37838e-33	1.52399e-140
HADH	41681334	1.29308e-65	1.07154	-1.07487	0.0458229	0.0369	0.0436409	0.0358497	1	0.128356	0.20631	0.054476	9.28411	10.6761	0.113892	2.47294e-42	0.00946665
HADHA	40133798	4.806e-39	1.0155	-1.01977	0.304239	0.275152	0.255299	0.232589	1	0.0744938	0.095756	0.149389	9.44499	20.2105	6.83093e-05	1.61023e-48	0.00654666
HAUS4	41733007	1.26712e-66	0.790786	-0.776898	0.0152743	0.0134722	0.0152743	0.0133352	1	0.0942915	0.13521	0.0291008	9.26678	14.0038	0.224384	1.82122e-59	0.0114639
HNRNPA1L2	41332393	5.22548e-59	0.559629	-0.558741	0.071384	0.0602366	0.0667082	0.0570854	1	0.0479891	0.199701	0.0278474	9.30063	1.86224	0.453475	1.62343e-42	2.00345e-23
HRH2	42077683	1.4878e-73	0.792598	-0.794593	0.0567332	0.0344339	0.0542394	0.0330182	1	0.439061	0.52241	0.229108	9.28359	195.424	2.4002e-11	8.10808e-32	5.35616e-05
IL16	40130281	5.42184e-39	0.725372	-0.724134	0.275561	0.257889	0.230673	0.222679	1	0.114037	0.0222883	0.0769981	9.43346	5.39396	0.0394488	2.9191e-10	5.05199e-09
IL18	41843274	8.39055e-69	1.18642	-1.18357	0.00467581	0.00351646	0.00467581	0.00351646	1	0.229259	0.308339	0.0179356	9.25959	51.178	0.177776	3.93522e-95	6.58668e-13
IL21R	41721428	2.13578e-66	0.885475	-0.893577	0.0208853	0.0190437	0.0205736	0.0186784	1	0.200526	0.0883862	0.0454676	9.27078	19.7128	0.0993844	5.5494e-40	3.90449e-06
INTS6-AS1	41968494	2.5459e-71	0.557661	-0.557613	0.040212	0.0254829	0.0386534	0.0246609	1	0.09489	0.463845	0.0754335	9.27655	28.2301	0.0234662	2.51801e-59	0.000283608
KB-1208A12.3	40859478	1.25814e-50	1.57801	-1.57496	0.11783	0.107595	0.109726	0.0994657	1	0.138152	0.100807	0.0845274	9.33333	9.28829	0.0377462	6.69722e-47	2.27306e-05
LDLRAP1	40338255	3.7606e-42	1.29715	-1.29209	0.285536	0.258848	0.238155	0.221674	1	0.288614	0.0583165	0.188081	9.43487	32.3341	5.33356e-07	1.43898e-13	0.000531958
LILRB5	41905928	4.67417e-70	0.536294	-0.534005	0.000935162	0.000182673	0.000935162	0.000182673	1	0.0962978	1.54387	0.00688646	9.25715	182.027	0.195707	1.17794e-42	0.0160868
LIMD2	37123448	1.80146e-07	0.526358	-0.528096	1.2846	1.27355	0.676434	0.6758	1	0.0559989	0.00580305	0.0786609	9.96804	8.83516	0.00295762	2.94233e-65	0.038593
LINC00493	38697496	1.11343e-20	1.22948	-1.23062	0.506858	0.479061	0.379676	0.371238	1	0.108209	0.0581907	0.056646	9.56854	2.99603	0.0834811	2.24082e-26	0.018655
LINC00865	41849732	6.23823e-69	1.01422	-1.01698	0.0015586	0.00137005	0.0015586	0.00137005	1	0.244643	0.286797	0.00195203	9.25795	1.21793	0.884981	9.30313e-06	0.000298677
LINC01094	41863175	3.36282e-69	1.16573	-1.16297	0.000935162	0.000959035	0.000935162	0.000959035	1	0.2396	0.00310648	0.00428177	9.25763	26.3004	0.515618	2.72737e-46	6.56254e-15
LMO7	42053659	4.64444e-73	0.576715	-0.580142	0.0361596	0.0249806	0.0342893	0.0239759	1	0.14164	0.281751	0.065378	9.27584	25.8062	0.0302921	1.8956e-41	0.000459398
LSM5	40443049	8.61753e-44	1.58551	-1.59959	0.482232	0.409188	0.381546	0.331141	1	0.160615	0.159448	0.116143	9.53091	12.9631	0.000462161	0.0336423	6.91436e-12
LYRM7	40907334	1.91204e-51	0.853735	-0.861438	0.0963217	0.0877289	0.0897756	0.0824314	1	0.106588	0.109292	0.0580687	9.31955	4.97575	0.154311	2.4834e-58	0.00568932
LYRM9	41523552	1.39097e-62	0.625615	-0.626324	0.069202	0.0570398	0.0667082	0.055076	1	0.120891	0.187997	0.0455288	9.2986	4.59939	0.219753	1.25077e-50	0.0438452
MARCH3	42045277	6.90281e-73	1.0321	-1.02854	0.0146509	0.00767228	0.0143392	0.00744394	1	0.29723	0.56824	0.0390488	9.26312	46.9722	0.072042	5.77313e-39	0.00202147
MDS2	42383651	5.33702e-80	0.870688	-0.867299	0.119701	0.071745	0.108479	0.0658994	1	0.244288	0.482575	0.122846	9.31218	22.0048	0.00362156	7.46427e-52	0.0203689
METTL21A	41078853	1.96578e-54	1.32848	-1.33043	0.0757481	0.0734804	0.0745012	0.0696442	1	0.192766	0.025851	0.0869653	9.3092	13.1904	0.0263821	2.33771e-44	0.0120817
MICU3	41802951	5.30618e-68	0.825278	-0.830476	0.0118454	0.0098187	0.0112219	0.00972736	1	0.187143	0.176494	0.0136641	9.26418	5.82013	0.504742	4.50456e-58	0.00922653
MINCR	41656890	3.85568e-65	1.01464	-1.02	0.0392768	0.0329269	0.0370948	0.0319678	1	0.126131	0.15442	0.0303709	9.28109	3.84822	0.360525	1.16344e-40	1.97794e-50
MRPL1	40852060	1.68251e-50	0.791588	-0.792702	0.0988155	0.0933461	0.0885287	0.0855368	1	0.110917	0.058404	0.0311766	9.32322	1.29638	0.447779	5.85616e-69	0.0207385
MRPL30	41522120	1.48081e-62	0.526668	-0.530358	0.042394	0.0363063	0.0417706	0.035393	1	0.0541889	0.168687	0.0530734	9.28343	10.1428	0.129741	5.65407e-37	0.00149398
MTRF1	41716327	2.68732e-66	0.913042	-0.912091	0.0196384	0.0165319	0.019015	0.0161209	1	0.1793	0.150224	0.0564816	9.26912	37.8297	0.0299033	2.07535e-05	3.59737e-05
MZF1	41730491	1.41945e-66	0.564626	-0.577101	0.0433292	0.0333836	0.0417706	0.0323789	1	0.0810958	0.276273	0.0830774	9.28174	26.8984	0.0153711	5.37427e-59	3.12872e-06
NOSIP	40232662	1.56668e-40	0.539421	-0.544248	1.61502	1.3943	0.736596	0.662831	1	0.109932	0.164588	0.0949321	10.0306	12.9478	0.000320911	1.26666e-13	0.00314442
NPM1	39228234	9.22619e-27	1.46477	-1.47226	4.62718	4.2398	0.974751	0.959492	1	0.18249	0.0965208	0.211021	10.9045	192.426	1.36093e-43	3.6028e-40	4.07983e-05
NSA2	39290197	1.58936e-27	1.19419	-1.1849	0.774314	0.686532	0.502182	0.464402	1	0.0885398	0.150909	0.0805209	9.68734	7.42817	0.00642552	4.74943e-31	8.67137e-13
OLFM2	41933902	1.27656e-70	1.23899	-1.22834	0.0386534	0.0270813	0.036783	0.0263963	1	0.372163	0.317092	0.159303	9.27743	144.879	3.23946e-07	1.21218e-16	4.27444e-05
PECAM1	42228119	1.09161e-76	0.954902	-0.951831	0.0293017	0.0126958	0.0277431	0.0122391	1	0.205302	0.846804	0.103418	9.2676	132.569	0.000135828	1.4497e-09	0.000215107
PGAP2	41813335	3.30345e-68	1.03951	-1.03669	0.0361596	0.0246609	0.0349127	0.0243412	1	0.159304	0.390474	0.06629	9.27566	24.6489	0.0367273	1.65331e-60	0.0165943
PITPNA-AS1	41185884	2.42729e-56	1.43317	-1.43453	0.128429	0.107869	0.120948	0.100288	1	0.204681	0.183416	0.14895	9.33444	28.216	0.000214096	9.3547e-05	1.39925e-05
PLEKHB1	41750269	5.80846e-67	0.948461	-0.955345	0.103491	0.0793716	0.0972569	0.0752158	1	0.216968	0.220737	0.0452849	9.31527	3.28596	0.243918	1.13074e-44	0.0194517
PMFBP1	41879391	1.59324e-69	1.1819	-1.1823	0.000311721	0.00027401	0.000311721	0.00027401	1	0.247266	0.110672	0.00279214	9.25715	52.7415	0.447112	4.71353e-51	0.0259663
PQBP1	40696907	6.74552e-48	1.07921	-1.08106	0.1702	0.146458	0.154613	0.134448	1	0.0903763	0.181909	0.0528187	9.36087	3.0061	0.189733	6.97741e-60	0.0151966
PRKAG2-AS1	41569816	1.82801e-63	0.811181	-0.811416	0.0476933	0.0416495	0.0464464	0.0404165	1	0.155123	0.135891	0.0740841	9.2872	17.6192	0.0353243	2.96681e-17	0.00271948
RGL4	41288781	3.30087e-58	0.734182	-0.73147	0.150249	0.120564	0.135599	0.110426	1	0.15559	0.215207	0.13856	9.34396	22.5843	0.00054961	1.4165e-37	4.58061e-08
RGS10	43336801	7.59397e-102	1.60872	-1.60465	0.986908	0.707997	0.622506	0.484541	1	0.330338	0.349403	0.323885	9.71256	127.34	1.84318e-29	2.48343e-35	0.00582481
RGS12	41946424	7.12823e-71	0.567704	-0.567584	0.0180798	0.0121478	0.0171446	0.0117368	1	0.154794	0.318422	0.061641	9.26624	66.5576	0.00975219	1.55702e-09	0.000117759
RIC3	40888189	4.07045e-51	0.600677	-0.605246	0.179551	0.1534	0.153367	0.133215	1	0.145704	0.141219	0.0375428	9.36569	1.52868	0.341893	1.72161e-37	3.59981e-28
RIN3	41857765	4.31286e-69	0.689599	-0.691198	0.0520574	0.0402338	0.0504988	0.0384984	1	0.129438	0.22593	0.0107434	9.28674	0.493669	0.716184	0.00676695	8.18009e-16
ROBO3	41943545	8.15089e-71	1.22036	-1.2222	0.0168329	0.0106407	0.0165212	0.0104124	1	0.301704	0.430721	0.0610721	9.26515	78.7021	0.00847455	7.22037e-11	0.00399909
RP1-39G22.7	41688928	9.20153e-66	0.538037	-0.540759	0.0249377	0.0221035	0.0246259	0.0216925	1	0.0887299	0.097748	0.00768808	9.27306	0.494544	0.782873	4.75138e-42	0.0174027
RP11-1000B6.3	41897516	6.89845e-70	0.513268	-0.518062	0.0399002	0.026305	0.0386534	0.0250719	1	0.084028	0.424067	0.0612903	9.27705	18.5707	0.063692	3.27242e-31	0.0162562
RP11-22P6.2	41710876	3.43433e-66	0.889294	-0.896868	0.055798	0.0415582	0.0542394	0.0406448	1	0.105388	0.298158	0.116904	9.28785	42.4052	0.000960287	1.54088e-61	0.000259091
RP11-255M2.3	40892467	3.43883e-51	1.0766	-1.06972	0.313903	0.261817	0.256234	0.2156	1	0.122087	0.190484	0.10253	9.4385	10.7817	0.00504892	1.51646e-31	0.00748075
RP11-664D1.1	43480750	2.22976e-105	0.975651	-0.968509	0.16303	0.0764032	0.140274	0.0664475	1	0.33801	0.796435	0.355578	9.31859	199.683	1.06561e-19	1.10353e-26	0.000591621
RP11-792A8.4	41346331	2.89142e-59	0.548099	-0.543244	0.0589152	0.0515139	0.0561097	0.0500069	1	0.0842908	0.122815	0.0433674	9.29429	4.60389	0.242712	1.39056e-67	0.0495283
RP11-799D4.4	41613823	2.61688e-64	1.25972	-1.25308	0.0208853	0.0205051	0.0199501	0.0198657	1	0.208848	0.0138325	0.00746304	9.27169	0.463957	0.793593	1.74946e-08	0.0417885
RPIA	40902100	2.35133e-51	0.560325	-0.565924	0.125935	0.115221	0.119389	0.108508	1	0.0948501	0.0727303	0.0515903	9.33868	3.20727	0.208848	2.78167e-28	0.00305713
RPL10A	41457369	2.47266e-61	1.46572	-1.45522	15.1534	13.7267	1	0.999406	1	0.118423	0.119688	0.15037	12.2351	305.767	4.62363e-68	1.51143e-06	0.00489028
RPL19	40032000	1.523e-37	1.62986	-1.61192	25.5605	23.7775	1	0.999863	1	0.104431	0.0933153	0.135181	12.9367	373.061	1.60293e-82	7.43794e-24	0.0349394
RPL22	43070828	1.7626e-95	2.20552	-2.20963	10.8803	9.30575	0.999065	0.994154	1	0.178385	0.180905	0.222056	11.7702	478.661	4.01421e-105	3.02331e-38	0.00923761
RPL27	37064526	4.08314e-07	1.13449	-1.11698	13.7185	13.3612	0.999688	0.997214	1	0.0824752	0.0444996	0.112814	12.1847	155.269	1.55778e-35	7.10344e-30	6.93574e-05
RPL3	40042237	1.0793e-37	1.23673	-1.23355	28.1459	26.5231	1	1	1	0.101773	0.0699952	0.135122	13.0855	392.262	1.22248e-86	8.86136e-58	0.0344164
RPL30	38977076	8.82623e-24	1.98728	-1.98912	27.577	26.045	1	0.999726	1	0.129197	0.0777274	0.152272	13.0573	546.254	1.55424e-119	1.41734e-28	0.00204729
RPL34	46502936	1.19152e-193	1.56327	-1.55241	46.0655	38.9712	1	1	1	0.125953	0.180774	0.148973	13.633	576.636	5.33291e-126	5.9342e-31	0.0014842
RPL36	35667895	0.155051	1.10012	-1.09686	16.4264	16.6241	0.999377	0.999772	1	0.0754196	3.41588e-05	0.0704169	12.4643	72.3761	1.87631e-17	5.72171e-46	0.00044969
RPL4	43269587	3.22727e-100	1.38335	-1.37546	9.06016	7.6906	0.998441	0.991734	1	0.130747	0.186925	0.178446	11.549	261.551	1.5579e-58	1.46428e-58	0.0103534
RPL41	37182894	7.70926e-08	0.746378	-0.734638	27.6908	27.3048	1	1	1	0.0407666	0.0150796	0.0460748	13.1247	43.1938	5.05485e-11	5.67462e-18	0.0388706
RPL9	40091796	2.01722e-38	1.69697	-1.69523	23.4582	21.6534	1	0.999406	1	0.133313	0.106107	0.16285	12.8136	495.982	8.06284e-109	8.22727e-11	6.21987e-59
RPLP2	40272939	3.81088e-41	1.94287	-1.94216	42.577	39.3498	1	0.999863	1	0.120063	0.0984153	0.145166	13.6156	627.306	9.20292e-137	1.51004e-43	0.0379559
RPP25	41791102	9.10426e-68	1.02671	-1.03465	0.0074813	0.00653057	0.0074813	0.00648491	1	0.210127	0.179814	0.0224721	9.26173	28.302	0.209644	2.8525e-30	0.0472034
RPS25	42086123	9.96449e-74	1.61746	-1.60377	24.7905	22.2523	1	0.999863	1	0.113782	0.126857	0.137946	12.8597	389.686	4.35962e-86	7.12636e-48	0.00675854
RPS3	37924795	2.69018e-13	1.02757	-1.02377	27.5458	26.7446	1	0.999954	1	0.0756193	0.0437202	0.0976431	13.0886	208.855	3.77651e-47	7.88837e-98	1.77704e-56
RPS3A	44172767	3.26988e-123	2.02897	-2.03793	33.0623	28.3975	1	1	1	0.183265	0.172892	0.240608	13.1886	1198.25	1.56321e-256	1.78564e-61	0.0313718
RPS9	42514019	7.89349e-83	1.47937	-1.46331	13.5611	11.8724	0.999688	0.998676	1	0.114932	0.153866	0.188841	12.0605	440.988	4.51314e-97	1.52834e-54	0.0358307
RRP12	41990152	9.23956e-72	0.589498	-0.584273	0.0165212	0.00785496	0.0165212	0.00776362	1	0.0803018	0.763603	0.070536	9.2634	131.367	0.00224782	2.63588e-05	0.000119008
RSL1D1	38481875	1.91463e-18	0.85761	-0.863275	0.680798	0.653651	0.480985	0.462118	1	0.0997952	0.0382248	0.125433	9.66615	16.2608	5.53566e-05	7.69595e-32	0.000543478
SERPING1	41887407	1.10059e-69	0.629605	-0.631394	0.000311721	0.000137005	0.000311721	0.000137005	1	0.13783	0.486669	0.00115211	9.25706	21.2623	0.712737	2.24306e-44	2.98096e-105
SNHG19	41688664	9.31107e-66	1.00922	-1.0078	0.0592269	0.045029	0.0567332	0.0425172	1	0.152328	0.303405	0.0472797	9.2903	6.33351	0.186621	7.77776e-43	0.0482009
SNHG7	40648277	4.26896e-47	1.26836	-1.26124	0.407107	0.326346	0.317332	0.267754	1	0.211451	0.228319	0.182614	9.48127	31.8961	1.86054e-07	1.97079e-45	0.00960585
SNRPE	39511092	2.43621e-30	0.561598	-0.55507	0.539277	0.491392	0.420511	0.382016	1	0.047665	0.113957	0.114082	9.57681	12.7986	0.000480064	3.83878e-39	0.0447384
STAT5A	41375911	8.19913e-60	0.724942	-0.733928	0.0554863	0.0522903	0.0545511	0.0503722	1	0.0948215	0.0310569	0.033929	9.29446	2.71719	0.369456	1.504e-60	3.6504e-11
TCF7	40347361	2.7167e-42	0.850369	-0.853867	0.739713	0.633648	0.500623	0.434032	1	0.176534	0.158734	0.138284	9.66067	20.5129	5.95041e-06	1.09561e-16	0.00648212
THAP2	41629835	1.2859e-64	0.885126	-0.883488	0.0395885	0.0311458	0.0383416	0.0304608	1	0.126875	0.261465	0.0823684	9.28	29.9641	0.0122268	3.51808e-60	0.0137587
THOC6	41052828	5.65559e-54	0.537774	-0.539517	0.069202	0.0673608	0.0660848	0.0654428	1	0.0921238	0.0167118	0.013298	9.30494	0.30198	0.745797	5.05397e-31	1.3874e-20
TIMM44	41620214	1.97111e-64	0.508598	-0.511869	0.0483167	0.0411929	0.0467581	0.0392291	1	0.0806944	0.120908	0.0951541	9.28701	28.6577	0.00676507	1.04273e-13	0.00129349
TIMM9	40214946	2.90752e-40	0.925526	-0.919357	0.184227	0.173357	0.166459	0.156962	1	0.0929399	0.07967	0.0807948	9.37757	6.43628	0.0444461	4.76845e-35	0.0228727
TIPIN	42056340	4.09115e-73	1.74861	-1.74743	1.32918	1.03905	0.678616	0.564004	1	0.161288	0.291959	0.140612	9.87598	31.2975	2.23673e-08	3.61429e-13	2.35685e-20
TMEM38B	41711060	3.40602e-66	0.776228	-0.785692	0.040212	0.0318308	0.0392768	0.0309175	1	0.156048	0.227048	0.0614707	9.28051	16.2583	0.0628736	3.54551e-30	1.50503e-05
TRAP1	41464029	1.85343e-61	0.60836	-0.615817	0.0489401	0.045303	0.0464464	0.0439786	1	0.0860819	0.033781	0.0193888	9.28961	1.06799	0.590544	3.74861e-05	6.05883e-05
TUBE1	41374540	8.69347e-60	0.634852	-0.633062	0.0336658	0.0332466	0.0336658	0.0329726	1	0.0732166	0.029279	0.0507993	9.28077	11.2295	0.125203	9.98418e-35	0.00180781
UQCRB	42289907	5.38687e-78	1.75611	-1.74396	3.64214	3.02334	0.96197	0.921176	1	0.139977	0.203435	0.166429	10.6056	96.5286	9.66795e-23	2.12799e-40	0.0287429
USP11	41621636	1.85059e-64	0.523194	-0.523337	0.0427057	0.0374937	0.0417706	0.036215	1	0.110796	0.100449	0.011989	9.28424	0.561795	0.70947	3.26266e-43	0.029144
UXT	38543349	4.55617e-19	1.93534	-1.93851	1.0851	1.01918	0.647756	0.60748	1	0.125735	0.094277	0.120971	9.85358	19.4829	1.01925e-05	5.10863e-40	0.0184544
ZFAS1	39416777	4.03573e-29	1.22726	-1.22081	1.6755	1.49107	0.77712	0.725716	1	0.14542	0.133367	0.168656	10.0683	49.4151	2.12441e-12	1.14432e-66	0.046811
ZNF439	41654087	4.36915e-65	1.22466	-1.22103	0.0492519	0.0393661	0.0461347	0.0377221	1	0.327195	0.216887	0.0806238	9.28595	21.0545	0.023173	0.00249374	0.00138139
ZSWIM7	40663253	2.42267e-47	0.528167	-0.539182	0.106297	0.103941	0.0985037	0.097776	1	0.0516906	0.0251934	0.0565416	9.33023	4.03409	0.168776	5.15959e-20	9.80572e-49
ZWINT	41955176	4.74064e-71	0.571725	-0.571291	0.0105985	0.00630223	0.0105985	0.0062109	1	0.114597	0.459986	0.0376106	9.26188	68.2392	0.0469339	1.66607e-23	7.35119e-12
ABTB1	35790384	2.77718e-12	1.10075	-1.10012	0.106227	0.0946521	0.100566	0.0904895	2	0.210302	0.155242	0.106442	9.32464	14.3308	0.0115011	0.016214	0.00435733
AC010226.4	35738769	7.38236e-12	1.21252	-1.21863	0.004329	0.00271469	0.003996	0.0026242	2	0.280628	0.486946	0.0139984	9.25905	31.6684	0.32304	6.56251e-14	0.00735112
AC079922.3	35586328	1.18713e-10	0.755815	-0.749588	0.019314	0.0204959	0.019314	0.0199077	2	0.138585	0.0110486	0.00669925	9.27156	0.331755	0.827561	2.67316e-14	0.0218289
ACOX1	35849818	8.80156e-13	1.46524	-1.45185	0.029637	0.0210388	0.029304	0.0207674	2	0.281937	0.415731	0.082483	9.27278	43.2027	0.0107106	1.83164e-09	0.0125897
ACPP	35766929	4.34071e-12	1.01481	-1.00882	0.001998	0.000859651	0.001998	0.000859651	2	0.161681	0.715766	0.00977146	9.25766	72.0391	0.250999	5.76901e-27	2.51558e-11
ACTN1	40234751	8.54827e-80	2.10547	-2.10065	0.271395	0.0939734	0.227106	0.0834766	2	0.759034	1.17888	0.540722	9.33774	408.245	5.22293e-41	1.33461e-32	0.0215851
ACTR2	35658435	3.25667e-11	0.57698	-0.570352	0.34632	0.313456	0.29304	0.263596	2	0.058792	0.163103	0.0776431	9.46946	4.9675	0.0457891	1.48235e-12	1.70064e-07
ACTR8	35650412	3.76758e-11	0.853549	-0.852754	0.019314	0.0188218	0.018981	0.0182336	2	0.0948723	0.102746	0.0121588	9.27049	1.0771	0.703552	2.38487e-23	1.70891e-11
ADAMTS10	35704465	1.39915e-11	0.741493	-0.746072	0.00865801	0.0073749	0.00865801	0.00732965	2	0.175662	0.222114	0.00231163	9.26237	0.290032	0.892392	0.0226728	0.00133275
ADGRE1	35819625	1.58283e-12	1.05334	-1.05326	0.017982	0.014976	0.016983	0.0143878	2	0.267453	0.202982	0.0281492	9.26792	9.2251	0.309487	1.51276e-15	1.68467e-05
ADPGK	35624865	5.97408e-11	0.524027	-0.511869	0.116217	0.107818	0.10989	0.102117	2	0.0524387	0.114046	0.0423115	9.33339	2.04979	0.323003	2.09497e-15	0.00582426
ALG6	35982558	6.17723e-14	1.46864	-1.45619	0.036963	0.0249751	0.036297	0.0246132	2	0.231808	0.448175	0.111899	9.27588	62.22	0.000974501	2.43432e-16	0.000904498
ANAPC2	35705116	1.38238e-11	0.989021	-0.993946	0.02664	0.0218985	0.02664	0.0215818	2	0.123465	0.327704	0.0483365	9.27307	14.5886	0.131843	8.51596e-07	0.0479639
ANK3	35430978	1.70073e-09	1.09281	-1.09083	0.0506161	0.052122	0.048618	0.0499502	2	0.198551	0.0280374	0.0169289	9.29391	0.621595	0.676313	3.86675e-16	6.36782e-06
ANKRD54	35661638	3.07223e-11	1.06488	-1.07393	0.044289	0.0407203	0.042291	0.0392725	2	0.136705	0.132024	0.0389382	9.28628	4.52108	0.289678	6.46437e-13	0.00711538
ANP32A	35369866	4.62632e-09	0.558789	-0.549416	0.217782	0.198851	0.190809	0.179848	2	0.0713364	0.135677	0.163467	9.39517	23.2676	7.42681e-05	7.10349e-08	0.0431435
ANXA2R	35076535	3.91761e-07	0.630708	-0.642714	0.275058	0.273007	0.235431	0.23016	2	0.0893384	0.0443679	0.167444	9.4417	22.4262	2.32816e-05	1.46293e-22	1.14914e-12
AP000769.1	36557497	1.46759e-19	2.1627	-2.16246	0.0529471	0.0246132	0.0509491	0.0240702	2	0.635571	0.774762	0.236946	9.27702	248.481	1.38374e-11	9.96354e-27	1.6502e-09
AP006621.5	35707211	1.32975e-11	1.57989	-1.57981	0.02997	0.0276446	0.029637	0.0267849	2	0.222798	0.122324	0.0207786	9.27689	1.92558	0.549159	0.00499085	3.97252e-06
AP1G1	36109661	4.31729e-15	1.19553	-1.1935	0.038295	0.024025	0.037629	0.0237083	2	0.284355	0.544723	0.159167	9.27539	133.066	1.66682e-06	1.79454e-13	0.0223947
AP1M1	36140075	2.24553e-15	2.05024	-2.02686	0.10989	0.0794498	0.0995671	0.0752421	2	0.228382	0.430993	0.0983186	9.31571	13.4284	0.0195202	1.96203e-08	2.93839e-05
AP3M2	35821912	1.51435e-12	0.904792	-0.910325	0.132534	0.119175	0.115884	0.10447	2	0.22091	0.159271	0.0721869	9.34141	5.51446	0.0940842	0.00225817	6.76517e-09
APBB3	35600602	9.21649e-11	1.17625	-1.17338	0.010656	0.00963714	0.010656	0.00954665	2	0.169918	0.328323	0.023516	9.26398	11.8555	0.342926	1.27306e-07	0.00313591
APOL2	35950780	1.18015e-13	0.803654	-0.79921	0.0682651	0.0475975	0.0636031	0.0455162	2	0.227344	0.452886	0.160386	9.29266	57.6181	4.86699e-05	2.16786e-12	0.0393252
APOOL	35840143	1.06301e-12	2.3926	-2.36759	0.028638	0.021265	0.027972	0.0205864	2	0.408543	0.38179	0.0667611	9.27285	27.8786	0.0375089	6.88656e-12	0.0100206
APPBP2	35753150	5.63271e-12	1.76851	-1.76228	0.0629371	0.0528459	0.0602731	0.0510361	2	0.266364	0.255414	0.0578633	9.29543	6.93207	0.146865	3.17315e-15	0.000158487
APPL2	35734512	7.99556e-12	0.967145	-0.966282	0.011655	0.00977287	0.011322	0.00963714	2	0.16862	0.170037	0.034568	9.26416	30.8044	0.112627	2.49295e-10	0.00669938
ARFGAP2	35460601	1.03722e-09	0.91568	-0.903655	0.155844	0.145824	0.146187	0.135191	2	0.0989791	0.134351	0.0798675	9.35923	6.1096	0.0624334	6.24395e-09	0.0489604
ARFGEF1	36007732	3.68018e-14	2.09871	-2.09142	0.0609391	0.0455615	0.0576091	0.0438874	2	0.278651	0.356054	0.101726	9.29076	24.582	0.009127	2.04051e-15	0.00305153
ARHGAP17	35707694	1.31789e-11	0.826275	-0.813425	0.021312	0.0186408	0.021312	0.0181884	2	0.124227	0.262101	0.0342753	9.27055	9.50512	0.251665	1.65491e-22	6.27224e-09
ARID3A	35662621	3.0177e-11	0.665994	-0.663245	0.042624	0.0352457	0.039627	0.0336621	2	0.116999	0.299183	0.0596413	9.28279	11.5549	0.106312	4.33477e-06	4.4718e-05
ARID4B	36035802	2.0548e-14	1.21202	-1.20192	0.435897	0.378834	0.345654	0.305176	2	0.184705	0.199981	0.198751	9.51112	33.8335	2.61093e-08	3.27859e-41	1.39931e-23
ARIH1	35720276	1.04311e-11	0.891098	-0.883005	0.0646021	0.054158	0.0612721	0.0512171	2	0.119801	0.294779	0.074699	9.2963	11.0258	0.0701235	8.12477e-08	0.00764842
ARL11	35728950	8.87242e-12	2.05338	-2.03276	0.00532801	0.00348385	0.00532801	0.0034386	2	0.333131	0.495761	0.0206091	9.25962	46.9021	0.199239	3.77243e-14	1.88498e-05
ARSG	35541029	2.62568e-10	0.991299	-0.986351	0.048618	0.0438874	0.044955	0.0424848	2	0.16011	0.178933	0.0353283	9.28865	3.3923	0.334555	4.27989e-06	0.0339956
ASTE1	35531546	3.09469e-10	0.883112	-0.877053	0.044289	0.0426206	0.04329	0.0414895	2	0.0917604	0.104686	0.0587917	9.28751	9.65127	0.11618	8.65877e-259	1.63108e-145
ATAD2	35711680	1.22395e-11	0.757348	-0.748161	0.035631	0.032531	0.034965	0.0313999	2	0.164207	0.121923	0.0606968	9.28047	14.0301	0.0865158	9.29928e-245	2.44556e-106
ATAD2B	35883548	4.53435e-13	2.04673	-2.04202	0.0333	0.0247941	0.032967	0.0242964	2	0.378431	0.344065	0.100568	9.27544	53.1164	0.00226012	0	0
ATG16L2	35577281	1.39268e-10	0.628503	-0.61333	0.037296	0.034567	0.03663	0.0339788	2	0.0813984	0.184247	0.0466697	9.28193	7.58889	0.205097	8.47888e-14	0.000529131
ATP11C	35889815	4.00508e-13	1.38682	-1.3905	0.021978	0.0153832	0.020646	0.0151118	2	0.241039	0.368452	0.0957735	9.26854	99.6417	0.000546202	1.26121e-10	4.47719e-05
ATP1A1	35904286	3.00388e-13	0.97744	-0.969289	0.333666	0.290019	0.278055	0.244096	2	0.11777	0.2092	0.0794308	9.45562	5.32994	0.0381793	6.43863e-10	0.0154973
ATP5O	34577865	0.000187927	0.550302	-0.558381	0.858475	0.828613	0.555112	0.543073	2	0.0527044	0.107952	0.062415	9.75818	4.28684	0.0384186	0.0393232	2.18626e-06
ATR	35671022	2.58873e-11	1.13304	-1.12606	0.01998	0.0195005	0.019647	0.0191385	2	0.1811	0.039136	0.0394661	9.27096	12.7893	0.181576	0.00156036	0.00253143
ATXN2L	35674494	2.42943e-11	0.710749	-0.717951	0.048951	0.0455615	0.048285	0.0439779	2	0.0960342	0.129635	0.0457781	9.28972	5.37671	0.221214	6.68791e-10	0.0383001
BACE1-AS	35665174	2.88047e-11	0.672592	-0.667233	0.017316	0.0145688	0.016983	0.0143426	2	0.16758	0.314594	0.00574758	9.26769	0.225266	0.860338	6.11288e-10	0.000135934
BACH2	36393935	7.4206e-18	1.55141	-1.55746	0.0656011	0.0367388	0.0632701	0.0352457	2	0.519995	0.703777	0.222583	9.28565	139.714	5.26547e-09	6.75618e-10	0.0389426
BAG2	35934906	1.62636e-13	1.39259	-1.39587	0.041958	0.0283232	0.03996	0.0276898	2	0.31237	0.497676	0.10422	9.2784	43.9594	0.00353336	1.06785e-11	0.0351929
BAG3	36315226	4.58039e-17	1.38598	-1.39022	0.039294	0.0201792	0.037629	0.019591	2	0.312259	0.702712	0.129897	9.27303	101.512	8.70184e-05	2.59142e-180	3.79821e-65
BAIAP2	35731689	8.42944e-12	1.26631	-1.26703	0.00666001	0.00502217	0.00666001	0.00502217	2	0.25185	0.386535	0.0158858	9.2607	17.6809	0.349288	3.52661e-06	0.00107453
BANP	35640372	4.51838e-11	0.54853	-0.54126	0.041292	0.0397702	0.040293	0.0385938	2	0.0746231	0.0665724	0.00503078	9.2855	0.10754	0.862145	5.48348e-09	5.9331e-05
BCAS4	36856303	6.92289e-23	2.23635	-2.22943	0.124542	0.0759207	0.112554	0.0722559	2	0.42688	0.585724	0.268864	9.31478	106.037	1.04959e-10	5.55611e-19	2.7151e-05
BCL11A	35729693	8.75005e-12	0.840165	-0.826301	0.001998	0.00108587	0.001998	0.00108587	2	0.286346	0.67563	0.00895286	9.25781	49.5194	0.348878	2.94642e-08	2.59384e-05
BCL11B	37243718	1.30568e-27	2.64452	-2.63816	0.385947	0.292869	0.305361	0.242014	2	0.290373	0.34178	0.332364	9.46085	94.818	4.03414e-19	0.000108465	0.000894164
BCL2A1	35162165	1.14096e-07	0.507793	-0.513434	0.0779221	0.0824812	0.0725941	0.077821	2	0.112085	0.0109026	0.0698454	9.31488	6.9111	0.0943126	8.49502e-06	8.05187e-07
BDH1	35767116	4.32535e-12	1.80568	-1.81594	0.036297	0.0313094	0.035964	0.0305855	2	0.322466	0.228953	0.0470048	9.27979	8.60074	0.182171	3.86482e-09	0.00380965
BDP1	35556820	1.99425e-10	1.38404	-1.37615	0.155844	0.141888	0.133533	0.125509	2	0.24862	0.124854	0.197431	9.35684	38.1035	2.7833e-06	8.20674e-07	0.00659446
BET1L	35677162	2.31357e-11	1.10496	-1.09426	0.046953	0.0411727	0.045288	0.0400869	2	0.129732	0.18867	0.088048	9.2868	21.8568	0.018208	1.59855e-06	3.12134e-09
BEX4	36753447	1.03866e-21	1.93574	-1.93141	0.199467	0.148086	0.181818	0.13872	2	0.3238	0.341129	0.318528	9.36411	101.394	1.15215e-14	8.36852e-07	0.00880011
BLOC1S6	35723196	9.8786e-12	1.00632	-0.996089	0.0819181	0.0697222	0.0755911	0.0660121	2	0.100271	0.229535	0.147182	9.30734	34.5981	0.000377251	0.00309435	2.52707e-09
BMP2K	35883156	4.56965e-13	1.52299	-1.52049	0.00832501	0.00330287	0.00832501	0.00325762	2	0.307516	0.972121	0.0517386	9.25976	266.729	0.00190627	4.98972e-85	1.20682e-77
BMS1	35558269	1.94437e-10	0.62444	-0.625297	0.0552781	0.0520315	0.0516151	0.0503574	2	0.0858482	0.0778712	0.0333147	9.29422	2.29997	0.420004	2.78406e-11	0.00262952
BNIP3	35945982	1.30052e-13	1.50095	-1.50181	0.154512	0.128857	0.143523	0.12103	2	0.201625	0.256137	0.180356	9.34913	34.0718	1.89263e-05	1.18983e-17	4.41589e-09
BRAF	35799151	2.34786e-12	2.05233	-2.05322	0.022977	0.0158809	0.021978	0.0156094	2	0.274373	0.498801	0.0697661	9.26895	44.7327	0.0200362	1.12535e-22	7.66142e-12
BRCA2	35730133	8.67836e-12	0.820509	-0.812929	0.00699301	0.00588182	0.00666001	0.00570084	2	0.252392	0.180248	0.0232575	9.2613	32.1826	0.18503	7.87047e-10	0.00530827
BRWD1	36183703	8.69169e-16	1.69354	-1.68657	0.0962371	0.0707628	0.0892441	0.067098	2	0.286897	0.372948	0.172525	9.30917	45.6524	3.77663e-05	1.85588e-11	0.0169355
C11orf1	35582985	1.25937e-10	0.887868	-0.894197	0.118215	0.104425	0.108891	0.0971405	2	0.0802394	0.235708	0.070125	9.33137	5.59205	0.108402	3.91524e-15	0.00687488
C11orf58	34052668	0.0200544	0.595338	-0.591678	0.601399	0.609085	0.446553	0.453353	2	0.05193	0.04351	0.0491417	9.63991	2.25446	0.133243	7.57117e-38	1.20297e-25
C12orf65	35343904	7.0213e-09	1.56284	-1.56122	0.158175	0.149489	0.142857	0.135282	2	0.238754	0.116962	0.0816512	9.36163	6.33197	0.0538712	1.77016e-11	0.00527532
C15orf57	35430596	1.71154e-09	0.717572	-0.707381	0.0559441	0.0582753	0.0539461	0.0564202	2	0.104117	0.00103818	0.0145841	9.29818	0.371851	0.731189	4.77396e-11	0.0156735
C16orf62	35903676	3.04061e-13	0.513885	-0.504691	0.037296	0.0273278	0.036963	0.0268302	2	0.0610452	0.405573	0.068687	9.27734	20.7445	0.0499243	1.04071e-08	0.00130666
C16orf74	35643178	4.29494e-11	0.769313	-0.778288	0.034965	0.030133	0.032634	0.0291376	2	0.224251	0.253654	0.0894537	9.27891	33.4136	0.0100702	1.14382e-13	0.00156315
C1orf109	35633673	5.09882e-11	0.721381	-0.716589	0.034965	0.0318523	0.033633	0.0311284	2	0.122199	0.135144	0.0502476	9.27999	9.54143	0.158641	6.19829e-10	0.00174001
C1orf228	36379343	1.04335e-17	0.934124	-0.933959	0.112221	0.0876391	0.0992341	0.0771423	2	0.282838	0.273346	0.164427	9.32066	35.5652	9.06613e-05	3.23325e-05	0.000132936
C1orf27	35677060	2.3179e-11	1.09675	-1.08268	0.030303	0.027735	0.028971	0.0266944	2	0.139768	0.178065	0.0244314	9.27702	2.73756	0.479991	1.42042e-11	0.0174462
C1orf56	41977884	4.54995e-123	1.33648	-1.32627	0.799201	0.33359	0.447552	0.240476	2	0.694419	0.939791	0.798841	9.51454	590.515	5.98246e-129	1.71639e-10	1.74253e-23
C2CD2L	35753706	5.57394e-12	1.0272	-1.03003	0.016983	0.0150665	0.01665	0.0148403	2	0.157412	0.181221	0.0131528	9.26793	2.50439	0.585845	1.09666e-11	0.00739097
C2orf47	35741196	7.05365e-12	1.15426	-1.15551	0.028305	0.025699	0.028305	0.0251108	2	0.158472	0.11251	0.0609243	9.27557	19.5109	0.0645813	1.03837e-16	3.29947e-05
C5orf15	35510581	4.44054e-10	0.54762	-0.537321	0.043623	0.0406298	0.042957	0.0398606	2	0.0780961	0.157046	0.0269426	9.28625	1.98195	0.489813	0.000983146	0.0073607
C5orf51	35840746	1.05059e-12	1.13184	-1.13518	0.021312	0.0178264	0.020646	0.0174645	2	0.176844	0.136849	0.0494556	9.27007	23.1987	0.0773812	6.43522e-51	3.71523e-12
C8orf44	35907626	2.81032e-13	1.37343	-1.37088	0.033966	0.0267397	0.032967	0.0263325	2	0.309231	0.269574	0.0645277	9.27673	19.9992	0.0538889	8.18065e-18	2.89535e-08
CA11	35824590	1.43785e-12	1.22489	-1.21879	0.023643	0.0189123	0.023643	0.0183694	2	0.148407	0.263974	0.0496809	9.27094	20.216	0.0917047	2.44306e-17	0.000310943
CA5A	35881076	4.7615e-13	1.00213	-1.0016	0.023643	0.0169668	0.022977	0.0168311	2	0.148824	0.359231	0.0375785	9.26972	12.6497	0.201083	7.3618e-16	1.60029e-07
CALCOCO1	35392372	3.21003e-09	0.540615	-0.534291	0.0539461	0.0548819	0.0516151	0.0528459	2	0.117149	0.046666	0.00810633	9.29591	0.0850331	0.876392	1.39281e-15	0.0167599
CAMK1D	35728535	8.9415e-12	0.908859	-0.897895	0.045621	0.0374174	0.043956	0.0359696	2	0.106469	0.329202	0.0439193	9.28434	5.57686	0.254227	3.13723e-05	0.00119405
CAPN7	35704904	1.38782e-11	0.756684	-0.752036	0.049617	0.0446113	0.047619	0.0435255	2	0.100623	0.145013	0.0333165	9.28924	2.88604	0.382363	3.93511e-12	0.0473751
CARS	35411356	2.35191e-09	1.20681	-1.20979	0.045621	0.0482762	0.04329	0.0461044	2	0.255419	0.00458639	0.00491789	9.29109	0.0151114	0.951923	4.13031e-19	4.92571e-08
CASP2	35867489	6.2243e-13	0.96339	-0.950007	0.0652681	0.053977	0.0626041	0.0516243	2	0.222685	0.237306	0.102733	9.29634	21.5009	0.0102672	1.42633e-14	0.000132701
CAT	36218257	4.05938e-16	0.838029	-0.842012	0.108225	0.0811691	0.102231	0.0775043	2	0.0959298	0.357774	0.0641086	9.31657	5.94753	0.122869	1.68541e-11	0.0437267
CATSPER2	35923782	2.03401e-13	1.80019	-1.79427	0.032301	0.0227581	0.030303	0.0223057	2	0.368092	0.367789	0.0953239	9.2741	52.3104	0.00310953	1.4371e-12	0.0162625
CBFA2T2	35683071	2.07589e-11	0.588409	-0.580914	0.0539461	0.045652	0.0519481	0.0437065	2	0.0917111	0.251664	0.0450648	9.29024	4.85629	0.252329	5.72526e-12	0.0347055
CBWD1	36017539	3.00412e-14	1.38161	-1.37081	0.0879121	0.0668265	0.0819181	0.0641118	2	0.256802	0.319841	0.130675	9.3061	28.1202	0.00150245	2.86219e-12	0.0117217
CBWD3	36244301	2.27412e-16	1.64748	-1.64375	0.0666001	0.0435707	0.0626041	0.0423944	2	0.379147	0.479931	0.152779	9.28995	57.3899	8.28252e-05	5.09565e-13	0.000250084
CBX1	35635644	4.92086e-11	1.03049	-1.0178	0.0872461	0.0804452	0.0822511	0.0761017	2	0.131929	0.120011	0.109589	9.31441	16.9036	0.00951896	3.77804e-15	0.0364435
CCAR1	35633883	5.07956e-11	0.993946	-0.987643	0.138195	0.122342	0.127206	0.111845	2	0.1127	0.202192	0.100347	9.34378	10.5653	0.0195589	3.88768e-08	0.0008741
CCDC109B	35950595	1.18459e-13	1.51582	-1.51469	0.531802	0.460863	0.394938	0.364085	2	0.246317	0.192125	0.230054	9.56114	47.7635	9.87324e-12	4.67813e-06	0.00464037
CCDC125	35791888	2.69842e-12	1.54629	-1.55615	0.010656	0.00751063	0.010656	0.00742014	2	0.263441	0.385508	0.0218134	9.26263	16.0238	0.30837	7.24737e-13	0.018956
CCDC66	36569069	1.10389e-19	1.45525	-1.46091	0.278721	0.227807	0.241758	0.199484	2	0.173978	0.256851	0.181789	9.41654	28.4651	4.11919e-06	1.83624e-22	0.00672707
CCDC7	35709558	1.27311e-11	1.36398	-1.35786	0.020979	0.0180979	0.020313	0.0179622	2	0.256486	0.202457	0.0751971	9.27019	52.287	0.0077186	5.31915e-10	0.000261401
CCDC91	35620204	6.49505e-11	1.30396	-1.30793	0.161505	0.141707	0.147186	0.129174	2	0.132082	0.208316	0.152569	9.3572	22.7326	0.000342811	2.44442e-21	4.29709e-09
CCL28	35609235	7.9027e-11	1.73295	-1.72211	0.036297	0.0317618	0.034632	0.0307212	2	0.211394	0.260785	0.0705353	9.28002	19.0789	0.0471885	0.00105339	1.45973e-20
CCND3	34418199	0.000945551	0.698001	-0.688002	0.578755	0.571306	0.421578	0.422948	2	0.0724455	0.0591279	0.116277	9.61971	12.4035	0.000429282	6.08359e-14	6.20407e-07
CCNK	35604582	8.58622e-11	0.789259	-0.78763	0.0562771	0.0537508	0.0539461	0.0520315	2	0.0990967	0.0609709	0.0236139	9.2954	1.18767	0.533252	1.26316e-10	0.0187499
CCS	35434994	1.59102e-09	0.80847	-0.801028	0.0775891	0.0746086	0.0715951	0.0708081	2	0.0964679	0.0786373	0.0706421	9.30998	7.65444	0.0869295	4.88831e-12	0.000740144
CD55	36977924	2.55413e-24	1.27622	-1.27746	0.233766	0.163424	0.200466	0.142204	2	0.405997	0.463479	0.301631	9.37559	85.9987	2.22395e-13	9.64329e-12	0.00245574
CD7	37911934	7.45695e-37	0.698527	-0.704619	1.05028	0.830015	0.578422	0.4862	2	0.171402	0.313723	0.171043	9.77057	30.6924	3.0538e-08	2.60797e-11	0.00682065
CDA	35723546	9.81433e-12	0.547357	-0.535364	0.001665	0.00095014	0.001665	0.00095014	2	0.143143	0.63286	0.00372988	9.25769	9.60942	0.68045	1.35806e-11	0.0135217
CDCA8	35700363	1.50947e-11	1.05311	-1.04314	0.001665	0.000859651	0.001665	0.000859651	2	0.213562	1.11369	0.0146027	9.25764	197.186	0.101773	8.39783e-08	0.00336789
CDCP1	35747273	6.29221e-12	1.00021	-0.998375	0.001665	0.00113112	0.001665	0.00108587	2	0.184761	0.123807	0.00890844	9.25781	77.0122	0.258004	4.94044e-10	1.21493e-05
CDK17	35872039	5.69104e-13	0.842092	-0.838319	0.032301	0.0249299	0.031635	0.0242512	2	0.116282	0.30342	0.0527864	9.27547	14.49	0.114105	3.85209e-10	0.000300357
CDK5R1	35930507	1.77695e-13	1.82218	-1.81225	0.015984	0.00895847	0.015984	0.00882273	2	0.425856	0.621612	0.0662226	9.26399	91.925	0.00583984	3.4291e-10	0.000400906
CDK9	35460458	1.03971e-09	1.14714	-1.15003	0.0519481	0.049905	0.0502831	0.04805	2	0.180202	0.109862	0.0692912	9.2927	11.126	0.0791916	0.00859293	0.0144282
CENPJ	35772721	3.88886e-12	0.660028	-0.650964	0.00965701	0.00610804	0.00965701	0.0060628	2	0.100254	0.52113	0.036002	9.26166	60.8325	0.0659628	9.93758e-06	0.000357946
CEP104	35802331	2.20882e-12	1.60178	-1.59198	0.044289	0.0368292	0.042291	0.0357886	2	0.205015	0.238805	0.075785	9.28392	18.2552	0.0390795	7.43707e-13	0.0010621
CEP290	35604493	8.59985e-11	0.939617	-0.937006	0.0536131	0.0464664	0.048951	0.0435255	2	0.148628	0.227064	0.0886719	9.29068	18.8273	0.0227976	3.40654e-10	0.000884541
CEP295	35946860	1.27763e-13	0.646701	-0.637872	0.030636	0.0233011	0.029304	0.0225319	2	0.112991	0.223551	0.0928855	9.27428	52.0256	0.00285682	4.54723e-11	0.00887207
CEP350	35729838	8.72636e-12	1.06666	-1.05985	0.0975691	0.0879106	0.0905761	0.0809429	2	0.177192	0.167685	0.0851404	9.31971	9.27657	0.0453988	4.59259e-26	5.32668e-17
CEP63	35687922	1.89879e-11	1.17868	-1.18119	0.0556111	0.0501765	0.0516151	0.0475523	2	0.167315	0.150869	0.00838314	9.29312	0.173614	0.815892	4.95221e-22	3.0602e-09
CEP68	36250496	1.97992e-16	1.62056	-1.61108	0.0865801	0.0650167	0.0812521	0.0618949	2	0.328602	0.328844	0.110397	9.30483	20.7164	0.00706435	3.51235e-17	0.0275009
CEP70	35687520	1.91289e-11	1.00063	-0.989358	0.012987	0.0119446	0.012987	0.0116279	2	0.167919	0.203877	0.0115565	9.26562	1.82756	0.683688	9.65623e-15	0.0229102
CFP	35925513	1.96455e-13	0.949427	-0.952716	0.047619	0.0388653	0.045954	0.0374627	2	0.181188	0.246382	0.0561263	9.28543	9.38296	0.126928	1.2869e-20	3.4867e-05
CH17-340M24.3	35634496	5.02376e-11	1.48985	-1.50338	0.017649	0.0168311	0.017649	0.0163786	2	0.163266	0.135282	0.0252701	9.2691	6.336	0.377462	7.56412e-13	3.1608e-05
CHMP1B	35509299	4.53922e-10	0.500835	-0.498897	0.156843	0.143562	0.140859	0.132974	2	0.0683654	0.127334	0.0426093	9.35803	1.81507	0.305786	0.000118742	0.0268643
CHMP7	37678824	1.7974e-33	2.19772	-2.1979	0.251415	0.156818	0.218115	0.14139	2	0.378455	0.562281	0.290286	9.37347	84.5198	9.15071e-13	2.83302e-05	0.0328801
CHP1	35616560	6.93307e-11	0.960474	-0.953934	0.0666001	0.0594516	0.0622711	0.0566012	2	0.283241	0.177744	0.0845262	9.29982	13.2908	0.0375064	1.00577e-13	0.00139957
CHPT1	36108823	4.39535e-15	1.05025	-1.04886	0.029637	0.0172383	0.029637	0.0166501	2	0.174786	0.54852	0.0827199	9.27047	58.0473	0.00708145	0.000677928	0.000772597
CIITA	35730814	8.56855e-12	1.01504	-1.01382	0.004995	0.00420776	0.004995	0.00416252	2	0.252286	0.230301	0.00304101	9.26005	0.830341	0.848031	6.88848e-17	0.000228911
CLEC16A	35633468	5.11768e-11	0.655061	-0.648598	0.011322	0.0116279	0.010989	0.0115374	2	0.0950109	0.0201631	0.0156712	9.26528	4.39982	0.533574	2.99564e-07	0.0101225
CLINT1	35656981	3.34394e-11	0.678707	-0.674033	0.0869131	0.0742467	0.0805861	0.0708533	2	0.135158	0.239951	0.0900699	9.31055	12.1104	0.0335969	5.22789e-13	0.00197166
CLN6	35807247	2.00962e-12	0.750047	-0.744494	0.037629	0.0296806	0.035964	0.0292281	2	0.0720078	0.344222	0.0499637	9.27885	9.91713	0.161688	4.56543e-05	0.00027818
CLN8	35782757	3.21262e-12	1.58173	-1.57954	0.0549451	0.0505384	0.0536131	0.0486834	2	0.176204	0.10956	0.00158982	9.29327	0.0116937	0.944139	8.16456e-06	4.41981e-07
CLPTM1L	35598621	9.54684e-11	0.696174	-0.68895	0.020646	0.0202697	0.020313	0.0199077	2	0.128784	0.13054	0.0185377	9.2715	2.38743	0.560684	2.55679e-13	2.15783e-05
CNOT10	35561110	1.85009e-10	0.959253	-0.954183	0.039627	0.0381413	0.038961	0.0369197	2	0.110185	0.128541	0.000968121	9.28433	0.000371047	0.996398	1.41257e-09	0.0272084
CNOT4	35699880	1.52301e-11	1.61296	-1.61485	0.148851	0.13216	0.134199	0.122704	2	0.215291	0.155931	0.12821	9.35064	16.7384	0.0022727	2.62438e-12	0.0335306
CNOT6L	35429982	1.72906e-09	0.700155	-0.6893	0.108225	0.0999005	0.100899	0.0928875	2	0.123392	0.173096	0.0734708	9.32787	6.27732	0.0930669	0.0241001	0.00931539
CNTRL	36246221	2.17861e-16	1.56327	-1.56083	0.159507	0.124152	0.144522	0.114107	2	0.305143	0.319619	0.250519	9.3467	66.4689	2.54977e-09	3.40844e-37	1.76778e-17
COIL	35317487	1.06823e-08	1.39346	-1.3765	0.0795871	0.0789521	0.0752581	0.0746991	2	0.180553	0.0828434	0.0713521	9.31281	7.21257	0.092028	4.20945e-21	1.74826e-05
COL4A3BP	35523420	3.56089e-10	2.11278	-2.11301	0.042624	0.0403131	0.040959	0.038639	2	0.297032	0.160492	0.0345685	9.28592	3.36638	0.372792	1.06042e-08	0.0209923
COPA	35741903	6.96062e-12	0.831317	-0.826563	0.0925741	0.0816216	0.0855811	0.0763732	2	0.149007	0.163306	0.074796	9.31547	7.59938	0.0789721	3.16632e-06	0.00760052
COPS7B	35455812	1.12401e-09	0.768645	-0.769107	0.0536131	0.0515338	0.0516151	0.0498145	2	0.1003	0.116383	0.0415933	9.29382	3.70549	0.299268	3.91254e-40	3.70272e-17
COQ7	35883593	4.53031e-13	1.0099	-1.00879	0.0509491	0.0399964	0.049617	0.0387295	2	0.144975	0.308339	0.0974495	9.28644	26.3869	0.0102729	0.00203697	0.0402315
COQ9	35863398	6.74545e-13	0.727167	-0.722719	0.04329	0.0315356	0.041292	0.0311284	2	0.0947893	0.410715	0.105217	9.28052	40.9735	0.00332128	1.85377e-05	0.00484037
COX4I1	35881793	4.69449e-13	0.924706	-0.929328	3.33633	3.08922	0.936064	0.928559	2	0.0663032	0.145285	0.107518	10.6096	37.9746	7.27633e-10	4.01876e-09	4.57798e-07
CPNE1	35772406	3.9122e-12	0.640919	-0.637577	0.195138	0.168084	0.172494	0.151072	2	0.07565	0.226777	0.0614518	9.37549	3.38643	0.15271	0.000390666	0.00407517
CPTP	35608410	8.01988e-11	0.554734	-0.559221	0.04329	0.043254	0.040959	0.0418967	2	0.0724852	0.0128603	0.00280307	9.28781	0.0185076	0.942871	2.97654e-12	0.0285639
CRCP	36118558	3.56828e-15	1.70818	-1.70912	0.0775891	0.0539318	0.0735931	0.0520315	2	0.202189	0.456582	0.105277	9.29735	21.6103	0.0098138	2.07282e-06	7.30387e-05
CRELD1	35689418	1.84722e-11	0.811937	-0.813034	0.035298	0.0304497	0.0333	0.029952	2	0.116839	0.207926	0.0406779	9.27916	6.86219	0.239152	3.11954e-13	1.19286e-06
CSDE1	35958909	1.00073e-13	0.63856	-0.640157	0.539461	0.470591	0.409923	0.362682	2	0.0436234	0.215801	0.0608403	9.5665	3.45253	0.0799756	3.96199e-11	0.000361445
CSPP1	35824056	1.4528e-12	0.940002	-0.934453	0.037629	0.029952	0.037296	0.0289114	2	0.162023	0.333445	0.0962017	9.27903	37.6489	0.00597042	1.81882e-07	1.45334e-09
CSTF3	35927479	1.88848e-13	1.43428	-1.42075	0.0915751	0.0754683	0.0875791	0.0726631	2	0.194642	0.243472	0.0584815	9.31169	5.20775	0.156269	1.58157e-13	0.00126115
CTA-204B4.2	35686922	1.93404e-11	0.810842	-0.809356	0.014319	0.0116279	0.01332	0.0114017	2	0.129415	0.325301	0.0150249	9.26553	3.62764	0.567377	1.26091e-14	9.99062e-05
CTAGE5	35747460	6.2701e-12	1.0873	-1.07631	0.040626	0.0337526	0.039627	0.0330287	2	0.155641	0.291244	0.0698342	9.28167	16.9261	0.0546659	1.74452e-89	6.69423e-54
CTB-152G17.6	35777787	3.53169e-12	1.06156	-1.06908	0.023643	0.0184599	0.023643	0.0180979	2	0.170814	0.335931	0.0197162	9.27066	2.97591	0.515351	1.54964e-15	1.06714e-06
CTB-31O20.2	35656857	3.35149e-11	0.910624	-0.9081	0.032301	0.0326667	0.031302	0.0309022	2	0.125748	0.0035294	0.0213112	9.28028	1.93764	0.533509	7.18921e-13	0.00629368
CTBS	36067447	1.0581e-14	1.20665	-1.20975	0.0656011	0.0486834	0.0636031	0.0465569	2	0.174144	0.38743	0.137352	9.29305	41.8986	0.000501255	2.24276e-06	0.0129651
CTC-338M12.5	35764889	4.51181e-12	0.831554	-0.839664	0.019314	0.0160167	0.017982	0.015338	2	0.137555	0.216633	0.042983	9.26874	19.6538	0.121002	2.78614e-179	8.52676e-132
CTD-2020K17.1	35659483	3.19516e-11	1.58197	-1.57519	0.0532801	0.0457425	0.0502831	0.0434802	2	0.216066	0.272743	0.0678045	9.2902	10.9736	0.0854536	4.70802e-08	8.12596e-06
CTD-3222D19.8	35606505	8.297e-11	0.89676	-0.89134	0.017316	0.0168763	0.016983	0.0166048	2	0.182029	0.0920308	0.038893	9.26911	16.6417	0.14574	3.92785e-12	0.0417424
CXorf21	36065796	1.09557e-14	1.62876	-1.62803	0.016317	0.00710343	0.015651	0.00674147	2	0.417678	0.815732	0.0944441	9.26285	258.405	3.99121e-05	2.19524e-13	0.0434337
DBR1	35770687	4.04202e-12	1.20199	-1.18626	0.022644	0.0190933	0.022311	0.0185956	2	0.208015	0.180403	0.0325264	9.27099	8.43064	0.276862	7.85126e-15	0.00374949
DCAF10	35695655	1.64661e-11	0.909619	-0.908751	0.0609391	0.0566465	0.0586081	0.0542937	2	0.112599	0.0928314	0.0547798	9.29757	5.78533	0.16955	3.96313e-14	1.27901e-05
DCAF16	35744773	6.59517e-12	1.29376	-1.2869	0.0559441	0.0451995	0.0516151	0.043616	2	0.198872	0.306801	0.073088	9.29011	13.0216	0.0581677	0.000117357	0.0339519
DCLRE1C	35958570	1.00764e-13	1.49827	-1.49467	0.0845821	0.0638404	0.0799201	0.0609447	2	0.216697	0.373239	0.180913	9.30403	56.5364	1.02489e-05	7.00638e-11	0.000998019
DCP1A	35534194	2.95607e-10	0.816194	-0.814652	0.0855811	0.0809429	0.0819181	0.0758302	2	0.0839348	0.135318	0.0554184	9.31453	4.21743	0.191776	0.000411533	1.3678e-17
DCTN6	35576597	1.40956e-10	0.815828	-0.816481	0.0779221	0.0746086	0.0712621	0.071351	2	0.121047	0.0630459	0.0375779	9.31001	2.09716	0.372232	0.00546736	4.76219e-08
DDHD1	35702974	1.4383e-11	0.566742	-0.556125	0.0819181	0.0710343	0.0775891	0.066917	2	0.0847117	0.224861	0.064323	9.30814	6.13705	0.134578	2.57053e-11	0.0004513
DDX10	35785375	3.05609e-12	0.765772	-0.759266	0.0516151	0.0422586	0.048951	0.040856	2	0.123809	0.243251	0.0728466	9.28788	14.5984	0.0510314	4.31674e-11	0.0257068
DDX17	36681396	6.62045e-21	1.72375	-1.72535	0.525142	0.429418	0.387612	0.332459	2	0.2703	0.25717	0.355475	9.5442	111.122	2.72737e-25	6.25477e-12	0.0343542
DDX20	35886486	4.27819e-13	1.22533	-1.20674	0.038628	0.0299068	0.037629	0.0293186	2	0.14878	0.289742	0.0792807	9.27909	25.4475	0.0242118	7.74437e-06	0.00313591
DDX27	35227530	4.29869e-08	0.718808	-0.704444	0.130203	0.126233	0.118881	0.116551	2	0.096166	0.0921032	0.00952609	9.34552	0.0901036	0.828565	5.36484e-16	1.1277e-05
DDX5	39018148	3.30125e-55	1.24187	-1.22568	2.44789	1.98258	0.881785	0.812822	2	0.16931	0.276576	0.216568	10.271	98.8306	3.03661e-23	9.71249e-28	1.54812e-11
DDX54	35819822	1.57681e-12	0.747957	-0.733142	0.0895771	0.0725726	0.0849151	0.0693602	2	0.0755441	0.320141	0.0564662	9.30975	4.81056	0.183941	6.26126e-12	0.0108276
DGCR2	35780392	3.36076e-12	0.846187	-0.8496	0.032301	0.0265134	0.031302	0.0261062	2	0.133502	0.246601	0.0234283	9.27644	2.60113	0.495551	5.15038e-10	0.000165406
DHODH	35708114	1.30767e-11	1.27609	-1.28589	0.027639	0.024025	0.027306	0.0233463	2	0.194282	0.207682	0.014945	9.27447	1.26936	0.645596	1.90562e-08	0.0104063
DHPS	35295330	1.51317e-08	1.11785	-1.11357	0.182151	0.17659	0.166167	0.160574	2	0.161328	0.0734696	0.0667162	9.37945	4.0379	0.105744	3.3765e-12	0.00274657
DHRS7B	35465692	9.52114e-10	0.82932	-0.827954	0.039627	0.0400416	0.038628	0.039001	2	0.123357	0.0605281	0.042002	9.2855	5.30116	0.259391	2.39439e-08	0.000961708
DHTKD1	35862935	6.80706e-13	1.97295	-1.95729	0.022977	0.0171478	0.022977	0.0166501	2	0.271278	0.351703	0.0591341	9.26976	31.3384	0.0421169	5.07953e-12	0.0147634
DHX16	35770693	4.04156e-12	0.542718	-0.531454	0.035631	0.030495	0.033633	0.0297258	2	0.0933902	0.148226	0.0857439	9.27919	29.5835	0.0140232	8.6616e-13	0.0133997
DHX29	35123011	2.01836e-07	0.907747	-0.910461	0.0815851	0.0856936	0.0759241	0.0797665	2	0.109471	0.0428855	0.0333455	9.31703	1.39362	0.449747	2.60334e-06	0.0200852
DHX34	35669397	2.66676e-11	0.517326	-0.525311	0.00965701	0.00800833	0.00932401	0.00782735	2	0.052637	0.37364	0.0230312	9.26285	14.5297	0.334918	6.64724e-08	0.00506464
DICER1	35705313	1.37734e-11	1.48889	-1.47853	0.0566101	0.051579	0.0549451	0.0492263	2	0.23227	0.148623	0.0827091	9.29404	14.7526	0.0377032	1.3729e-18	0.013006
DOCK11	36428605	3.28234e-18	1.32125	-1.31684	0.0759241	0.0494073	0.0725941	0.047688	2	0.245014	0.49397	0.20149	9.29438	87.7287	3.90523e-07	7.72592e-28	0.000138453
DPEP2	36480331	9.56639e-19	1.21633	-1.21847	0.0962371	0.0649715	0.0882451	0.060628	2	0.335842	0.47095	0.191261	9.30564	60.0308	3.24101e-06	0.00868394	0.0438529
DSC2	35718343	1.08135e-11	1.03382	-1.02977	0.000666001	0.000226224	0.000666001	0.000226224	2	0.220157	1.31695	0.0056228	9.25715	178.837	0.23129	2.07141e-13	1.22256e-06
DSN1	35631617	5.29116e-11	0.81152	-0.802172	0.01332	0.0124423	0.01332	0.0122613	2	0.144387	0.247228	0.0167624	9.26598	4.01584	0.537576	7.08509e-11	0.000108941
DUSP6	35677997	2.27843e-11	0.758064	-0.749843	0.00532801	0.00556511	0.00532801	0.00547462	2	0.240454	0.00508601	0.00321846	9.26095	0.826181	0.842218	0.000149067	8.0715e-05
DVL2	35526002	3.40578e-10	0.782594	-0.772653	0.033966	0.0328025	0.032967	0.0322595	2	0.0986637	0.151523	0.0295722	9.28054	3.23617	0.414926	2.57855e-14	0.0119421
EDEM1	35484228	6.96067e-10	0.685282	-0.670681	0.040959	0.0391367	0.03996	0.0376437	2	0.110185	0.162281	0.0224849	9.28507	1.44454	0.558858	0.00111263	2.22474e-06
EEF2K	35822420	1.49954e-12	1.78034	-1.77746	0.018315	0.010723	0.017982	0.0105873	2	0.331707	0.712737	0.0723099	9.26531	85.2327	0.00573043	6.54092e-12	0.0453114
EHMT1	35807512	1.9994e-12	1.49337	-1.48556	0.0752581	0.067279	0.0722611	0.0637951	2	0.224114	0.150465	0.0412305	9.3053	2.79959	0.317274	2.34404e-16	7.80905e-06
EI24	35618914	6.64693e-11	1.66935	-1.66274	0.11988	0.103701	0.108558	0.097774	2	0.171243	0.20792	0.110799	9.33118	14.3333	0.00935413	1.64386e-13	0.0270599
EID2B	35766803	4.35109e-12	0.917532	-0.929164	0.035964	0.0298616	0.035298	0.0288209	2	0.137958	0.258428	0.031846	9.27884	4.0173	0.37439	1.23782e-08	3.1654e-30
EIF1AX	34621445	0.000117317	0.539445	-0.540568	0.410589	0.402633	0.324009	0.321645	2	0.0657956	0.0771461	0.106905	9.52187	9.46066	0.00279684	4.25894e-10	0.00721224
ELP2	36070217	9.9804e-15	1.67976	-1.67281	0.15318	0.120985	0.138528	0.113021	2	0.213826	0.316485	0.17081	9.34429	31.1582	5.53844e-05	3.95406e-13	0.000710628
EMC10	35645674	4.10529e-11	1.2803	-1.2705	0.238761	0.215818	0.205794	0.186544	2	0.1212	0.154297	0.123412	9.40644	12.6953	0.00252301	5.9986e-05	0.00214871
EPC2	35818368	1.62175e-12	1.06506	-1.06101	0.036963	0.028459	0.035964	0.0281875	2	0.158206	0.330708	0.0812627	9.27803	28.5655	0.0188915	7.66329e-17	1.68868e-06
EPHX2	38591033	1.13923e-47	2.05195	-2.05802	0.20979	0.0983169	0.181152	0.0896299	2	0.703876	0.821724	0.401919	9.33527	205.646	1.51885e-22	2.13873e-23	1.0392e-09
ERCC6L2	36200855	5.96264e-16	2.6216	-2.61537	0.0516151	0.0297258	0.048951	0.0291376	2	0.485636	0.6497	0.190149	9.28008	133.944	1.57026e-07	5.00718e-77	1.52043e-41
ESF1	35128992	1.85122e-07	1.29851	-1.28628	0.189477	0.187585	0.161838	0.161614	2	0.162887	0.0393432	0.141131	9.38644	16.9052	0.000620779	0.0404715	3.0783e-07
ETFDH	35874180	5.45589e-13	0.784995	-0.775662	0.03663	0.0307664	0.036297	0.0297711	2	0.0819805	0.197629	0.0267217	9.27943	3.03736	0.41484	7.33934e-14	2.3431e-108
ETS1	36845853	9.14705e-23	1.27108	-1.26521	0.272727	0.204506	0.232434	0.179757	2	0.244277	0.368873	0.206657	9.40275	38.6904	2.25466e-07	2.09386e-13	0.0012478
EXOC1	35508487	4.60283e-10	1.02794	-1.02043	0.0596071	0.0550176	0.0566101	0.0528007	2	0.13985	0.179532	0.0445982	9.29648	3.8828	0.271483	2.44607e-11	0.00088238
EXOC4	35649626	3.82166e-11	0.648007	-0.65163	0.0599401	0.0551534	0.0576091	0.0535246	2	0.0767437	0.145086	0.0404099	9.29657	3.3528	0.298355	7.61247e-17	0.0253536
EXOSC6	36559805	1.38666e-19	1.42458	-1.42117	0.0832501	0.0501765	0.0789211	0.0483214	2	0.369444	0.569755	0.238792	9.29548	118.797	2.16956e-09	2.47533e-18	0.00120787
FAF2	35736550	7.69601e-12	1.07411	-1.06558	0.041292	0.0344765	0.03996	0.0336169	2	0.152778	0.260161	0.081123	9.28218	22.4029	0.0261813	2.02535e-06	9.49911e-05
FAM101B	35905565	2.92826e-13	0.83108	-0.82381	0.0606061	0.0465116	0.0566101	0.0444756	2	0.202462	0.338911	0.0962934	9.29127	21.6184	0.0141606	0.0329689	2.93086e-05
FAM102A	35899207	3.32355e-13	1.61284	-1.61384	0.157842	0.132748	0.144522	0.122116	2	0.223684	0.252332	0.117379	9.35155	13.9857	0.00578881	5.29946e-09	0.0422001
FAM105A	35572949	1.50304e-10	1.00905	-1.00496	0.0799201	0.0742919	0.0775891	0.0706723	2	0.195111	0.127132	0.0537704	9.31006	4.18632	0.212806	8.72098e-12	0.00905926
FAM134A	35913217	2.51339e-13	0.581881	-0.574882	0.0809191	0.0620758	0.0739261	0.0604018	2	0.10829	0.324486	0.0707167	9.30264	9.0018	0.0829753	7.44667e-15	6.94897e-06
FAM13A	36012234	3.35304e-14	0.860135	-0.861598	0.0522811	0.0368292	0.044289	0.0300878	2	0.432248	0.482102	0.134391	9.28447	54.6417	0.000291685	2.88569e-09	0.0271657
FAM159A	36179382	9.55416e-16	1.56797	-1.55514	0.0955711	0.0737037	0.0905761	0.0695865	2	0.176532	0.32039	0.149504	9.31092	34.8082	0.000326709	5.71193e-05	0.00442046
FAM161A	35693075	1.72687e-11	0.805605	-0.808027	0.015651	0.0134829	0.014985	0.0127138	2	0.131156	0.289	0.0178813	9.2668	3.75023	0.534435	1.47872e-11	0.0177289
FAM175A	36289710	8.18562e-17	2.27242	-2.29259	0.136863	0.101303	0.126873	0.0945616	2	0.242167	0.400491	0.197607	9.33106	46.2894	3.04673e-06	3.25941e-13	5.85884e-05
FAM200B	35441381	1.4306e-09	1.25762	-1.26528	0.176157	0.160574	0.153846	0.143833	2	0.159864	0.169581	0.109644	9.36955	10.9536	0.00929383	8.79436e-12	0.0308003
FAM208B	35984593	5.92494e-14	2.12444	-2.13238	0.0536131	0.0414895	0.0516151	0.0399059	2	0.334711	0.305171	0.129767	9.28753	45.359	0.000651805	1.07074e-10	1.72848e-24
FAM3A	35616387	6.95456e-11	1.64731	-1.6451	0.0506161	0.0437969	0.048951	0.0428016	2	0.185045	0.257486	0.0948007	9.28876	23.2017	0.0140241	6.93693e-13	0.00409774
FAM46A	35791795	2.70322e-12	0.85461	-0.850978	0.025974	0.01941	0.024309	0.0188218	2	0.133841	0.331272	0.0584912	9.27143	25.117	0.0537607	1.97415e-18	4.17027e-06
FAM60A	36497925	6.26241e-19	2.07607	-2.08124	0.1665	0.126188	0.151182	0.116867	2	0.234968	0.33806	0.194848	9.34843	40.2398	3.38012e-06	2.9048e-09	0.0056327
FAM76A	36295241	7.22046e-17	1.33621	-1.33106	0.0735931	0.0524387	0.0712621	0.0502217	2	0.398623	0.393326	0.193272	9.29606	77.4287	1.05518e-06	1.42054e-71	3.1116e-42
FANCI	35710770	1.2448e-11	0.70821	-0.704444	0.00699301	0.00592707	0.00666001	0.00574609	2	0.136759	0.182953	0.0128822	9.26129	7.24048	0.543217	3.83543e-10	0.0409995
FAR1	35590150	1.10949e-10	0.762671	-0.760571	0.01998	0.0196815	0.019647	0.019229	2	0.106655	0.108877	0.0309386	9.27109	7.23942	0.328305	1.94822e-10	0.0486482
FASTKD5	35807740	1.99064e-12	1.22068	-1.21557	0.032967	0.027735	0.031968	0.0269206	2	0.181319	0.201136	0.0239903	9.27723	2.76066	0.457777	0.000964008	0.00905926
FBXO3	36138043	2.34625e-15	1.03824	-1.03474	0.112221	0.0861008	0.103896	0.0825717	2	0.143595	0.294994	0.0950049	9.31995	12.2431	0.0223119	1.77452e-13	0.0293745
FBXO42	35580346	1.31942e-10	1.00766	-1.00236	0.042624	0.0382771	0.041958	0.0373269	2	0.116736	0.234887	0.0374097	9.28466	4.30336	0.311926	5.13822e-15	0.00580081
FBXO44	35631030	5.34736e-11	0.684809	-0.688376	0.04995	0.0472355	0.048618	0.0454258	2	0.118351	0.103763	0.0679634	9.2909	11.6167	0.0738798	2.2742e-06	6.19586e-10
FBXO5	35737401	7.57421e-12	1.30707	-1.31195	0.01665	0.0140711	0.016317	0.0139354	2	0.191468	0.206577	0.0537306	9.26729	39.5491	0.0375856	9.36726e-05	4.48871e-09
FCER2	35744147	6.67324e-12	0.955373	-0.944103	0.001998	0.000904895	0.001998	0.000859651	2	0.356058	0.860276	0.00810887	9.25769	36.9131	0.389952	4.26188e-06	0.000833479
FCGBP	35747903	6.21804e-12	0.981499	-0.980351	0.004995	0.0034386	0.004995	0.00334811	2	0.337914	0.491439	0.0330943	9.25956	124.596	0.0327856	0.0084863	0.000726674
FCMR	39168264	5.42517e-58	1.77173	-1.77607	0.449217	0.276627	0.344988	0.228667	2	0.43456	0.552706	0.417548	9.45686	162.972	4.06006e-31	1.54486e-11	0.0292738
FEM1A	35700876	1.49522e-11	1.03822	-1.03502	0.0566101	0.0450186	0.0542791	0.0436612	2	0.124609	0.368077	0.0430537	9.29004	4.40319	0.28026	6.88589e-13	0.0437267
FGFR1OP	35639824	4.56333e-11	0.606876	-0.602766	0.021978	0.01941	0.021645	0.0189576	2	0.133042	0.227475	0.0365922	9.27108	9.68003	0.250963	8.20227e-05	9.86912e-05
FH	35856165	7.77365e-13	0.539087	-0.527977	0.04995	0.0411275	0.048618	0.0404488	2	0.0669424	0.242707	0.07861	9.28704	16.9712	0.0393794	1.90499e-13	8.07043e-05
FLOT1	35896576	3.50206e-13	1.07405	-1.08156	0.124209	0.10533	0.114552	0.0976835	2	0.215955	0.243991	0.0763262	9.33254	6.67343	0.0722779	7.9741e-12	0.000300044
FNDC3A	35526078	3.40132e-10	0.975455	-0.968398	0.035631	0.0351552	0.035631	0.0343408	2	0.133465	0.131306	0.0152815	9.28212	0.630877	0.724982	3.54113e-06	0.00442046
FOXN3	36797662	3.27247e-22	1.38504	-1.37988	0.216117	0.159081	0.188811	0.144874	2	0.177533	0.365154	0.167738	9.37193	26.913	4.52821e-05	9.91773e-08	0.0283995
FOXRED1	35798558	2.37472e-12	1.64469	-1.63901	0.025308	0.0182789	0.024975	0.0179622	2	0.233732	0.481679	0.0572236	9.27066	24.5353	0.0654931	1.91166e-09	0.0212229
FRA10AC1	35803411	2.16346e-12	1.48626	-1.46379	0.111222	0.0932042	0.102564	0.0862818	2	0.15903	0.264591	0.137857	9.32409	23.6138	0.00118134	1.38941e-10	0.0130563
FTSJ2	35441135	1.43648e-09	0.816533	-0.808809	0.043956	0.0446566	0.041958	0.043254	2	0.098377	0.0507965	0.0247059	9.28877	1.56165	0.533944	1.32869e-11	0.0398294
FYB	40217560	2.04852e-79	1.72103	-1.72142	1.48818	1.03742	0.705295	0.580536	2	0.332909	0.422955	0.373373	9.8837	193.151	9.4786e-44	5.57476e-55	1.92439e-26
GAN	36144685	2.03254e-15	1.40052	-1.39807	0.0909091	0.0597231	0.0835831	0.0572799	2	0.329355	0.545871	0.154361	9.30208	41.6267	0.000193617	7.03874e-06	0.00467186
GART	35950690	1.18231e-13	1.16594	-1.15875	0.0755911	0.0569179	0.0722611	0.0548819	2	0.192347	0.381539	0.113985	9.299	24.3531	0.00511232	8.37466e-05	1.54892e-06
GATAD1	35769792	4.11127e-12	0.957839	-0.949925	0.040293	0.0319428	0.038295	0.0312189	2	0.154878	0.351619	0.0819285	9.2805	24.6327	0.0232142	1.8144e-11	0.0287206
GCA	35619883	6.53252e-11	0.586498	-0.580311	0.041292	0.0370102	0.040293	0.0363316	2	0.119218	0.177394	0.0348371	9.28378	3.78869	0.357428	8.64493e-74	6.59328e-44
GDAP2	35777815	3.52981e-12	0.68451	-0.685881	0.021978	0.0175097	0.021312	0.0172835	2	0.0829448	0.287013	0.0412416	9.26991	14.7072	0.167472	1.00577e-13	0.00386075
GGCX	35790470	2.77261e-12	0.857212	-0.845077	0.035631	0.0298616	0.035298	0.0292281	2	0.11205	0.230309	0.0833181	9.27883	29.5689	0.0146523	4.91427e-11	3.93935e-16
GIMAP1	35946954	1.2752e-13	1.11271	-1.11498	0.59707	0.525925	0.427905	0.385395	2	0.154611	0.194247	0.193036	9.59832	35.3047	2.85673e-09	3.85591e-34	5.68175e-10
GINS4	35824018	1.45387e-12	1.18834	-1.18716	0.015651	0.0114922	0.015318	0.0110397	2	0.199705	0.37045	0.0400401	9.26556	26.6752	0.117261	3.61552e-12	0.00301181
GLMP	35588270	1.14704e-10	0.612964	-0.609066	0.021645	0.0213555	0.021312	0.0211746	2	0.0975453	0.093925	0.0127438	9.27229	1.02041	0.702329	4.16128e-20	2.70589e-05
GOLGA8B	35813387	1.78543e-12	1.15222	-1.14593	0.0792541	0.069315	0.0745921	0.0666456	2	0.162404	0.19309	0.125943	9.3069	25.9638	0.00212755	1.63597e-09	0.00506464
GPATCH1	35741708	6.98616e-12	1.66187	-1.65381	0.032967	0.0256538	0.031968	0.0252013	2	0.218141	0.351818	0.0684446	9.27595	23.2853	0.0408607	1.49281e-12	0.0206922
GPATCH2	35696028	1.63532e-11	1.49771	-1.49022	0.037962	0.0305855	0.035631	0.0298163	2	0.231044	0.283984	0.0834385	9.27943	27.2659	0.0187985	1.27082e-13	0.0132865
GPATCH3	35795100	2.53747e-12	0.871837	-0.868019	0.023976	0.0202244	0.023643	0.0198625	2	0.0956772	0.221198	0.038133	9.27177	10.1894	0.223627	2.09069e-05	0.0280011
GPATCH4	35190833	7.46342e-08	0.724816	-0.712837	0.0849151	0.084834	0.0792541	0.0789521	2	0.116252	0.0793323	0.0111498	9.31677	0.153442	0.812228	1.11524e-20	1.9161e-14
GPR155	36008518	3.62089e-14	1.34965	-1.34192	0.168165	0.13311	0.141192	0.116324	2	0.320737	0.310346	0.176733	9.35263	31.1851	2.56234e-05	4.91956e-13	0.0248815
GRK5	35789636	2.81718e-12	1.06369	-1.07279	0.035298	0.0300878	0.034632	0.0294091	2	0.254333	0.211636	0.0517525	9.27894	10.7339	0.140892	0.00158843	7.41555e-45
GSTM3	36280698	1.00376e-16	0.999928	-1.00018	0.0552781	0.0330287	0.0532801	0.0312641	2	0.288105	0.578746	0.135376	9.28252	58.8445	0.00036056	2.50888e-09	0.0125602
GYS1	35870837	5.82739e-13	1.15399	-1.14885	0.01665	0.0100443	0.016317	0.0099991	2	0.173191	0.652067	0.0754397	9.26472	105.532	0.00279045	6.32257e-13	0.00135436
H6PD	35808808	1.95014e-12	1.33831	-1.32855	0.026307	0.0185504	0.025974	0.0183241	2	0.219077	0.427306	0.0727084	9.27093	41.7192	0.0157948	0.00160467	7.35109e-08
HAUS2	35482773	7.13457e-10	0.569124	-0.558957	0.034299	0.0339336	0.0333	0.0329834	2	0.05653	0.0904858	0.00285879	9.28123	0.0292485	0.940584	3.35619e-11	0.0414554
HDAC2	35835370	1.16647e-12	1.11289	-1.10624	0.122877	0.102841	0.113553	0.0964166	2	0.163726	0.24409	0.0696545	9.33091	5.61985	0.108843	1.15838e-26	5.73716e-13
HDAC5	35677099	2.31624e-11	0.683164	-0.672294	0.04995	0.045652	0.048285	0.0438874	2	0.0889041	0.106004	0.000805938	9.28989	0.00803109	0.958949	2.17716e-11	0.00952646
HDAC7	35846459	9.39838e-13	1.72609	-1.72843	0.0805861	0.065243	0.0769231	0.0627093	2	0.207296	0.306915	0.0574756	9.30456	5.60187	0.15842	1.38892e-09	0.019191
HEMK1	35585170	1.21168e-10	1.09367	-1.09512	0.0745921	0.0659669	0.0692641	0.0625735	2	0.156987	0.212638	0.0983386	9.3045	16.3969	0.0157674	6.88656e-12	0.0178699
HHLA3	35735211	7.89156e-12	0.715103	-0.725524	0.020979	0.0186408	0.020646	0.0183241	2	0.108285	0.163747	0.0295063	9.27052	7.61552	0.302786	8.49171e-17	7.64912e-05
HIP1R	36071326	9.74948e-15	2.21682	-2.20789	0.028638	0.0167406	0.027972	0.0164691	2	0.427065	0.583646	0.0965025	9.26999	77.0564	0.00147188	8.43307e-30	3.53066e-61
HIPK2	35879393	4.92251e-13	0.833816	-0.827036	0.042291	0.0328025	0.040626	0.0314451	2	0.176456	0.333284	0.0852398	9.28116	25.6843	0.0187022	1.91248e-14	1.78587e-05
HMBOX1	35319060	1.04202e-08	1.62052	-1.61192	0.037962	0.0404941	0.03663	0.0394082	2	0.165299	0.0310147	0.0191889	9.28561	1.02351	0.627689	8.84444e-18	0.000127648
HMHA1	37441353	3.36052e-30	1.32024	-1.308	0.416916	0.299973	0.330336	0.25147	2	0.138692	0.419325	0.148228	9.46745	20.2145	6.4159e-05	3.47088e-12	0.0274774
HNRNPA1L2	36114595	3.88463e-15	0.60228	-0.611867	0.0812521	0.0589992	0.0745921	0.0561035	2	0.042051	0.393254	0.0836695	9.30063	13.3281	0.0382367	0.000206748	1.97893e-16
HNRNPL	35624943	5.96571e-11	0.983938	-0.969122	0.0745921	0.0674147	0.0712621	0.0640214	2	0.121643	0.179284	0.0899274	9.30535	13.5956	0.0298082	2.82963e-14	0.000157015
HNRNPR	36267890	1.33993e-16	0.797653	-0.780324	0.313686	0.259207	0.262737	0.224097	2	0.0971519	0.247219	0.108279	9.43683	10.2653	0.00489536	2.9914e-15	0.0270897
HNRNPU-AS1	36115406	3.81772e-15	1.98357	-1.96814	0.0579421	0.0388653	0.0552781	0.0375532	2	0.283338	0.490527	0.124203	9.28626	43.4991	0.00105323	4.39002e-20	1.5883e-08
HOOK1	35904819	2.97213e-13	1.56708	-1.56793	0.024975	0.0156999	0.022977	0.0152475	2	0.354853	0.550188	0.0855977	9.26901	67.7226	0.00374874	2.04866e-12	0.000414473
HOOK3	35681887	2.12152e-11	1.44709	-1.44234	0.0939061	0.076147	0.0855811	0.0716225	2	0.223	0.337362	0.135076	9.31225	26.3924	0.00144413	3.36523e-11	0.00367262
HPS4	36058287	1.28315e-14	2.24588	-2.24325	0.111888	0.0891322	0.104562	0.0845172	2	0.239614	0.281024	0.12764	9.32169	21.1794	0.00245504	1.9514e-17	1.83493e-05
HSDL1	35709005	1.28624e-11	0.876089	-0.868259	0.019647	0.0152927	0.019647	0.014976	2	0.116422	0.379619	0.0615358	9.26832	39.7463	0.0300685	5.286e-14	0.0470128
HTT	35609226	7.90396e-11	0.695923	-0.694197	0.021645	0.0193195	0.020979	0.0190933	2	0.0993736	0.285449	0.00514901	9.27101	0.128603	0.878234	1.23217e-15	1.92114e-05
ICK	35880802	4.78736e-13	1.46685	-1.47207	0.025641	0.0182789	0.025308	0.0174645	2	0.239791	0.430632	0.0788962	9.27069	47.5032	0.0111041	9.60577e-05	0.00983817
ID3	35381585	3.8263e-09	0.925389	-0.938297	0.115551	0.108452	0.0955711	0.0903991	2	0.397304	0.13393	0.301116	9.33383	111.075	2.50715e-13	0.00946723	1.74937e-07
IL16	36399878	6.4562e-18	0.765874	-0.76726	0.314019	0.252828	0.265734	0.217989	2	0.1331	0.295298	0.133669	9.43346	15.5343	0.000610222	0.0328903	7.86153e-09
IL21R	35708998	1.28641e-11	0.891098	-0.887814	0.021978	0.0189123	0.021312	0.0185956	2	0.22694	0.259262	0.0270029	9.27078	5.37041	0.403832	1.25155e-05	0.0143836
ILF3-AS1	36507060	5.02141e-19	1.54779	-1.54933	0.323676	0.256176	0.268065	0.217673	2	0.19975	0.308566	0.191954	9.43598	31.3618	5.85264e-07	3.53102e-05	0.00728577
INIP	35625491	5.9073e-11	1.03276	-1.0325	0.0675991	0.058411	0.0639361	0.0559678	2	0.123575	0.250509	0.0638334	9.29926	7.52115	0.121102	5.78055e-24	5.46814e-11
INPP5F	35744842	6.58662e-12	1.6116	-1.59784	0.00732601	0.00556511	0.00732601	0.00551986	2	0.245498	0.362962	0.0253569	9.26111	35.4866	0.175272	4.75918e-11	0.0143756
INSR	35734918	7.93499e-12	1.87966	-1.87108	0.004662	0.00199077	0.004329	0.00199077	2	0.446411	1.20005	0.0270332	9.25862	112.619	0.0745568	1.43116e-11	0.000326206
IPO7	35875823	5.28193e-13	1.1239	-1.11734	0.0512821	0.0403583	0.04995	0.03882	2	0.153277	0.341539	0.100607	9.28666	27.9981	0.00832501	1.17291e-07	0.00941905
[truncated: 1,843 more rows]
