# Supplementary material for: Integrated single cell analysis of blood and cerebrospinal fluid leukocytes in multiple sclerosis
Source: Nat Commun. 2020 Jan 14;11:247. doi: 10.1038/s41467-019-14118-w (PMC6959356; doi:10.1038/s41467-019-14118-w)
Supplement: Supplementary file 8 — Dataset 7 [file 41467_2019_14118_MOESM8_ESM.xlsx]

## Sheet: (a) upregulated
	stat	pvalue	bayes1	bayes2	mean1	mean2	nonz1	nonz2	clusters	scVI_logFC	norm_logFC	logFC	logCPM	F	PValue	fdr_wil	fdr_edgeR
ABHD2	277679	0.938305	1.53659	-1.53385	0.03	0.019	0.03	0.019	3	0.287614	0.639495	-0.23468	9.15258	2.46406	0.511511	0.000199451	0.0486187
ABHD2	62201	7.9771e-24	1.86796	-1.87001	0.0212	0.014	0.0212	0.014	1	0.338978	0.220173	-0.33148	9.30478	16.8702	0.161095	0.0100923	0.00503064
ABHD2	30084	0.0595947	1.24347	-1.24623	0.0252	0.0208	0.0252	0.0208	9	0.230233	0.153576	-0.178774	9.19155	4.16807	0.41874	0.0296861	0.000180343
AC104820.2	26856	1.46401e-11	2.21441	-2.21461	0.0602	0.0344	0.0526	0.0314	5	0.45869	0.447209	-0.0610875	9.35289	0.280533	0.808135	1.60326e-14	0.0410303
ACAT2	130886	2.04781e-17	3.71819	-3.71258	0.098	0.0658	0.0934	0.0658	7	0.758731	0.42062	-0.0942968	9.42479	0.238692	0.754249	2.03852e-13	0.0494003
ACAT2	77847	4.48787e-12	4.23834	-4.25487	0.1194	0.0388	0.1144	0.0382	1	0.963378	0.881421	-0.858049	9.32777	18.5884	0.0240651	1.05167e-05	0.0104449
ACAT2	125918	0.306151	4.36067	-4.36369	0.1546	0.0742	0.1396	0.0666	0	0.810139	0.831567	-0.753883	9.50883	11.7476	0.0145584	0.00182585	0.00139659
ADAM19	85090	0.766419	0.726799	-0.725935	0.0848	0.0694	0.0746	0.064	6	0.303962	0.396065	-0.92463	9.42807	9.46205	0.0530706	0.00216831	4.40949e-07
ADAMTS17	203978	3.2546e-22	1.30256	-1.30445	0.0016	0	0.0016	0	4	0.320598	inf	-0.00624586	9.01167	-4.36679e-11	1	2.64312e-16	0.031898
ADCK4	209982	1.56749e-19	0.692628	-0.68984	0.0214	0.0044	0.0214	0.0044	4	0.152843	1.74499	-0.21054	9.02283	15.019	0.143839	1.0802e-06	0.0251974
ADPRHL2	129181	1.76917e-18	1.76149	-1.76078	0.0592	0.0254	0.0586	0.0254	7	0.43009	0.796162	-0.167887	9.39562	1.29598	0.556407	8.04631e-10	0.00722971
AKTIP	232334	3.7987e-11	1.22571	-1.22172	0.0978	0.0434	0.089	0.0434	4	0.362231	0.749642	-0.487421	9.07321	5.80605	0.116433	6.22155e-18	0.0198777
ALAD	278178	0.981195	1.1108	-1.10889	0.0258	0.0152	0.0258	0.0152	3	0.28448	0.6156	-0.279928	9.15109	3.06594	0.476866	0.0365766	0.000103599
ALKBH2	215762	4.02966e-17	2.19713	-2.20733	0.0418	0.0128	0.0418	0.0128	4	0.459749	1.22066	-0.179031	9.03395	2.8697	0.43391	0.0342189	0.000201527
ANKDD1A	61273	1.17949e-24	1.1302	-1.13095	0.0136	0.005	0.0136	0.005	1	0.304667	1.17446	-0.341722	9.29773	41.3515	0.0508688	2.24455e-21	0.0134208
ANKDD1A	205915	2.50013e-21	0.758659	-0.756209	0.013	0.0072	0.0118	0.0072	4	0.210082	0.648813	-0.198749	9.01831	23.2416	0.15036	1.80278e-16	0.00655852
ANKRD36C	67849	4.28634e-19	1.47361	-1.47007	0.0684	0.0488	0.0684	0.0442	1	0.414493	0.358916	-0.442586	9.32936	8.63709	0.114855	1.09228e-07	0.00977784
ANKRD36C	124246	0.169714	1.92506	-1.92329	0.1258	0.0652	0.1166	0.06	0	0.585509	0.751582	-1.11732	9.49811	26.9728	0.000362097	1.00485e-09	0.00204662
APEX2	115961	0.00189382	0.953949	-0.954298	0.0226	0.017	0.0226	0.017	0	0.27791	0.289556	-0.193482	9.43832	3.83849	0.459248	0.00460868	1.94937e-08
ARHGAP1	129338	2.22386e-18	0.914132	-0.914848	0.0694	0.0398	0.0694	0.0384	7	0.1575	0.500248	-0.355984	9.40309	4.02404	0.269219	7.65551e-15	0.00675908
ARHGAP22	115453	0.00131505	0.500216	-0.501647	0.0044	0	0.0044	0	0	0.160014	inf	-0.0236643	9.42669	4.36867e-09	0.999947	7.74676e-05	0.00328448
ARHGAP22	118019	2.83825e-26	0.553771	-0.555556	0.0036	0	0.0036	0	7	0.166568	inf	-0.0102935	9.36515	1.53727e-08	0.999944	8.64411e-20	0.000140193
ARHGAP22	204521	5.78949e-22	0.618418	-0.616205	0.0036	0	0.0036	0	4	0.200691	inf	-0.0993565	9.0125	21.9106	0.309945	1.56287e-14	0.0103402
ARNT	119192	2.18865e-25	0.798945	-0.798863	0.0184	0.0162	0.0184	0.0162	7	0.214898	0.214793	-0.0177785	9.37571	9.08598	0.282745	1.32139e-23	0.0497571
ASB6	25715	6.12373e-13	2.33581	-2.33059	0.0304	0.009	0.0304	0.009	5	0.487866	0.929002	-0.0745909	9.33763	1.77385e-08	1	0.0489305	0.0308696
ASTE1	121824	1.87313e-23	1.51836	-1.51474	0.0368	0.0218	0.0368	0.0218	7	0.313075	0.536163	-0.0670588	9.38398	0.467898	0.769532	3.7866e-76	8.52917e-11
ASTE1	217434	1.86599e-16	1.2593	-1.2564	0.0476	0.0274	0.0454	0.0274	4	0.268156	0.561665	-0.0462483	9.04171	0.11878	0.859742	2.18994e-69	0.00215667
ASTE1	30307	0.0781413	1.52005	-1.51879	0.0422	0.027	0.0404	0.027	9	0.284132	0.557673	-0.389365	9.20359	5.15057	0.253235	7.41312e-25	0.0402372
ATG101	232248	3.56616e-11	2.04681	-2.04932	0.0806	0.0176	0.0768	0.0176	4	0.470212	1.52633	-0.564877	9.05903	19.4465	0.00828714	1.07912e-21	0.0441902
ATP11C	63250	6.64101e-23	0.822951	-0.817769	0.0204	0.0096	0.0204	0.0096	1	0.184106	0.420681	-0.148042	9.30042	4.8669	0.484066	2.05209e-07	0.0325782
ATP2A3	67706	3.30481e-19	0.679978	-0.679087	0.057	0.027	0.046	0.0258	1	0.112795	0.430588	-0.493442	9.31661	6.55061	0.224915	5.76661e-09	0.00794972
ATP7A	207664	1.51753e-20	2.10999	-2.10771	0.01	0	0.01	0	4	0.436393	inf	-0.122086	9.0158	15.3317	0.285658	1.0006e-37	9.08011e-19
ATP7A	117473	0.00526953	1.52896	-1.52941	0.015	0.002	0.015	0.002	0	0.344593	1.7976	-0.145924	9.43146	15.0283	0.203616	3.87773e-20	2.87807e-12
ATP7A	277250	0.901569	2.27998	-2.27497	0.0102	0.0038	0.0102	0.0038	3	0.466745	1.21004	-0.100367	9.14139	1.99601	0.678645	1.35081e-17	1.25036e-08
ATRX	140844	7.11274e-12	0.528352	-0.525814	0.277	0.2688	0.2326	0.2304	7	0.133975	0.0280978	-0.96362	9.55217	12.2444	0.00209546	7.36626e-27	0.00616756
AZIN2	205132	1.10235e-21	2.38948	-2.38941	0.0142	0.0086	0.0132	0.0086	4	0.721461	0.649968	-0.13137	9.01955	3.26011	0.55254	3.50154e-16	0.0124069
B3GALT4	128992	1.34217e-18	3.21713	-3.21898	0.0738	0.0324	0.0722	0.0324	7	0.618386	0.904422	-0.318347	9.40136	4.33544	0.270402	5.57873e-16	0.0442595
B3GALT4	221314	5.76948e-15	2.40225	-2.39722	0.066	0.032	0.064	0.032	4	0.515555	0.679741	-0.101506	9.05378	0.762489	0.622497	2.45092e-08	0.00943945
BLOC1S5	128217	4.28125e-19	0.550725	-0.549728	0.0586	0.0306	0.0586	0.0238	7	0.185505	0.642402	-0.192115	9.39564	1.64952	0.506658	3.80116e-15	1.66666e-05
C11orf21	131202	3.19673e-17	1.73124	-1.73595	0.0674	0.0112	0.0674	0.0094	7	0.538698	1.86556	-0.199222	9.39211	7.77321	0.159631	1.82242e-31	6.94698e-07
C11orf21	118678	0.0111493	1.08618	-1.07624	0.0422	0.02	0.0416	0.02	0	0.354603	0.662473	-0.186054	9.44716	3.69175	0.366572	1.87354e-11	9.90868e-05
C11orf21	228555	2.18311e-12	1.44762	-1.44282	0.079	0.0136	0.0712	0.0136	4	0.491759	1.91638	-0.675441	9.05388	24.0408	0.00447732	3.91245e-32	0.000199428
C11orf21	289936	0.213234	1.27393	-1.27727	0.0628	0.0198	0.056	0.0178	3	0.428328	1.11397	-0.343493	9.17357	2.24989	0.408159	2.04768e-08	0.0439554
C11orf21	88596	0.481073	1.14387	-1.1452	0.0562	0.019	0.0546	0.019	6	0.380915	0.891763	-0.446388	9.40437	5.9308	0.215094	0.0012181	0.0201341
C1orf174	218511	4.92254e-16	2.82006	-2.8322	0.071	0.0472	0.0704	0.0472	4	0.583448	0.418358	-0.335849	9.0612	3.61837	0.258883	6.07702e-06	0.000498204
C2orf42	207297	1.04252e-20	0.715045	-0.714309	0.021	0.0128	0.021	0.0128	4	0.281737	0.536982	-0.0245161	9.02325	0.133712	0.889024	1.19349e-19	0.0293627
CAMK2G	129583	3.17362e-18	1.55635	-1.56124	0.0788	0.0464	0.075	0.0408	7	0.291612	0.604407	-0.0672792	9.4065	0.0901494	0.876403	2.83538e-09	4.60199e-05
CAMK2G	78784	1.66575e-11	1.22255	-1.22613	0.1582	0.0576	0.148	0.0576	1	0.240214	0.952932	-0.711829	9.34305	11.8942	0.0457469	7.32502e-05	0.00350978
CAP1	95353	0.000663454	0.548085	-0.546411	0.4478	0.305	0.3614	0.2484	1	0.214823	0.283724	-0.112252	9.52232	0.264398	0.632626	0.00103983	0.0020905
CARM1	115298	0.00117409	0.575109	-0.575104	0.0142	0.0104	0.0142	0.0104	0	0.137908	0.41046	-0.00869518	9.43286	-1.02257e-10	1	0.0180268	0.0463145
CASC3	125035	3.32038e-21	1.01839	-1.01596	0.037	0.0246	0.037	0.0228	7	0.23418	0.228439	-0.311342	9.38747	4.02874	0.338977	0.0438241	0.000407504
CBR1	125622	0.277808	0.871463	-0.873495	0.0874	0.035	0.0874	0.035	0	0.268494	0.821454	-0.771971	9.47279	17.6192	0.0148398	0.0460888	0.0222794
CCL5	193665	0.0686505	1.0221	-1.02189	0.8754	0.1814	0.375	0.1196	7	0.569418	1.47873	-1.98159	9.71618	26.6035	2.90754e-07	6.72732e-21	0.0356742
CCR2	123176	1.7137e-22	2.30271	-2.30565	0.0236	0	0.021	0	7	0.938261	inf	-0.165417	9.37339	10.5454	0.193085	6.66394e-17	0.0117898
CCZ1	76504	6.44677e-13	0.858005	-0.857712	0.1684	0.1092	0.1518	0.0994	1	0.159157	0.336951	-0.0547526	9.378	0.066043	0.853209	1.12304e-05	0.00594335
CCZ1	147419	7.67805e-09	1.08423	-1.08408	0.1898	0.1084	0.167	0.1064	7	0.220604	0.443043	-0.280058	9.47071	1.22271	0.394092	5.38819e-06	0.0144043
CCZ1	4859	0.93504	1.03278	-1.03878	0.206	0.0604	0.1712	0.0604	10	0.188842	1.37618	-1.45927	9.60056	15.4327	0.00793752	0.00011979	0.0189483
CDC23	122175	3.34344e-23	0.660722	-0.663484	0.0214	0.0082	0.0214	0.0082	7	0.294379	0.7342	-0.0931755	9.37517	7.29773	0.332813	3.07488e-35	4.44617e-05
CDK19	118450	0.0097186	0.842689	-0.849156	0.0272	0.0132	0.0272	0.0132	0	0.250996	0.523715	-0.440002	9.44114	27.8453	0.0225135	0.0205557	0.0418287
CEP41	205864	2.37079e-21	0.609021	-0.606294	0.0114	0.0022	0.0114	0.0022	4	0.188379	2.11754	-0.299695	9.01708	44.2847	0.0495515	0.0436416	0.0180624
CH17-189H20.1	125097	0.232052	0.835066	-0.84023	0.264	0.2202	0.228	0.1996	0	0.238276	0.205592	-0.918448	9.59034	12.604	0.00221235	6.89694e-39	1.26891e-08
CH17-189H20.1	152101	5.54793e-07	1.01489	-1.01451	0.2556	0.1608	0.2264	0.1482	7	0.258787	0.436293	-0.857967	9.50705	10.5733	0.00775621	8.65726e-38	1.50479e-12
CH17-189H20.1	236408	6.86613e-10	0.590381	-0.584305	0.2056	0.1844	0.1904	0.173	4	0.167089	0.0411758	-0.477564	9.1467	3.59776	0.117208	2.23807e-33	1.33956e-10
CH17-340M24.3	211613	7.80564e-19	2.15419	-2.16241	0.0218	0.0152	0.0218	0.0152	4	0.366496	0.120895	-0.0436248	9.02532	0.166317	0.873393	2.86259e-08	0.0183676
CHCHD2	178722	0.526327	0.624043	-0.624081	1.3154	1.1568	0.7448	0.6932	7	0.0809417	0.0842252	-0.347166	10.0628	3.10416	0.0783399	0.000173011	1.02529e-05
CHCHD2	114747	0.623102	0.957826	-0.961209	1.4138	1.056	0.7478	0.664	1	0.130826	0.18007	-0.123778	9.9316	0.266853	0.605536	7.3667e-16	1.63218e-07
CHCHD2	52949	0.000552667	0.950546	-0.947086	1.6392	0.9966	0.8006	0.6372	5	0.122619	0.354583	-0.407485	9.94418	1.69555	0.193201	0.000575421	0.000373989
CHIC2	85500	0.49096	5.35441	-5.343	0.1396	0.0406	0.1326	0.0392	2	0.811732	1.33757	-1.20294	9.36796	8.48032	0.0853034	0.0454424	8.2485e-06
CHIC2	32946	1.24551e-05	5.77203	-5.7912	0.1654	0.0378	0.1654	0.0364	5	0.766278	1.35199	-1.03856	9.36481	17.6073	0.0277233	0.0302555	4.38757e-08
CHIC2	68151	7.40354e-19	6.4567	-6.40305	0.0656	0.0348	0.0656	0.0348	1	0.824198	0.621587	-0.60137	9.3204	12.4322	0.0849515	7.04837e-08	3.68564e-20
CHIC2	144302	3.22891e-10	5.39055	-5.39028	0.1266	0.0368	0.1192	0.0368	7	0.814852	1.22833	-0.213491	9.42598	1.2147	0.497353	0.000443598	1.83736e-12
CLK1	93750	0.000194337	2.72798	-2.7161	0.2858	0.1362	0.251	0.1258	1	0.508765	0.557139	-0.430346	9.40393	1.99596	0.269997	1.17637e-17	0.0453639
COQ9	213308	4.00585e-18	0.600196	-0.600306	0.0354	0.0142	0.035	0.0142	4	0.155748	0.903148	-0.376279	9.03228	9.84372	0.170941	0.00764813	0.0292898
COQ9	124330	1.09077e-21	0.65204	-0.656839	0.0314	0.0098	0.0314	0.0098	7	0.143054	1.03391	-0.171251	9.38043	3.05413	0.464353	0.00196768	0.0285658
DCLRE1C	120361	0.0288236	1.97622	-1.97722	0.0562	0.0248	0.0532	0.0248	0	0.514429	0.948902	-0.437131	9.45803	15.4083	0.0287513	0.00134654	0.000228235
DENND4B	219436	1.1203e-15	1.37798	-1.37814	0.0488	0.0336	0.0488	0.0306	4	0.310185	0.287101	-0.221976	9.04368	3.80611	0.31317	3.91911e-28	0.000366131
DIAPH2	117307	8.06824e-27	0.636293	-0.632159	0.0242	0.0268	0.0226	0.0236	7	0.164909	0.0260631	-0.0171891	9.38094	0.576122	0.765862	2.28687e-23	0.0237192
DIP2A	124949	2.90083e-21	1.93733	-1.9325	0.0564	0.0354	0.0494	0.0336	7	0.450526	0.460077	-0.347946	9.39733	4.2055	0.279461	9.30473e-13	0.0435321
DIP2A	225015	1.29356e-13	1.48583	-1.479	0.075	0.0382	0.0726	0.035	4	0.367685	0.57057	-0.602564	9.05792	11.9613	0.0420924	1.32717e-09	0.000139376
DKC1	229898	6.14011e-12	0.996475	-0.998882	0.1032	0.048	0.0924	0.0454	4	0.313833	0.740358	-0.245729	9.07215	2.03794	0.367864	1.44411e-17	0.00695171
DNAJB14	123916	0.149256	0.773378	-0.775792	0.1516	0.088	0.1426	0.088	0	0.195978	0.658466	-0.808807	9.51394	15.1959	0.00562537	0.0197812	0.0263394
DOCK10	136602	4.28124e-14	1.16116	-1.15869	0.124	0.0704	0.1186	0.069	7	0.238393	0.598068	-0.401998	9.43664	3.22068	0.22189	7.9269e-11	0.00513206
DPP7	251461	5.79178e-06	1.0629	-1.06189	0.326	0.277	0.2698	0.2448	4	0.16822	0.128223	-0.76282	9.22603	7.86602	0.0103401	2.93238e-12	0.00264468
DRAM2	228426	1.97452e-12	0.847351	-0.845483	0.1274	0.1022	0.1244	0.0918	4	0.159346	0.237692	-0.818495	9.10234	15.0184	0.00492891	4.69393e-21	0.017107
DVL3	119253	2.43149e-25	0.993012	-0.996336	0.0176	0.0106	0.0176	0.0106	7	0.288343	0.529071	-0.108628	9.3734	1.69881	0.652518	5.63085e-12	0.0269395
EFNA4	68502	1.39097e-18	1.86085	-1.86246	0.0492	0.0094	0.0492	0.0084	1	0.546318	1.61131	-0.164095	9.30313	7.27539	0.390755	2.14474e-05	0.00505771
ELOVL5	75563	1.5863e-13	1.58846	-1.58515	0.1442	0.0664	0.1244	0.0582	1	0.360417	0.627318	-1.23301	9.34628	36.2291	0.000211829	5.45414e-08	6.64262e-06
EXOSC4	66299	2.44917e-20	2.32589	-2.32642	0.0436	0.0148	0.0436	0.014	1	0.512956	0.867448	-0.0979044	9.30697	1.30159	0.67868	2.81016e-21	0.0459966
FAM126A	124047	6.95094e-22	1.09223	-1.09716	0.0242	0.0114	0.0242	0.0114	7	0.251398	0.589141	-0.154125	9.3781	3.19986	0.518022	6.71396e-07	8.05688e-10
FAM210A	123740	4.25313e-22	1.28946	-1.2918	0.0312	0.0128	0.0312	0.0112	7	0.343313	0.888206	-0.453842	9.37988	26.3139	0.0286246	1.76505e-22	0.0178103
FAM53B	203361	1.68442e-22	0.577893	-0.573672	0.016	0.0164	0.0152	0.0164	4	0.0748579	0.135455	-0.197525	9.02159	17.694	0.153854	1.50677e-12	0.0269684
FAM76B	123010	1.3093e-22	0.966788	-0.969789	0.0392	0.033	0.0376	0.033	7	0.207947	0.0838069	-0.305727	9.39096	4.31516	0.310738	5.13235e-11	0.0272725
FBXW5	151227	2.60646e-07	2.7175	-2.71627	0.1726	0.0674	0.1624	0.0642	7	0.532174	0.905624	-0.887495	9.45063	16.6615	0.00468092	1.11397e-28	4.19473e-11
FBXW5	32318	3.9292e-06	4.61064	-4.60425	0.1878	0.0666	0.1774	0.061	5	0.747686	0.993654	-0.804062	9.38671	7.15115	0.101043	8.46408e-12	0.000371533
FBXW5	84735	0.637478	4.02188	-4.02855	0.1686	0.0768	0.1542	0.0736	2	0.795677	0.804966	-1.09519	9.38722	5.69495	0.116618	0.000419005	9.65792e-05
FBXW5	86783	0.852078	1.75933	-1.75501	0.2068	0.1708	0.1764	0.1582	6	0.358014	0.201719	-0.487338	9.50388	1.50003	0.329232	0.00025754	1.15819e-07
FBXW5	254233	2.30889e-05	1.71971	-1.7185	0.2592	0.1568	0.2272	0.143	4	0.351292	0.559903	-0.668746	9.17455	6.569	0.0292628	4.20868e-28	4.1558e-18
FGF9	116114	0.00210934	0.567598	-0.563654	0.0074	0	0.0074	0	0	0.197393	inf	-0.181715	9.42735	29.8568	0.198166	0.00125585	5.23887e-09
FGF9	59843	0.00763812	0.771383	-0.77431	0.0106	0.0058	0.008	0.0058	8	0.271628	0.481447	-0.121649	9.00265	4.43831	0.514657	0.0121461	1.56237e-09
FGF9	119024	1.63719e-25	0.84345	-0.844633	0.005	0.0022	0.005	0.0022	7	0.276951	0.456369	-0.127195	9.36693	22.2212	0.258134	7.39208e-28	1.23788e-11
FLT3LG	323633	0.000944739	0.939296	-0.943984	0.7912	0.4642	0.5306	0.356	4	0.264838	0.472121	-0.555439	9.44861	4.71968	0.0299529	9.62731e-11	0.0200047
FRY	120990	4.66614e-24	0.67611	-0.678169	0.0158	0.0022	0.0144	0.0022	7	0.300152	1.95655	-0.194389	9.37105	14.7689	0.186637	1.21365e-10	0.0379773
GALNT1	118990	1.54364e-25	1.3334	-1.33174	0.0158	0.0166	0.0158	0.0166	7	0.322408	0.0916315	-0.180267	9.3763	3.56216	0.551174	9.6767e-24	0.00187461
GALNT1	206925	7.11405e-21	1.02343	-1.02454	0.0172	0.0134	0.0172	0.0112	4	0.256071	0.299727	-0.381938	9.02243	35.9223	0.036554	2.63513e-28	0.0403216
GALNT10	63129	5.21247e-23	0.576558	-0.573124	0.0246	0.009	0.0246	0.009	1	0.153589	0.953081	-0.0717346	9.30044	-2.8551e-08	1	1.60153e-22	0.0110838
GALNT11	125234	4.53534e-21	1.60849	-1.61133	0.0454	0.0308	0.044	0.0308	7	0.38506	0.402314	-0.126487	9.39152	2.00659	0.490477	1.94334e-33	6.37206e-34
GALNT11	274708	0.690705	1.05178	-1.04692	0.0556	0.0518	0.0534	0.0518	3	0.297042	0.176443	-0.61733	9.17165	4.27096	0.262014	5.77855e-73	3.15615e-11
GALNT11	212464	1.78171e-18	0.958081	-0.95767	0.0452	0.0314	0.0436	0.0314	4	0.276782	0.366598	-0.425915	9.04044	18.1901	0.0294935	7.6148e-47	2.46037e-55
GALNT11	85873	0.941566	0.628553	-0.626245	0.0592	0.055	0.0592	0.055	6	0.19348	0.0592133	-0.483545	9.41322	5.48337	0.186769	1.57814e-28	1.21463e-13
GALNT11	60595	0.0160628	0.798922	-0.800464	0.0606	0.0552	0.0578	0.0552	8	0.234755	0.0771628	-0.0879214	9.03695	2.32439	0.407754	3.95221e-19	1.82527e-08
GALNT11	118130	0.00798674	0.8591	-0.858986	0.0522	0.0272	0.0522	0.0272	0	0.252362	0.745174	-0.245079	9.45669	3.03178	0.361875	3.15216e-32	4.94672e-45
GATM	277096	0.888429	0.565904	-0.5644	0.002	0	0.002	0	3	0.33329	inf	-0.026499	9.13557	1.45294	0.825074	6.46894e-76	0.00268074
GBA	78344	0.178303	0.639493	-0.638989	0.0396	0.007	0.034	0.007	2	0.152294	1.6421	-0.210602	9.32762	3.24596	0.544605	2.90285e-12	4.97418e-07
GBP3	31542	8.71624e-07	2.6689	-2.67137	0.1264	0.0356	0.1176	0.0356	5	0.538055	1.03082	-0.721653	9.36004	17.2613	0.0363324	9.21429e-08	1.17145e-05
GBP3	117774	0.00638923	1.23393	-1.24158	0.056	0.0512	0.0528	0.0492	0	0.330608	0.0403205	-0.275635	9.46669	2.78661	0.335956	4.20623e-12	4.32543e-22
GGACT	119532	3.92939e-25	1.9907	-1.99061	0.0116	0.0052	0.0116	0.0052	7	0.554242	0.958219	-0.0857625	9.37045	11.1589	0.347856	0.000100273	0.0228195
GGCX	213895	7.003e-18	0.542865	-0.546362	0.0418	0.0244	0.0404	0.0222	4	0.101076	0.563794	-0.0787125	9.03885	0.409151	0.752858	3.39657e-11	1.44261e-07
GHRL	119739	0.0205573	0.904618	-0.906874	0.0336	0.0018	0.0336	0.0018	0	0.295178	3.0732	-0.280173	9.43761	18.9131	0.0741259	0.00117033	3.07892e-07
GLUD1	124511	1.45346e-21	0.57899	-0.576314	0.0424	0.0272	0.0408	0.0272	7	0.210796	0.481602	-0.248007	9.39038	3.11519	0.392612	0.00114314	0.00953879
GMCL1	67544	2.45908e-19	1.01515	-1.01478	0.086	0.0436	0.0758	0.0436	1	0.250024	0.575222	-0.68957	9.32674	12.1732	0.0642572	3.39796e-07	0.00488263
GPC2	203402	1.76002e-22	0.547132	-0.549636	0.0116	0.0098	0.0116	0.0098	4	0.150716	0.298062	-0.0435088	9.01912	0.378609	0.851018	1.59934e-06	0.00216861
HBEGF	213775	6.24933e-18	2.47171	-2.47135	0.0282	0	0.0248	0	4	1.16184	inf	-0.0239376	9.02568	6.00855	0.323657	2.43974e-15	0.0358293
HELQ	217171	1.46941e-16	1.96811	-1.97006	0.0406	0.0076	0.0386	0.0076	4	0.34586	1.78565	-0.217134	9.03434	11.8461	0.113602	0.00490602	0.000530768
HELQ	126473	3.08629e-20	2.21567	-2.21554	0.0454	0.0144	0.043	0.0144	7	0.364245	1.12062	-0.186222	9.38688	1.88894	0.529005	2.70345e-05	0.0096526
HIP1R	115897	0.00180982	0.617929	-0.618177	0.0138	0.0076	0.0138	0.0076	0	0.189734	0.641704	-0.000106469	9.43216	6.02265e-12	0.999998	3.47963e-05	1.10703e-37
HIST1H4C	132816	0.674805	1.73563	-1.72907	0.3364	0.198	0.2684	0.1636	0	0.410662	0.580947	-1.07097	9.61551	15.6073	0.000396212	0.00324825	0.0267786
HSPBAP1	126119	1.79185e-20	1.56171	-1.56182	0.0372	0.01	0.0372	0.01	7	0.5473	1.28162	-0.121285	9.38279	8.66223	0.201146	1.67626e-12	0.0145629
HSPBAP1	66052	1.53845e-20	1.25871	-1.26036	0.058	0.014	0.058	0.0126	1	0.434411	1.47833	-0.0101073	9.30749	2.56988	0.55938	2.28699e-13	0.0296689
IMP3	164089	0.00238783	1.39325	-1.39719	0.3458	0.187	0.2944	0.1626	7	0.214069	0.600067	-0.258021	9.54307	0.938812	0.393792	4.28403e-18	0.0435487
ITGAL	69519	8.41051e-18	1.68955	-1.68501	0.0938	0.0448	0.0832	0.0444	1	0.44457	0.684699	-0.611141	9.33105	8.73399	0.105415	6.85008e-24	0.0265252
JADE1	227392	8.76668e-13	1.64188	-1.6408	0.0952	0.0468	0.0886	0.045	4	0.327267	0.67293	-0.32469	9.06742	3.12264	0.269066	1.00092e-08	0.0425841
JAKMIP1	121890	2.08926e-23	1.599	-1.60266	0.02	0.0036	0.02	0.0036	7	0.688758	1.65023	-0.678817	9.37283	76.323	0.00507895	6.96112e-13	0.0423782
KEAP1	211827	9.61362e-19	0.582864	-0.58343	0.0314	0.0116	0.0314	0.0116	4	0.239465	0.928771	-0.410233	9.02779	26.093	0.0363691	1.0003e-13	0.0435296
KIAA0100	122727	8.2607e-23	1.30547	-1.30532	0.0246	0.0074	0.0246	0.0074	7	0.326889	1.04568	-0.420416	9.37574	30.0946	0.0471373	6.62654e-19	0.0030624
KIAA1109	132085	1.09407e-16	2.24828	-2.24805	0.077	0.0366	0.0716	0.0366	7	0.452376	0.653277	-0.284704	9.40715	3.32142	0.302128	5.04388e-25	0.0198036
KIF3A	114745	0.000777191	0.663333	-0.666872	0.0428	0.0388	0.0428	0.0388	0	0.119559	0.131106	-0.165516	9.4533	1.64149	0.528293	4.52499e-13	9.29183e-12
KIF3A	120582	2.34814e-24	0.899431	-0.901664	0.0422	0.0366	0.0406	0.0348	7	0.138924	0.212321	-0.489383	9.38977	21.6059	0.0228068	1.16645e-20	0.00939124
KLC1	67132	1.1541e-19	0.655455	-0.653817	0.0622	0.0268	0.0578	0.0268	1	0.180933	0.737453	-0.0410598	9.31609	0.059147	0.910315	4.46436e-06	1.81359e-16
KLF11	29699	0.036192	0.6334	-0.633405	0.0072	0.0098	0.0072	0.0098	9	0.220104	0.406041	-0.644044	9.18202	19.4728	0.0630718	0.0488958	0.00944941
KLF6	103765	0.0864497	0.866419	-0.863625	0.4326	0.2282	0.3492	0.1844	1	0.256028	0.501993	-0.0366832	9.47003	0.00102399	0.983997	2.2855e-08	0.000527922
KLF6	39338	0.0615689	0.79943	-0.798916	0.473	0.2376	0.3342	0.1896	5	0.235924	0.625516	-0.824155	9.50922	4.27609	0.063248	1.00387e-05	0.0254976
KLHDC1	207242	9.85353e-21	1.20995	-1.20641	0.0096	0.0074	0.0096	0.0074	4	0.307504	0.170421	-0.216432	9.01705	26.5219	0.142057	1.73938e-39	0.000548428
KLHL42	85216	0.79405	0.57792	-0.573856	0.018	0.0188	0.018	0.0188	6	0.133312	0.21465	-0.147563	9.38591	3.63241	0.498645	1.67273e-19	2.8703e-10
LAMTOR5	132986	0.649017	1.46437	-1.47132	0.3804	0.263	0.3294	0.2214	0	0.217243	0.426198	-0.25292	9.64193	1.06968	0.349134	0.0128357	0.0224414
LAX1	119663	0.0197051	1.82667	-1.83379	0.0572	0.019	0.0528	0.019	0	0.500534	1.18681	-0.122841	9.45542	0.760959	0.654451	0.0125956	0.0137362
LEO1	24515	1.75997e-14	0.541989	-0.543678	0.0192	0.0134	0.0192	0.0134	5	0.191502	0.367633	-0.502508	9.34004	23.3473	0.0917541	5.18865e-06	0.00636547
LFNG	119623	0.019269	1.71706	-1.71585	0.032	0	0.0304	0	0	0.609987	inf	-0.291025	9.43904	15.2664	0.0722853	0.0058178	0.0488226
LINC00426	122277	3.95409e-23	1.13871	-1.13957	0.0484	0.028	0.0462	0.026	7	0.365762	0.646607	-0.581804	9.38922	19.3882	0.036968	1.6518e-11	0.0272725
LINC00847	120941	0.0389655	1.44731	-1.45382	0.0512	0.0124	0.0502	0.0124	0	0.373138	1.38418	-0.155534	9.44999	1.43631	0.546997	0.0261894	0.00902122
LL22NC03-2H8.5	209204	7.20916e-20	1.50514	-1.50489	0.0182	0.004	0.0176	0.004	4	0.716498	1.20573	-0.366853	9.01995	38.0247	0.0444709	2.26372e-13	0.00249925
LRRC59	124747	2.11051e-21	1.40347	-1.39972	0.0424	0.032	0.0406	0.0262	7	0.298857	0.255473	-0.0220009	9.38971	0.160527	0.833532	1.23109e-21	0.034718
LSS	30609	0.110472	1.10703	-1.10578	0.0216	0	0.0216	0	9	0.362934	inf	-0.30628	9.18681	8.27091	0.273053	1.80352e-05	0.0065182
LSS	116417	0.00260389	0.881039	-0.884971	0.0096	0.005	0.0096	0.005	0	0.278764	0.647389	-0.2098	9.43073	25.119	0.157542	1.42719e-07	0.000164836
LSS	26509	5.69234e-12	1.24539	-1.24336	0.0304	0.0064	0.0304	0.0064	5	0.447702	1.40679	-0.317081	9.33599	11.4696	0.220984	0.0317168	0.00826422
LSS	77048	0.0864254	1.47753	-1.47174	0.0288	0.007	0.0288	0.0062	2	0.500748	1.64466	-0.222149	9.32684	3.08318	0.529139	7.60974e-11	0.00882671
LSS	119111	1.90296e-25	1.01212	-1.01417	0.011	0.0076	0.011	0.0076	7	0.353924	0.153888	-0.0264758	9.37104	0.145829	0.89355	3.47593e-06	3.57188e-11
LSS	61208	0.0281348	0.850729	-0.84631	0.0234	0	0.0234	0	8	0.287471	inf	-0.227728	9.00556	5.60463	0.381781	0.0168022	0.00153132
LZTS2	61291	1.22444e-24	0.976528	-0.973756	0.014	0.004	0.014	0.004	1	0.336196	1.61644	-0.327101	9.29663	44.7123	0.113321	2.72984e-17	0.0341934
MAP3K1	76251	4.43726e-13	1.99504	-1.9985	0.1064	0.0288	0.0946	0.0266	1	0.595423	1.05676	-0.902891	9.32136	20.7047	0.0299216	8.13895e-16	0.0229747
MAP4K2	126715	4.4671e-20	1.2463	-1.24846	0.0768	0.063	0.0756	0.0582	7	0.193637	0.325499	-0.248207	9.4111	4.12824	0.240837	2.32331e-09	0.0342123
MAP4K5	207088	8.41252e-21	0.809598	-0.808536	0.0226	0.0204	0.0226	0.0204	4	0.153843	0.0289896	-0.441468	9.02697	18.7355	0.0883611	3.78939e-08	0.0327872
MESDC2	243376	6.22656e-08	0.688598	-0.691582	0.1922	0.1324	0.1714	0.1168	4	0.176094	0.355484	-0.355966	9.13751	2.12313	0.238606	7.30636e-13	0.0329244
MKNK2	130989	2.36843e-17	2.4324	-2.4321	0.0632	0.0136	0.06	0.0136	7	0.579574	1.47025	-0.306362	9.39269	4.03681	0.313509	5.26466e-19	0.0359712
MRPL4	285424	0.448459	0.67559	-0.671466	0.1036	0.077	0.0908	0.0736	3	0.119086	0.305757	-0.0462956	9.20466	0.010715	0.941022	4.02895e-12	0.00811641
MRPL4	76999	1.32909e-12	1.32392	-1.32152	0.1346	0.0602	0.1254	0.058	1	0.251819	0.597117	-0.376486	9.3426	1.90056	0.387244	1.12526e-33	3.43118e-16
MRPL4	118233	0.00851136	1.12562	-1.12158	0.1018	0.0746	0.0922	0.0718	0	0.19282	0.27163	-0.180096	9.48391	1.10528	0.505732	1.26856e-15	1.61909e-13
MRPL4	230082	7.06317e-12	0.999613	-1.00067	0.12	0.0796	0.116	0.0754	4	0.185821	0.415186	-0.15015	9.08815	0.592672	0.590534	3.60783e-53	1.76166e-23
MRPL4	66242	0.650009	1.12707	-1.1179	0.1614	0.1048	0.1538	0.0982	8	0.193961	0.355793	-0.3416	9.08811	0.866394	0.499966	1.71389e-13	3.65624e-05
MRPL4	77602	0.119467	1.02973	-1.03147	0.085	0.08	0.085	0.0768	2	0.190398	0.0428849	-0.390674	9.3718	2.19786	0.363044	5.09812e-08	0.00451402
MRPS9	126094	1.72413e-20	0.864218	-0.861469	0.0526	0.0252	0.0492	0.0252	7	0.189156	0.741241	-0.625646	9.39559	14.7459	0.0495721	0.0095538	0.0177339
MSANTD4	60097	0.00988624	1.38658	-1.3928	0.016	0.0092	0.016	0.0092	8	0.306623	0.639994	-0.0298209	9.00654	1.72688e-11	0.999997	0.000664866	0.0403345
MSC	119635	4.6887e-25	1.34895	-1.34659	0.0094	0	0.0094	0	7	0.663188	inf	-0.0191347	9.3669	7.95007	0.470541	7.49073e-32	0.00326024
MSC-AS1	118734	9.90144e-26	1.21852	-1.21938	0.0048	0.0024	0.0048	0.0024	7	0.505711	0.433417	-0.0497151	9.36632	10.0214	0.480445	4.47465e-26	0.0422591
MT1E	128761	0.668244	0.769118	-0.772615	0.119	0.0136	0.0872	0.0136	0	0.43753	1.93762	-0.134255	9.48261	2.5244	0.298832	0.000579069	0.00952992
MT1E	221958	1.0026e-14	1.03154	-1.03092	0.0802	0.0202	0.0556	0.0186	4	0.584293	1.3647	-0.256022	9.06047	1.72838	0.407611	9.30928e-22	2.70363e-08
MT1E	68868	2.67073e-18	1.06197	-1.06278	0.0716	0.012	0.066	0.011	1	0.583157	1.72445	-0.157053	9.30639	2.65725	0.563182	3.21378e-22	2.20371e-06
MTFR1	276343	0.824686	0.979297	-0.981704	0.012	0.0102	0.012	0.0102	3	0.292914	0.628009	-0.115025	9.14176	2.22795	0.65055	8.19158e-107	2.1806e-208
MTFR1	59978	0.0087684	1.31242	-1.30829	0.0088	0	0.0088	0	8	0.405992	inf	-0.0482782	9.00074	1.12992e-09	0.999973	7.18586e-82	1.26196e-187
MTFR1	120607	2.44937e-24	1.27911	-1.27925	0.0128	0	0.0128	0	7	0.383558	inf	-0.206235	9.36869	18.8833	0.162358	6.11678e-121	6.78238e-247
MTFR1	61910	4.39681e-24	1.47968	-1.47756	0.0108	0.0078	0.0108	0.0078	1	0.455391	0.126673	-0.198062	9.29879	7.0736	0.49477	2.13046e-86	2.83999e-74
MTFR1	115090	0.00100681	1.2197	-1.22212	0.0076	0.0026	0.0076	0.0026	0	0.369641	1.89238	-0.207842	9.42804	32.9953	0.161103	4.99638e-118	2.19960803e-315
MTFR1	30354	0.082596	1.70418	-1.70489	0.0156	0.0052	0.0156	0.0052	9	0.52004	1.20812	-0.00727319	9.18679	1.81803	0.608384	4.84935e-61	2.43966e-182
MTFR1	76307	0.0541927	1.69884	-1.70111	0.0222	0.0052	0.0222	0.0052	2	0.506878	1.71277	-0.20522	9.32282	3.90653	0.559627	6.58659e-86	2.67629e-146
MTFR1	207785	1.7169e-20	0.92215	-0.92207	0.0156	0.004	0.0156	0.004	4	0.27581	1.48866	-0.103987	9.01912	11.8223	0.283536	3.98083e-141	1.21026e-236
MTMR14	220476	2.79072e-15	1.1285	-1.12932	0.085	0.0532	0.0834	0.0532	4	0.222096	0.508299	-0.166143	9.06311	0.718741	0.605128	3.56671e-10	3.91329e-25
MTMR14	133091	4.33345e-16	1.72304	-1.72217	0.073	0.0264	0.072	0.0264	7	0.312541	0.952402	-0.379924	9.40253	5.44978	0.207509	0.000307175	1.15909e-11
MTRF1	120685	2.79381e-24	1.60205	-1.59836	0.0118	0.006	0.0118	0.006	7	0.343242	0.145446	-0.251988	9.37105	11.6427	0.30947	0.0127544	0.0103555
MVD	225485	1.89831e-13	2.99301	-3.00052	0.091	0.0458	0.0824	0.044	4	0.707312	0.684322	-0.484796	9.06668	5.92883	0.123894	1.10531e-25	0.016603
MVD	65994	1.37884e-20	3.94052	-3.94521	0.0648	0.037	0.0588	0.0364	1	0.8978	0.527737	-0.0937278	9.31925	0.16932	0.845922	9.63683e-28	0.0423916
NAA50	223929	5.27987e-14	0.737231	-0.737305	0.0598	0.0174	0.0592	0.0174	4	0.282508	1.19264	-0.167158	9.04569	3.0425	0.373208	4.25891e-09	0.0403216
NAA50	132375	1.63144e-16	1.1643	-1.16298	0.0718	0.0248	0.0718	0.0248	7	0.401616	0.99581	-0.182986	9.39958	3.93687	0.304745	4.60754e-08	0.0282189
NEAT1	188814	0.305883	0.883937	-0.880158	1.1342	0.772	0.5926	0.491	7	0.242254	0.368192	-1.27575	9.93484	22.8002	2.01262e-06	6.40536e-07	1.29553e-06
NKIRAS1	119526	3.88913e-25	0.884052	-0.883412	0.0104	0	0.0104	0	7	0.223562	inf	-0.0266389	9.36752	1.17036e-10	0.999991	0.00173029	8.96384e-06
NKIRAS1	24615	2.38539e-14	0.500609	-0.501327	0.0158	0.0074	0.0158	0.0074	5	0.124119	0.679428	-0.0536792	9.33523	1.34291	0.772317	0.00204277	0.0101451
NPHP3	27467	7.39369e-11	1.51176	-1.51535	0.069	0.0336	0.069	0.0326	5	0.400246	0.594013	-0.0583987	9.35607	-6.5037e-08	1	7.43249e-07	0.0111302
NT5C	132575	0.71202	1.69992	-1.70547	0.1606	0.0654	0.1544	0.0616	0	0.426321	0.918062	-0.51441	9.51286	5.53029	0.0989092	0.00386976	0.0143566
NUDT22	224361	7.55338e-14	1.27167	-1.26812	0.1148	0.1002	0.108	0.0978	4	0.217596	0.0964514	-0.0199703	9.09132	0.0100246	0.945986	2.71141e-18	0.0257176
NUDT4	60004	0.00900251	0.716802	-0.718686	0.0662	0.0596	0.0662	0.0596	8	0.240479	0.0944031	-0.815623	9.04371	10.3757	0.060695	0.0113933	0.0188191
PARP16	207308	1.05435e-20	0.820194	-0.820365	0.0262	0.0174	0.0262	0.0174	4	0.264645	0.488347	-0.279635	9.0253	19.7333	0.0877549	1.12522e-06	0.000563072
PARP16	115457	0.00131889	1.05291	-1.05524	0.0252	0.023	0.0252	0.023	0	0.303114	0.0814848	-0.00554283	9.44028	5.361	0.365844	2.06032e-07	1.52819e-05
PCGF6	210916	3.94558e-19	1.16357	-1.16961	0.0334	0.013	0.0322	0.013	4	0.359489	1.03204	-0.118266	9.02904	1.68392	0.585125	2.12342e-17	0.00807953
PCID2	225671	2.20792e-13	0.504527	-0.505363	0.102	0.057	0.0964	0.055	4	0.165884	0.647539	-0.684752	9.07712	10.6998	0.0312846	6.79313e-10	0.00102412
PHLDA1	206970	7.45128e-21	1.43099	-1.4302	0.012	0.0016	0.012	0.0016	4	0.44589	2.07091	-0.0515499	9.01664	7.26759	0.437953	2.97185e-21	0.00698687
PIKFYVE	119677	0.0198597	0.794953	-0.798945	0.0462	0.0176	0.0444	0.0176	0	0.230795	0.911624	-0.0809772	9.45128	0.54298	0.720424	0.00445532	0.0474009
PLD6	60817	0.0197703	0.54007	-0.53492	0.0202	0.0042	0.0202	0.0042	8	0.415736	1.98381	-0.205661	9.00553	5.11851	0.398359	8.75224e-07	8.31912e-05
PLD6	63089	4.81076e-23	0.806837	-0.808319	0.021	0.008	0.021	0.007	1	0.578635	0.984198	-0.489513	9.29988	27.3634	0.101151	3.41634e-11	2.70285e-10
PLD6	87897	0.613684	0.524042	-0.52477	0.023	0.003	0.023	0.003	6	0.449042	2.11702	-0.172497	9.38335	3.91638	0.452168	3.67498e-12	0.000114828
PLD6	26043	1.55595e-12	0.771406	-0.771637	0.0252	0.0064	0.0252	0.0064	5	0.550785	1.02856	-0.0531141	9.33602	3.79618e-09	0.999951	5.74165e-07	0.00186085
PLOD3	213542	5.00736e-18	0.63324	-0.634228	0.0384	0.0156	0.0382	0.0156	4	0.103654	1.07724	-0.170812	9.03465	2.83248	0.461841	0.0352446	0.0293475
POC5	120802	3.40233e-24	0.875415	-0.875421	0.0166	0.0104	0.0166	0.009	7	0.215291	0.499002	-0.249325	9.37519	17.6614	0.121279	3.62228e-22	2.94345e-06
POLR1D	305444	0.183349	1.53549	-1.53052	0.7716	0.4912	0.5314	0.3846	4	0.25459	0.417934	-0.288629	9.43809	1.31208	0.252175	3.47107e-22	0.000264268
POLR3GL	262788	0.000955418	1.70748	-1.70289	0.3662	0.2674	0.3152	0.2274	4	0.183903	0.263738	-0.281742	9.2342	1.20921	0.315553	3.05043e-19	0.000261299
PPM1K	34296	0.000122312	0.966525	-0.963159	0.2148	0.1012	0.2056	0.0922	5	0.218514	0.62747	-0.685811	9.41221	3.42767	0.189861	4.40546e-07	4.90965e-60
PPM1K	79160	2.79207e-11	0.934093	-0.933661	0.1678	0.1052	0.151	0.0968	1	0.212963	0.246107	-0.184976	9.3728	0.481552	0.617569	0.0001922	1.53829e-98
PPM1K	65228	0.421067	1.04139	-1.03814	0.209	0.1246	0.1806	0.106	8	0.223067	0.60027	-0.475047	9.1171	1.43506	0.341362	0.000383911	2.85766e-96
PPM1K	144432	3.70404e-10	1.17374	-1.16952	0.1816	0.0852	0.1604	0.0778	7	0.247514	0.828141	-0.351016	9.46291	2.07732	0.282178	5.42362e-16	3.96048e-180
PPM1N	28205	4.85272e-10	1.5922	-1.59123	0.0686	0.0254	0.0686	0.0254	5	0.386401	0.827877	-0.0224925	9.35365	0.210146	0.835693	2.69533e-06	3.21009e-07
PPM1N	4485	0.43841	1.64223	-1.64111	0.0348	0.0106	0.0348	0.0106	10	0.398417	1.21188	-0.505562	9.54397	5.25785	0.324975	1.43362e-06	0.0109044
PPM1N	285673	0.432543	1.62614	-1.62582	0.0534	0.017	0.0534	0.017	3	0.377627	1.23335	-0.624307	9.16556	4.88195	0.260304	3.00397e-65	0.000103301
PPM1N	67044	9.81046e-20	1.76556	-1.7678	0.0652	0.027	0.0598	0.0238	1	0.425028	0.734821	-0.652394	9.31609	16.0603	0.0553865	7.12052e-12	6.31154e-09
PPM1N	214187	9.2323e-18	1.8329	-1.83562	0.0444	0.0236	0.0398	0.0236	4	0.408995	0.545942	-0.0981338	9.03757	0.0861659	0.884844	2.09158e-67	4.25231e-18
PPM1N	115477	0.00133823	0.839673	-0.839091	0.0332	0.0272	0.0312	0.025	0	0.223381	0.422225	-0.158823	9.44786	1.69401	0.532185	1.52227e-55	2.86346e-23
PPP1CB	140383	4.17597e-12	0.514203	-0.516093	0.1724	0.1278	0.1568	0.1178	7	0.294267	0.24262	-0.315677	9.46792	1.90315	0.296905	3.09607e-16	0.0308187
PPP1R37	211362	6.10929e-19	1.52349	-1.52238	0.0254	0.0136	0.0254	0.0136	4	0.519219	0.575474	-0.0108554	9.02781	0.00109837	0.988878	1.55396e-22	8.76842e-16
PPP1R37	85960	0.961367	1.16519	-1.16275	0.012	0.0096	0.012	0.0096	6	0.39511	0.476005	-0.167312	9.38182	4.76282	0.469173	0.0399204	0.000234307
PPP1R37	124016	6.61533e-22	1.73976	-1.74137	0.0242	0.0012	0.0242	0.0012	7	0.564249	3.07944	-0.237996	9.37457	15.1523	0.125689	8.4609e-11	2.02839e-07
PPP1R37	61772	0.0454711	1.38754	-1.38485	0.0278	0	0.0278	0	8	0.465445	inf	-0.143375	9.00945	2.31969	0.490063	2.29418e-06	0.000135573
PRKACA	63004	4.0561e-23	0.653989	-0.653556	0.0232	0.0102	0.0232	0.0102	1	0.138228	0.693772	-0.620903	9.29988	80.4695	0.0056309	4.55214e-07	6.6174e-11
PTGER2	197156	0.0166596	2.43395	-2.43713	0.5454	0.1096	0.3826	0.0934	7	0.803563	1.65808	-1.64001	9.59455	29.4778	4.86134e-07	6.40075e-17	0.00319898
PTGER2	353572	5.41963e-11	2.0648	-2.06529	0.6862	0.1398	0.4608	0.1224	4	0.637448	1.58046	-1.72789	9.3491	32.6548	1.29076e-08	7.12143e-11	0.00828561
PURA	119793	0.0211823	0.885219	-0.88453	0.0656	0.036	0.0636	0.034	0	0.169724	0.600947	-0.116071	9.46525	0.550395	0.683925	1.27176e-55	1.745e-12
PURA	31680	0.312899	1.25039	-1.25302	0.09	0.0554	0.0846	0.0498	9	0.226058	0.41875	-0.704204	9.233	6.99834	0.0833574	5.55893e-25	0.000480903
PURA	227683	1.10311e-12	1.71433	-1.71605	0.0972	0.0578	0.0882	0.0528	4	0.31374	0.472816	-0.952157	9.07185	28.904	0.00037689	1.5171e-87	3.04574e-25
PURA	292501	0.128154	1.92931	-1.92592	0.1082	0.062	0.104	0.057	3	0.359565	0.62267	-0.100048	9.20473	0.040862	0.900718	3.25708e-82	0.00557972
PURA	28241	5.30811e-10	1.48959	-1.48551	0.095	0.0426	0.0828	0.038	5	0.268841	0.607147	-0.506438	9.36321	3.38266	0.326239	1.29832e-16	0.0389271
RAB15	29856	0.0445662	1.20784	-1.20601	0.0018	0	0.0018	0	9	0.371706	inf	-0.201677	9.17716	12.1746	0.282797	3.946e-07	0.00265968
RABIF	132924	3.45468e-16	2.04613	-2.04403	0.076	0.0264	0.076	0.0246	7	0.424942	1.01096	-0.550905	9.40196	20.256	0.0127142	8.91236e-80	9.1556e-62
RABIF	84712	0.685414	0.940057	-0.936842	0.0644	0.0616	0.0622	0.0616	6	0.220265	0.272644	-0.44076	9.41662	4.99056	0.202765	2.98831e-26	2.21089e-24
RABIF	78219	0.167111	2.83401	-2.83685	0.032	0.0166	0.032	0.0166	2	0.549722	0.510035	-0.0762428	9.33319	1.38343	0.625573	7.74866e-23	3.75423e-12
RABIF	32240	0.482509	1.68869	-1.68865	0.0906	0.0398	0.088	0.0398	9	0.353378	0.893987	-0.640156	9.2317	7.04795	0.0904162	5.83473e-15	2.39424e-21
RABIF	65155	2.78514e-21	2.82083	-2.82397	0.054	0.0324	0.054	0.0318	1	0.552354	0.61926	-0.284628	9.31606	3.62987	0.392847	8.29995e-55	1.15912e-64
RABIF	122937	0.099563	0.838112	-0.839637	0.0908	0.045	0.0848	0.0428	0	0.194112	0.714385	-0.316079	9.47338	3.96443	0.237304	4.6671e-37	1.14015e-50
RARS2	64441	6.98334e-22	1.47643	-1.47479	0.0364	0.0298	0.0364	0.0272	1	0.295513	0.00698998	-0.308827	9.31177	5.3125	0.337759	2.13943e-10	0.0358089
RASSF5	265404	0.00253489	0.937379	-0.93326	0.2506	0.125	0.231	0.117	4	0.265813	0.656528	-0.389114	9.16113	2.69831	0.184971	3.98586e-10	0.0479714
RDH13	117055	0.00400806	0.821437	-0.821083	0.025	0.014	0.025	0.014	0	0.235915	0.582992	-0.114448	9.44099	9.48959	0.184276	0.00160231	0.00373673
RERE	124356	1.13675e-21	0.808308	-0.806122	0.0426	0.0282	0.0426	0.0282	7	0.205515	0.256483	-0.199553	9.38863	1.88195	0.51211	1.49881e-26	0.0191071
RERE	213935	7.27364e-18	0.726407	-0.721984	0.0416	0.0238	0.0408	0.0238	4	0.174828	0.507928	-0.497531	9.03891	14.4375	0.0579106	2.34736e-36	0.00385661
RHBDF2	214429	1.15999e-17	0.657862	-0.655483	0.0414	0.016	0.0406	0.016	4	0.173725	0.976404	-0.0604014	9.03434	5.62142	0.276074	3.6221e-16	0.0394155
RIC8B	124033	6.79734e-22	2.17812	-2.18447	0.0306	0.0126	0.0306	0.0126	7	0.424191	0.987359	-0.428635	9.37986	25.864	0.0362786	1.24983e-27	0.00135452
RIMKLB	207203	9.46703e-21	0.719786	-0.716734	0.0116	0.0066	0.0116	0.0066	4	0.246082	0.530686	-0.145886	9.0183	12.0639	0.236617	4.83308e-09	0.00518817
RNF168	68585	1.6135e-18	4.13391	-4.12158	0.0766	0.0238	0.0766	0.0214	1	0.988401	1.25401	-0.46669	9.31708	28.6465	0.0101988	1.60729e-11	0.00289837
RNF2	27575	9.78706e-11	1.09719	-1.09273	0.051	0.0162	0.051	0.0162	5	0.313199	0.833308	-0.256071	9.34327	3.18983	0.510364	0.00092243	0.00826422
RNF2	125967	1.41731e-20	0.820653	-0.819693	0.0444	0.0204	0.0444	0.0204	7	0.232513	0.507942	-0.404806	9.38748	9.76137	0.143226	0.0366007	7.37145e-06
RNF2	63307	7.44215e-23	0.957919	-0.957557	0.0336	0.0212	0.0336	0.0212	1	0.280919	0.438179	-0.0769487	9.31012	1.47176	0.608993	0.000190233	0.0371514
RP11-493L12.4	277408	0.915079	0.577806	-0.576683	0.0308	0.024	0.0302	0.024	3	0.159848	0.402819	-0.177482	9.15526	1.66476	0.567261	2.13275e-10	1.97391e-06
RP11-727F15.9	212610	2.05098e-18	1.25776	-1.25638	0.0298	0.0132	0.0298	0.0132	4	0.294836	0.764919	-0.460212	9.02822	29.4285	0.0232304	6.55365e-09	0.00523408
RP11-798K3.3	203612	2.20318e-22	1.79106	-1.79745	0.0006	0	0.0006	0	4	0.569987	inf	-0.00956836	9.01125	4.15551e-07	0.999874	2.26384e-05	0.00945827
RP5-1042K10.10	212179	1.35272e-18	1.01617	-1.01677	0.0216	0.0062	0.0216	0.0062	4	0.336431	1.13011	-0.217853	9.02449	14.2724	0.141896	2.83255e-17	0.0314321
RPS27L	189786	0.236588	1.51906	-1.51944	0.7586	0.4746	0.5388	0.3742	7	0.241926	0.426057	-0.0102401	9.75951	0.00380269	0.950839	6.60146e-20	0.00600569
RPS3	77359	0.000693494	0.807985	-0.810155	33.9126	31.3246	1	1	8	0.0768582	0.0937461	-0.0928243	13.099	1.4033	0.236538	0.0018902	0.0108609
RPS3	152660	4.85285e-06	1.02077	-1.0196	23.6266	21.1828	1	1	0	0.100232	0.13873	-0.133586	13.0343	5.97882	0.0146391	3.58451e-11	1.26668e-07
RPS6KB2	137583	1.45712e-13	1.32267	-1.3214	0.123	0.0858	0.1178	0.0814	7	0.177453	0.35098	-0.0521761	9.43951	0.053043	0.86542	0.000151301	2.48072e-12
SAYSD1	29344	0.0220615	0.98489	-0.98573	0.0512	0.0486	0.0512	0.0486	9	0.260774	0.36946	-0.615286	9.21193	7.58463	0.132451	5.16721e-12	1.53144e-22
SAYSD1	79402	0.295968	1.26859	-1.26877	0.0684	0.032	0.0684	0.032	2	0.317902	0.90262	-0.517166	9.34664	3.43648	0.351691	2.53161e-23	4.38623e-18
SAYSD1	116516	0.00278714	0.840931	-0.842647	0.0422	0.0368	0.0402	0.0328	0	0.232105	0.155197	-0.404115	9.45261	7.26309	0.158086	4.33202e-43	6.01954e-82
SAYSD1	65003	2.07821e-21	1.17026	-1.16583	0.0382	0.0258	0.0382	0.0222	1	0.297139	0.290543	-0.487203	9.31285	14.7746	0.0977873	1.21093e-57	2.5615e-31
SEC14L1	65966	1.30776e-20	0.570669	-0.571883	0.0454	0.0224	0.0454	0.0218	1	0.130345	0.582326	-0.231731	9.31181	2.88137	0.456052	0.0468939	0.00405605
SH2B1	25771	7.18879e-13	0.876041	-0.874266	0.0356	0.0224	0.0356	0.0224	5	0.166622	0.271858	-0.249914	9.34639	0.869454	0.677333	6.4333e-06	0.0313673
SH2B1	219906	1.6949e-15	0.769586	-0.770793	0.0546	0.0322	0.0546	0.0322	4	0.138144	0.587986	-0.401427	9.04981	6.34103	0.167737	9.13689e-06	0.0392985
SH3GLB1	81497	6.10568e-10	2.86642	-2.87213	0.1456	0.0442	0.1328	0.0436	1	0.451423	0.987089	-0.675819	9.33572	10.272	0.0687641	0.00080427	0.000181145
SLC25A32	283558	0.577738	1.18277	-1.18264	0.0296	0.0084	0.029	0.0084	3	0.385618	1.16655	-0.249884	9.15342	2.3199	0.507378	0.0049939	0.0483822
SLC25A32	214199	9.33756e-18	1.17436	-1.17982	0.0266	0.0092	0.0254	0.0092	4	0.402809	0.892649	-0.339359	9.02696	21.7407	0.0578602	0.0392401	2.8573e-11
SLC25A32	118513	0.0100966	1.42117	-1.42308	0.0338	0.014	0.0322	0.014	0	0.472714	0.922677	-0.26842	9.44238	7.21689	0.251774	0.0349891	9.56424e-09
SLC37A1	207663	1.51598e-20	1.07344	-1.07159	0.0156	0.0096	0.015	0.0096	4	0.340605	0.433833	-0.319081	9.01954	34.4496	0.0583282	2.29386e-20	0.0285706
SNAI3	67985	5.48491e-19	4.22014	-4.21716	0.0426	0.0114	0.0426	0.0104	1	1.27539	1.03225	-0.192168	9.30368	0.356201	0.8082	0.000682925	5.8716e-06
SNAI3	129920	5.16254e-18	2.7295	-2.72885	0.0628	0.018	0.0608	0.018	7	0.87955	1.33644	-0.320466	9.39328	6.33588	0.212714	0.00977255	5.80894e-10
SNRNP48	220844	3.84297e-15	1.82347	-1.82981	0.0584	0.0296	0.0576	0.0296	4	0.267964	0.578221	-0.674062	9.04699	19.4876	0.0182239	2.04549e-21	0.00125319
SNX11	211736	8.79915e-19	1.03034	-1.03276	0.0322	0.0166	0.0322	0.0166	4	0.259597	0.655772	-0.0838807	9.03026	0.715755	0.719189	0.0437055	0.0361233
SPATA7	208019	2.17875e-20	0.532699	-0.535951	0.0106	0.0062	0.0106	0.0062	4	0.168693	0.549785	-0.0506785	9.01828	8.95861	0.36766	3.19978e-10	0.00723311
SPP1	117747	1.75816e-26	3.79186	-3.79959	0.001	0	0.001	0	7	1.34922	inf	-0.00545868	9.36455	1.14651e-09	0.999982	6.67487e-07	8.46967e-06
SPP1	60511	2.39254e-25	4.00205	-4.00518	0.0044	0	0.0044	0	1	1.56394	inf	-0.00903633	9.29338	2.37297e-08	0.999978	1.85721e-19	0.000409126
SRSF1	130182	0.895556	1.48834	-1.49004	0.1992	0.098	0.1866	0.0884	0	0.331564	0.716334	-0.425908	9.5302	3.32548	0.169597	5.19717e-13	0.00328448
SSFA2	205483	1.59269e-21	0.973341	-0.971288	0.009	0.0072	0.009	0.0072	4	0.247599	0.182598	-0.221741	9.01792	26.3507	0.112763	6.39079e-24	0.000530768
SSR3	66163	0.630458	0.83551	-0.829031	0.3862	0.3096	0.3078	0.2526	8	0.185313	0.236239	-0.777222	9.22943	2.95584	0.113423	0.0168022	0.000948022
SSR3	154515	4.03044e-06	1.68421	-1.68711	0.2486	0.135	0.2174	0.1128	7	0.348365	0.573465	-0.464225	9.49783	3.51621	0.125307	7.93359e-05	0.0103958
SSR3	258867	0.000192015	0.791327	-0.794299	0.3798	0.2664	0.3048	0.2386	4	0.176053	0.330443	-0.484335	9.24388	3.50227	0.0828774	9.28511e-19	2.64646e-08
SVBP	134759	4.00159e-15	0.994756	-1.00036	0.1366	0.1038	0.1278	0.0992	7	0.167596	0.285746	-0.257666	9.44842	1.19878	0.436726	0.00236472	0.0211139
SVBP	116788	0.00335288	0.608829	-0.613039	0.1104	0.1056	0.1082	0.0976	0	0.106114	0.094426	-0.130707	9.5018	0.360275	0.677245	0.0033254	0.00158125
SVIL-AS1	208789	4.75004e-20	0.567506	-0.567165	0.0204	0.0112	0.0204	0.0112	4	0.0948816	0.607451	-0.310095	9.02492	21.6124	0.0735835	3.94008e-15	0.0457518
SYNE3	64989	2.02282e-21	1.1887	-1.18869	0.034	0.015	0.034	0.0146	1	0.35582	0.719495	-0.434154	9.30691	19.1457	0.0804836	1.7827e-19	0.00456423
TAF11	121041	0.0409901	1.15582	-1.15481	0.1206	0.0902	0.1096	0.089	0	0.184032	0.180501	-0.601756	9.50034	7.5182	0.0588096	5.04437e-18	0.00657087
TAF11	75127	8.18578e-14	1.79737	-1.7951	0.1406	0.094	0.1344	0.0874	1	0.268215	0.243261	-0.458107	9.35839	2.44792	0.290977	4.5125e-15	0.00488263
TANK	235732	4.30411e-10	0.513952	-0.51423	0.1442	0.0934	0.1352	0.0862	4	0.117978	0.425406	-0.615493	9.10458	7.30987	0.0473344	4.6464e-07	0.000271932
TANK	126689	0.388669	0.757106	-0.761209	0.1904	0.1048	0.1774	0.0996	0	0.165617	0.694479	-0.301968	9.53331	1.72694	0.312857	0.000874677	1.35706e-06
TANK	137051	7.52326e-14	1.07094	-1.07103	0.132	0.0776	0.1194	0.0694	7	0.231042	0.508745	-0.881938	9.43948	15.7196	0.00633273	0.00906356	0.00752486
TBX19	60857	4.95112e-25	0.508437	-0.507238	0.0042	0.0016	0.0042	0.0016	1	0.0427003	0.37488	-0.0103215	9.29447	-3.43061e-10	1	2.17266e-24	0.0455361
THAP3	127776	2.21866e-19	3.42037	-3.42715	0.052	0.009	0.0496	0.009	7	0.541348	1.75693	-0.075419	9.38627	1.56246	0.568944	5.64511e-16	0.0144969
TIMM8A	211780	9.18407e-19	1.5636	-1.57301	0.038	0.0188	0.0372	0.0188	4	0.208647	0.80266	-0.0758892	9.03435	0.429165	0.761448	7.81654e-15	0.0489358
TMEM170A	235224	3.01964e-10	2.24042	-2.24766	0.116	0.0746	0.1084	0.0642	4	0.300142	0.346748	-0.365047	9.08656	4.80942	0.132326	2.67646e-18	0.00286016
TMEM245	215111	2.19925e-17	0.750201	-0.744269	0.0568	0.0368	0.0546	0.0368	4	0.179836	0.371148	-0.252501	9.04702	2.70304	0.372312	1.44662e-17	0.0183676
TMEM256	261457	0.0005649	2.94283	-2.93652	0.3982	0.3246	0.3224	0.261	4	0.230935	0.190466	-0.759212	9.25438	7.61026	0.0085795	1.33668e-26	0.0159965
TNPO1	122390	4.76009e-23	0.85207	-0.854182	0.0458	0.0356	0.0458	0.0356	7	0.188571	0.256099	-0.113822	9.39384	0.744518	0.658691	2.06194e-24	0.00942462
TRABD	82674	2.66119e-09	3.89004	-3.89937	0.2112	0.1112	0.181	0.1074	1	0.585508	0.537009	-0.129377	9.37438	0.162984	0.788152	4.05753e-10	2.62503e-06
TRAF5	121746	0.0579415	2.67042	-2.67892	0.0838	0.0512	0.0824	0.0478	0	0.554378	0.531809	-0.268276	9.47473	2.8162	0.315465	1.42222e-05	0.00320965
TRAT1	112576	0.955865	0.710459	-0.708343	0.5878	0.1688	0.3976	0.153	1	0.249528	1.16843	-0.423188	9.45387	2.10126	0.223107	7.41015e-14	0.00531573
TRAV26-2	61337	1.34718e-24	1.75283	-1.74667	0.0112	0	0.0112	0	1	0.571278	inf	-0.0134918	9.29392	1.51267e-08	0.999939	2.01996e-11	0.000368041
TRAV36DV7	209259	7.61785e-20	1.02052	-1.01973	0.0162	0.0092	0.0154	0.0066	4	0.312591	0.60104	-0.427648	9.02203	37.5733	0.0294292	9.44865e-16	0.0412965
TRAV36DV7	117441	0.00516158	1.22017	-1.22248	0.0136	0	0.0136	0	0	0.367417	inf	-0.0606571	9.4308	7.94537	0.349917	5.8218e-07	0.00765435
TRBV20-1	204866	8.33285e-22	1.02548	-1.02491	0.0048	0	0.0048	0	4	0.370955	inf	-0.0100965	9.01292	-1.0451e-10	1	2.42359e-06	0.0162458
TRIM47	212364	1.61774e-18	0.921892	-0.925739	0.0312	0.017	0.0312	0.017	4	0.355281	0.587072	-0.389571	9.03062	22.4226	0.0434373	6.91633e-07	0.00246914
TRIM52	125899	1.27591e-20	1.25509	-1.25194	0.0594	0.0334	0.0574	0.0334	7	0.27307	0.595147	-0.392198	9.39791	14.3922	0.0449593	3.59759e-17	1.81004e-23
TRIM52	271735	0.47238	1.22601	-1.22483	0.0614	0.0564	0.06	0.0564	3	0.25976	0.309899	-0.589865	9.1735	4.01233	0.272944	0.0115498	0.00644387
TRIM52	78595	0.202444	1.5836	-1.58244	0.0814	0.0486	0.077	0.0446	2	0.328241	0.509419	-0.655941	9.35856	3.98978	0.251465	0.00651438	5.10852e-06
TRIM52	214869	1.75373e-17	1.17222	-1.17777	0.0436	0.036	0.0404	0.0336	4	0.251739	0.0600886	-0.225172	9.03961	3.83318	0.326311	4.96001e-23	1.45222e-39
TRIM52	61687	0.0423892	1.02632	-1.02412	0.0684	0.0276	0.0658	0.0276	8	0.230619	0.931438	-0.103688	9.03057	0.25669	0.79213	0.0117349	2.02823e-15
TRIM52	74812	5.05167e-14	1.35619	-1.35074	0.108	0.0286	0.095	0.026	1	0.291285	1.25475	-1.30653	9.31977	64.0634	0.000155667	2.95085e-07	1.16377e-29
TRMT112	146336	0.00116207	1.67909	-1.68267	0.843	0.5306	0.5284	0.381	0	0.257246	0.490453	-0.173415	9.86932	0.551205	0.457989	0.00284491	0.0488226
TSEN34	233194	7.11099e-11	1.8302	-1.83446	0.0806	0.0222	0.0794	0.0222	4	0.52764	1.3468	-0.0215346	9.06114	0.135252	0.826727	2.79703e-20	0.000128509
TUBGCP3	120020	9.05229e-25	0.763393	-0.762938	0.0086	0.007	0.0086	0.007	7	0.270775	0.0577595	-0.018948	9.37045	0.000508807	0.992516	3.22586e-08	0.013703
TUT1	279027	0.945859	0.763728	-0.761175	0.025	0.0152	0.025	0.0152	3	0.25839	0.549738	-0.0864427	9.14913	1.0991	0.686291	3.95817e-09	0.000434057
TUT1	116858	0.00351449	0.90763	-0.906605	0.0196	0.0084	0.0196	0.0084	0	0.323236	0.992839	-0.0258186	9.43556	6.64577	0.368271	0.00656543	0.000243779
TXNDC15	138308	3.5439e-13	2.39089	-2.39027	0.0886	0.0276	0.0886	0.0276	7	0.452999	1.00728	-0.489779	9.4095	6.8331	0.1272	1.13377e-49	5.66867e-06
TXNDC15	237337	1.29336e-09	1.51647	-1.51759	0.105	0.0352	0.1026	0.0304	4	0.341633	1.12312	-0.235034	9.0719	1.49561	0.439157	3.95615e-52	0.00152088
TXNDC15	64666	1.08228e-21	3.59156	-3.58284	0.0578	0.039	0.0522	0.0384	1	0.559041	0.365298	-0.368614	9.32413	3.67319	0.319609	8.07258e-23	0.0264682
UBA6-AS1	120340	1.55926e-24	2.53037	-2.53565	0.013	0.0066	0.013	0.0066	7	0.649074	0.653025	-0.0413879	9.37166	1.42827e-10	0.999996	8.18965e-11	0.0376189
UBL4A	232151	3.32058e-11	2.10999	-2.11465	0.084	0.031	0.0822	0.0294	4	0.494495	0.940584	-0.0387294	9.06354	0.0869389	0.859135	0.000202298	2.70363e-08
UBL4A	73921	1.26249e-14	3.94433	-3.96342	0.0886	0.0246	0.0886	0.0224	1	0.734483	1.1876	-0.699472	9.31761	17.8976	0.0651028	4.02768e-07	8.56148e-08
UBL4A	131355	3.96221e-17	2.82255	-2.83917	0.0772	0.0194	0.076	0.017	7	0.587867	1.7352	-0.128114	9.40014	8.54303	0.122132	0.0307052	0.00031813
UBR7	115590	0.00145248	0.869126	-0.868934	0.0232	0.0178	0.0232	0.0178	0	0.212553	0.418979	-0.324966	9.43973	19.5934	0.0612612	7.71167e-10	0.00213348
UBXN8	24005	3.6463e-15	0.985591	-0.98166	0.008	0.0094	0.008	0.0094	5	0.24847	0.00227314	-0.0238287	9.33439	5.76313e-09	0.999939	4.57857e-09	3.14701e-08
UBXN8	86731	0.863746	0.606114	-0.603728	0.011	0.003	0.011	0.003	6	0.138274	1.22609	-0.0663951	9.37838	2.64132	0.624955	9.85502e-27	1.09526e-08
UBXN8	29867	0.0452097	0.785794	-0.78673	0.0188	0.0156	0.0188	0.0156	9	0.186547	0.263712	-0.238926	9.18679	7.06473	0.350582	1.02057e-26	1.22124e-08
UBXN8	62640	1.94691e-23	1.0836	-1.08238	0.0182	0.0034	0.0182	0.0032	1	0.291669	1.66275	-0.372034	9.29826	2.63515	0.693397	3.48255e-25	9.87257e-17
UBXN8	278101	0.97457	0.688789	-0.686442	0.0178	0.004	0.0178	0.004	3	0.158666	1.66225	-0.239594	9.14177	4.56167	0.517276	2.67534e-41	0.000349799
UBXN8	76839	0.0760632	0.99058	-0.994191	0.0184	0.0066	0.0184	0.0066	2	0.264019	1.13026	-0.144578	9.32282	2.39992	0.619612	6.16327e-21	0.00177611
UFM1	72225	8.26188e-16	1.04839	-1.04861	0.138	0.1024	0.126	0.0958	1	0.205689	0.226764	-0.719813	9.36452	7.85794	0.0546669	6.9091e-22	0.0477087
UQCR10	135779	0.2986	1.11595	-1.11935	0.7882	0.6564	0.55	0.4982	0	0.148271	0.18867	-0.0732425	9.87908	0.113606	0.736142	1.2626e-05	0.00122244
USE1	144526	4.08944e-10	2.17019	-2.17366	0.1782	0.0944	0.1574	0.0884	7	0.209972	0.526771	-0.226479	9.45858	0.858404	0.488819	3.62337e-27	0.023988
UXS1	150563	1.44878e-07	1.76332	-1.76577	0.177	0.0656	0.1676	0.0636	7	0.445687	1.04798	-0.164275	9.45513	1.38752	0.397445	0.0476704	4.44897e-16
UXS1	28808	2.12508e-09	1.34769	-1.35332	0.1186	0.0932	0.1186	0.0886	5	0.356217	0.106042	-0.062824	9.39456	0.0261227	0.913047	4.0867e-07	7.90493e-06
UXS1	249725	2.33029e-06	1.65964	-1.66206	0.1938	0.07	0.1716	0.068	4	0.433814	1.01172	-0.829221	9.11745	12.2389	0.0080043	1.17687e-07	7.29938e-19
UXS1	82584	2.38246e-09	1.65303	-1.65365	0.1694	0.0736	0.1474	0.0686	1	0.416007	0.495295	-0.390936	9.35774	1.29516	0.464561	2.88136e-08	2.23588e-10
UXS1	292710	0.122596	1.58606	-1.58227	0.1676	0.1054	0.1522	0.098	3	0.414926	0.611898	-0.294759	9.24272	0.310615	0.676398	0.0188516	0.00349547
VPS37A	124228	9.27489e-22	1.53907	-1.53477	0.0374	0.0174	0.0374	0.0174	7	0.480011	0.912928	-0.0143838	9.38336	4.3476	0.363608	8.38012e-24	0.0455255
WAC	238440	2.70784e-09	0.74992	-0.747924	0.1604	0.1124	0.1498	0.1022	4	0.123788	0.284328	-0.623347	9.11657	7.56111	0.0370368	1.73328e-05	0.00624841
WAC	143530	1.41587e-10	1.25244	-1.25709	0.1694	0.1262	0.1542	0.1114	7	0.206033	0.254224	-0.395762	9.47056	2.76963	0.212195	5.56126e-08	0.0282138
WDR5B	207077	8.31796e-21	1.12666	-1.12747	0.0108	0.0048	0.0108	0.0048	4	0.432284	0.715199	-0.257827	9.01831	27.171	0.0992603	4.80642e-22	5.34442e-15
WDR5B	25351	2.13484e-13	1.46717	-1.46584	0.0324	0.0076	0.0248	0.0076	5	0.520356	1.55278	-0.462845	9.336	23.1142	0.108661	4.34646e-13	1.82895e-05
WDR5B	120890	3.94494e-24	1.32508	-1.32442	0.0184	0.0026	0.0184	0.0026	7	0.492376	2.00392	-0.194423	9.37163	14.9467	0.177244	6.06569e-12	3.8226e-13
WDR5B	115571	0.00143266	1.10452	-1.10451	0.009	0.0016	0.009	0.0016	0	0.422006	2.20498	-0.12572	9.42943	15.5719	0.247532	0.0025389	0.000597961
XBP1	310176	0.065099	0.512405	-0.512319	0.7682	0.4022	0.4876	0.2996	4	0.180604	0.639475	-0.0582053	9.42228	0.0468305	0.828698	3.93429e-22	0.0403216
XBP1	185493	0.632365	0.903009	-0.901749	0.599	0.2668	0.4122	0.2294	7	0.333676	0.781568	-0.279205	9.65098	1.07385	0.307039	3.03061e-24	0.031549
XPO1	228933	2.92683e-12	0.95709	-0.956734	0.0976	0.0526	0.0952	0.0526	4	0.207743	0.598729	-0.601357	9.06911	10.2054	0.0453005	2.72074e-25	3.07376e-07
YJEFN3	278705	0.973538	0.764829	-0.768973	0.01	0	0.01	0	3	0.180962	inf	-0.0553804	9.13866	1.49173	0.751475	0.00108641	0.000103599
YJEFN3	87142	0.772535	0.563929	-0.560513	0.012	0.0032	0.012	0.0032	6	0.125129	0.167287	-0.223224	9.38014	6.15494	0.392697	9.86348e-05	2.1853e-09
YJEFN3	206245	3.52305e-21	0.932372	-0.93597	0.0048	0.0008	0.0048	0.0008	4	0.220907	1.37658	-0.00769129	9.01455	1.64419	0.774844	1.57355e-35	1.99504e-29
ZBTB4	217885	2.80567e-16	1.20628	-1.20901	0.053	0.0256	0.0502	0.0188	4	0.387544	0.818912	-0.153069	9.04409	1.29426	0.558261	4.33328e-24	0.0428401
ZBTB4	125370	5.60913e-21	1.19207	-1.19024	0.043	0.016	0.043	0.016	7	0.390562	0.997735	-0.565467	9.38567	28.1195	0.0144292	1.0264e-25	0.0364712
ZBTB44	64585	9.24574e-22	0.609783	-0.604647	0.0494	0.041	0.0494	0.04	1	0.120431	0.156829	-0.0802086	9.32413	0.115514	0.865437	1.39509e-25	0.0156686
ZBTB44	127215	9.54275e-20	1.13368	-1.1327	0.0836	0.069	0.0766	0.0622	7	0.229216	0.173448	-0.181405	9.4173	2.46236	0.33005	4.48137e-29	0.0220378
ZBTB44	219589	1.2823e-15	0.645929	-0.64987	0.0908	0.069	0.0878	0.067	4	0.124183	0.229253	-0.0247304	9.07068	0.0444501	0.895481	1.71559e-29	0.000992044
ZFHX3	115082	0.00100084	1.49053	-1.48953	0.0032	0.0022	0.0032	0.0022	0	0.401397	0.520785	-0.00731555	9.42668	5.72743e-09	0.99994	0.0450869	0.00453731
ZNF160	212391	1.66048e-18	1.10167	-1.09871	0.0376	0.019	0.0364	0.019	4	0.270116	0.698816	-0.367279	9.0331	9.52225	0.168663	2.57588e-20	0.000121099
ZNF25	120164	1.15659e-24	0.884221	-0.880985	0.013	0.006	0.013	0.0042	7	0.212933	0.908464	-0.0827691	9.37102	0.719116	0.787772	0.0148963	0.0160171
ZNF263	121191	6.53388e-24	0.721518	-0.720371	0.0336	0.0244	0.0336	0.0244	7	0.248521	0.415959	-0.019679	9.3834	0.0404209	0.932718	0.00282986	0.000374625
ZNF524	240625	1.12297e-08	1.67817	-1.67827	0.1494	0.0748	0.1404	0.0724	4	0.282134	0.614397	-0.0967253	9.10303	0.186656	0.756935	3.78105e-06	0.0489155
ZNF600	119168	0.0148723	1.31036	-1.31155	0.0512	0.0264	0.0482	0.024	0	0.468032	0.640686	-0.501314	9.45462	20.5451	0.0148323	0.0417398	0.0439916
ZSCAN26	88185	0.55712	0.813049	-0.811962	0.0276	0.0044	0.0276	0.0044	6	0.254742	1.92042	-0.289699	9.38596	6.11667	0.348091	5.62931e-07	0.0118527
ZSCAN26	210790	3.48566e-19	0.633063	-0.634923	0.0202	0.0082	0.0202	0.0082	4	0.221075	0.575068	-0.125586	9.02368	9.27922	0.249928	1.68956e-06	0.000114791
ZSCAN26	119778	5.98926e-25	1.00521	-1.00202	0.0212	0.0158	0.0212	0.0158	7	0.324865	0.358931	-0.207802	9.37576	5.27869	0.423373	2.46116e-07	0.0307578
ZSCAN9	117775	1.84718e-26	1.12574	-1.12435	0.0008	0	0.0008	0	7	0.341391	inf	-0.00847795	9.36455	3.45626e-08	0.999921	9.73108e-28	2.1492e-14
ZSCAN9	29877	0.0458015	1.08072	-1.08234	0.003	0	0.003	0	9	0.344739	inf	-0.0281117	9.17716	-5.64452e-08	1	2.41026e-10	0.000156434
ZSWIM7	223132	2.71167e-14	1.62344	-1.62262	0.13	0.1	0.1186	0.0908	4	0.214576	0.235259	-0.156672	9.09374	0.48954	0.61372	2.68203e-121	0.000108273
ZSWIM7	64224	0.249349	1.20553	-1.20883	0.1334	0.0902	0.1322	0.0874	8	0.156409	0.395244	-0.57876	9.07827	2.5964	0.259456	5.08565e-61	0.00111543
ZSWIM7	76001	3.06006e-13	0.635139	-0.632208	0.1382	0.0866	0.1244	0.083	1	0.0863011	0.270989	-0.344551	9.36149	1.509	0.402995	7.4078e-54	1.20912e-14
ZSWIM7	114387	0.00059105	1.40348	-1.39697	0.1096	0.1096	0.1042	0.1012	0	0.173414	0.0624417	-0.0765578	9.50167	0.199071	0.75392	2.43995e-89	5.1324e-15
ZSWIM7	87736	0.64637	1.0163	-1.01462	0.117	0.0988	0.1122	0.0948	6	0.141413	0.252175	-0.416736	9.4507	1.34085	0.426094	8.26751e-50	7.45069e-06
ZSWIM7	132881	3.25846e-16	1.60711	-1.60798	0.1114	0.0852	0.1062	0.0834	7	0.193557	0.214597	-0.474355	9.43454	4.43019	0.150936	2.98063e-92	0.00332024
ZUFSP	61633	2.48606e-24	0.777756	-0.779101	0.0144	0.0068	0.0144	0.0068	1	0.237908	0.590748	-0.0592791	9.29935	0.0323691	0.984305	1.11205e-20	0.0134052

## Sheet: (b) downregulated
	stat	pvalue	bayes1	bayes2	mean1	mean2	nonz1	nonz2	clusters	scVI_logFC	norm_logFC	logFC	logCPM	F	PValue	fdr_wil	fdr_edgeR
AAK1	241363	1.7932e-08	-0.616425	0.617814	0.4546	0.5264	0.361	0.3872	4	-0.131526	-0.260059	0.530817	9.31642	4.62902	0.0332687	5.08159e-08	0.0322938
ABCB8	119106	1.88659e-25	-0.640073	0.636785	0.0212	0.0344	0.0212	0.0328	7	-0.115217	-0.666613	0.0418363	9.38041	0.238928	0.854948	5.06092e-18	0.0342096
ACOT7	202093	4.29068e-23	-0.674997	0.677201	0.0096	0.0186	0.0096	0.0186	4	-0.220311	-0.751242	0.530991	9.01869	116.802	0.00137429	1.64143e-09	0.0362266
AP003774.6	116894	3.86554e-27	-1.42066	1.41414	0	0.0028	0	0.0028	7	-0.376693	#NAME?	0.159708	9.36515	14.6229	0.223097	1.30512e-26	0.00833602
APP	123991	6.35639e-22	-1.01909	1.01857	0.0626	0.0712	0.0604	0.0654	7	-0.289693	-0.308282	0.730224	9.4101	12.5998	0.0399663	2.95284e-11	0.0445486
ARPC3	116492	0.00274167	-0.593777	0.59037	1.1122	1.2776	0.6478	0.6848	0	-0.0962864	-0.112967	0.29139	10.0963	1.97975	0.159707	0.00159203	0.0191643
ATP11A	206740	5.87918e-21	-1.19426	1.19636	0.0174	0.0242	0.0166	0.0242	4	-0.252782	-0.563547	0.207262	9.02456	20.7978	0.080824	0.00020746	0.0159965
BISPR	202815	9.3693e-23	-1.98858	1.98403	0.034	0.0548	0.034	0.0512	4	-0.36676	-0.516113	0.282862	9.03805	4.13284	0.321164	0.0112495	0.0229318
BTN3A3	60006	8.20614e-26	-0.57544	0.575939	0.0236	0.049	0.0236	0.0462	1	-0.162726	-0.722838	0.202149	9.32144	4.53499	0.284439	2.22359e-13	0.0368596
C15orf39	200872	1.12955e-23	-0.51916	0.515346	0.0048	0.0146	0.0048	0.0146	4	-0.112962	-1.15906	0.0294852	9.0158	-1.76345e-08	1	0.0143068	0.0315867
C1QBP	137725	1.73609e-13	-0.766906	0.765106	0.1994	0.2106	0.1742	0.178	7	-0.366989	-0.124216	1.44612	9.50705	29.9357	7.62701e-06	1.10408e-05	0.0170465
C4orf27	62507	1.48697e-23	-1.58883	1.59141	0.0624	0.0918	0.0554	0.0798	1	-0.322035	-0.660101	0.458035	9.35469	3.01268	0.264404	1.11078e-10	0.0041782
C8orf44	117159	0.00429327	-0.719622	0.717148	0.0282	0.0376	0.0282	0.0376	0	-0.167272	-0.441541	0.304769	9.44584	7.31412	0.227338	0.00507507	0.027604
CAPZB	244755	1.42217e-07	-0.726367	0.729384	0.6248	0.6762	0.461	0.478	4	-0.145926	-0.114569	0.866697	9.41522	15.8877	6.99709e-05	7.79275e-20	0.0292898
CAPZB	234008	1.68089e-06	-1.03922	1.04201	0.456	0.6692	0.3546	0.4824	3	-0.2036	-0.296083	0.605167	9.45233	1.57073	0.240439	6.09786e-17	0.0238546
CAPZB	137746	1.78157e-13	-0.719287	0.712626	0.4592	0.5668	0.3716	0.3986	7	-0.135868	-0.206446	0.790655	9.69727	10.0125	0.00159278	1.41837e-16	0.00214043
CCDC153	59423	2.35575e-26	-0.652057	0.657323	0	0.004	0	0.004	1	-0.141479	#NAME?	0.0371904	9.295	-3.90773e-08	1	4.45357e-14	0.0274427
CD3E	111950	7.96257e-05	-0.785893	0.779217	1.2738	1.5396	0.718	0.7606	0	-0.108689	-0.189308	0.759892	10.1886	17.5417	3.0421e-05	0.00446386	0.0150385
COPB1	208459	3.40407e-20	-0.696967	0.697542	0.064	0.0774	0.0632	0.0752	4	-0.157307	-0.279928	0.263349	9.05864	2.18029	0.385659	1.49806e-20	0.0175063
COX6C	92168	6.26554e-16	-1.50456	1.50641	0.9194	1.468	0.565	0.746	0	-0.233943	-0.462088	0.229615	10.0729	1.20752	0.27207	0.0438684	0.0360435
DAZAP2	73467	6.15338e-15	-1.92938	1.92966	0.4092	0.5618	0.3284	0.44	1	-0.299147	-0.455447	0.580167	9.64123	3.06527	0.0805679	1.78299e-14	0.00858995
DCTN1	207511	1.29791e-20	-0.908729	0.911955	0.0254	0.0332	0.0248	0.0284	4	-0.22303	-0.329928	0.157868	9.03062	2.22723	0.525133	4.96874e-06	0.00344218
DCTN3	107331	9.02223e-07	-0.7714	0.77398	0.1888	0.2548	0.1772	0.2356	0	-0.10937	-0.223102	0.721109	9.56901	8.79193	0.0157145	0.0207016	0.0396009
DHX9	27131	3.05564e-11	-0.984101	0.983294	0.0738	0.0834	0.0738	0.0764	5	-0.192127	-0.304734	0.405618	9.38686	1.27535	0.461103	5.86151e-10	0.0210207
EID2B	201677	2.72833e-23	-1.7485	1.74719	0.0176	0.0314	0.0172	0.0314	4	-0.338959	-0.535923	0.309996	9.02735	12.2935	0.153865	1.27752e-18	0.00652568
ERGIC3	221952	9.9747e-15	-1.9818	1.98049	0.3348	0.4056	0.28	0.33	4	-0.23215	-0.260695	0.196017	9.24397	0.63123	0.469005	0.0268513	7.7522e-27
ERGIC3	29618	1.41856e-08	-1.70354	1.70359	0.215	0.2316	0.1794	0.207	5	-0.195709	-0.374274	0.512169	9.49622	1.15423	0.362788	9.75306e-06	1.6344e-15
ERP44	212439	1.73924e-18	-0.533198	0.533016	0.118	0.1276	0.1112	0.1222	4	-0.103256	-0.0427964	0.669645	9.09512	10.2894	0.024538	8.0088e-19	0.00567695
FARSB	114093	0.000470178	-0.943067	0.950167	0.027	0.029	0.0258	0.029	0	-0.21511	-0.0357966	0.00714776	9.44513	0.002357	0.983161	6.97652e-05	0.0122339
FARSB	206943	7.24709e-21	-1.00132	1.00123	0.0234	0.0238	0.0234	0.0238	4	-0.258217	-0.240209	0.289982	9.02734	10.4981	0.196861	0.0145393	2.77382e-07
FBL	73981	1.38743e-14	-4.58644	4.58269	0.413	0.6116	0.3438	0.4322	1	-0.447031	-0.504062	0.890497	9.66161	7.48547	0.00630201	6.31528e-20	0.0243821
FEN1	117568	1.28148e-26	-1.67861	1.68182	0.008	0.014	0.008	0.014	7	-0.376262	-0.506289	0.187706	9.37164	18.4711	0.151124	7.38844e-10	0.0497571
GBA	112077	8.89338e-05	-0.81494	0.817298	0.0194	0.036	0.018	0.0334	0	-0.248042	-0.459902	0.00997808	9.44244	0.0105579	0.953116	7.77548e-79	6.86421e-70
GBA	59637	0.0061639	-0.637343	0.637381	0.0292	0.0346	0.0292	0.0324	8	-0.200131	-0.250846	1.02068	9.01894	27.3749	0.0199857	8.91554e-37	1.07483e-17
GPRC5C	116433	1.69106e-27	-0.983117	0.982984	0	0.0082	0	0.0082	7	-0.373637	#NAME?	0.169586	9.36574	26.6313	0.192526	0.000279297	1.4257e-13
GRINA	203071	1.23406e-22	-0.931515	0.936032	0.0138	0.028	0.0122	0.028	4	-0.294496	-0.903106	0.465788	9.02325	36.5701	0.0235898	1.81698e-12	0.0454905
HERC3	206732	5.83086e-21	-0.720133	0.720672	0.0174	0.02	0.0174	0.02	4	-0.151964	-0.265318	0.0440994	9.02243	0.442704	0.813025	3.7146e-16	0.00059896
HNRNPA2B1	52068	8.43169e-08	-0.912034	0.918027	1.2264	1.616	0.6534	0.763	8	-0.167765	-0.294823	0.330398	9.76257	1.13762	0.28649	0.015782	0.0179115
ICAM3	115633	0.00149827	-0.720394	0.7127	0.5	0.6102	0.3918	0.449	0	-0.124271	-0.202305	0.170101	9.76915	0.505953	0.482961	0.00460485	0.0388857
IGHA1	114830	9.12917e-29	-2.78061	2.78011	0	0.0132	0	0.0132	7	-1.27799	#NAME?	0.0266388	9.36749	4.39732e-10	0.999983	3.61692e-24	0.00220976
IGHA1	112768	0.000160398	-3.08062	3.0951	0	0.0164	0	0.0164	0	-1.38323	#NAME?	0.279693	9.42944	25.6089	0.0556438	0.0028635	0.0218303
IRF2BP2	200342	6.29436e-24	-3.46452	3.4588	0.0836	0.1872	0.0756	0.157	4	-0.556227	-0.913732	0.478442	9.08382	5.46274	0.112563	2.76755e-14	0.0172172
ITPA	205467	1.56624e-21	-1.06068	1.05593	0.0674	0.0838	0.0658	0.0798	4	-0.211631	-0.221554	0.406623	9.06228	5.16275	0.172641	0.0145422	0.000126857
JCHAIN	200642	8.76746e-24	-1.62608	1.61911	0	0.0086	0	0.0086	4	-0.688294	#NAME?	0.0333269	9.01249	8.0207e-08	0.999841	3.90875e-09	0.0460967
KCNJ3	60838	4.75788e-25	-0.926348	0.926606	0.025	0.0486	0.025	0.0464	1	-0.2263	-0.787774	0.345336	9.32362	3.14625	0.359592	6.33332e-16	0.0348223
KIFC3	116902	3.92121e-27	-1.76128	1.7558	0	0.0038	0	0.0038	7	-0.594407	#NAME?	0.00194363	9.36514	1.33388e-09	0.999973	2.29265e-16	0.0422403
KLF7	113076	0.000207294	-1.19803	1.2028	0.0098	0.0302	0.0098	0.0276	0	-0.413762	-1.15819	0.213601	9.43623	9.64014	0.287801	0.000165371	0.0426551
LMF1	207725	1.615e-20	-0.845525	0.843889	0.0176	0.0152	0.0158	0.0134	4	-0.185913	-0.0337133	0.14578	9.0228	3.6982	0.516119	5.046e-09	0.00951615
MAD2L1	61013	6.86164e-25	-0.886307	0.891847	0.0262	0.0426	0.0262	0.0424	1	-0.213605	-0.678954	0.132724	9.32189	0.377618	0.776049	2.77832e-25	1.06253e-23
MAD2L1	111477	5.24397e-05	-1.50336	1.50687	0.0362	0.0674	0.0342	0.0674	0	-0.295645	-0.528893	0.114735	9.46201	0.372294	0.738359	2.1121e-14	3.57548e-33
MAD2L1	24441	1.40399e-14	-1.36876	1.36302	0.0422	0.0516	0.036	0.05	5	-0.301326	-0.389739	0.495065	9.36545	3.23031	0.372884	1.41045e-15	2.6113e-19
MAD2L1	84434	0.628009	-1.67782	1.67784	0.0574	0.0774	0.056	0.0734	6	-0.367527	-0.390084	0.305779	9.4173	1.05686	0.559661	1.24306e-06	4.61696e-16
MAD2L1	59091	0.00341329	-1.05435	1.05295	0.0758	0.1026	0.0758	0.0986	8	-0.220087	-0.351668	0.900179	9.05971	8.68273	0.055022	5.93612e-13	9.29409e-15
MAD2L1	209983	1.56905e-19	-1.50523	1.50535	0.0376	0.0428	0.0376	0.0386	4	-0.319961	-0.167288	0.15721	9.03642	1.65941	0.542106	6.06163e-52	8.65757e-55
MAGED1	116044	8.38041e-28	-1.76919	1.76557	0.006	0.0242	0.006	0.0242	7	-0.448867	-1.66286	0.0299577	9.37277	5.34831	0.462626	2.4129e-18	6.68145e-12
MAGED1	59121	1.22755e-26	-1.20833	1.21029	0.0054	0.0158	0.0054	0.0158	1	-0.336926	-1.78561	0.41034	9.30528	19.354	0.12342	6.88925e-11	6.70963e-17
MAGED1	203159	1.35638e-22	-1.56892	1.56779	0.011	0.0132	0.009	0.0132	4	-0.431421	-0.308933	0.305711	9.01785	40.0422	0.0854452	6.73076e-27	7.4888e-26
MAP3K7CL	109158	5.90877e-06	-4.53744	4.55234	0.0046	0.063	0.0046	0.0574	0	-1.70814	-2.56745	0.128479	9.44308	9.08365	0.205943	0.0177986	0.0309101
MPI	122336	4.35644e-23	-1.21538	1.2137	0.0418	0.0434	0.0418	0.042	7	-0.303519	-0.0931148	0.145877	9.39447	0.883067	0.630805	1.06744e-09	0.0274663
MSRA	117224	6.96169e-27	-0.675696	0.676524	0.0212	0.0386	0.0212	0.0386	7	-0.307643	-0.683	0.831982	9.38456	48.1159	0.00283103	9.78059e-20	0.00778548
NADSYN1	25486	3.16307e-13	-0.969432	0.966143	0.0328	0.0434	0.0328	0.0422	5	-0.182406	-0.701089	0.724442	9.36243	8.23129	0.125056	1.75289e-09	0.0162927
NAGPA	205985	2.68909e-21	-0.546626	0.545631	0.0366	0.0528	0.0366	0.0498	4	-0.192087	-0.517612	0.867782	9.03766	42.3073	0.00168229	3.24009e-10	0.0238868
NBEAL1	101693	2.78287e-40	-2.24097	2.2468	2.0362	3.8014	0.8572	0.9332	7	-0.561722	-0.620495	1.16932	10.6172	62.503	5.8632e-15	4.61973e-24	0.00987138
NDUFS1	60706	3.60678e-25	-1.1611	1.16703	0.0242	0.0348	0.0242	0.0348	1	-0.233843	-0.520918	0.278774	9.31815	2.01945	0.509266	1.31452e-25	3.7134e-07
NDUFS1	24091	4.76791e-15	-1.33601	1.33661	0.042	0.0378	0.0192	0.0362	5	-0.2646	-0.140287	0.774079	9.356	12.3849	0.0907614	4.36292e-11	1.26347e-06
NDUFS1	28365	0.00471616	-1.06104	1.05863	0.0336	0.0802	0.0336	0.0802	9	-0.209611	-0.851751	0.96067	9.20946	17.2337	0.0301837	1.58111e-21	3.21691e-08
NDUFS1	120001	8.76393e-25	-0.892351	0.889769	0.0288	0.038	0.0282	0.036	7	-0.179613	-0.364308	0.384891	9.38627	8.51006	0.185114	7.75394e-15	8.23417e-16
NHSL2	236865	9.38717e-10	-0.785521	0.78275	1.1936	1.8792	0.6694	0.6764	4	-0.484294	-0.443545	1.21833	9.76031	47.422	7.94702e-12	2.29907e-11	0.0204419
NPTN	202952	1.08585e-22	-0.897212	0.896441	0.0048	0.0138	0.0048	0.0138	4	-0.220193	-1.16455	0.255713	9.01581	29.159	0.157017	2.9917e-10	0.0320664
PCBP1	65102	0.396346	-0.617512	0.619144	0.4844	0.4838	0.3596	0.354	8	-0.187957	-0.0560936	1.14499	9.30621	11.0841	0.000912246	7.87546e-28	1.10499e-10
PIK3R1	98108	8.96894e-44	-1.61335	1.62399	0.1386	0.4288	0.1258	0.3206	7	-0.603563	-1.09756	0.0274684	9.54579	0.00033136	0.995055	5.62356e-16	0.0237803
PIK3R1	93554	6.4879e-15	-1.7492	1.74789	0.118	0.3862	0.104	0.2726	0	-0.694903	-1.11518	0.0964214	9.58205	0.124588	0.773858	0.00100017	0.00497487
PJA2	115411	0.00127539	-0.518096	0.514459	0.1082	0.1234	0.1026	0.116	0	-0.0809927	-0.0678989	0.249978	9.50616	1.18847	0.439924	0.0078844	1.7562e-06
PPA2	208198	2.61314e-20	-1.01386	1.01496	0.1044	0.1358	0.1008	0.1212	4	-0.157742	-0.274714	0.694364	9.08893	10.9033	0.0223071	3.6536e-09	0.00126957
PPA2	121256	7.28372e-24	-1.05576	1.05575	0.078	0.0894	0.0732	0.0876	7	-0.167997	-0.100974	0.567233	9.41965	7.79152	0.0898428	9.12339e-15	0.0272725
PPARGC1B	203552	2.06636e-22	-0.744184	0.742089	0.0062	0.013	0.0062	0.01	4	-0.259793	-0.845664	0.144664	9.01622	6.1344	0.532122	0.00271752	0.0070395
PRKCI	61829	3.72276e-24	-1.04016	1.04544	0.0192	0.0168	0.0192	0.0138	1	-0.207475	-0.0286155	0.227202	9.30641	8.40135	0.279138	2.11482e-10	4.11153e-13
PRKCI	23766	1.72034e-15	-1.19644	1.19304	0	0.015	0	0.015	5	-0.218011	#NAME?	0.22183	9.33848	2.97586	0.54866	0.000110252	1.83658e-09
RAD21	214072	8.28116e-18	-1.09299	1.09044	0.1244	0.1432	0.1178	0.1176	4	-0.221837	-0.190495	0.152251	9.09955	0.446814	0.626389	2.17269e-18	1.92867e-05
RETN	201654	2.66072e-23	-0.949956	0.947086	0	0.0042	0	0.0042	4	-0.442845	#NAME?	0.167755	9.01166	31.338	0.0838107	8.1931e-33	0.0243028
RIC3	25155	4.5417e-06	-0.730979	0.733464	0.107	0.3104	0.0932	0.2428	9	-0.214746	-1.02719	0.636378	9.29022	2.51584	0.207242	1.05102e-26	8.08731e-18
RIC3	123566	3.21596e-22	-0.919523	0.917488	0.151	0.192	0.1366	0.168	7	-0.275592	-0.225504	0.208466	9.47669	0.653228	0.524596	2.35629e-102	2.44785e-41
RIC3	79999	0.0797837	-0.962233	0.957246	0.1084	0.1668	0.0946	0.1442	6	-0.357017	-0.340596	1.02892	9.46354	9.34238	0.0275821	5.90106e-21	1.56299e-05
RIC3	114740	0.000774253	-0.774953	0.772921	0.0962	0.1234	0.084	0.1024	0	-0.275685	-0.237528	0.447541	9.50154	4.52865	0.129798	2.02774e-60	2.22591e-39
RIC3	3344	0.000687413	-0.657251	0.651912	0.0396	0.2348	0.0396	0.217	10	-0.167372	-1.68532	2.14482	9.66049	14.1267	0.00311847	1.02579e-10	3.19369e-06
RP11-345P4.9	111281	4.39852e-05	-1.34075	1.33965	0.0106	0.0306	0.0106	0.0306	0	-0.292005	-1.02611	0.147541	9.43762	12.0795	0.186816	0.00191745	0.00583622
RP11-345P4.9	201102	1.45434e-23	-0.920984	0.915791	0.0178	0.0206	0.0178	0.0206	4	-0.183177	-0.0186527	0.138092	9.02365	3.37911	0.504024	8.56274e-23	0.00330934
RP11-554J4.1	24908	5.76387e-14	-3.12522	3.12154	0.0292	0.0274	0.0292	0.0274	5	-0.720277	-0.0825985	0.0439998	9.34971	0.00164675	0.982879	2.84377e-05	0.0210258
RP11-629O1.2	200744	9.81077e-24	-1.39206	1.39289	0.003	0.008	0.003	0.008	4	-0.405396	-0.605635	0.0200971	9.01414	-1.19526e-08	1	2.61743e-21	0.000160137
RUVBL1	200843	1.09407e-23	-1.09683	1.09158	0.0608	0.1014	0.0592	0.098	4	-0.292709	-0.637903	0.863653	9.06021	27.5409	0.00239974	0.00928447	5.35582e-05
RUVBL1	116336	1.42003e-27	-1.12493	1.12459	0.0346	0.053	0.0346	0.0484	7	-0.279603	-0.301051	0.420722	9.39437	7.72314	0.162423	0.000338102	0.00110307
SAP18	220776	3.62279e-15	-0.637215	0.633659	0.655	0.863	0.4862	0.5822	4	-0.111468	-0.34531	0.633524	9.44682	8.19815	0.00424315	6.56744e-06	0.0205589
SCAMP3	206878	6.77794e-21	-0.643647	0.645663	0.0558	0.0756	0.0544	0.0756	4	-0.160823	-0.301984	0.490318	9.05507	9.19144	0.0797975	4.42416e-08	0.0193924
SMIM5	201216	1.64805e-23	-1.57135	1.57328	0	0.0046	0	0.0046	4	-0.470357	#NAME?	0.00589757	9.01165	-5.49571e-09	1	2.67174e-18	0.00264468
SNX22	198468	7.75487e-25	-1.78261	1.78282	0.0174	0.0466	0.0174	0.0446	4	-0.479472	-0.924577	0.153436	9.03023	1.58704	0.615446	0.0378483	0.000226013
SNX22	111460	5.16494e-05	-1.77327	1.76987	0.0222	0.0494	0.0222	0.0494	0	-0.466186	-0.671122	0.418282	9.44783	25.1029	0.0194559	6.47887e-05	0.0110802
SOGA1	29052	0.0143124	-0.94106	0.942633	0.0072	0.0338	0.0072	0.0338	9	-0.406884	-1.71181	0.54444	9.18676	32.7607	0.0427264	2.07442e-15	0.000773045
SOGA1	201499	2.24643e-23	-0.798361	0.801429	0.008	0.0178	0.0076	0.0178	4	-0.359016	-0.701921	0.169865	9.01957	6.02296	0.430115	1.17129e-82	7.46055e-15
SOGA1	113075	0.000207123	-0.70186	0.698409	0.0134	0.0254	0.0134	0.0254	0	-0.315723	-0.582002	0.153887	9.43627	4.0978	0.456208	8.10244e-41	6.84716e-06
SOGA1	116211	1.13338e-27	-0.545146	0.544059	0.0084	0.0164	0.0068	0.0164	7	-0.278576	-0.519648	0.325215	9.3728	20.8942	0.149813	1.53813e-69	5.75053e-11
SSH2	120893	3.96487e-24	-0.908662	0.911362	0.096	0.1474	0.093	0.1394	7	-0.157516	-0.488786	0.435523	9.44171	3.72231	0.187626	4.50952e-10	0.000697352
STXBP2	216653	9.15681e-17	-0.874741	0.872016	0.0968	0.091	0.0892	0.0846	4	-0.235539	-0.0116279	0.533022	9.07823	7.24391	0.0754339	1.74386e-20	0.000436121
STXBP2	119118	1.92612e-25	-0.574165	0.573661	0.083	0.1142	0.0758	0.1102	7	-0.155779	-0.326966	0.387068	9.42648	3.34922	0.224162	1.92764e-19	0.0112238
TBC1D12	114282	0.000544898	-1.59979	1.60356	0	0.0026	0	0.0026	0	-0.548689	#NAME?	0.00570684	9.42529	-1.66246e-09	1	5.44575e-12	2.70484e-18
TBC1D12	85334	0.820164	-1.10664	1.10531	0	0.0038	0	0.0038	6	-0.4036	#NAME?	0.000677088	9.37418	-2.76893e-10	1	2.22567e-05	1.01575e-08
TBXAS1	204007	3.35656e-22	-2.07104	2.08038	0.0084	0.0088	0.0084	0.0088	4	-0.593891	-0.0814497	0.312364	9.01707	53.387	0.0298655	1.09009e-15	0.0238868
TCEA3	63786	1.92817e-22	-1.32401	1.32561	0.0756	0.0928	0.064	0.0856	1	-0.365432	-0.315505	0.600472	9.3573	4.57005	0.15472	2.23675e-13	0.0312456
THOC7	241426	1.86576e-08	-0.523357	0.525204	0.2716	0.2538	0.231	0.2182	4	-0.0810672	-0.0106362	0.194967	9.19478	0.441535	0.561802	0.000640396	0.0025831
TIPIN	211646	8.06076e-19	-1.09086	1.09087	0.961	1.5332	0.5794	0.6788	4	-0.504422	-0.477914	0.255017	9.63712	1.43109	0.231749	1.2747e-22	0.000140619
TIPIN	126734	4.59839e-20	-1.34441	1.34355	0.6418	1.1436	0.4752	0.5796	7	-0.585983	-0.56469	0.91044	9.86946	15.2022	0.000101791	4.47813e-25	0.0001132
TTN	203700	2.42021e-22	-0.676138	0.674198	0.0062	0.0064	0.0062	0.0064	4	-0.294227	-0.0831719	0.0728185	9.01457	3.16543	0.684208	5.91833e-07	0.000436121
TTN	58526	3.3625e-27	-1.10947	1.11368	0	0.0216	0	0.0216	1	-0.408499	#NAME?	0.0596722	9.30368	2.64194	0.563828	1.04897e-12	0.00584824
UVSSA	204985	9.44507e-22	-0.607011	0.610397	0.002	0.0016	0.002	0.0016	4	-0.126956	-0.435381	0.0224687	9.0129	2.42089e-08	0.999964	0.00147886	0.017107
VCAN	112962	0.000188607	-1.90405	1.89932	0	0.013	0	0.013	0	-0.651543	#NAME?	0.00774646	9.42803	-2.66465e-10	1	3.85783e-05	0.035777
VCAN	59171	1.36779e-26	-2.87469	2.87987	0	0.0086	0	0.0086	1	-0.792696	#NAME?	0.0695505	9.29882	4.15324	0.557916	2.08066e-20	0.0306303
WDR83	116105	0.00209606	-0.811211	0.812385	0.0344	0.0422	0.0344	0.0422	0	-0.140905	-0.27536	0.356015	9.45195	6.02243	0.22102	0.00215577	0.0486854
ZBTB33	58000	0.000948754	-0.537771	0.539968	0.0044	0.0306	0.0044	0.0306	8	-0.1102	-1.92765	0.509486	9.00752	29.7299	0.0585297	2.65348e-22	6.57271e-29
ZNF622	212097	1.24943e-18	-0.918187	0.914022	0.0748	0.0832	0.0734	0.0816	4	-0.178809	-0.181466	0.600067	9.06637	10.7821	0.0422785	7.17843e-14	0.000803037
ZWILCH	112827	0.000168526	-0.597957	0.598001	0.0012	0.0118	0.0012	0.0118	0	-0.17669	-1.9851	0.0295862	9.42801	-4.9952e-09	1	2.6017e-25	0.00127529
ZWINT	114499	0.000644272	-0.658607	0.658096	0.002	0.0092	0.002	0.0092	0	-0.197509	-2.01518	0.154454	9.42736	36.033	0.162679	0.000697755	0.0152586
