# Supplementary material for: Integrated single cell analysis of blood and cerebrospinal fluid leukocytes in multiple sclerosis
Source: Nat Commun. 2020 Jan 14;11:247. doi: 10.1038/s41467-019-14118-w (PMC6959356; doi:10.1038/s41467-019-14118-w)
Supplement: Supplementary file 9 — Dataset 8 [file 41467_2019_14118_MOESM9_ESM.xlsx]

## Sheet: (a) upregulated
Adjusted P-value	Genes	Term	Overlap	cluster
0.029872050976423755	GBA	Other glycan degradation_Homo sapiens_hsa00511	1/18	2
0.029872050976423755	LSS	Steroid biosynthesis_Homo sapiens_hsa00100	1/20	2
0.04651643360246393	GBA	Sphingolipid metabolism_Homo sapiens_hsa00600	1/47	2
0.03689456356202868	GALNT11	Mucin type O-Glycan biosynthesis_Homo sapiens_hsa00512	1/31	6
0.048195367075421096	MRPL4;RPS3	Ribosome_Homo sapiens_hsa03010	2/137	8
0.02189577648876879	LSS	Steroid biosynthesis_Homo sapiens_hsa00100	1/20	9
0.009623754833438226	PPM1N;CCZ1	GSE21927_SPLEEN_VS_TUMOR_MONOCYTE_C57BL6_UP	2/198	10
0.03858589004425483	PPM1N	GSE32034_UNTREATED_VS_ROSIGLIZATONE_TREATED_LY6C_LOW_MONOCYTE_UP	1/185	10
0.03858589004425483	PPM1N	GSE5542_UNTREATED_VS_IFNA_TREATED_EPITHELIAL_CELLS_6H_DN	1/195	10
0.03858589004425483	PPM1N	GSE21927_SPLEEN_VS_C26GM_TUMOR_MONOCYTE_BALBC_UP	1/195	10
0.03858589004425483	CCZ1	GSE46242_CTRL_VS_EGR2_DELETED_TH1_CD4_TCELL_DN	1/196	10
0.03858589004425483	CCZ1	GSE3982_MAC_VS_TH2_UP	1/199	10
0.03858589004425483	PPM1N	GSE21927_SPLEEN_VS_BONE_MARROW_MONOCYTE_BALBC_DN	1/199	10
0.03858589004425483	PPM1N	GSE5542_UNTREATED_VS_IFNG_TREATED_EPITHELIAL_CELLS_24H_DN	1/199	10
0.03858589004425483	CCZ1	GSE11057_EFF_MEM_VS_CENT_MEM_CD4_TCELL_UP	1/200	10
0.03858589004425483	PPM1N	GSE40274_GATA1_VS_FOXP3_AND_GATA1_TRANSDUCED_ACTIVATED_CD4_TCELL_UP	1/200	10
0.03858589004425483	CCZ1	GSE3982_MAST_CELL_VS_NEUTROPHIL_DN	1/200	10
0.03858589004425483	PPM1N	GSE39820_TGFBETA1_IL6_VS_TGFBETA1_IL6_IL23A_TREATED_CD4_TCELL_DN	1/200	10
0.03858589004425483	PPM1N	GSE36888_UNTREATED_VS_IL2_TREATED_STAT5_AB_KNOCKIN_TCELL_2H_UP	1/200	10
0.03858589004425483	CCZ1	GSE36476_YOUNG_VS_OLD_DONOR_MEMORY_CD4_TCELL_72H_TSST_ACT_UP	1/200	10
0.03858589004425483	CCZ1	GSE29617_CTRL_VS_DAY7_TIV_FLU_VACCINE_PBMC_2008_UP	1/200	10
0.03858589004425483	CCZ1	GSE29618_PRE_VS_DAY7_POST_TIV_FLU_VACCINE_PDC_UP	1/200	10
0.03858589004425483	CCZ1	GSE2585_AIRE_KO_VS_WT_CD80_LOW_MTEC_UP	1/200	10
0.03858589004425483	CCZ1	GSE22886_CD8_VS_CD4_NAIVE_TCELL_DN	1/200	10
0.03858589004425483	PPM1N	GSE21774_CD62L_POS_CD56_DIM_VS_CD62L_NEG_CD56_DIM_NK_CELL_DN	1/200	10
0.03858589004425483	CCZ1	GSE18791_UNSTIM_VS_NEWCATSLE_VIRUS_DC_2H_UP	1/200	10
0.03858589004425483	PPM1N	GSE17186_MEMORY_VS_CD21HIGH_TRANSITIONAL_BCELL_UP	1/200	10
0.03858589004425483	PPM1N	GSE15750_WT_VS_TRAF6KO_DAY6_EFF_CD8_TCELL_DN	1/200	10
0.03858589004425483	PPM1N	GSE15324_ELF4_KO_VS_WT_ACTIVATED_CD8_TCELL_DN	1/200	10
0.03858589004425483	PPM1N	GSE14026_TH1_VS_TH17_DN	1/200	10
0.03858589004425483	PPM1N	GSE31082_DN_VS_CD8_SP_THYMOCYTE_DN	1/200	10
0.03858589004425483	PPM1N	GSE6875_TCONV_VS_FOXP3_KO_TREG_UP	1/200	10

## Sheet: (b) downregulated
Adjusted P-value	Genes	Term	Overlap	cluster
0.01948178453110963	CAPZB	GSE13887_HEALTHY_VS_LUPUS_RESTING_CD4_TCELL_UP	1/112	3
0.01948178453110963	CAPZB	GSE13887_RESTING_VS_ACT_CD4_TCELL_DN	1/124	3
0.01294999999997337	CAPZB	Endocytosis_Homo sapiens_hsa04144	1/259	3
0.01948178453110963	CAPZB	GSE11818_WT_VS_DICER_KO_TREG_UP	1/140	3
0.01948178453110963	CAPZB	GSE6259_FLT3L_INDUCED_DEC205_POS_DC_VS_CD4_TCELL_UP	1/160	3
0.01948178453110963	CAPZB	GSE25147_UNSTIM_VS_HELIOBACTER_PYLORI_LPS_STIM_MKN45_CELL_DN	1/162	3
0.01948178453110963	CAPZB	GSE37532_VISCERAL_ADIPOSE_TISSUE_VS_LN_DERIVED_PPARG_KO_TCONV_CD4_TCELL_UP	1/164	3
0.01948178453110963	CAPZB	GSE25147_UNSTIM_VS_HELIOBACTER_PYLORI_LPS_STIM_MKN45_CELL_UP	1/166	3
0.01948178453110963	CAPZB	GSE40274_IRF4_VS_FOXP3_AND_IRF4_TRANSDUCED_ACTIVATED_CD4_TCELL_UP	1/173	3
0.01948178453110963	CAPZB	GSE3920_UNTREATED_VS_IFNA_TREATED_ENDOTHELIAL_CELL_UP	1/174	3
0.01948178453110963	CAPZB	GSE6259_DEC205_POS_DC_VS_CD8_TCELL_UP	1/174	3
0.01948178453110963	CAPZB	GSE22342_CD11C_HIGH_VS_LOW_DECIDUAL_MACROPHAGES_UP	1/193	3
0.01948178453110963	CAPZB	GSE45365_WT_VS_IFNAR_KO_CD11B_DC_DN	1/195	3
0.01948178453110963	CAPZB	GSE40666_UNTREATED_VS_IFNA_STIM_STAT4_KO_EFFECTOR_CD8_TCELL_90MIN_UP	1/196	3
0.01948178453110963	CAPZB	GSE20727_CTRL_VS_ROS_INHIBITOR_TREATED_DC_DN	1/196	3
0.01948178453110963	CAPZB	GSE6259_BCELL_VS_CD4_TCELL_UP	1/197	3
0.01948178453110963	CAPZB	GSE17322_CD103_POS_VS_CD11B_HIGH_LUNG_DC_UP	1/199	3
0.01948178453110963	CAPZB	GSE10856_CTRL_VS_TNFRSF6B_IN_MACROPHAGE_UP	1/199	3
0.01948178453110963	CAPZB	GSE19941_IL10_KO_VS_IL10_KO_AND_NFKBP50_KO_LPS_STIM_MACROPHAGE_UP	1/199	3
0.01948178453110963	CAPZB	GSE5099_DAY3_VS_DAY7_MCSF_TREATED_MACROPHAGE_UP	1/199	3
0.01948178453110963	CAPZB	GSE2770_UNTREATED_VS_ACT_CD4_TCELL_6H_UP	1/199	3
0.01948178453110963	CAPZB	GSE25088_IL4_VS_IL4_AND_ROSIGLITAZONE_STIM_STAT6_KO_MACROPHAGE_DAY10_UP	1/199	3
0.01948178453110963	CAPZB	GSE46606_IRF4HIGH_VS_WT_CD40L_IL2_IL5_DAY1_STIMULATED_BCELL_UP	1/200	3
0.01948178453110963	CAPZB	GSE3720_UNSTIM_VS_PMA_STIM_VD2_GAMMADELTA_TCELL_DN	1/200	3
0.01948178453110963	CAPZB	GSE37533_PPARG1_FOXP3_VS_PPARG2_FOXP3_TRANSDUCED_CD4_TCELL_DN	1/200	3
0.01948178453110963	CAPZB	GSE39152_SPLEEN_CD103_NEG_VS_BRAIN_CD103_POS_MEMORY_CD8_TCELL_UP	1/200	3
0.01948178453110963	CAPZB	KAECH_NAIVE_VS_DAY8_EFF_CD8_TCELL_DN	1/200	3
0.01948178453110963	CAPZB	GSE39820_TGFBETA1_IL6_VS_TGFBETA1_IL6_IL23A_TREATED_CD4_TCELL_DN	1/200	3
0.01948178453110963	CAPZB	GSE3982_CTRL_VS_LPS_48H_DC_UP	1/200	3
0.01948178453110963	CAPZB	GSE40068_CXCR5NEG_BCL6NEG_CD4_TCELL_VS_CXCR5POS_BCL6NEG_TFH_UP	1/200	3
0.01948178453110963	CAPZB	GSE7831_UNSTIM_VS_CPG_STIM_PDC_1H_UP	1/200	3
0.01948178453110963	CAPZB	GSE5589_IL6_KO_VS_IL10_KO_LPS_STIM_MACROPHAGE_45MIN_DN	1/200	3
0.01948178453110963	CAPZB	GSE45837_WT_VS_GFI1_KO_PDC_DN	1/200	3
0.01948178453110963	CAPZB	GSE41867_DAY8_EFFECTOR_VS_DAY30_EXHAUSTED_CD8_TCELL_LCMV_CLONE13_DN	1/200	3
0.01948178453110963	CAPZB	GSE43260_BTLA_POS_VS_NEG_INTRATUMORAL_CD8_TCELL_UP	1/200	3
0.01948178453110963	CAPZB	GSE43955_10H_VS_60H_ACT_CD4_TCELL_UP	1/200	3
0.01948178453110963	CAPZB	GSE43955_1H_VS_42H_ACT_CD4_TCELL_UP	1/200	3
0.01948178453110963	CAPZB	GSE43955_TGFB_IL6_VS_TGFB_IL6_IL23_TH17_ACT_CD4_TCELL_52H_DN	1/200	3
0.01948178453110963	CAPZB	GSE36527_CD62L_HIGH_CD69_NEG_VS_CD62L_LOW_CD69_POS_TREG_KLRG1_NEG_DN	1/200	3
0.01948178453110963	CAPZB	GSE43955_TGFB_IL6_VS_TGFB_IL6_IL23_TH17_ACT_CD4_TCELL_60H_DN	1/200	3
0.01948178453110963	CAPZB	GSE43955_TH0_VS_TGFB_IL6_IL23_TH17_ACT_CD4_TCELL_60H_UP	1/200	3
0.01948178453110963	CAPZB	GSE43955_TH0_VS_TGFB_IL6_TH17_ACT_CD4_TCELL_30H_DN	1/200	3
0.01948178453110963	CAPZB	GSE5679_CTRL_VS_PPARG_LIGAND_ROSIGLITAZONE_AND_RARA_AGONIST_AM580_TREATED_DC_UP	1/200	3
0.01948178453110963	CAPZB	GSE360_L_MAJOR_VS_B_MALAYI_HIGH_DOSE_MAC_DN	1/200	3
0.01948178453110963	CAPZB	GSE29618_PRE_VS_DAY7_POST_LAIV_FLU_VACCINE_PDC_DN	1/200	3
0.01948178453110963	CAPZB	GSE360_DC_VS_MAC_B_MALAYI_LOW_DOSE_DN	1/200	3
0.01948178453110963	CAPZB	GSE11924_TFH_VS_TH17_CD4_TCELL_UP	1/200	3
0.01948178453110963	CAPZB	GSE11924_TFH_VS_TH1_CD4_TCELL_UP	1/200	3
0.01948178453110963	CAPZB	GSE12198_LOW_IL2_STIM_NK_CELL_VS_HIGH_IL2_STIM_NK_CELL_DN	1/200	3
0.01948178453110963	CAPZB	GSE15215_CD2_POS_VS_NEG_PDC_DN	1/200	3
0.01948178453110963	CAPZB	GSE15330_HSC_VS_GRANULOCYTE_MONOCYTE_PROGENITOR_UP	1/200	3
0.01948178453110963	CAPZB	GSE15767_MED_VS_SCS_MAC_LN_UP	1/200	3
0.01948178453110963	CAPZB	GSE16266_CTRL_VS_HEATSHOCK_AND_LPS_STIM_MEF_UP	1/200	3
0.01948178453110963	CAPZB	GSE16385_MONOCYTE_VS_12H_IL4_TREATED_MACROPHAGE_DN	1/200	3
0.01948178453110963	CAPZB	GSE16385_ROSIGLITAZONE_VS_UNTREATED_IFNG_TNF_STIM_MACROPHAGE_DN	1/200	3
0.01948178453110963	CAPZB	GSE16522_MEMORY_VS_NAIVE_CD8_TCELL_UP	1/200	3
0.01948178453110963	CAPZB	GSE17186_NAIVE_VS_CD21HIGH_TRANSITIONAL_BCELL_DN	1/200	3
0.01948178453110963	CAPZB	GSE17721_ALL_VS_24H_PAM3CSK4_BMDC_UP	1/200	3
0.01948178453110963	CAPZB	GSE18893_CTRL_VS_TNF_TREATED_TCONV_2H_UP	1/200	3
0.01948178453110963	CAPZB	GSE20366_EX_VIVO_VS_HOMEOSTATIC_CONVERSION_NAIVE_CD4_TCELL_DN	1/200	3
0.01948178453110963	CAPZB	GSE22443_IL2_VS_IL12_TREATED_ACT_CD8_TCELL_DN	1/200	3
0.01948178453110963	CAPZB	GSE22611_UNSTIM_VS_6H_MDP_STIM_MUTANT_NOD2_TRANSDUCED_HEK293T_CELL_DN	1/200	3
0.01948178453110963	CAPZB	GSE22886_NAIVE_CD8_TCELL_VS_MEMORY_TCELL_DN	1/200	3
0.01948178453110963	CAPZB	GSE2405_0H_VS_9H_A_PHAGOCYTOPHILUM_STIM_NEUTROPHIL_DN	1/200	3
0.01948178453110963	CAPZB	GSE25123_CTRL_VS_ROSIGLITAZONE_STIM_MACROPHAGE_UP	1/200	3
0.01948178453110963	CAPZB	GSE26030_TH1_VS_TH17_DAY5_POST_POLARIZATION_DN	1/200	3
0.01948178453110963	CAPZB	GSE26030_UNSTIM_VS_RESTIM_TH17_DAY15_POST_POLARIZATION_DN	1/200	3
0.01948178453110963	CAPZB	GSE2770_TGFB_AND_IL4_VS_TGFB_AND_IL12_TREATED_ACT_CD4_TCELL_48H_DN	1/200	3
0.01948178453110963	CAPZB	GSE2770_UNTREATED_VS_TGFB_AND_IL4_TREATED_ACT_CD4_TCELL_2H_DN	1/200	3
0.01948178453110963	CAPZB	GSE27786_NKTCELL_VS_NEUTROPHIL_DN	1/200	3
0.01948178453110963	CAPZB	GSE29164_DAY3_VS_DAY7_CD8_TCELL_TREATED_MELANOMA_UP	1/200	3
0.01948178453110963	CAPZB	GSE31082_DP_VS_CD4_SP_THYMOCYTE_DN	1/200	3
0.01948178453110963	CAPZB	GSE32164_RESTING_DIFFERENTIATED_VS_CMYC_INHIBITED_MACROPHAGE_DN	1/200	3
0.01948178453110963	CAPZB	GSE339_CD4POS_VS_CD4CD8DN_DC_UP	1/200	3
0.01948178453110963	CAPZB	GSE360_LOW_DOSE_B_MALAYI_VS_M_TUBERCULOSIS_DC_UP	1/200	3
0.02679195928361508	PRKCI;MAD2L1	B-Cell-Receptor_EXP_DN	2/169	5
0.02464778254474136	MAD2L1	Progesterone-mediated oocyte maturation_Homo sapiens_hsa04914	1/98	6
0.02464778254474136	MAD2L1	Oocyte meiosis_Homo sapiens_hsa04114	1/123	6
0.02464778254474136	MAD2L1	Cell cycle_Homo sapiens_hsa04110	1/124	6
0.03820480224244792	MAD2L1	HTLV-I infection_Homo sapiens_hsa05166	1/258	6
0.03836849751010948	MAD2L1	G2/M_Phase	1/133	6
0.003753753174467462	TIPIN;FEN1	G1/S	2/43	7
0.013038114533428015	PCBP1;MAD2L1	B-Cell-Receptor_EXP_DN	2/169	8
0.04043120162431156	GBA	Other glycan degradation_Homo sapiens_hsa00511	1/18	8
0.042502318935587126	GBA	Sphingolipid metabolism_Homo sapiens_hsa00600	1/47	8
0.042502318935587126	MAD2L1	Progesterone-mediated oocyte maturation_Homo sapiens_hsa04914	1/98	8
0.042502318935587126	MAD2L1	Oocyte meiosis_Homo sapiens_hsa04114	1/123	8
0.042502318935587126	GBA	Lysosome_Homo sapiens_hsa04142	1/123	8
0.042502318935587126	MAD2L1	Cell cycle_Homo sapiens_hsa04110	1/124	8
0.042502318935587126	PCBP1	Spliceosome_Homo sapiens_hsa03040	1/134	8
0.03440754113758227	NDUFS1	Oxidative phosphorylation_Homo sapiens_hsa00190	1/133	9
0.03440754113758227	NDUFS1	Parkinson's disease_Homo sapiens_hsa05012	1/142	9
0.03440754113758227	NDUFS1	Non-alcoholic fatty liver disease (NAFLD)_Homo sapiens_hsa04932	1/151	9
0.03440754113758227	NDUFS1	Alzheimer's disease_Homo sapiens_hsa05010	1/168	9
0.03440754113758227	NDUFS1	Huntington's disease_Homo sapiens_hsa05016	1/193	9
0.01948178453110963	RIC3	GSE12505_WT_VS_E2_2_HET_PDC_UP	1/125	10
0.01948178453110963	RIC3	GSE9946_IMMATURE_VS_LISTERIA_INF_MATURE_DC_UP	1/134	10
0.01948178453110963	RIC3	GSE9946_IMMATURE_VS_PROSTAGLANDINE2_TREATED_MATURE_DC_UP	1/140	10
0.01948178453110963	RIC3	GSE6674_UNSTIM_VS_CPG_STIM_BCELL_DN	1/161	10
0.01948178453110963	RIC3	GSE5542_UNTREATED_VS_IFNA_AND_IFNG_TREATED_EPITHELIAL_CELLS_6H_UP	1/194	10
0.01948178453110963	RIC3	GSE5542_UNTREATED_VS_IFNG_TREATED_EPITHELIAL_CELLS_6H_UP	1/195	10
0.01948178453110963	RIC3	GSE23114_WT_VS_SLE2C1_MOUSE_PERITONEAL_CAVITY_B1A_BCELL_UP	1/198	10
0.01948178453110963	RIC3	GSE8921_UNSTIM_0H_VS_TLR1_2_STIM_MONOCYTE_24H_UP	1/199	10
0.01948178453110963	RIC3	GSE557_WT_VS_I_AB_KO_DC_DN	1/199	10
0.01948178453110963	RIC3	GSE9988_LPS_VS_LOW_LPS_MONOCYTE_UP	1/199	10
0.01948178453110963	RIC3	GSE22886_TCELL_VS_BCELL_NAIVE_DN	1/200	10
0.01948178453110963	RIC3	GSE12845_IGD_POS_BLOOD_VS_PRE_GC_TONSIL_BCELL_UP	1/200	10
0.01948178453110963	RIC3	GSE16385_MONOCYTE_VS_MACROPHAGE_DN	1/200	10
0.01948178453110963	RIC3	GSE7460_CTRL_VS_TGFB_TREATED_ACT_TREG_DN	1/200	10
0.01948178453110963	RIC3	GSE1925_CTRL_VS_3H_IFNG_STIM_MACROPHAGE_DN	1/200	10
0.01948178453110963	RIC3	GSE21927_HEALTHY_VS_TUMOROUS_BALBC_MOUSE_MONOCYTE_DN	1/200	10
0.01948178453110963	RIC3	GSE22886_CD4_TCELL_VS_BCELL_NAIVE_DN	1/200	10
0.01948178453110963	RIC3	GSE22886_CD8_TCELL_VS_BCELL_NAIVE_DN	1/200	10
0.01948178453110963	RIC3	GSE41176_WT_VS_TAK1_KO_ANTI_IGM_STIM_BCELL_1H_UP	1/200	10
0.01948178453110963	RIC3	GSE22886_NAIVE_TCELL_VS_NKCELL_UP	1/200	10
0.01948178453110963	RIC3	GSE3982_MEMORY_CD4_TCELL_VS_TH1_UP	1/200	10
0.01948178453110963	RIC3	GSE3982_CENT_MEMORY_CD4_TCELL_VS_TH1_UP	1/200	10
0.01948178453110963	RIC3	GSE3691_IFN_PRODUCING_KILLER_DC_VS_PLASMACYTOID_DC_SPLEEN_DN	1/200	10
0.01948178453110963	RIC3	GSE29615_DAY3_VS_DAY7_LAIV_FLU_VACCINE_PBMC_DN	1/200	10
0.01948178453110963	RIC3	GSE22886_NAIVE_BCELL_VS_DC_UP	1/200	10
0.01948178453110963	RIC3	GSE26669_CTRL_VS_COSTIM_BLOCK_MLR_CD4_TCELL_UP	1/200	10
0.01948178453110963	RIC3	GSE2585_THYMIC_DC_VS_THYMIC_MACROPHAGE_UP	1/200	10
0.01948178453110963	RIC3	GSE25123_CTRL_VS_IL4_AND_ROSIGLITAZONE_STIM_MACROPHAGE_DN	1/200	10
0.01948178453110963	RIC3	GSE22886_NAIVE_BCELL_VS_MONOCYTE_UP	1/200	10
0.01948178453110963	RIC3	GSE3982_MAC_VS_BASOPHIL_DN	1/200	10
0.01948178453110963	RIC3	GSE29615_CTRL_VS_DAY7_LAIV_FLU_VACCINE_PBMC_DN	1/200	10
