# Supplementary material for: Integrated single cell analysis of blood and cerebrospinal fluid leukocytes in multiple sclerosis
Source: Nat Commun. 2020 Jan 14;11:247. doi: 10.1038/s41467-019-14118-w (PMC6959356; doi:10.1038/s41467-019-14118-w)
Supplement: Supplementary file 10 — Dataset 9 [file 41467_2019_14118_MOESM10_ESM.xlsx]

## Sheet: CSEA all
	CSF Pvalue	CSF corrected Pvalue	CSF Pvalue control	CSF Pvalue control corrected	CSF ES_max	CSF leading edge	blood Pvalue	blood corrected Pvalue	blood Pvalue control	blood Pvalue control corrected	blood ES_max	blood leading edge
G1/S	0	0	0	0	0.0034434	88	0.12	0.219429	0	0	0.00160424	34
G2/M	0.35	0.466667	1	1	0.000486925	11	0.45	0.702439	1	1	0.000278106	12
Temra	0	0	0	0	0.243513	1943	0	0	1	1	0.0855564	386
Th2	0	0	0	0	0.444984	2563	0	0	0	0	0.224561	2209
Th17	1	1	1	1	0.0552796	515	1	1	1	1	0.00396718	80
TFH	0	0	0.56	0.746667	0.0536749	587	0.04	0.0752941	0.99	1	0.00635485	135
Tregs	0	0	1	1	0.172921	1343	1	1	0.99	1	0.0914526	2017
gdT	0	0	1	1	0.44376	4752	0	0	0	0	0.35322	6884
microglia	0	0	0	0	0.367123	2928	0	0	0	0	0.38507	4953
Patho-manual	0	0	0	0	0.402739	3908	0	0	0	0	0.394049	5433
CD4_memory_vs_Naive	0.71	0.927347	0	0	0.281077	3122	1	1	1	1	0.0928538	1690
TFH_core	0	0	0	0	0.0750506	759	0	0	0.92	1	0.0371856	629
TFH_expanded	0	0	0	0	0.0403563	635	0.01	0.02	0	0	0.0134632	267
G1/S_Phase	0.04	0.0568889	0	0	0.0180999	251	0.87	1	0	0	0.00923103	304
G2/M_Phase	0	0	0.37	0.550698	0.310084	4730	1	1	1	1	0.232164	4933
M_Phase	0	0	1	1	0.0064544	180	0	0	0	0	0.0019807	38
M/G1_Phase	0	0	0.75	0.979592	0.28443	4562	0	0	0.48	0.83027	0.400986	6597
S_Phase	0	0	1	1	0.00207072	39	0.39	0.624	1	1	0.000516263	13
codeset	0	0	0.01	0.02	0.137356	1422	0	0	0.01	0.0228571	0.0587645	1141
Alpha6-Beta4-Integrin_EXP	0	0	0	0	0.0607669	3974	0	0	0	0	0.0794521	5691
Androgen-Receptor_EXP	0	0	0	0	0.398068	4824	0	0	1	1	0.35132	7019
B-Cell-Receptor_EXP	1	1	1	1	0.000512349	3	0.89	1	0.02	0.0441379	0.000115104	16
EGFR1_EXP	1	1	0	0	0.122899	2477	0.59	0.899048	0	0	0.162328	7088
Hedgehog_EXP	0	0	0	0	0.244699	2181	1	1	0.85	1	0.115296	3108
ID_EXP	0	0	0.01	0.02	0.304724	3705	0	0	0.19	0.38	0.317727	5258
IL-1_EXP	0.98	1	0	0	0.160761	4355	1	1	1	1	0.0964859	6623
IL-2_EXP	1	1	1	1	0.00952345	178	0.71	1	0.69	1	0.00121097	55
IL-3_EXP	1	1	0.02	0.0376471	0.0475917	438	0	0	0	0	0.0357099	324
IL-4_EXP	0.03	0.0436364	0.02	0.0376471	0.00145434	23	0.2	0.336842	1	1	0.000628812	14
IL-5_EXP	1	1	0	0	0.179724	2372	0	0	0	0	0.14981	2473
IL-6_EXP	1	1	0	0	0	0	1	1	0.01	0.0228571	0.00176021	22
IL-7_EXP	0	0	0.04	0.0731429	0.265129	2210	1	1	0	0	0.0253237	894
IL-9_EXP	1	1	0	0	0.249448	3791	0	0	0	0	0.321448	3246
Kit-Receptor_EXP	0	0	0	0	0.17005	2032	0.02	0.0387879	0.55	0.926316	0.0159925	347
Notch_EXP	0	0	0.07	0.117895	0.0923436	965	0	0	0.14	0.298667	0.120719	1934
T-Cell-Receptor_EXP	1	1	0	0	0	0	0	0	0.97	1	0.115695	7023
TGF-beta-Receptor_EXP	0	0	0.07	0.117895	0.264419	4237	0	0	0.24	0.465455	0.361113	6140
TNF-alpha_EXP	1	1	0.4	0.568889	2.53082e-05	11170	1	1	1	1	0.000187371	13932
Wnt_EXP	0	0	0.07	0.117895	0.239318	3652	0	0	0	0	0.223908	7024
ITREG_vs_other_Thelper	0	0	0.14	0.218537	0.0126524	889	1	1	1	1	0	0
NTREG_vs_other_Thelper	0	0	0	0	0.00560324	95	0	0	0.71	1	0.0168588	11900
Naive_vs_other_Thelper	0	0	1	1	0.352754	4675	0	0	0.16	0.330323	0.325175	6828
TH17_vs_other_Thelper	0.22	0.299574	0	0	0.296689	3995	1	1	0	0	0.224932	7146
TH1_vs_other_Thelper	0	0	0.79	1	0.311604	2493	0	0	0	0	0.125725	1413
TH2_vs_other_Thelper	0.01	0.0148837	0	0	0.00239531	41	1	1	1	1	0	0
STAT3 KO vs. WT (Th17)	0	0	1	1	0.403381	3962	0	0	1	1	0.372602	4306
STAT5 KO vs. WT (Th17)	0	0	0.08	0.131282	0.134634	1579	1	1	0.44	0.8	0.00720836	391
RORC KO vs. WT (Th17)	0	0	0	0	0.090992	4324	0	0	0	0	0.0554058	9513
EGR2	0	0	0.16	0.24381	0.0654465	7583	0	0	0.45	0.8	0.217529	10149
ETV6	1	1	0.87	1	0.0089396	250	0.33	0.541538	1	1	0.0367329	4681
FAS	0	0	1	1	0.399633	3750	0	0	0.9	1	0.460289	7191
IKZF4	0	0	0	0	0.435003	2676	1	1	0.01	0.0228571	0.0972845	1715
IL23+TGFB+IL6 vs TGFB+IL6 (Th17)	0.96	1	0.38	0.552727	0.198114	5181	1	1	1	1	0.180092	7747
IRF8	0.98	1	0	0	0.0205758	2253	1	1	0	0	0.0175578	2154
MINA	0.16	0.222609	0	0	0.000520887	34	0	0	0.99	1	0.15998	8237
PLAC8	0.99	1	0	0	0.0305517	1158	1	1	0	0	0.00117565	13914
Th1	0	0	1	1	0.0769037	594	0	0	1	1	0.0290279	397
Memory	0	0	1	1	0.241322	4348	0.19	0.328649	1	1	0.00217169	160
Patho-large	0	0	0.43	0.598261	0.296681	4564	0	0	0.01	0.0228571	0.475245	5755
Pathogenic vs. non pathogenic Th17 cells	0	0	0.54	0.735319	0.402739	3908	0	0	0	0	0.394049	5433
Th0 NaCl vs. Th0	0	0	0	0	0.126597	4833	0	0	0	0	0.182905	6721
CD4_exausted_vs_Naive	0	0	0	0	0.0307875	391	0.91	1	0.01	0.0228571	0.000127653	1
CD8_exausted	0	0	0	0	0.0390906	1617	0.88	1	0	0	2.708e-05	1
CD8_memory	0	0	0.14	0.218537	0.0760765	791	0.14	0.248889	0.3	0.564706	0.00230374	64

## Sheet: TFH, Th1 CSEA
	TFH	Th1
P-value in CSF	0	0.077
Maximum ES in CSF	0.054	0
Leading Edge in CSF	587	594
P-value in CSF for enrichment in MS	0.089	0.056
Maximum ES in CSF for enrichment in MS	0	0
Leading Edge in CSF for enrichment in MS	8042	9412
P-value in blood	0.887	0.012
Maximum ES in blood	0.006	0.029
Leading Edge in blood	135	397
P-value in blood for enrichment in control	0.308	0.162
Maximum ES in blood for enrichment in control	0	0
Leading Edge in blood for enrichment in control	7819	10040
