# Supplementary material for: Integrated single cell analysis of blood and cerebrospinal fluid leukocytes in multiple sclerosis
Source: Nat Commun. 2020 Jan 14;11:247. doi: 10.1038/s41467-019-14118-w (PMC6959356; doi:10.1038/s41467-019-14118-w)
Supplement: Supplementary file 11 — Dataset 10 [file 41467_2019_14118_MOESM11_ESM.xlsx]

## Sheet: DE
Gene Symbol	logFC	AveExpr	t	PValue	sim_p_bonferroni	B	Significance Score
ARHGAP27	3.12622	1.80558	4.24942	0.00132177	0.999347	-4.53623	6.62878
RPS9	1.18125	4.40074	3.97713	0.00210659	0.999347	-4.27679	6.16269
U2AF1	2.04407	1.88985	3.44518	0.00535807	0.999347	-4.5393	5.22915
CELF1	0.548424	5.38848	3.33269	0.00654761	0.999347	-4.30039	5.02866
TNPO3	0.739252	3.53181	3.30676	0.00685816	0.999347	-4.41521	4.98232
ADCY7	0.802265	4.65236	3.18985	0.00845539	0.999347	-4.32383	4.77295
EXOC7	0.60161	4.0204	3.07485	0.0103953	0.999347	-4.36099	4.5664
HARS2	1.29785	2.62044	3.07469	0.0103982	0.999347	-4.49064	4.56612
SLAIN2	0.731532	4.20532	3.06457	0.0105892	0.999347	-4.35225	4.54792
GPR171	0.660848	3.92747	3.04939	0.0108823	0.999347	-4.37924	4.52061
CIRBP	0.821913	5.08284	2.99906	0.0119137	0.999347	-4.33982	4.43007
ZDHHC2	0.633438	3.53128	2.9932	0.01204	0.999347	-4.38914	4.41952
ZBTB4	0.58074	4.02088	2.95689	0.0128532	0.999347	-4.37331	4.35416
FBXO34	0.98323	3.73947	2.95605	0.0128727	0.999347	-4.38533	4.35265
RGS1	1.99917	2.71273	2.94379	0.01316	0.999347	-4.52179	4.33057
FOPNL	3.61919	2.01792	2.93097	0.0134674	0.999347	-4.56816	4.30748
RELL2	1.38505	1.86426	2.92682	0.0135685	0.999347	-4.54004	4.3
SF3A2	0.997861	2.6492	2.92023	0.0137304	0.999347	-4.50525	4.28814
PICALM	0.696433	3.51001	2.91857	0.0137716	0.999347	-4.42225	4.28515
WRN	1.16366	2.71217	2.89939	0.0142554	0.999347	-4.49084	4.25062
GIMAP6	0.71113	4.90156	2.89347	0.0144082	0.999347	-4.35287	4.23996
USP19	0.73306	3.30255	2.88779	0.0145564	0.999347	-4.43295	4.22973
SMG1P6	1.22641	2.61017	2.88624	0.0145972	0.999347	-4.4934	4.22693
PIP4K2A	0.577975	5.43348	2.86408	0.0151913	0.999347	-4.35427	4.18703
HTRA2	1.17615	1.86155	2.82185	0.0163916	0.999347	-4.54917	4.11099
CXCR4	0.735559	6.82462	2.80344	0.0169442	0.999347	-4.39727	4.07783
DROSHA	0.712197	3.00137	2.79476	0.0172109	0.999347	-4.47066	4.06221
MFN2	0.744905	2.73428	2.78444	0.0175337	0.999347	-4.47964	4.04363
FAR1	0.766255	3.66566	2.7761	0.017799	0.999347	-4.41641	4.02861
ECI2	1.01558	2.64663	2.77181	0.0179368	0.999347	-4.50936	4.0209
UBE2E3	1.00362	2.26124	2.76825	0.0180523	0.999347	-4.53457	4.01448
PLEK	1.40751	2.59348	2.75659	0.0184351	0.999347	-4.51112	3.9935
NECAP1	0.822663	3.20917	2.75393	0.0185233	0.999347	-4.47224	3.98873
RAP2C	0.631005	3.33639	2.74304	0.0188899	0.999347	-4.45002	3.96913
KDM5B	1.01053	3.50922	2.73979	0.0190006	0.999347	-4.43999	3.96328
TMX2	0.924122	2.70406	2.69794	0.0204861	0.999347	-4.51227	3.88801
MEX3C	0.756437	3.34131	2.69727	0.0205109	0.999347	-4.47479	3.8868
RPRD1A	0.785629	3.46107	2.68469	0.0209799	0.999347	-4.42932	3.86419
SUPT6H	0.645246	3.91421	2.67726	0.021262	0.999347	-4.4268	3.85083
KDM6B	0.650193	3.43137	2.66865	0.0215937	0.999347	-4.45839	3.83535
IDH1	1.00654	2.44408	2.66103	0.0218911	0.999347	-4.5096	3.82168
SHOC2	0.673588	3.79609	2.6533	0.0221972	0.999347	-4.41781	3.80779
HIATL1	0.877371	2.6911	2.65203	0.0222479	0.999347	-4.50368	3.80551
MGME1	1.12299	1.93447	2.64534	0.0225171	0.999347	-4.54622	3.79348
GPBP1L1	0.695675	4.15188	2.63909	0.0227712	0.999347	-4.40463	3.78226
SRGN	0.700668	4.88014	2.63599	0.0228984	0.999347	-4.38631	3.77669
ACAD10	1.04727	2.01759	2.63317	0.0230145	0.999347	-4.54491	3.77163
TBC1D4	0.530614	5.46914	2.62746	0.0232515	0.999347	-4.38501	3.76138
SEC24A	0.82115	3.08861	2.60953	0.024012	0.999347	-4.46613	3.7292
LPCAT1	3.6346	0.427473	2.59735	0.0245422	0.999347	-4.58422	3.70736
TRPC4AP	0.645407	4.28179	2.58751	0.0249795	0.999347	-4.40508	3.6897
ZNF845	0.994866	2.49002	2.57069	0.0257441	0.999347	-4.52459	3.65955
FYN	0.487829	5.69125	2.55893	0.026292	0.999347	-4.39673	3.63849
MDC1	2.60611	0.426185	2.54015	0.0271913	0.999347	-4.57401	3.60486
HMGB1	0.547125	6.4461	2.53884	0.0272552	0.999347	-4.41814	3.60251
DYNLT1	0.932794	2.81234	2.52843	0.0277679	0.999347	-4.50261	3.58388
YARS2	0.520318	3.2866	2.52597	0.0278905	0.999347	-4.4661	3.57947
RICTOR	0.547895	5.49158	2.52544	0.0279169	0.999347	-4.40079	3.57852
DUS3L	1.0426	2.29135	2.52458	0.0279599	0.999347	-4.53725	3.57699
ZNF701	0.751695	2.60833	2.52224	0.0280773	0.999347	-4.49644	3.57279
IFFO1	0.69833	3.35133	2.52208	0.0280854	0.999347	-4.48232	3.57251
MRPS9	0.849916	2.78663	2.51466	0.0284605	0.999347	-4.51209	3.55924
ARHGEF1	0.645265	6.20486	2.50928	0.0287359	0.999347	-4.41789	3.54961
AMY2B	1.29911	2.34637	2.50428	0.0289936	0.999347	-4.53294	3.54068
ZNF546	0.84205	3.61569	2.50277	0.0290719	0.999347	-4.44187	3.53798
ZNF318	0.4667	3.82479	2.49586	0.0294332	0.999347	-4.43757	3.52563
EIF1AD	0.729482	3.30283	2.48991	0.0297478	0.999347	-4.46707	3.515
U2AF2	1.38575	1.75104	2.48267	0.0301353	0.999347	-4.55278	3.50206
ABCB10	1.70521	2.51563	2.48254	0.0301423	0.999347	-4.51886	3.50183
SPG7	0.486343	4.09737	2.47228	0.0306997	0.999347	-4.43567	3.4835
TMX3	0.536677	4.5008	2.47121	0.0307586	0.999347	-4.4069	3.48159
WDTC1	0.786687	2.48913	2.46971	0.0308406	0.999347	-4.52636	3.47892
LDB1	0.65021	3.55637	2.46864	0.0308998	0.999347	-4.46203	3.47701
CENPT	0.844824	2.99176	2.46532	0.0310836	0.999347	-4.51907	3.47107
NPEPPS	0.544589	4.19385	2.46237	0.0312477	0.999347	-4.42474	3.46581
CREG1	0.919664	2.15046	2.45874	0.0314504	0.999347	-4.54094	3.45934
LOC105374464	0.742284	2.33357	2.45841	0.0314691	0.999347	-4.53056	3.45875
EIF3G	0.53259	4.99256	2.45077	0.031901	0.999347	-4.4055	3.44512
CBLL1	0.508727	4.86827	2.43817	0.0326258	0.999347	-4.41025	3.42265
TOMM20	0.506253	5.18989	2.42204	0.0335773	0.999347	-4.40934	3.39391
C5orf15	1.0674	2.72434	2.42128	0.0336227	0.999347	-4.51055	3.39255
DARS2	0.750603	2.59979	2.41938	0.0337363	0.999347	-4.52091	3.38918
RGS14	0.547062	4.24181	2.41453	0.034029	0.999347	-4.42587	3.38054
TUBGCP6	0.67229	4.54032	2.40425	0.0346577	0.999347	-4.42029	3.36224
ZNF675	0.665656	3.35292	2.40412	0.0346654	0.999347	-4.46611	3.36201
POLG2	0.768048	3.19108	2.39464	0.0352549	0.999347	-4.47808	3.34515
SSX2IP	1.26224	2.28577	2.38874	0.0356272	0.999347	-4.53861	3.33465
HSF2	0.657881	2.97734	2.3884	0.0356483	0.999347	-4.48917	3.33405
SRSF1	0.445176	5.63297	2.38493	0.0358688	0.999347	-4.42114	3.32789
GTF2IP1	3.71244	-0.049764	2.38384	0.0359388	0.999347	-4.58771	3.32594
CIB1	0.564139	4.30803	2.377	0.0363785	0.999347	-4.43021	3.31378
ASH2L	0.892306	2.753	2.37517	0.0364966	0.999347	-4.51042	3.31054
NARF	0.6874	3.20545	2.37346	0.0366076	0.999347	-4.5007	3.3075
HAX1	0.79158	3.03937	2.36594	0.0370998	0.999347	-4.49774	3.29414
MRPL20	0.791908	2.79043	2.36272	0.0373123	0.999347	-4.51852	3.28843
ARAP1	0.802345	3.44831	2.35972	0.0375122	0.999347	-4.49057	3.28309
VPS26B	0.720157	3.38821	2.35856	0.0375891	0.999347	-4.47753	3.28104
UPF3B	0.906982	2.8272	2.35764	0.0376508	0.999347	-4.50897	3.2794
ARGLU1	0.474991	6.97161	2.35434	0.0378717	0.999347	-4.45272	3.27355
GZMK	1.39778	4.22537	2.35058	0.0381254	0.999347	-4.45769	3.26688
SSBP1	0.69471	3.5983	2.34683	0.0383797	0.999347	-4.47381	3.26023
GATAD2B	2.02881	3.47351	2.34408	0.0385675	0.999347	-4.53263	3.25535
HDAC7	0.51021	3.74276	2.34378	0.038588	0.999347	-4.46263	3.25481
HNRNPU-AS1	0.564428	4.38854	2.33543	0.0391632	0.999347	-4.42887	3.24002
MYCBP2	0.427074	6.18988	2.3336	0.0392907	0.999347	-4.43815	3.23677
ABTB1	0.645947	3.61303	2.33351	0.0392967	0.999347	-4.46471	3.23662
FBXO22	0.664412	2.96318	2.32585	0.039834	0.999347	-4.4913	3.22304
NDUFS1	0.716776	3.15608	2.32519	0.0398802	0.999347	-4.49069	3.22187
AMMECR1L	0.603917	3.05395	2.32461	0.0399215	0.999347	-4.49038	3.22084
EDF1	0.671987	4.37591	2.32438	0.0399377	0.999347	-4.43464	3.22044
TMEM234	1.07933	1.77575	2.32419	0.0399513	0.999347	-4.5563	3.22009
ZNF324	1.12035	2.35077	2.32016	0.0402375	0.999347	-4.54499	3.21296
TUBGCP5	0.836748	2.7699	2.31612	0.040526	0.999347	-4.51351	3.20581
ZNF266	0.544363	4.16837	2.3159	0.0405418	0.999347	-4.43868	3.20542
KIF21B	0.534776	4.31715	2.31411	0.0406704	0.999347	-4.4327	3.20225
PACSIN2	0.765186	2.71854	2.30577	0.0412751	0.999347	-4.5337	3.1875
RBM39	0.495595	6.25497	2.30481	0.041345	0.999347	-4.44217	3.1858
TELO2	1.56142	2.19419	2.303	0.041478	0.999347	-4.55229	3.18259
DGCR8	1.04887	2.36409	2.29949	0.0417359	0.999347	-4.54432	3.17639
ZNF678	0.697602	3.80284	2.29936	0.0417457	0.999347	-4.44951	3.17616
DUSP12	1.18592	2.13678	2.2971	0.0419129	0.999347	-4.54644	3.17216
PUS7L	0.538944	3.55108	2.28992	0.0424483	0.999347	-4.47265	3.15947
ANTXRLP1	0.955448	2.73649	2.28419	0.0428801	0.999347	-4.52738	3.14935
UNC13D	0.454497	4.08851	2.2829	0.0429775	0.999347	-4.44239	3.14708
GLCCI1	0.539544	3.46538	2.2736	0.0436892	0.999347	-4.48888	3.13065
NOP56	0.733407	3.83089	2.26582	0.0442929	0.999347	-4.47355	3.11693
VPS26A	0.528733	3.60526	2.26113	0.0446611	0.999347	-4.47348	3.10865
LOC613037	1.85515	1.3635	2.26015	0.044738	0.999347	-4.57122	3.10693
DDX10	0.831398	2.5559	2.25946	0.0447932	0.999347	-4.52957	3.1057
GIMAP8	0.607092	3.80383	2.25793	0.0449139	0.999347	-4.46156	3.10301
HS3ST3B1	0.472917	4.66212	2.25564	0.0450955	0.999347	-4.43332	3.09897
TTI2	0.946043	2.54106	2.25487	0.0451568	0.999347	-4.51799	3.09761
D2HGDH	0.792512	3.11607	2.25209	0.0453789	0.999347	-4.48938	3.09271
NDFIP1	0.534555	4.9751	2.25024	0.0455264	0.999347	-4.43313	3.08946
LUC7L3	0.441127	5.97219	2.24712	0.0457777	0.999347	-4.44399	3.08396
CREBZF	0.407827	4.48929	2.24615	0.0458563	0.999347	-4.43707	3.08224
SAT1	0.787483	3.66789	2.24564	0.045897	0.999347	-4.50599	3.08136
KIZ	0.704717	2.86062	2.24231	0.0461673	0.999347	-4.52774	3.07548
LIMS3	3.40994	1.80985	2.23266	0.0469578	0.999347	-4.57394	3.05851
UBR1	0.498373	4.39475	2.23169	0.0470381	0.999347	-4.44034	3.0568
GNPTG	0.831957	2.43589	2.23153	0.0470516	0.999347	-4.54654	3.05651
PIGQ	0.898843	2.38053	2.2298	0.0471949	0.999347	-4.54586	3.05347
SNHG17	1.51714	1.63145	2.22506	0.0475899	0.999347	-4.56671	3.04514
H2AFJ	1.32097	1.83587	2.22392	0.0476854	0.999347	-4.5647	3.04313
ZER1	0.865661	2.43573	2.22166	0.0478752	0.999347	-4.54129	3.03916
EPS15L1	0.781345	2.52672	2.21099	0.048782	0.999347	-4.54319	3.02039
CSNK2B	5.30221	-0.18393	2.20981	0.0488827	0.999347	-4.58707	3.01833
RABL2B	0.713179	3.30292	2.20542	0.0492609	0.999347	-4.49521	3.01062
PDHA1	0.934427	2.84293	2.2017	0.0495835	0.999347	-4.53249	3.0041
CCNL2	0.469309	5.58179	2.20022	0.0497128	0.999347	-4.44389	3.00149
ALG10	1.42418	2.07809	2.19525	0.0501486	0.999347	-4.55666	2.99276
STAG3L5P-PVRIG2P-PILRB	0.66861	3.67027	2.19517	0.0501556	0.999347	-4.49863	2.99263
TRNT1	0.670244	2.97572	2.18912	0.0506907	0.999347	-4.51066	2.98201
ZNF148	0.555032	4.69466	2.18605	0.0509642	0.999347	-4.44532	2.97663
SAR1A	0.427734	4.69343	2.17793	0.0516941	0.999347	-4.44415	2.96241
UPK3BL	1.14224	3.22138	2.17768	0.0517174	0.999347	-4.53203	2.96196
CPNE1	0.575192	4.08217	2.17702	0.0517766	0.999347	-4.46013	2.96082
PPM1A	0.503847	4.35731	2.176	0.0518696	0.999347	-4.4486	2.95902
AGPAT6	0.502587	4.17179	2.17585	0.0518832	0.999347	-4.45247	2.95876
FAM73B	0.701284	2.7902	2.16754	0.0526438	0.999347	-4.53093	2.94421
LOC154761	1.35392	2.29495	2.16596	0.052789	0.999347	-4.54771	2.94145
EIF2AK1	0.456391	4.23794	2.16369	0.0529991	0.999347	-4.45387	2.93748
SMIM8	0.844853	2.27216	2.1563	0.053689	0.999347	-4.53916	2.92455
PAQR8	0.472373	3.95177	2.15429	0.0538777	0.999347	-4.4608	2.92104
PRMT3	0.784036	2.68132	2.1522	0.054075	0.999347	-4.52735	2.91738
GCH1	0.573258	3.35947	2.15065	0.0542218	0.999347	-4.48713	2.91467
L3HYPDH	1.02279	3.30473	2.14998	0.054285	0.999347	-4.51506	2.91351
DNAJC7	0.489937	3.61019	2.14526	0.0547343	0.999347	-4.47924	2.90526
IRF9	0.750754	3.78011	2.14217	0.0550303	0.999347	-4.48903	2.89987
PARP8	0.575219	5.26214	2.14134	0.0551108	0.999347	-4.45006	2.89841
POU2F2	0.657833	2.78513	2.13529	0.0556961	0.999347	-4.5365	2.88784
VPS45	0.627651	2.51511	2.13317	0.0559024	0.999347	-4.53765	2.88415
ORMDL1	0.355847	5.03684	2.13163	0.0560524	0.999347	-4.44829	2.88147
SET	0.492723	5.66323	2.13015	0.0561977	0.999347	-4.45721	2.87888
CHCHD7	0.538348	3.28157	2.12809	0.0563998	0.999347	-4.50304	2.87529
PCGF3	0.679545	3.83253	2.12595	0.0566102	0.999347	-4.47722	2.87157
NAGA	0.847833	2.29739	2.12298	0.056904	0.999347	-4.55601	2.86639
CARS	2.50383	1.27356	2.1227	0.0569321	0.999347	-4.58118	2.8659
GTF2F2	0.793812	3.02007	2.11929	0.0572712	0.999347	-4.51641	2.85996
ZBTB48	0.840456	2.33729	2.11435	0.0577669	0.999347	-4.55256	2.85134
PRPF39	0.581567	4.03489	2.1136	0.0578417	0.999347	-4.47268	2.85005
PLIN2	0.571448	3.17671	2.10539	0.058675	0.999347	-4.51561	2.83574
STAG3L2	0.451512	3.554	2.10523	0.0586905	0.999347	-4.48885	2.83548
HNRNPH1	0.624071	6.3329	2.10323	0.0588957	0.999347	-4.46979	2.83199
STAT5A	0.531339	4.02402	2.10287	0.0589324	0.999347	-4.47339	2.83136
MRPS36	1.28202	1.84164	2.09683	0.0595545	0.999347	-4.57253	2.82086
CDK5RAP3	0.54267	3.98703	2.09366	0.0598836	0.999347	-4.47597	2.81535
ARHGEF9	0.999821	1.99662	2.09314	0.0599382	0.999347	-4.56458	2.81444
IPCEF1	0.429824	5.45438	2.08701	0.0605793	0.999347	-4.45775	2.8038
QPRT	0.599899	4.04619	2.08346	0.0609547	0.999347	-4.46784	2.79762
TEX261	0.661093	2.71621	2.08104	0.0612107	0.999347	-4.52776	2.79343
PLD6	0.679889	2.59091	2.07918	0.0614085	0.999347	-4.53145	2.79021
NEAT1	0.504547	6.12099	2.07845	0.0614872	0.999347	-4.46903	2.78893
CUL4B	0.582667	4.08486	2.07754	0.0615838	0.999347	-4.46645	2.78736
ATP6V1G1	0.508915	4.86432	2.07666	0.0616778	0.999347	-4.45765	2.78583
SHKBP1	0.738085	3.71979	2.07416	0.0619459	0.999347	-4.48385	2.78149
TXNIP	0.666871	9.01863	2.07087	0.062301	0.999347	-4.50888	2.77578
MAF	0.623518	5.31773	2.07004	0.0623909	0.999347	-4.45987	2.77434
DDX47	0.51653	3.12364	2.0688	0.0625244	0.999347	-4.51109	2.7722
GDI2	0.469138	5.33284	2.06831	0.0625776	0.999347	-4.45983	2.77135
GIMAP2	0.482545	4.88673	2.06783	0.06263	0.999347	-4.45867	2.77051
WDR13	1.24189	2.03722	2.06721	0.0626969	0.999347	-4.56346	2.76944
OTUD6B-AS1	0.4747	4.00624	2.06632	0.062794	0.999347	-4.47453	2.7679
PARP4	0.368049	5.00531	2.06134	0.0633387	0.999347	-4.45904	2.75926
KDM2A	0.356298	4.3893	2.05771	0.0637382	0.999347	-4.46469	2.75297
RRAGA	0.517632	3.62803	2.05628	0.0638961	0.999347	-4.49493	2.7505
DNAJB4	0.9726	2.50183	2.05031	0.0645598	0.999347	-4.53513	2.74016
RPS27L	0.637136	3.12225	2.04436	0.0652274	0.999347	-4.52582	2.72988
GBA2	0.771121	2.00342	2.04421	0.0652442	0.999347	-4.5644	2.72962
SEC16A	0.559892	4.67386	2.0402	0.0656985	0.999347	-4.46815	2.72268
TAOK3	0.462143	4.49	2.03936	0.0657938	0.999347	-4.46739	2.72123
CD247	0.504694	5.09619	2.03881	0.0658567	0.999347	-4.46343	2.72027
SH3BP1	0.785747	2.67641	2.03289	0.066533	0.999347	-4.54107	2.71006
IMPDH1	0.858427	2.60176	2.02216	0.0677763	0.999347	-4.5416	2.69154
PITHD1	0.487465	3.02315	2.01758	0.0683139	0.999347	-4.51551	2.68364
DDX19B	0.747494	2.35595	2.01271	0.0688899	0.999347	-4.55513	2.67525
GPX7	1.39909	1.78378	2.01228	0.0689417	0.999347	-4.57094	2.67449
GCC2	0.420555	5.55323	2.01153	0.0690299	0.999347	-4.46895	2.67321
SMC6	0.512652	3.50077	2.00798	0.0694535	0.999347	-4.49264	2.6671
C2orf68	0.470851	4.0316	2.00188	0.0701873	0.999347	-4.4879	2.65659
GK	0.967269	2.9085	1.99573	0.0709334	0.999347	-4.52644	2.64601
ARRB2	0.687435	3.01699	1.99414	0.0711279	0.999347	-4.54331	2.64328
C7orf73	0.421747	4.07103	1.9934	0.0712188	0.999347	-4.47846	2.642
CSRNP1	1.48551	2.31536	1.9928	0.0712919	0.999347	-4.55722	2.64097
CD99	0.587751	3.49419	1.98974	0.0716671	0.999347	-4.51159	2.63572
2018-09-02	0.406316	5.12482	1.98644	0.0720757	0.999347	-4.47055	2.63004
UNC50	0.707882	2.67506	1.9855	0.0721916	0.999347	-4.54524	2.62843
UFM1	0.445488	4.78255	1.98537	0.0722079	0.999347	-4.47056	2.62821
IKBKE	0.495779	3.81218	1.98142	0.0726994	0.999347	-4.4923	2.62142
ANKRD10	0.420709	4.53816	1.98118	0.072729	0.999347	-4.47371	2.62102
NAP1L4	1.19163	3.98264	1.98055	0.0728077	0.999347	-4.50357	2.61993
CASP3	0.521622	3.28373	1.97966	0.0729196	0.999347	-4.51357	2.6184
ANO9	0.586502	3.69336	1.97636	0.0733332	0.999347	-4.50522	2.61274
SPIN3	1.2535	2.61232	1.97606	0.0733711	0.999347	-4.54661	2.61222
C9orf142	0.597512	2.98291	1.97075	0.0740419	0.999347	-4.52911	2.60312
EIF3J	0.604582	2.8216	1.96802	0.0743899	0.999347	-4.52235	2.59844
KIAA0391	0.516174	3.54041	1.96525	0.0747442	0.999347	-4.50276	2.59368
PARP12	0.580421	3.61233	1.96481	0.0747998	0.999347	-4.50349	2.59294
ZFP36L2	0.521852	7.94305	1.96384	0.0749248	0.999347	-4.5076	2.59127
CBWD3	0.652217	2.37654	1.96364	0.0749505	0.999347	-4.55222	2.59093
MIEN1	0.925848	2.15318	1.96187	0.0751778	0.999347	-4.56699	2.5879
PER1	0.943222	2.26774	1.95866	0.075592	0.999347	-4.56355	2.5824
LRRC37A4P	0.582258	4.47525	1.95818	0.0756549	0.999347	-4.48814	2.58157
USP39	0.622847	3.30325	1.95593	0.0759463	0.999347	-4.52357	2.57773
RPL12	0.528544	7.30352	1.95591	0.0759485	0.999347	-4.50166	2.5777
EPS15	0.37346	5.47974	1.95355	0.0762563	0.999347	-4.47661	2.57366
EIF2S1	0.57715	3.90693	1.95137	0.076541	0.999347	-4.48995	2.56993
SEC22B	0.656408	3.97741	1.94556	0.0773048	0.999347	-4.49913	2.56
EDEM3	0.414916	4.79971	1.94512	0.0773641	0.999347	-4.47551	2.55923
RGPD8	0.630861	4.02733	1.94429	0.0774728	0.999347	-4.49019	2.55783
FBXO30	0.625649	3.42293	1.94308	0.0776337	0.999347	-4.50101	2.55575
LOC105373972	1.20888	2.42087	1.94298	0.0776469	0.999347	-4.55905	2.55558
ELOVL1	0.723378	2.59025	1.94252	0.0777075	0.999347	-4.54255	2.5548
SELL	0.447061	7.03411	1.94112	0.077894	0.999347	-4.50041	2.55241
STX7	0.793231	3.2815	1.9401	0.0780301	0.999347	-4.51083	2.55066
YBX1	0.629304	4.49231	1.93914	0.0781584	0.999347	-4.48201	2.54902
WIPF1	0.424132	5.87305	1.93859	0.0782311	0.999347	-4.48389	2.54809
RPL36A-HNRNPH2	0.853443	2.74933	1.93673	0.0784806	0.999347	-4.5062	2.5449
STX10	0.621086	2.3385	1.93447	0.0787842	0.999347	-4.55697	2.54104
WDR5	0.938627	2.06316	1.93327	0.0789448	0.999347	-4.57029	2.53901
KCNN4	0.73039	2.19472	1.93281	0.079007	0.999347	-4.56262	2.53822
CAT	0.587172	3.28351	1.93256	0.0790408	0.999347	-4.52018	2.53779
HDDC2	0.759158	2.2772	1.93255	0.0790418	0.999347	-4.55848	2.53778
AMIGO1	0.7817	2.25515	1.93148	0.0791862	0.999347	-4.55177	2.53595
CLK1	0.402971	5.71976	1.92739	0.0797411	0.999347	-4.48254	2.52897
SLC35D1	0.747423	3.09843	1.92734	0.0797481	0.999347	-4.5202	2.52888
OSGEPL1	0.733094	2.39202	1.92585	0.0799515	0.999347	-4.55392	2.52634
SYCP2	1.17461	2.10737	1.92241	0.0804209	0.999347	-4.5596	2.52048
DCTD	0.585751	2.96855	1.92222	0.0804471	0.999347	-4.5379	2.52016
GIMAP7	0.487505	6.55375	1.92084	0.0806365	0.999347	-4.49601	2.5178
CASD1	0.792476	3.03227	1.92081	0.0806408	0.999347	-4.5275	2.51775
ZAP70	0.429615	6.05649	1.91875	0.0809241	0.999347	-4.4891	2.51424
PRR5	0.519889	2.50622	1.91846	0.0809645	0.999347	-4.54298	2.51374
ODF2	0.668206	2.51273	1.91744	0.0811042	0.999347	-4.55164	2.51202
TUFM	0.564668	3.99609	1.91345	0.0816574	0.999347	-4.49813	2.50522
RBM22	0.440524	3.32436	1.91323	0.0816887	0.999347	-4.51875	2.50484
IKBKG	1.13567	1.97006	1.91244	0.0817986	0.999347	-4.56618	2.50349
KLHL22	1.24655	1.54531	1.91147	0.0819335	0.999347	-4.58105	2.50185
LEMD2	0.743019	2.19483	1.91111	0.0819839	0.999347	-4.55638	2.50123
ITGAV	0.923303	2.57912	1.90712	0.0825419	0.999347	-4.54599	2.49445
RARS	0.609769	2.84787	1.90492	0.0828507	0.999347	-4.53866	2.49071
TMEM183A	0.605865	3.55936	1.90402	0.082978	0.999347	-4.51385	2.48918
DNAJC13	0.374728	3.76962	1.90372	0.0830206	0.999347	-4.50026	2.48867
SERTAD2	0.558285	3.46675	1.90278	0.0831537	0.999347	-4.51453	2.48706
KLRB1	0.662951	5.92557	1.89757	0.0838925	0.999347	-4.48881	2.47822
MANEA	0.546412	3.24329	1.89535	0.08421	0.999347	-4.51675	2.47444
ZC3H7A	0.515963	3.95469	1.89462	0.0843139	0.999347	-4.49958	2.47321
TDP2	0.53736	3.14618	1.89425	0.0843677	0.999347	-4.52446	2.47257
LUC7L	0.440122	4.118	1.88958	0.0850389	0.999347	-4.49615	2.46465
CELF2	0.491086	6.93091	1.88947	0.085054	0.999347	-4.50297	2.46447
ALDH18A1	0.523534	2.96833	1.88618	0.0855302	0.999347	-4.53396	2.45889
RASSF1	0.616911	3.23653	1.88537	0.0856478	0.999347	-4.52615	2.45751
STAG3L3	0.541405	3.49103	1.88469	0.0857464	0.999347	-4.50457	2.45636
BCL9L	0.480737	4.65752	1.882	0.0861384	0.999347	-4.48777	2.4518
LOC728323	2.61	1.06788	1.88068	0.0863323	0.999347	-4.58346	2.44955
SMA4	0.686663	2.25087	1.87912	0.0865596	0.999347	-4.55259	2.44692
EIF5B	0.599132	3.74765	1.87805	0.086717	0.999347	-4.51019	2.44511
LYSMD2	0.665464	2.65832	1.87775	0.0867617	0.999347	-4.54476	2.44459
PAQR3	1.26793	2.12412	1.87728	0.0868303	0.999347	-4.56155	2.4438
GSKIP	0.668266	2.69289	1.8755	0.0870919	0.999347	-4.54342	2.44079
PA2G4P6	1.23789	3.1157	1.87339	0.0874038	0.999347	-4.53291	2.43722
SLX1B	1.17603	2.17315	1.87232	0.0875635	0.999347	-4.56392	2.43539
SLX1A	1.17603	2.17315	1.87232	0.0875635	0.999347	-4.56392	2.43539
REEP5	0.453026	4.14033	1.87162	0.0876669	0.999347	-4.49349	2.43421
CUL4A	0.559934	4.24013	1.86693	0.0883654	0.999347	-4.49851	2.42627
CHST12	0.836017	2.39918	1.86299	0.0889564	0.999347	-4.5612	2.41961
POLK	0.400012	3.72383	1.86055	0.0893227	0.999347	-4.50257	2.4155
CD53	0.340283	5.88846	1.86054	0.0893254	0.999347	-4.49349	2.41547
ATP5C1	0.639775	4.14204	1.86031	0.0893591	0.999347	-4.504	2.41509
CNOT6L	0.389572	6.06213	1.85907	0.0895476	0.999347	-4.49759	2.41299
LOC105369825	0.914222	2.64722	1.85889	0.0895746	0.999347	-4.53895	2.41268
HBP1	0.398506	4.29282	1.8586	0.0896185	0.999347	-4.49329	2.41219
IP6K2	0.537094	3.16734	1.85835	0.0896562	0.999347	-4.52943	2.41177
ZSCAN26	0.676417	2.58224	1.85676	0.0898974	0.999347	-4.55605	2.40909
DNAJB11	0.776716	2.10308	1.85612	0.0899942	0.999347	-4.55966	2.40801
C10orf54	0.407516	5.45719	1.8528	0.0905006	0.999347	-4.48977	2.4024
BIRC3	0.580249	5.9058	1.85249	0.0905472	0.999347	-4.49629	2.40188
NBPF26	0.480709	4.19583	1.85	0.090929	0.999347	-4.49418	2.39768
HIPK3	0.341	5.07184	1.84573	0.0915869	0.999347	-4.48981	2.39047
BZW1	0.441481	5.18701	1.84452	0.091773	0.999347	-4.49013	2.38844
UTP14C	0.811592	3.50666	1.84359	0.0919169	0.999347	-4.51048	2.38687
CALCOCO1	0.534454	3.93635	1.83962	0.0925339	0.999347	-4.51141	2.38018
IFI16	0.452837	5.17494	1.83946	0.0925596	0.999347	-4.49067	2.3799
SLAMF7	0.884059	3.27557	1.83511	0.0932397	0.999347	-4.52845	2.37258
SPICE1	0.446881	3.54987	1.83507	0.0932468	0.999347	-4.5195	2.37251
LOC100507577	0.860166	2.05287	1.83448	0.0933385	0.999347	-4.57173	2.37152
TOPBP1	0.447766	3.87558	1.83115	0.0938631	0.999347	-4.50529	2.36592
CHCHD3	0.627229	3.15878	1.83097	0.0938917	0.999347	-4.5271	2.36561
MYL12B	0.469673	5.60877	1.82971	0.0940915	0.999347	-4.49577	2.36349
RNPC3	0.645039	2.99651	1.82835	0.0943064	0.999347	-4.55109	2.36121
RQCD1	0.375749	4.06381	1.82646	0.0946066	0.999347	-4.50059	2.35803
GIGYF1	0.537512	3.43445	1.82594	0.0946895	0.999347	-4.52897	2.35715
MTX2	0.683959	2.32653	1.82523	0.0948019	0.999347	-4.56097	2.35597
SETD3	0.437565	3.48327	1.82481	0.0948695	0.999347	-4.51768	2.35525
ZKSCAN7	1.95017	2.12685	1.82059	0.0955445	0.999347	-4.5582	2.34816
COPS5	0.557855	3.07552	1.81997	0.0956452	0.999347	-4.53597	2.34711
EHBP1	0.681416	2.50075	1.81868	0.095852	0.999347	-4.54613	2.34495
TWF1	0.523539	3.50282	1.8181	0.0959455	0.999347	-4.52545	2.34398
CEP120	0.377311	3.8734	1.81344	0.0966995	0.999347	-4.50592	2.33615
FBXO3	0.467734	4.12031	1.80977	0.0972968	0.999347	-4.50457	2.32999
UBE2D2	0.453714	4.30664	1.80934	0.0973667	0.999347	-4.49978	2.32927
MPG	0.789336	2.10372	1.80781	0.0976165	0.999347	-4.5725	2.32671
SLC6A6	0.699758	3.53371	1.80749	0.097669	0.999347	-4.51954	2.32617
BZW2	0.718598	2.92861	1.80566	0.0979688	0.999347	-4.53743	2.32311
CDC73	0.380018	4.74681	1.80271	0.0984539	0.999347	-4.49675	2.31817
MGEA5	0.36579	5.73992	1.80193	0.0985825	0.999347	-4.50006	2.31686
ZHX1	0.859151	3.27956	1.8011	0.0987209	0.999347	-4.52272	2.31546
SAMD9	0.284914	5.15083	1.79492	0.099748	0.999347	-4.49667	2.30511
RABGEF1	0.561418	3.18967	1.79489	0.0997525	0.999347	-4.52928	2.30506
ERCC5	0.419346	4.46008	1.79477	0.0997716	0.999347	-4.49962	2.30487
LL22NC03-63E9.3	1.21472	2.00618	1.7941	0.0998835	0.999347	-4.5547	2.30375
STAG3L4	0.70636	2.47569	1.79318	0.100038	0.999347	-4.55945	2.3022
FUK	1.20875	2.07464	1.79155	0.100312	0.999347	-4.56885	2.29947
ELF4	0.366345	3.2469	1.79135	0.100345	0.999347	-4.53207	2.29915
SLAMF1	0.315738	4.76495	1.79043	0.1005	0.999347	-4.49669	2.2976
NIT2	0.904981	2.19261	1.79012	0.100552	0.999347	-4.56485	2.29708
CHMP3	0.641027	3.91211	1.78872	0.100786	0.999347	-4.52654	2.29475
STIM1	0.694311	4.36839	1.78833	0.100852	0.999347	-4.50938	2.2941
ABCF2	0.416231	3.72844	1.78773	0.100954	0.999347	-4.51044	2.29309
TIAL1	0.397125	3.96976	1.78345	0.101678	0.999347	-4.50942	2.28594
MIR155HG	1.15014	1.94183	1.78271	0.101804	0.999347	-4.57491	2.28471
CLDND1	0.490362	5.16594	1.78224	0.101883	0.999347	-4.4996	2.28393
NUDT21	0.494111	4.3613	1.78088	0.102116	0.999347	-4.50537	2.28164
DTNB	0.463056	2.78347	1.77396	0.103302	0.999347	-4.54781	2.27009
BTG1	0.476089	7.31657	1.7693	0.104107	0.999347	-4.5213	2.26234
LOC728743	0.69807	2.37021	1.76696	0.104514	0.999347	-4.56598	2.25843
NRF1	0.690957	2.31218	1.76688	0.104528	0.999347	-4.56255	2.2583
STT3A	0.420663	3.58497	1.76613	0.10466	0.999347	-4.52166	2.25704
PTPN6	0.372719	5.05032	1.76541	0.104785	0.999347	-4.50048	2.25585
MMS19	0.463796	3.59512	1.7641	0.105014	0.999347	-4.52734	2.25366
CCDC93	0.566123	3.97509	1.76303	0.105201	0.999347	-4.51283	2.25188
C8orf76	0.745499	1.61394	1.76208	0.105367	0.999347	-4.57465	2.25031
POLR3GL	0.519075	2.69328	1.76151	0.105467	0.999347	-4.55608	2.24936
GALC	0.636843	3.29549	1.76069	0.105612	0.999347	-4.52752	2.24799
DGUOK	0.551307	2.84898	1.76038	0.105666	0.999347	-4.54856	2.24747
SIPA1L3	0.937846	2.69066	1.75997	0.105738	0.999347	-4.55667	2.24679
DYNC1LI1	0.544415	2.91394	1.75855	0.105988	0.999347	-4.5491	2.24443
NBPF19	0.526117	3.44296	1.75837	0.10602	0.999347	-4.52503	2.24413
GIMAP5	2.5655	4.36569	1.75831	0.10603	0.999347	-4.56393	2.24403
ZEB1	0.345235	4.06076	1.75621	0.106403	0.999347	-4.50888	2.24053
RELA	0.512066	3.39736	1.75309	0.106956	0.999347	-4.53763	2.23534
FGD5-AS1	0.280685	5.04311	1.75047	0.107422	0.999347	-4.50265	2.23099
MADD	0.400977	4.40079	1.74955	0.107586	0.999347	-4.50634	2.22947
SRSF11	0.30781	6.37943	1.74892	0.107699	0.999347	-4.51456	2.22841
UCHL3	0.744716	1.73356	1.74645	0.108141	0.999347	-4.57414	2.22432
PFKP	0.523523	3.66376	1.74608	0.108208	0.999347	-4.52126	2.2237
ZNF507	0.409966	4.18607	1.74444	0.108502	0.999347	-4.50894	2.22098
VIM-AS1	1.16326	1.46391	1.74343	0.108686	0.999347	-4.57971	2.2193
PLCZ1	1.27086	2.12278	1.74307	0.10875	0.999347	-4.55996	2.2187
SUPT16H	0.41317	4.4396	1.74176	0.108987	0.999347	-4.50565	2.21652
DDX39A	0.476476	3.75998	1.74122	0.109085	0.999347	-4.52619	2.21563
MTF2	0.339526	4.12359	1.73793	0.109681	0.999347	-4.51487	2.21018
TAP2	3.69293	-0.143096	1.73692	0.109865	0.999347	-4.58989	2.2085
NCOA4	0.450145	4.81054	1.73628	0.109982	0.999347	-4.5053	2.20744
UFSP2	0.574686	2.44267	1.73592	0.110047	0.999347	-4.56291	2.20685
RABEP1	0.342455	4.46341	1.73452	0.110304	0.999347	-4.5078	2.20452
DBNL	0.399226	4.64926	1.73319	0.110546	0.999347	-4.50685	2.20233
COPS8	0.562406	3.23523	1.73239	0.110693	0.999347	-4.53523	2.201
UGP2	0.521326	3.75933	1.7312	0.110911	0.999347	-4.52093	2.19903
DDX17	0.378653	7.1208	1.73055	0.111031	0.999347	-4.52431	2.19795
C18orf32	1.39892	1.04591	1.7298	0.111169	0.999347	-4.58125	2.1967
TOX	0.65149	3.45818	1.72965	0.111197	0.999347	-4.53961	2.19645
PIK3IP1	0.447201	6.39453	1.72858	0.111393	0.999347	-4.51674	2.19469
RPS7P1	0.923856	0.164996	1.72819	0.111465	0.999347	-4.58296	2.19405
MBTPS1	0.321228	4.35754	1.7268	0.111723	0.999347	-4.50855	2.19173
KIAA1147	0.488435	2.87209	1.72524	0.112011	0.999347	-4.54619	2.18915
RFC1	0.443829	4.06639	1.72367	0.112303	0.999347	-4.51625	2.18656
CDC25B	0.45535	4.49396	1.72308	0.112411	0.999347	-4.50973	2.18559
HMGN4	0.437661	4.88735	1.72024	0.11294	0.999347	-4.50701	2.1809
ABRACL	0.518057	4.18942	1.72006	0.112974	0.999347	-4.51381	2.18059
SYT16	1.48339	1.64319	1.71747	0.11346	0.999347	-4.57399	2.17631
FIGNL1	1.08935	2.03618	1.7163	0.113679	0.999347	-4.5761	2.17438
ZBTB17	0.62629	2.15481	1.71513	0.113898	0.999347	-4.57264	2.17245
SPAG7	0.694497	2.42233	1.71409	0.114095	0.999347	-4.56271	2.17073
DNAJC15	0.467922	2.95119	1.71311	0.11428	0.999347	-4.54941	2.1691
CHUK	0.89627	2.90321	1.71126	0.114629	0.999347	-4.54227	2.16605
TNFSF12	1.18608	1.06367	1.70816	0.115217	0.999347	-4.58576	2.16093
ANKRD49	0.504838	2.83104	1.70802	0.115244	0.999347	-4.55045	2.1607
BMP2K	1.38815	2.83	1.70256	0.116286	0.999347	-4.54985	2.1517
CEP135	0.472542	4.07659	1.70168	0.116455	0.999347	-4.51563	2.15025
NAA25	0.58135	3.45755	1.70036	0.116708	0.999347	-4.53172	2.14808
TMEM57	0.554433	2.54579	1.69871	0.117025	0.999347	-4.56025	2.14537
TJAP1	0.57553	2.56951	1.69833	0.117098	0.999347	-4.56181	2.14474
DDX50	0.455887	3.29102	1.69758	0.117244	0.999347	-4.53702	2.1435
RORA-AS1	0.533754	2.84919	1.69746	0.117267	0.999347	-4.55202	2.14331
RNASEK-C17orf49	1.58265	-0.111404	1.69644	0.117463	0.999347	-4.58964	2.14163
TRRAP	0.349905	5.05315	1.69619	0.117511	0.999347	-4.51047	2.14122
HKR1	0.586097	2.23183	1.69547	0.117651	0.999347	-4.56691	2.14003
HERC2P3	1.7545	2.19334	1.69441	0.117857	0.999347	-4.57318	2.13828
C11orf54	0.787196	2.71453	1.69274	0.118182	0.999347	-4.556	2.13553
HMGB2	0.53221	4.19778	1.69273	0.118182	0.999347	-4.52204	2.13553
MZF1	0.894813	2.26407	1.69221	0.118284	0.999347	-4.57384	2.13467
SLC18B1	0.765369	1.98439	1.69117	0.118487	0.999347	-4.57663	2.13295
ATP6V0C	0.528461	2.68537	1.69053	0.118612	0.999347	-4.55937	2.13189
TMCO1	0.365695	4.13623	1.69011	0.118695	0.999347	-4.51903	2.1312
TRAPPC13	0.61368	3.17111	1.68717	0.119268	0.999347	-4.53751	2.12638
LEPROTL1	0.358377	5.95818	1.68679	0.119343	0.999347	-4.51806	2.12575
ATXN2	0.449549	3.61902	1.68581	0.119536	0.999347	-4.53145	2.12414
PITRM1	0.523616	3.08251	1.68402	0.119888	0.999347	-4.54626	2.1212
ARIH1	0.327322	3.6421	1.68246	0.120195	0.999347	-4.53031	2.11864
OGFR	0.649782	2.92388	1.68201	0.120284	0.999347	-4.54859	2.1179
ZNF208	0.891553	3.70503	1.68189	0.120307	0.999347	-4.52668	2.11771
STK39	0.607459	2.66583	1.68094	0.120497	0.999347	-4.55925	2.11613
ASF1A	0.308888	4.18156	1.68076	0.120532	0.999347	-4.51618	2.11584
EXOC6B	0.523828	3.47212	1.68073	0.120537	0.999347	-4.52916	2.1158
HNRNPLL	0.45041	4.92368	1.67498	0.12168	0.999347	-4.51335	2.10636
SLK	0.45772	3.6855	1.67358	0.12196	0.999347	-4.52526	2.10406
GPAA1	0.55858	2.71624	1.67347	0.121982	0.999347	-4.5575	2.10388
PPWD1	0.34729	4.04913	1.67259	0.122158	0.999347	-4.52266	2.10244
VWA9	0.777071	2.22589	1.67188	0.1223	0.999347	-4.56914	2.10127
SRSF5	0.428468	6.88587	1.67159	0.122358	0.999347	-4.5287	2.1008
GABARAPL2	0.47922	3.92499	1.67128	0.122419	0.999347	-4.52874	2.1003
RNASEH2C	0.482071	3.46259	1.67026	0.122625	0.999347	-4.53838	2.09863
RTN4	0.428739	3.84451	1.66892	0.122895	0.999347	-4.52513	2.09642
RASGRP2	0.519184	4.60161	1.66791	0.123097	0.999347	-4.51734	2.09478
ANKAR	0.663342	2.81575	1.66573	0.123538	0.999347	-4.55001	2.09121
ID2	0.721602	2.07293	1.66313	0.124066	0.999347	-4.57399	2.08694
YPEL3	0.521563	2.66616	1.66257	0.124179	0.999347	-4.56569	2.08603
GLRX3	0.404616	3.30171	1.66041	0.124618	0.999347	-4.53958	2.0825
LOC101928451	0.442181	3.44604	1.6564	0.125439	0.999347	-4.53478	2.07594
EGR1	2.50641	1.19844	1.65502	0.12572	0.999347	-4.58001	2.07369
TECR	0.522658	4.14501	1.65474	0.125778	0.999347	-4.52668	2.07323
TDRD15	1.38125	1.8199	1.65277	0.126184	0.999347	-4.56935	2.07001
MTRF1L	0.589741	2.70063	1.64973	0.126812	0.999347	-4.55251	2.06505
FTL	0.386883	6.94756	1.64942	0.126876	0.999347	-4.53207	2.06454
ZW10	0.695239	2.45385	1.64938	0.126885	0.999347	-4.56069	2.06448
SNX4	0.563468	2.95925	1.64926	0.12691	0.999347	-4.54685	2.06428
SKP1	0.41241	5.75327	1.649	0.126963	0.999347	-4.52094	2.06386
UTP6	0.45308	3.19291	1.64731	0.127314	0.999347	-4.54363	2.0611
METTL3	0.514009	2.80582	1.64707	0.127363	0.999347	-4.56093	2.06071
FAIM3	0.308872	6.03501	1.64691	0.127398	0.999347	-4.52291	2.06044
VPS28	0.582309	3.78035	1.64603	0.127581	0.999347	-4.5381	2.059
ZNF197	0.721465	2.13156	1.64474	0.12785	0.999347	-4.57457	2.0569
RPL10A	0.406324	7.45799	1.64335	0.12814	0.999347	-4.53663	2.05463
NPTN	0.709462	2.06272	1.64111	0.128608	0.999347	-4.57071	2.05099
ELMO2	0.394959	3.83512	1.64043	0.12875	0.999347	-4.52951	2.04988
RPL6P27	0.712733	1.70466	1.63973	0.128898	0.999347	-4.57726	2.04874
SPDYE2	0.621339	3.25606	1.63764	0.129336	0.999347	-4.5375	2.04534
PIAS1	0.368477	4.57821	1.63556	0.129776	0.999347	-4.51992	2.04194
DDX54	0.512552	3.2294	1.6332	0.130275	0.999347	-4.54615	2.03811
RABAC1	0.635953	2.79567	1.63316	0.130283	0.999347	-4.56222	2.03805
MORF4L1	0.379627	4.97371	1.63211	0.130506	0.999347	-4.51933	2.03633
ZDHHC21	0.795387	4.00123	1.63155	0.130625	0.999347	-4.52649	2.03542
CDK5RAP2	0.469318	3.58571	1.63086	0.130772	0.999347	-4.53649	2.0343
NECAP2	0.384438	4.64377	1.62922	0.131121	0.999347	-4.52096	2.03163
ENGASE	0.695649	2.07744	1.62889	0.131192	0.999347	-4.57612	2.03109
ARPC5	0.368519	5.32087	1.62858	0.131257	0.999347	-4.52035	2.0306
FAM188A	0.605571	3.85617	1.62823	0.131333	0.999347	-4.53204	2.03002
LETMD1	0.496532	3.17475	1.62641	0.131721	0.999347	-4.55049	2.02707
ENTHD2	0.604837	2.60781	1.62484	0.132057	0.999347	-4.56141	2.02452
PDIK1L	0.451748	3.08874	1.62436	0.132161	0.999347	-4.54555	2.02373
MAU2	0.334889	4.04419	1.62379	0.132284	0.999347	-4.52743	2.0228
SUCLA2	0.603771	2.56823	1.62372	0.132299	0.999347	-4.56558	2.02269
MRPL46	1.09735	1.42237	1.62209	0.132649	0.999347	-4.58412	2.02005
UBE4A	0.35839	4.96849	1.62169	0.132736	0.999347	-4.52077	2.01939
MRPL51	0.782903	1.47761	1.62148	0.132781	0.999347	-4.5824	2.01906
SFSWAP	0.384857	3.40047	1.61914	0.133286	0.999347	-4.54736	2.01526
LOC105377945	0.537443	3.32326	1.6189	0.133338	0.999347	-4.54614	2.01487
ARRDC2	0.514479	2.99656	1.61858	0.133408	0.999347	-4.55665	2.01434
ZNF257	0.673035	2.72081	1.61822	0.133485	0.999347	-4.55074	2.01377
MIAT	0.56529	5.39352	1.61764	0.13361	0.999347	-4.52322	2.01283
MROH1	0.546567	3.49417	1.6161	0.133945	0.999347	-4.53905	2.01032
PALB2	1.03836	2.21246	1.61605	0.133957	0.999347	-4.56986	2.01024
ZNF354A	0.826136	1.92581	1.61346	0.13452	0.999347	-4.57782	2.00604
CCR7	0.359775	6.26979	1.61314	0.134589	0.999347	-4.52992	2.00553
POP4	0.674801	2.22688	1.61217	0.134801	0.999347	-4.56942	2.00396
CAPN7	0.402598	4.15403	1.61173	0.134897	0.999347	-4.52808	2.00325
PRKY	1.3043	2.91557	1.61135	0.134982	0.999347	-4.55679	2.00262
ZNF397	0.372053	3.24922	1.60828	0.135655	0.999347	-4.54491	1.99764
LMBRD2	0.520025	4.03655	1.60821	0.13567	0.999347	-4.52921	1.99753
MED30	0.78346	1.97342	1.60685	0.135968	0.999347	-4.57563	1.99534
RBM6	0.470713	4.91844	1.60563	0.136236	0.999347	-4.52295	1.99337
JMY	0.518014	3.59018	1.60547	0.136272	0.999347	-4.54005	1.9931
ZNF277	0.554103	3.72249	1.60439	0.136511	0.999347	-4.53189	1.99135
ATP13A1	0.365733	4.16496	1.60437	0.136514	0.999347	-4.52908	1.99133
TMEM43	0.389195	3.92293	1.60279	0.136865	0.999347	-4.53127	1.98876
CDCA7	0.569261	2.56743	1.60231	0.136971	0.999347	-4.5682	1.98798
KIAA1324L	0.612864	2.98569	1.60159	0.137131	0.999347	-4.55031	1.98682
DCK	0.325888	5.18511	1.59949	0.137598	0.999347	-4.52446	1.98342
PSME4	0.85209	3.45027	1.59729	0.138088	0.999347	-4.5422	1.97987
ELF1	0.319991	5.92735	1.59689	0.138176	0.999347	-4.52857	1.97923
KRR1	0.379595	4.17238	1.59586	0.138406	0.999347	-4.53066	1.97756
PPHLN1	0.309914	5.0293	1.59405	0.138811	0.999347	-4.5238	1.97464
RAD21	0.389396	5.18756	1.59288	0.139075	0.999347	-4.52469	1.97275
TBL3	0.745341	2.34586	1.59286	0.139079	0.999347	-4.57336	1.97271
PSMD7	0.461696	3.49605	1.5921	0.139248	0.999347	-4.54256	1.9715
RNF31	0.533023	2.68007	1.59111	0.139473	0.999347	-4.5592	1.96989
GIMAP1	0.350286	5.99941	1.59088	0.139523	0.999347	-4.53012	1.96953
TPGS2	0.53344	3.52057	1.58818	0.140133	0.999347	-4.54214	1.96516
MCCC1	0.365827	2.83444	1.58807	0.140158	0.999347	-4.55654	1.96499
CLN5	0.504418	3.22121	1.58761	0.140262	0.999347	-4.54799	1.96424
ABHD3	0.553304	3.92293	1.58667	0.140473	0.999347	-4.53575	1.96274
PAIP2	0.397556	5.02223	1.5855	0.14074	0.999347	-4.52555	1.96084
AGAP2	0.338228	3.98162	1.58545	0.140751	0.999347	-4.53508	1.96077
NCBP2	0.463653	3.78893	1.58386	0.141113	0.999347	-4.53863	1.9582
CTSD	0.426092	3.80481	1.58362	0.141166	0.999347	-4.53741	1.95782
PEX3	0.497655	2.44375	1.58277	0.14136	0.999347	-4.56946	1.95644
P2RX7	0.65314	2.85775	1.58268	0.141381	0.999347	-4.5551	1.9563
AMMECR1	0.356086	3.84241	1.58262	0.141395	0.999347	-4.53315	1.95619
POLG	0.577056	3.59538	1.58186	0.141568	0.999347	-4.54403	1.95497
GRAMD3	1.05326	2.33709	1.58119	0.14172	0.999347	-4.57035	1.9539
CECR5	0.57455	2.22837	1.57907	0.142206	0.999347	-4.57028	1.95048
SLC38A6	0.778984	2.46237	1.57474	0.1432	0.999347	-4.56291	1.94351
FZR1	0.654649	2.43189	1.56979	0.144345	0.999347	-4.57341	1.93555
KPNA2	0.932295	1.57491	1.56937	0.144441	0.999347	-4.58401	1.93488
NHEJ1	0.592512	2.2331	1.56934	0.144447	0.999347	-4.5723	1.93484
KAT6B	0.406829	3.41067	1.56254	0.146034	0.999347	-4.54965	1.92391
SENP7	0.484109	4.65899	1.56229	0.146093	0.999347	-4.53035	1.92351
ZNF92	0.377985	3.85302	1.56177	0.146215	0.999347	-4.53871	1.92267
HMGN2	0.355676	5.86459	1.56067	0.146473	0.999347	-4.53322	1.92091
RNF123	0.766765	2.30681	1.56001	0.146628	0.999347	-4.56948	1.91985
BCL2A1	0.62346	2.18853	1.55801	0.147098	0.999347	-4.5753	1.91666
RORA	0.397383	6.0106	1.55706	0.147324	0.999347	-4.53529	1.91512
YTHDF1	0.523069	2.64011	1.55683	0.147378	0.999347	-4.56988	1.91475
RPS7	0.443229	7.27326	1.55664	0.147422	0.999347	-4.54408	1.91446
ARHGEF6	0.317606	5.50092	1.55617	0.147533	0.999347	-4.53141	1.9137
AGA	0.603698	2.25946	1.5546	0.147904	0.999347	-4.57275	1.91119
ZFP62	0.776368	3.32058	1.55315	0.148249	0.999347	-4.54814	1.90886
SNHG6	0.444185	4.21051	1.55261	0.148377	0.999347	-4.53866	1.908
TYK2	0.463551	3.85972	1.55212	0.148495	0.999347	-4.5423	1.90721
CLVS2	0.997911	2.46312	1.55148	0.148645	0.999347	-4.56575	1.90619
ENTPD7	0.95982	3.16684	1.55059	0.148858	0.999347	-4.54966	1.90476
CTLA4	1.07277	2.3327	1.54855	0.149343	0.999347	-4.57873	1.90151
NBPF14	0.529918	4.81108	1.54847	0.149364	0.999347	-4.53124	1.90137
OTUD6B	0.561478	3.00843	1.54662	0.149807	0.999347	-4.55695	1.89841
SH3BP5-AS1	0.380405	3.32669	1.54487	0.150225	0.999347	-4.55745	1.89562
FAM50A	0.603872	2.88871	1.54384	0.150474	0.999347	-4.56858	1.89397
STXBP2	0.447816	2.95552	1.5438	0.150482	0.999347	-4.56589	1.89391
THRAP3	0.30887	5.46806	1.54053	0.151271	0.999347	-4.53282	1.88869
PRF1	0.753891	3.21934	1.54013	0.151367	0.999347	-4.55984	1.88805
REC8	0.70443	1.62983	1.53935	0.151557	0.999347	-4.58238	1.88679
PRPF3	0.337006	3.71793	1.53931	0.151566	0.999347	-4.54404	1.88674
RNASEH2B	0.371485	4.24505	1.53784	0.151923	0.999347	-4.5347	1.88438
RSRC2	0.309471	4.02554	1.53756	0.151991	0.999347	-4.54036	1.88394
DNAJC30	0.617966	2.88298	1.53581	0.152415	0.999347	-4.55931	1.88115
TAX1BP1	0.395045	4.97113	1.5358	0.152417	0.999347	-4.53237	1.88113
SLC25A36	0.321011	4.57716	1.5349	0.152638	0.999347	-4.53297	1.87969
SMARCC2	0.315237	4.57798	1.53421	0.152805	0.999347	-4.53284	1.87859
PGS1	0.481068	3.26113	1.53383	0.152897	0.999347	-4.55821	1.87799
PPP4R2	0.511115	2.52915	1.53338	0.153007	0.999347	-4.57339	1.87727
GMIP	0.455316	3.66872	1.53128	0.153522	0.999347	-4.54665	1.87391
CHPF2	0.526436	2.91193	1.53064	0.153676	0.999347	-4.56922	1.87291
LOC105377226	1.37486	1.37925	1.53051	0.153709	0.999347	-4.58511	1.8727
POLE	0.420641	3.06413	1.53017	0.153793	0.999347	-4.55567	1.87215
MCM7	0.483107	3.07058	1.52964	0.153923	0.999347	-4.56145	1.87131
TYW3	0.597062	2.75848	1.5274	0.154473	0.999347	-4.56444	1.86773
NUP160	0.451059	4.08918	1.52714	0.154538	0.999347	-4.53988	1.86732
PRPF40A	0.281596	5.30951	1.52614	0.154783	0.999347	-4.53395	1.86573
UNG	0.648321	2.38233	1.52614	0.154783	0.999347	-4.57473	1.86573
SRSF6	0.413959	5.67018	1.52584	0.154857	0.999347	-4.536	1.86525
OS9	0.477375	3.82742	1.52484	0.155103	0.999347	-4.54634	1.86367
RBM5	0.315609	4.86137	1.52295	0.15557	0.999347	-4.5341	1.86066
ABCB7	0.969673	2.80732	1.52291	0.15558	0.999347	-4.56538	1.86059
ARID4B	0.309629	5.41463	1.52216	0.155766	0.999347	-4.53497	1.8594
NCAPH2	0.648521	2.66595	1.52137	0.155963	0.999347	-4.57632	1.85813
IRF2BP2	0.425483	4.45254	1.5212	0.156005	0.999347	-4.53688	1.85787
COASY	0.743085	2.02478	1.52076	0.156113	0.999347	-4.58001	1.85718
CARKD	0.652593	2.34182	1.52027	0.156237	0.999347	-4.57714	1.85638
AGO3	0.355334	4.24276	1.52009	0.156281	0.999347	-4.53726	1.8561
SMG1P2	1.01878	2.99079	1.51777	0.156859	0.999347	-4.56382	1.85241
DPP7	0.358189	4.39583	1.51552	0.157419	0.999347	-4.53733	1.84884
TOB1	0.575802	4.7384	1.51256	0.158161	0.999347	-4.53787	1.84414
CSRP2BP	0.72949	2.39415	1.51235	0.158215	0.999347	-4.57001	1.8438
RANBP6	0.377623	4.08597	1.51202	0.158297	0.999347	-4.54077	1.84328
PQBP1	0.441616	2.58954	1.51186	0.158336	0.999347	-4.57139	1.84303
DAAM1	0.399424	3.0277	1.51148	0.158434	0.999347	-4.55692	1.84242
CARHSP1	0.740887	1.76347	1.51101	0.158551	0.999347	-4.58234	1.84168
TBCC	0.565075	3.5716	1.51092	0.158573	0.999347	-4.55005	1.84154
IQCG	0.776161	2.11641	1.50881	0.159105	0.999347	-4.57936	1.83819
CPTP	0.878023	1.89917	1.50878	0.159112	0.999347	-4.58263	1.83815
COX6A1	0.581052	3.01095	1.50576	0.159877	0.999347	-4.55871	1.83335
FBXO4	0.730909	1.7884	1.5053	0.159993	0.999347	-4.58148	1.83262
ZNF700	0.921601	2.5432	1.50442	0.160218	0.999347	-4.57434	1.83122
TBP	0.584608	2.55411	1.50221	0.160779	0.999347	-4.57304	1.82773
GPR183	0.383705	6.36228	1.50144	0.160974	0.999347	-4.54424	1.82651
MPRIP	0.275152	5.49947	1.50068	0.161169	0.999347	-4.53879	1.8253
CXXC1	0.618124	3.32992	1.50043	0.161233	0.999347	-4.55823	1.82491
USP17L22	1.42234	0.99686	1.50015	0.161305	0.999347	-4.58637	1.82446
ARHGEF7	0.461922	3.75668	1.49971	0.161416	0.999347	-4.55058	1.82377
POLD1	0.820482	1.82941	1.49879	0.161652	0.999347	-4.58247	1.82231
SLC9A1	0.82605	1.32309	1.49867	0.161683	0.999347	-4.58768	1.82212
FBXL15	0.436604	2.43906	1.49778	0.161911	0.999347	-4.57216	1.82071
CMPK2	0.7683	2.2242	1.49705	0.162096	0.999347	-4.5706	1.81957
MYD88	0.456044	3.9451	1.49628	0.162293	0.999347	-4.54776	1.81835
CBX7	0.344351	3.15569	1.49547	0.162502	0.999347	-4.55922	1.81707
ZBED1	2.45951	0.956756	1.49445	0.162765	0.999347	-4.59081	1.81545
BCL2L13	0.505209	3.12122	1.49378	0.162937	0.999347	-4.55565	1.81439
TUBGCP2	0.55732	3.50374	1.49272	0.163211	0.999347	-4.55931	1.81271
BATF	0.634733	2.08887	1.49248	0.163273	0.999347	-4.58124	1.81233
WDR47	0.730282	2.57152	1.48886	0.16421	0.999347	-4.5697	1.80661
LONP1	0.882962	1.86441	1.48807	0.164414	0.999347	-4.58481	1.80537
BBS10	0.726764	2.331	1.48763	0.164529	0.999347	-4.57478	1.80467
MSL1	0.378214	2.83134	1.48748	0.164567	0.999347	-4.56028	1.80444
SFI1	0.326434	4.94077	1.48586	0.164988	0.999347	-4.53879	1.80188
ANKRD36C	0.351397	5.35191	1.48569	0.165034	0.999347	-4.53977	1.8016
AFTPH	0.309966	3.72312	1.48487	0.165247	0.999347	-4.55065	1.80032
NEDD1	0.362409	3.69964	1.48467	0.165298	0.999347	-4.55013	1.8
HEXIM1	0.433842	3.17099	1.48423	0.165414	0.999347	-4.55934	1.7993
SEPSECS	0.400677	3.43155	1.48329	0.16566	0.999347	-4.55116	1.79782
OGT	0.316827	6.81821	1.48246	0.165875	0.999347	-4.54895	1.79652
SIN3A	0.319291	4.47813	1.48215	0.165958	0.999347	-4.54066	1.79602
TRAPPC10	0.301327	3.98287	1.48148	0.166132	0.999347	-4.54792	1.79497
CCND3	0.271099	5.27917	1.48063	0.166355	0.999347	-4.53969	1.79363
PILRB	0.642411	1.42667	1.48058	0.166368	0.999347	-4.5851	1.79355
ELF2	0.305613	4.06788	1.47866	0.166871	0.999347	-4.54386	1.79053
KLHL24	0.372195	4.93809	1.47852	0.166908	0.999347	-4.53978	1.79031
SYMPK	0.451449	2.90708	1.47743	0.167197	0.999347	-4.56768	1.78858
FAM196B	0.608935	2.93475	1.47709	0.167284	0.999347	-4.56054	1.78806
GPN1	0.678042	2.57768	1.47631	0.16749	0.999347	-4.57242	1.78683
RNF217	1.41278	3.16034	1.47596	0.167582	0.999347	-4.56027	1.78628
CSK	0.471112	4.41334	1.47557	0.167686	0.999347	-4.54314	1.78566
TTC39B	0.480077	3.34644	1.47152	0.168758	0.999347	-4.55888	1.77929
GMCL1	0.446027	4.0545	1.47132	0.168811	0.999347	-4.5452	1.77897
NAPA	0.427816	3.12322	1.4713	0.168818	0.999347	-4.56431	1.77893
CD274	0.503718	2.68945	1.47042	0.169051	0.999347	-4.5655	1.77755
TRMT11	0.472936	2.94835	1.47023	0.169102	0.999347	-4.5651	1.77725
ZFP90	0.401203	3.84239	1.47001	0.169159	0.999347	-4.54762	1.77692
ARF6	0.312604	5.29704	1.46999	0.169166	0.999347	-4.54174	1.77688
TACC3	0.375771	4.40548	1.46823	0.169633	0.999347	-4.54449	1.77412
PRDM1	0.546685	4.57145	1.46777	0.169755	0.999347	-4.54342	1.7734
OPTN	0.405156	5.35123	1.46751	0.169827	0.999347	-4.54221	1.77298
LOC105373538	1.11675	1.89388	1.46671	0.17004	0.999347	-4.57527	1.77172
ANKRD36	0.280339	5.5462	1.46648	0.170101	0.999347	-4.5431	1.77136
LMO4	0.964187	2.39971	1.46632	0.170144	0.999347	-4.5732	1.77111
AHSA2	0.618586	3.06978	1.46562	0.170332	0.999347	-4.56701	1.77001
FBXO38	0.316803	3.81476	1.4644	0.170657	0.999347	-4.5503	1.7681
GHITM	0.392011	4.39064	1.46382	0.170814	0.999347	-4.54414	1.76718
SUMO2	0.412544	5.58602	1.46325	0.170967	0.999347	-4.54348	1.76628
RP2	0.887836	2.98246	1.46217	0.171257	0.999347	-4.56205	1.76459
EIF1AX	0.361498	4.80732	1.4617	0.171383	0.999347	-4.54231	1.76385
BOLA2	0.438707	3.4483	1.45985	0.171881	0.999347	-4.55836	1.76095
PDCD4-AS1	1.05362	2.44735	1.45984	0.171884	0.999347	-4.56924	1.76094
GZMA	0.868551	2.12556	1.45979	0.171898	0.999347	-4.58187	1.76085
ANGEL1	0.686385	2.77851	1.45956	0.171958	0.999347	-4.56757	1.76051
YY1AP1	0.321106	3.73985	1.45886	0.172147	0.999347	-4.55357	1.75941
SNHG5	0.787393	4.13566	1.45864	0.172207	0.999347	-4.55423	1.75906
WHAMMP1	0.845188	2.79423	1.45849	0.172246	0.999347	-4.56569	1.75883
GALT	0.554874	2.75453	1.45828	0.172304	0.999347	-4.57207	1.75849
SLA	0.291618	5.12858	1.4581	0.172354	0.999347	-4.54247	1.75821
PSMG3	0.656214	1.76997	1.4573	0.172568	0.999347	-4.58113	1.75696
PPP2R5C	0.35286	5.93333	1.45517	0.173145	0.999347	-4.54686	1.75362
LINC00645	1.24821	1.40618	1.45487	0.173228	0.999347	-4.58043	1.75315
POLRMT	0.416414	3.68935	1.45424	0.173398	0.999347	-4.55531	1.75217
CLSTN3	0.614598	2.49636	1.45372	0.173541	0.999347	-4.57459	1.75134
SLC35C2	0.415291	3.40223	1.45371	0.173543	0.999347	-4.56152	1.75133
AFG3L1P	0.456486	2.44787	1.45224	0.173942	0.999347	-4.57491	1.74903
C1orf56	0.728351	3.15008	1.45197	0.174016	0.999347	-4.56519	1.74861
RBMX	0.277436	5.58871	1.45137	0.174181	0.999347	-4.54512	1.74766
CD2	0.369788	5.82226	1.45095	0.174296	0.999347	-4.54673	1.747
TRPS1	0.350083	4.3137	1.44839	0.174995	0.999347	-4.54536	1.743
KIAA0141	0.433146	3.40988	1.44818	0.175051	0.999347	-4.561	1.74268
METTL23	0.444148	3.71564	1.44776	0.175168	0.999347	-4.55702	1.74201
PPIL4	0.28782	3.93103	1.44739	0.175267	0.999347	-4.54885	1.74144
ADRBK1	0.374801	4.46656	1.44729	0.175297	0.999347	-4.54626	1.74127
GANC	0.407729	2.94917	1.44636	0.17555	0.999347	-4.56498	1.73983
SLFN5	0.425469	6.5098	1.44569	0.175736	0.999347	-4.55111	1.73877
GMFG	0.43451	4.34868	1.44283	0.176523	0.999347	-4.54847	1.7343
HSF1	0.325332	3.34826	1.442	0.17675	0.999347	-4.56252	1.73302
LOC101927027	0.478183	3.01281	1.4365	0.178275	0.999347	-4.56374	1.72443
AKAP10	0.519801	3.39569	1.43506	0.178677	0.999347	-4.55939	1.72218
LMNB1	0.489403	2.27359	1.43424	0.178904	0.999347	-4.57641	1.72091
ISCU	0.46133	4.35824	1.43401	0.178969	0.999347	-4.54908	1.72054
FAM161B	1.11494	2.37736	1.43305	0.179236	0.999347	-4.57437	1.71905
PSMD11	0.339281	3.83344	1.43097	0.179819	0.999347	-4.55399	1.71581
PRR13	0.437468	3.76005	1.43023	0.180025	0.999347	-4.55616	1.71466
USP5	0.448838	2.86384	1.43019	0.180038	0.999347	-4.56708	1.71459
UXS1	0.316303	4.01886	1.42976	0.180159	0.999347	-4.55274	1.71392
RFXAP	0.926364	1.44417	1.42901	0.180368	0.999347	-4.58761	1.71276
VAV1	0.473052	2.63693	1.42828	0.180575	0.999347	-4.57493	1.71161
PRSS1	0.789543	1.9152	1.42823	0.180589	0.999347	-4.58422	1.71153
H2AFZ	0.388622	4.73821	1.42819	0.180599	0.999347	-4.54679	1.71148
PCNXL3	0.42575	3.10382	1.42818	0.180603	0.999347	-4.56981	1.71145
HSPA13	0.37001	3.30932	1.42796	0.180663	0.999347	-4.56431	1.71112
LOC105379263	1.00247	2.43863	1.42721	0.180874	0.999347	-4.57247	1.70995
PITPNM1	0.480736	2.94133	1.42645	0.18109	0.999347	-4.57082	1.70876
TM9SF3	0.455016	3.84419	1.42618	0.181166	0.999347	-4.55121	1.70834
LOC105372481	0.563664	2.50366	1.42531	0.181412	0.999347	-4.57568	1.70699
PERP	0.579428	2.04729	1.42488	0.181532	0.999347	-4.5788	1.70633
GPKOW	0.504961	2.09326	1.42397	0.181788	0.999347	-4.58277	1.70491
RBM25	0.306054	5.17759	1.42227	0.18227	0.999347	-4.54747	1.70226
CALM2	0.311719	5.74979	1.42136	0.182527	0.999347	-4.55002	1.70086
TWF2	0.454663	3.89173	1.42043	0.182792	0.999347	-4.55549	1.6994
PRMT9	0.517134	2.44243	1.42012	0.18288	0.999347	-4.57701	1.69893
SUN1	0.431641	3.19879	1.4194	0.183085	0.999347	-4.56139	1.69781
IK	0.433332	4.34929	1.41939	0.183088	0.999347	-4.55126	1.69779
STX6	0.38139	3.39019	1.41893	0.18322	0.999347	-4.56075	1.69707
CUEDC2	0.65438	2.01178	1.41559	0.184173	0.999347	-4.58312	1.69188
TMX4	0.263505	5.58709	1.41508	0.184319	0.999347	-4.55064	1.69109
UQCRC2	0.318111	4.1048	1.41459	0.184459	0.999347	-4.55245	1.69033
KIAA1468	0.321003	5.08884	1.41373	0.184705	0.999347	-4.54862	1.689
2018-03-05	0.493821	3.41014	1.41343	0.184789	0.999347	-4.56153	1.68854
C2CD5	0.327376	4.04641	1.41308	0.184889	0.999347	-4.55498	1.688
RPL9P8	0.393373	7.27551	1.41201	0.185197	0.999347	-4.55931	1.68633
LNPEP	0.390947	5.41192	1.41178	0.185265	0.999347	-4.54966	1.68597
KLRG1	0.333907	3.86471	1.41088	0.185521	0.999347	-4.55404	1.68459
IRF7	0.943748	1.86211	1.41065	0.185589	0.999347	-4.58177	1.68422
CASP4	0.427158	3.65994	1.40981	0.18583	0.999347	-4.55765	1.68292
AGPAT3	0.599532	2.40162	1.40867	0.186159	0.999347	-4.57781	1.68115
NEK9	0.356086	4.07306	1.40745	0.186512	0.999347	-4.55306	1.67926
PKD2	0.744505	2.31044	1.40427	0.187432	0.999347	-4.57742	1.67434
LOC105373654	0.507569	3.74312	1.4031	0.187772	0.999347	-4.55739	1.67253
WBP11	0.395503	3.50511	1.40176	0.188162	0.999347	-4.5628	1.67045
FAM104B	0.851676	2.63025	1.40057	0.188507	0.999347	-4.57302	1.66862
RRP8	0.331705	3.13702	1.39786	0.1893	0.999347	-4.56608	1.66442
TES	0.263295	5.37461	1.39754	0.189393	0.999347	-4.55137	1.66393
SLC36A4	0.66123	2.95026	1.39746	0.189417	0.999347	-4.56772	1.66381
MAP2K2	0.627701	2.3356	1.39705	0.189537	0.999347	-4.57948	1.66317
DEK	0.311518	5.2356	1.397	0.189552	0.999347	-4.55081	1.66309
RPS6	0.363419	9.12576	1.39671	0.189635	0.999347	-4.56755	1.66265
SLAMF6	0.357905	4.65926	1.3959	0.189873	0.999347	-4.55121	1.6614
SLMO2	0.387758	4.08874	1.3913	0.191227	0.999347	-4.55526	1.65429
RFFL	0.23748	4.53866	1.39095	0.19133	0.999347	-4.55188	1.65375
ZDHHC24	0.657772	2.28942	1.38924	0.191836	0.999347	-4.5803	1.65111
AGFG1	0.326248	4.37117	1.38896	0.191918	0.999347	-4.55324	1.65069
MVD	0.487562	2.56844	1.3889	0.191937	0.999347	-4.57631	1.65059
POLD3	0.477744	2.7007	1.38833	0.192106	0.999347	-4.57288	1.64971
RPL6	0.347239	8.22579	1.38723	0.192432	0.999347	-4.56521	1.64801
LOC101929540	0.846617	2.35676	1.38662	0.192613	0.999347	-4.57581	1.64707
TNPO2	0.63173	2.82673	1.3865	0.192647	0.999347	-4.57875	1.6469
RPL32P3	1.08525	2.13155	1.38615	0.192751	0.999347	-4.58202	1.64636
MAEA	0.723096	3.43577	1.38577	0.192865	0.999347	-4.56991	1.64576
AP1G2	0.239196	4.76969	1.385	0.193092	0.999347	-4.55237	1.64459
OXLD1	0.463134	3.22854	1.38497	0.193101	0.999347	-4.56745	1.64454
MICU2	0.386541	3.89337	1.38336	0.193582	0.999347	-4.55812	1.64206
CSDE1	0.294516	6.61509	1.38248	0.193845	0.999347	-4.55931	1.6407
SLC7A1	0.31533	3.46872	1.38218	0.193933	0.999347	-4.56408	1.64024
KLHL7	0.48633	2.68046	1.3809	0.194314	0.999347	-4.57403	1.63828
WDR1	0.350934	5.48199	1.3804	0.194464	0.999347	-4.55378	1.63751
FBXO11	0.328329	3.77217	1.38023	0.194516	0.999347	-4.56043	1.63724
PPP6R2	0.365264	3.50027	1.38001	0.194583	0.999347	-4.56416	1.6369
IPW	1.17294	2.24012	1.37997	0.194595	0.999347	-4.58178	1.63684
H3F3A	0.495887	5.81982	1.37979	0.194649	0.999347	-4.55491	1.63656
BNIP3	0.754367	2.41449	1.37884	0.194934	0.999347	-4.58196	1.6351
GALNT2	0.462656	2.30524	1.37869	0.194978	0.999347	-4.58103	1.63487
THUMPD3-AS1	0.554168	2.89303	1.37867	0.194983	0.999347	-4.57173	1.63484
STK25	0.370374	3.29688	1.37843	0.195054	0.999347	-4.56571	1.63448
C18orf8	0.430871	3.15687	1.37801	0.19518	0.999347	-4.56874	1.63383
ZNF141	0.370024	3.24592	1.3767	0.195575	0.999347	-4.56522	1.63181
RPS16P5	0.631333	2.04124	1.37621	0.195722	0.999347	-4.58257	1.63106
CNOT1	0.273865	5.64289	1.37526	0.196007	0.999347	-4.55504	1.6296
FAM76A	0.375845	3.73722	1.37469	0.196181	0.999347	-4.55894	1.62872
HEATR6	0.536918	2.46096	1.37348	0.196546	0.999347	-4.57861	1.62686
DHX15	0.250455	4.52333	1.3725	0.196841	0.999347	-4.55413	1.62536
LCK	0.338021	6.00886	1.37189	0.197025	0.999347	-4.55736	1.62442
TUBA1A	0.415214	4.00643	1.3715	0.197143	0.999347	-4.55827	1.62382
GPX1	0.45215	3.14614	1.37143	0.197166	0.999347	-4.57027	1.62371
ZNF322	0.577236	2.87696	1.37075	0.197371	0.999347	-4.57379	1.62267
CDC42SE2	0.374014	6.78335	1.3706	0.197418	0.999347	-4.56126	1.62243
L3MBTL3	0.604404	2.93044	1.37048	0.197453	0.999347	-4.572	1.62226
SLC46A3	0.390891	3.47123	1.36959	0.197721	0.999347	-4.56598	1.6209
TGS1	0.339189	3.28333	1.36896	0.197914	0.999347	-4.56759	1.61993
KAT6A	0.223303	5.47593	1.36787	0.198246	0.999347	-4.55529	1.61825
FRYL	0.291832	5.46085	1.36784	0.198253	0.999347	-4.55541	1.61821
RAP1GDS1	0.41015	4.15091	1.36772	0.198289	0.999347	-4.55818	1.61803
SBNO2	0.625405	2.2582	1.36745	0.198371	0.999347	-4.58255	1.61762
C11orf57	0.420272	2.3436	1.36692	0.198533	0.999347	-4.5784	1.6168
BTN2A1	0.401527	3.44793	1.36652	0.198657	0.999347	-4.56636	1.61618
SMEK1	0.453691	4.03385	1.36474	0.199199	0.999347	-4.55808	1.61345
LOC146880	0.413934	2.3615	1.36348	0.199583	0.999347	-4.57984	1.61152
SUPT4H1	0.579551	2.5696	1.36328	0.199644	0.999347	-4.58031	1.61122
KMT2D	0.242727	5.10936	1.36318	0.199676	0.999347	-4.55503	1.61106
WSB2	0.484035	3.18389	1.36291	0.199758	0.999347	-4.5682	1.61065
LANCL1	0.260306	3.84893	1.36165	0.200144	0.999347	-4.5602	1.60872
SUPT3H	0.441626	3.15977	1.36155	0.200175	0.999347	-4.56736	1.60857
STK17A	0.309623	5.45094	1.36022	0.200582	0.999347	-4.55619	1.60653
WRAP73	0.518425	2.06273	1.35963	0.200763	0.999347	-4.58467	1.60563
ARHGAP17	0.414935	3.18887	1.35936	0.200846	0.999347	-4.56835	1.60522
TMPPE	0.472593	2.32311	1.35901	0.200955	0.999347	-4.57797	1.60468
CDC26	0.637118	2.17673	1.35889	0.20099	0.999347	-4.58151	1.6045
PRRC2B	0.39538	5.26268	1.35634	0.201776	0.999347	-4.55637	1.6006
RPL17	0.411796	8.68237	1.35595	0.201897	0.999347	-4.56952	1.6
IVNS1ABP	0.308073	5.24994	1.35515	0.202143	0.999347	-4.55628	1.59878
NEGR1	0.973758	1.66606	1.35513	0.202151	0.999347	-4.58449	1.59874
CTNND1	1.37822	2.4327	1.35501	0.202187	0.999347	-4.57905	1.59856
ANKMY2	0.533258	1.91977	1.35406	0.202482	0.999347	-4.58291	1.59711
ARF5	0.382902	3.33569	1.35185	0.203166	0.999347	-4.57071	1.59373
APMAP	0.601498	3.59972	1.35055	0.203569	0.999347	-4.56306	1.59175
SCFD1	0.381062	3.76914	1.35019	0.203682	0.999347	-4.56326	1.59119
LINC00938	0.572405	2.37235	1.35009	0.203714	0.999347	-4.5819	1.59104
ZFP36L1	0.327709	5.88757	1.34975	0.20382	0.999347	-4.5592	1.59052
RDX	0.382004	3.06724	1.34942	0.203922	0.999347	-4.56865	1.59002
C2CD3	0.44286	3.68429	1.34902	0.204046	0.999347	-4.56352	1.58941
FAM136A	0.352824	3.00242	1.3484	0.204238	0.999347	-4.57181	1.58847
ZFYVE27	0.669159	2.72029	1.34803	0.204353	0.999347	-4.57721	1.58791
KLHL21	0.311	4.03379	1.34786	0.204406	0.999347	-4.56001	1.58765
ATXN1	0.301502	4.36027	1.34736	0.204564	0.999347	-4.55821	1.58688
THAP9-AS1	0.315773	3.0536	1.34734	0.20457	0.999347	-4.57168	1.58685
RFC5	0.507456	2.55714	1.34616	0.204937	0.999347	-4.57745	1.58505
COX4I1	0.325187	5.66962	1.34571	0.205079	0.999347	-4.55855	1.58436
JRKL	0.581088	2.2994	1.3457	0.20508	0.999347	-4.58148	1.58436
TSC22D3	0.442265	6.06292	1.34544	0.205163	0.999347	-4.5598	1.58395
MRFAP1L1	0.361653	4.21925	1.34458	0.205432	0.999347	-4.55968	1.58264
GNL3	0.356818	3.46053	1.3442	0.20555	0.999347	-4.56794	1.58207
HNRNPA2B1	0.336325	6.36594	1.34298	0.205934	0.999347	-4.56229	1.5802
SNAP23	0.310295	4.32237	1.34243	0.206107	0.999347	-4.55909	1.57936
POC1B	0.641161	2.56568	1.34181	0.206301	0.999347	-4.57859	1.57842
CLIP4	0.292874	4.14869	1.34121	0.206491	0.999347	-4.55947	1.5775
TMEM38B	0.507603	2.39714	1.3395	0.207029	0.999347	-4.58061	1.57489
CLCN6	0.596424	2.31656	1.33936	0.207073	0.999347	-4.58146	1.57468
ZDHHC6	0.331784	3.68771	1.33919	0.207127	0.999347	-4.56468	1.57442
DOCK8	0.250233	6.21177	1.3386	0.207311	0.999347	-4.56207	1.57354
ZNF75D	0.327712	3.40672	1.33762	0.207622	0.999347	-4.56691	1.57204
SAMD3	0.522477	3.22478	1.33682	0.207875	0.999347	-4.5715	1.57082
LOC653406	2.4615	0.0879056	1.33601	0.208129	0.999347	-4.59312	1.5696
POGK	0.277787	3.50513	1.33471	0.208542	0.999347	-4.5654	1.56761
GABPA	0.372464	3.84434	1.33437	0.20865	0.999347	-4.56487	1.5671
TMEM14A	0.646007	1.54224	1.33389	0.208804	0.999347	-4.58861	1.56636
ZNHIT3	0.787429	2.83804	1.33337	0.208968	0.999347	-4.57944	1.56557
REPIN1	0.448538	2.72337	1.33273	0.209171	0.999347	-4.57795	1.56461
ATP5A1	0.341452	5.59917	1.33255	0.209227	0.999347	-4.56035	1.56433
KLF7	0.342016	4.14178	1.33236	0.209289	0.999347	-4.56103	1.56404
WWC3	0.454678	2.95235	1.33227	0.209316	0.999347	-4.57378	1.56391
MTERF4	0.281292	4.64983	1.33196	0.209417	0.999347	-4.55934	1.56343
SLC17A5	0.652116	3.3973	1.33155	0.209546	0.999347	-4.56654	1.56281
NCK1	0.290842	3.8967	1.33154	0.20955	0.999347	-4.56418	1.56279
NSRP1	0.406092	2.73901	1.3304	0.209912	0.999347	-4.57569	1.56107
TTC13	0.407845	3.19318	1.33029	0.209949	0.999347	-4.57274	1.56089
CAPS	0.44537	2.41749	1.32998	0.210047	0.999347	-4.58098	1.56043
MAP2K4	0.326396	2.93577	1.32847	0.210529	0.999347	-4.57471	1.55813
VPS29	0.399814	3.46547	1.32779	0.210745	0.999347	-4.56948	1.55711
MAP3K7	0.415422	3.98935	1.32718	0.210941	0.999347	-4.56215	1.55618
CHMP4C	0.658938	2.5371	1.32711	0.210963	0.999347	-4.57682	1.55607
LRRC40	0.556509	3.00354	1.32602	0.211313	0.999347	-4.57461	1.55442
TRMT13	0.284448	3.40525	1.32581	0.21138	0.999347	-4.56613	1.5541
ZNF500	0.634703	2.18588	1.32489	0.211675	0.999347	-4.58283	1.5527
LMAN1	0.279349	4.13149	1.32454	0.211788	0.999347	-4.56161	1.55217
TAF11	0.429124	3.15505	1.32426	0.211879	0.999347	-4.57374	1.55174
ESD	0.333321	3.56693	1.3237	0.212058	0.999347	-4.56829	1.5509
MAPRE2	0.329616	4.19684	1.32324	0.212206	0.999347	-4.56295	1.5502
CERS6	0.638938	2.81528	1.32026	0.213165	0.999347	-4.57557	1.54569
STMN3	0.417618	3.09881	1.32017	0.213196	0.999347	-4.57845	1.54554
SLC25A38	0.386819	3.1331	1.31958	0.213387	0.999347	-4.57274	1.54465
ATG4B	0.454148	3.43238	1.31765	0.214011	0.999347	-4.57251	1.54173
C15orf54	1.28931	1.44487	1.31539	0.214744	0.999347	-4.58829	1.53831
FBXW7	0.459677	3.73415	1.31534	0.21476	0.999347	-4.56633	1.53823
SH2D3C	0.462754	3.67637	1.31527	0.214783	0.999347	-4.56846	1.53813
ETS1	0.29523	6.34671	1.31518	0.214811	0.999347	-4.56495	1.538
FLII	0.321557	4.60806	1.31486	0.214914	0.999347	-4.56169	1.53752
SRPR	0.340497	4.31158	1.31411	0.21516	0.999347	-4.56294	1.53637
RC3H2	0.268808	3.86544	1.31267	0.215627	0.999347	-4.56578	1.5342
ZNF134	0.524424	2.46017	1.3119	0.215881	0.999347	-4.58302	1.53303
MALAT1	0.355133	11.7364	1.31136	0.216056	0.999347	-4.57863	1.53222
CPSF7	0.309911	3.75888	1.3113	0.216075	0.999347	-4.56832	1.53213
LOC731605	1.15115	1.40847	1.31129	0.216077	0.999347	-4.58553	1.53212
LOC105374790	0.556117	3.03799	1.31106	0.216152	0.999347	-4.5724	1.53177
LOC105379362	0.859088	2.85781	1.31021	0.21643	0.999347	-4.5746	1.53049
HMGB1P6	0.306998	3.50015	1.30995	0.216517	0.999347	-4.57034	1.53008
RNA28S5	0.427504	13.4635	1.30904	0.216815	0.999347	-4.58045	1.52871
PTBP2	0.359281	3.23225	1.30893	0.216851	0.999347	-4.57405	1.52855
CREBBP	0.245097	4.48821	1.30872	0.216918	0.999347	-4.56271	1.52824
RFX7	0.389278	3.81462	1.30784	0.217207	0.999347	-4.56661	1.52691
MRS2P2	0.417093	2.87905	1.30709	0.217454	0.999347	-4.57879	1.52577
PA2G4	0.375758	4.0193	1.30686	0.217529	0.999347	-4.56573	1.52542
MANEA-AS1	0.464935	2.65562	1.30674	0.217568	0.999347	-4.57877	1.52524
VAMP1	0.393257	3.75245	1.30638	0.217685	0.999347	-4.56856	1.52471
IL7R	0.3504	8.5639	1.30615	0.217762	0.999347	-4.57318	1.52435
TRMU	0.711101	1.99897	1.30553	0.217967	0.999347	-4.58683	1.52341
SEC24C	0.319228	4.12825	1.30503	0.218129	0.999347	-4.56522	1.52267
CHRM3-AS2	0.494336	2.68178	1.30433	0.21836	0.999347	-4.58184	1.52161
MYCBP	0.922349	1.48395	1.30277	0.218873	0.999347	-4.58786	1.51926
SMCHD1	0.275004	6.74405	1.30237	0.219007	0.999347	-4.56796	1.51865
AGL	0.34808	3.79859	1.30174	0.219214	0.999347	-4.56747	1.51771
BFAR	0.734876	2.82448	1.30125	0.219377	0.999347	-4.58432	1.51696
PHACTR2	0.259054	4.91431	1.30092	0.219485	0.999347	-4.56283	1.51647
ZNF709	0.47933	3.86531	1.30079	0.219529	0.999347	-4.56618	1.51627
FAM160B1	0.442922	3.97485	1.30074	0.219546	0.999347	-4.5657	1.51619
COPS3	0.234028	3.60856	1.30008	0.219765	0.999347	-4.56926	1.5152
CDC123	0.423044	2.89883	1.29998	0.219795	0.999347	-4.57695	1.51506
ANKHD1	0.663752	5.43423	1.29912	0.220081	0.999347	-4.56491	1.51376
PPP1R21	0.511233	2.98141	1.29886	0.220168	0.999347	-4.57415	1.51336
TXNL4B	0.524857	3.1946	1.29823	0.220376	0.999347	-4.57211	1.51242
PPT1	0.34942	4.16307	1.29705	0.220768	0.999347	-4.56553	1.51064
IFT80	0.330941	3.37969	1.29472	0.221542	0.999347	-4.57202	1.50714
DDRGK1	0.550041	2.43254	1.29412	0.221743	0.999347	-4.58341	1.50624
FAM102B	0.438482	2.2888	1.29381	0.221849	0.999347	-4.58212	1.50576
PHF8	0.396031	3.66103	1.29326	0.222029	0.999347	-4.57152	1.50495
MRPL14	0.579178	1.8444	1.29103	0.222777	0.999347	-4.58721	1.50158
ERMP1	0.598864	2.76325	1.29036	0.223	0.999347	-4.57868	1.50058
IL7	1.04946	3.15893	1.29027	0.223032	0.999347	-4.57432	1.50044
AUP1	0.371646	4.21637	1.28912	0.223415	0.999347	-4.56747	1.49873
COPZ1	0.390834	3.60332	1.2888	0.223524	0.999347	-4.57293	1.49824
PLEKHB1	0.574036	2.15657	1.28711	0.224092	0.999347	-4.58618	1.4957
PSMA3-AS1	0.418948	4.64111	1.28611	0.224427	0.999347	-4.56564	1.49421
CCNH	0.274178	4.20186	1.28601	0.22446	0.999347	-4.56624	1.49406
HK1	0.42242	3.93051	1.28499	0.224805	0.999347	-4.56756	1.49252
PRPF8	0.298539	4.55478	1.28463	0.224925	0.999347	-4.56551	1.49199
ERGIC2	0.258564	3.81426	1.2838	0.225206	0.999347	-4.56848	1.49074
MGST3	0.530556	2.53355	1.28363	0.225265	0.999347	-4.58279	1.49048
PRPF38B	0.26184	5.32533	1.28304	0.225463	0.999347	-4.56564	1.4896
GAS5	0.370539	5.77977	1.28283	0.225536	0.999347	-4.56666	1.48928
SKAP1	0.299567	4.79822	1.28271	0.225575	0.999347	-4.56554	1.4891
TLN1	0.287269	5.19434	1.28221	0.225744	0.999347	-4.56565	1.48836
OSBPL8	0.251826	5.9993	1.28213	0.225771	0.999347	-4.56767	1.48824
LOC400464	0.860753	2.99789	1.2809	0.226188	0.999347	-4.57484	1.48639
LOC105370203	0.724874	2.36516	1.28083	0.226213	0.999347	-4.58331	1.48628
AP2M1	0.362973	4.21979	1.28054	0.226311	0.999347	-4.56743	1.48584
EIF3E	0.287661	6.79273	1.28022	0.22642	0.999347	-4.57079	1.48537
GABRB2	0.998698	2.31895	1.27986	0.226541	0.999347	-4.58178	1.48483
ZDHHC17	0.378854	3.80703	1.27977	0.226571	0.999347	-4.56883	1.4847
DENND2D	0.233044	5.92862	1.27952	0.226657	0.999347	-4.56759	1.48432
PAM	1.30717	2.91131	1.2795	0.226661	0.999347	-4.57807	1.4843
TMEM261	0.433651	2.6856	1.27873	0.226924	0.999347	-4.58204	1.48314
C9orf91	0.678511	3.02751	1.27838	0.227042	0.999347	-4.57569	1.48262
ZFP3	0.37001	3.34001	1.27701	0.227509	0.999347	-4.5748	1.48057
TFAM	0.328234	3.53464	1.27677	0.227589	0.999347	-4.57267	1.48021
SPAM1	1.05929	1.04467	1.27582	0.227915	0.999347	-4.59059	1.47878
LOC105377971	0.931815	2.43732	1.27556	0.228002	0.999347	-4.58462	1.4784
INTS8	0.243089	4.32529	1.27545	0.228039	0.999347	-4.56689	1.47824
PPP1CC	0.270633	5.16226	1.27386	0.228584	0.999347	-4.56654	1.47585
LOC102723360	0.986199	3.13653	1.27358	0.228681	0.999347	-4.57746	1.47543
LZTS2	0.750741	2.00091	1.27292	0.228905	0.999347	-4.58735	1.47445
AKAP13	0.272781	6.49467	1.27289	0.228915	0.999347	-4.57026	1.4744
GPD1L	0.444736	2.71604	1.27287	0.228921	0.999347	-4.58058	1.47438
METTL9	0.277772	4.41086	1.27287	0.228923	0.999347	-4.56706	1.47437
PNISR	0.339219	5.93276	1.27286	0.228926	0.999347	-4.56826	1.47436
PRPF4B	0.316042	4.72441	1.27282	0.228938	0.999347	-4.56667	1.4743
RAB43	1.06932	1.56851	1.27242	0.229078	0.999347	-4.58951	1.47369
TRA2A	0.436125	4.35109	1.27136	0.22944	0.999347	-4.56885	1.47211
METTL14	0.259126	3.39665	1.27136	0.22944	0.999347	-4.5735	1.47211
FAM120B	0.34538	3.38449	1.26977	0.229984	0.999347	-4.57523	1.46974
TGFBR3	0.304212	3.57842	1.26969	0.230013	0.999347	-4.5721	1.46962
FIP1L1	0.298545	4.23464	1.26688	0.230979	0.999347	-4.56887	1.46543
LOC102723521	1.03175	2.25103	1.26659	0.231079	0.999347	-4.58657	1.465
EOMES	0.790518	2.14795	1.26615	0.231233	0.999347	-4.58486	1.46433
FYB	0.312203	7.65416	1.26601	0.231281	0.999347	-4.57422	1.46412
TTLL3	0.464772	3.03145	1.26582	0.231346	0.999347	-4.57868	1.46384
PDCD6	0.318258	3.82023	1.26521	0.231556	0.999347	-4.57192	1.46293
PBX4	0.444337	2.51622	1.26477	0.231708	0.999347	-4.585	1.46228
DCUN1D4	0.545577	3.33626	1.26468	0.231739	0.999347	-4.57569	1.46214
ZNF558	0.513829	2.40385	1.2646	0.231766	0.999347	-4.58334	1.46203
PIGN	0.395202	2.83707	1.26379	0.232047	0.999347	-4.58193	1.46081
SMG7	0.277994	4.03947	1.26361	0.23211	0.999347	-4.56963	1.46054
ZFAND2B	0.4526	2.36447	1.26214	0.232618	0.999347	-4.58528	1.45836
KIAA0368	0.248145	4.08347	1.26169	0.232774	0.999347	-4.56973	1.45769
UXT	0.498753	3.61786	1.26144	0.232861	0.999347	-4.57558	1.45731
IMPACT	0.553612	2.44963	1.26123	0.232935	0.999347	-4.58285	1.457
ATAD2	0.50683	3.04197	1.26118	0.232951	0.999347	-4.57753	1.45693
GUK1	0.415221	4.17454	1.26104	0.233	0.999347	-4.57063	1.45672
HTATIP2	0.47084	2.76144	1.26082	0.233076	0.999347	-4.58192	1.45639
PEX1	0.401383	3.51565	1.2602	0.233292	0.999347	-4.57372	1.45546
ISG20	0.260737	4.89175	1.26	0.23336	0.999347	-4.56804	1.45517
AIMP1	0.329356	3.55803	1.25914	0.23366	0.999347	-4.57377	1.45389
TOR3A	0.529329	2.6921	1.25888	0.233751	0.999347	-4.58188	1.4535
NBPF3	0.607936	2.91291	1.25782	0.234118	0.999347	-4.57832	1.45193
EMG1	0.599149	2.2501	1.25775	0.234145	0.999347	-4.58506	1.45181
STRN3	0.475759	3.28002	1.25766	0.234176	0.999347	-4.57559	1.45168
SNX13	0.247523	3.99758	1.25601	0.23475	0.999347	-4.57029	1.44923
TFCP2	0.475312	2.17098	1.25546	0.234944	0.999347	-4.58622	1.44841
CHIC1	0.592055	3.40432	1.25457	0.235255	0.999347	-4.57596	1.44709
YKT6	0.436517	2.54749	1.25435	0.235332	0.999347	-4.5846	1.44676
TMEM30A	0.246104	4.82072	1.25415	0.235401	0.999347	-4.56873	1.44646
ARL6IP5	0.315011	5.75632	1.25354	0.235615	0.999347	-4.57019	1.44556
CLN3	0.383183	2.811	1.25291	0.235836	0.999347	-4.58111	1.44462
RSPH3	0.786	2.32663	1.25213	0.236109	0.999347	-4.58324	1.44346
MKRN1	0.290257	4.51161	1.25202	0.236149	0.999347	-4.56958	1.44329
HNRNPH3	0.330574	4.59772	1.25158	0.236302	0.999347	-4.56949	1.44264
TNFRSF14	0.392438	3.4974	1.25129	0.236405	0.999347	-4.57697	1.44221
GLIPR1	0.285314	4.78605	1.25088	0.23655	0.999347	-4.56925	1.4416
EXOSC3	0.275851	3.4934	1.25077	0.236587	0.999347	-4.57447	1.44144
FBXO9	0.36055	3.854	1.25042	0.236711	0.999347	-4.57263	1.44091
SAP30BP	0.341823	3.06902	1.24952	0.237027	0.999347	-4.58018	1.43958
LTN1	0.196527	4.68222	1.24932	0.237098	0.999347	-4.56941	1.43928
LAX1	0.352597	4.26393	1.24914	0.237159	0.999347	-4.57076	1.43902
C7orf60	0.286351	3.10558	1.24861	0.237348	0.999347	-4.57895	1.43823
TCAIM	0.496792	3.22409	1.24679	0.237988	0.999347	-4.57629	1.43553
CDC7	0.623042	2.16881	1.24638	0.238135	0.999347	-4.58657	1.43492
IPO11	0.525096	3.02436	1.24606	0.238248	0.999347	-4.57846	1.43444
PLXNA3	0.522166	2.04918	1.24577	0.238348	0.999347	-4.58829	1.43402
PDCD4	0.270627	5.83092	1.24574	0.23836	0.999347	-4.57139	1.43397
ZNF816	0.579512	2.29434	1.24494	0.238644	0.999347	-4.58813	1.43278
NKTR	0.295923	6.78539	1.2441	0.23894	0.999347	-4.57422	1.43154
GPR21	0.651492	2.75955	1.24369	0.239085	0.999347	-4.58041	1.43094
PTGER4	0.523842	3.62486	1.24365	0.239099	0.999347	-4.57602	1.43088
APBB1	0.293972	3.79759	1.24281	0.239397	0.999347	-4.57436	1.42963
CDC23	0.402877	3.1306	1.24252	0.239499	0.999347	-4.58213	1.4292
TSPYL2	0.485823	3.3649	1.24042	0.240245	0.999347	-4.58063	1.4261
UBA2	0.362532	3.86863	1.23907	0.240726	0.999347	-4.57401	1.4241
IFRD1	0.253521	3.89131	1.23869	0.240863	0.999347	-4.57337	1.42353
GPX4	0.373242	4.31207	1.2383	0.241	0.999347	-4.57197	1.42296
KPNB1	0.288229	4.27256	1.23785	0.241161	0.999347	-4.57203	1.42229
PSEN1	0.380617	3.9003	1.23755	0.241268	0.999347	-4.57394	1.42185
COPS7A	0.411259	2.33674	1.23586	0.241873	0.999347	-4.58674	1.41934
T1560	0.939932	1.67144	1.23573	0.241919	0.999347	-4.58772	1.41915
MTM1	0.305142	3.32358	1.23557	0.241977	0.999347	-4.57761	1.41891
RCSD1	0.233299	5.5126	1.23535	0.242055	0.999347	-4.57163	1.41859
IQCB1	0.354899	2.87628	1.23531	0.242071	0.999347	-4.57944	1.41852
MAGED2	0.349869	3.73731	1.23503	0.242169	0.999347	-4.57475	1.41812
LOC105369961	0.834473	2.7675	1.23477	0.242264	0.999347	-4.58136	1.41773
AP1AR	0.385583	3.35453	1.23473	0.242279	0.999347	-4.57682	1.41767
PPP1R18	0.641154	2.01273	1.23431	0.242428	0.999347	-4.58865	1.41705
FAM134C	0.327661	4.79355	1.23364	0.242669	0.999347	-4.57145	1.41606
TAF1D	0.372546	3.76859	1.2336	0.242684	0.999347	-4.57529	1.41599
TMED5	0.20643	5.03771	1.23357	0.242692	0.999347	-4.57127	1.41596
MRPS30	0.318949	3.61577	1.23345	0.242735	0.999347	-4.57582	1.41578
ZC3H3	0.485422	2.60283	1.23333	0.242781	0.999347	-4.58244	1.4156
SMEK2	0.283279	5.24864	1.23287	0.242944	0.999347	-4.57179	1.41492
LRMP	0.376179	3.25381	1.23282	0.242964	0.999347	-4.58036	1.41484
PIM3	0.411165	3.45537	1.23175	0.243347	0.999347	-4.5771	1.41327
C16orf54	0.28762	5.72002	1.2297	0.244085	0.999347	-4.57287	1.41024
MIER1	0.263277	5.18457	1.22954	0.244144	0.999347	-4.57217	1.41
PRKAA2	1.00875	2.68895	1.22933	0.24422	0.999347	-4.5809	1.40969
COX16	0.432973	2.43744	1.22846	0.244532	0.999347	-4.58563	1.40841
COPS4	0.486748	2.87289	1.22812	0.244656	0.999347	-4.58123	1.4079
PMF1	0.459201	1.97521	1.22807	0.244674	0.999347	-4.58766	1.40783
INE1	0.755594	2.01378	1.22798	0.244704	0.999347	-4.58614	1.4077
EPB41L2	0.819006	2.58445	1.22716	0.245003	0.999347	-4.5827	1.40648
ERO1L	0.274709	5.1492	1.22715	0.245005	0.999347	-4.57226	1.40647
YIPF5	0.259863	4.10416	1.226	0.245422	0.999347	-4.57343	1.40478
MAP3K2	0.28625	4.72939	1.22548	0.245609	0.999347	-4.57255	1.40401
DDX49	0.68621	1.53583	1.22419	0.246076	0.999347	-4.59124	1.40211
ACAD8	0.34779	2.70487	1.22392	0.246175	0.999347	-4.58207	1.40171
EARS2	0.850735	1.88364	1.22368	0.246263	0.999347	-4.58918	1.40136
TAF1	0.359316	4.54498	1.22325	0.246417	0.999347	-4.57301	1.40073
TAPT1	0.57835	2.42053	1.22324	0.246421	0.999347	-4.58655	1.40071
LBH	0.222218	4.90314	1.22296	0.246524	0.999347	-4.57269	1.40029
LONP2	0.262612	4.87982	1.22242	0.246718	0.999347	-4.5727	1.39951
SLC52A2	0.539432	2.1738	1.22224	0.246785	0.999347	-4.58856	1.39924
SPIN1	0.302266	3.68738	1.22177	0.246954	0.999347	-4.57672	1.39855
PIK3R4	0.432549	3.50754	1.22161	0.247016	0.999347	-4.57815	1.3983
MANBA	0.424374	2.65759	1.22118	0.247172	0.999347	-4.58315	1.39767
STXBP5	0.530846	3.83743	1.22067	0.247355	0.999347	-4.57608	1.39693
EIF4E3	0.410549	4.54191	1.22066	0.247359	0.999347	-4.57361	1.39692
ATF2	0.319865	4.18599	1.22062	0.247375	0.999347	-4.57444	1.39685
LOC105379509	0.267055	7.78257	1.22018	0.247534	0.999347	-4.57864	1.39621
GIN1	0.636043	2.40286	1.21889	0.248005	0.999347	-4.5842	1.39431
RPL38	0.522355	5.54873	1.21844	0.24817	0.999347	-4.57379	1.39364
LRRC8C	0.203499	5.26899	1.21733	0.248574	0.999347	-4.57354	1.39202
STAT6	0.341323	4.8776	1.21709	0.248664	0.999347	-4.57347	1.39165
KBTBD8	0.441921	2.93478	1.21653	0.248868	0.999347	-4.58074	1.39083
CBLB	0.26359	5.10758	1.21591	0.249093	0.999347	-4.57356	1.38993
NACC2	0.532662	1.92269	1.21363	0.249931	0.999347	-4.58919	1.38657
FN3KRP	0.69989	1.87732	1.21348	0.249987	0.999347	-4.58969	1.38635
HCFC2	0.709804	2.69865	1.21337	0.250028	0.999347	-4.58334	1.38618
UBE2B	0.390184	4.14231	1.21303	0.250152	0.999347	-4.57559	1.38569
SSTR2	1.10063	1.94826	1.21212	0.250485	0.999347	-4.58865	1.38436
OSGEP	0.551255	1.97425	1.21128	0.250793	0.999347	-4.58928	1.38313
SGK223	0.727615	1.62272	1.21051	0.251079	0.999347	-4.591	1.38199
RPL37	0.44695	6.40384	1.20992	0.251297	0.999347	-4.57639	1.38112
ABI1	0.258449	4.69064	1.20928	0.251531	0.999347	-4.57447	1.38019
MGAT5	0.329055	4.22	1.20901	0.251632	0.999347	-4.57577	1.37979
LOC374443	0.247847	5.38842	1.209	0.251634	0.999347	-4.57462	1.37978
IQGAP2	0.233047	5.03745	1.20885	0.251689	0.999347	-4.57435	1.37956
LOC101927960	0.866465	1.57859	1.20881	0.251704	0.999347	-4.58833	1.3795
TARDBP	0.274121	4.89883	1.20843	0.251845	0.999347	-4.57444	1.37894
CDC37	0.359057	4.71239	1.20788	0.252049	0.999347	-4.57477	1.37813
EML3	0.464174	2.99677	1.2078	0.252077	0.999347	-4.58428	1.37802
PFDN5	0.30987	5.62111	1.2071	0.252338	0.999347	-4.5753	1.37699
SPPL2A	0.345217	3.27183	1.20709	0.25234	0.999347	-4.58148	1.37698
POLR3F	0.525456	1.6233	1.20588	0.252788	0.999347	-4.58983	1.37521
NAALAD2	0.512123	3.46275	1.20572	0.252847	0.999347	-4.57868	1.37497
COPB1	0.260326	4.76431	1.20569	0.252858	0.999347	-4.57481	1.37493
TAF12	0.428945	1.99577	1.20506	0.253093	0.999347	-4.58915	1.374
NINJ1	0.401258	2.30213	1.20491	0.25315	0.999347	-4.58792	1.37377
DCAF6	0.616259	2.43784	1.20433	0.253363	0.999347	-4.58642	1.37293
NBPF20	0.489777	4.592	1.20381	0.253558	0.999347	-4.57553	1.37216
LMBR1L	0.312112	3.65557	1.20339	0.253715	0.999347	-4.57874	1.37155
SNRPA1	0.438558	3.05258	1.20228	0.254127	0.999347	-4.58388	1.36992
CTSA	0.333061	3.55971	1.20221	0.254151	0.999347	-4.57978	1.36983
LCMT1	0.415242	3.00348	1.20218	0.254164	0.999347	-4.58417	1.36977
LAMP1	0.491512	2.7197	1.20185	0.254284	0.999347	-4.58576	1.3693
RNF180	0.919167	2.98177	1.20182	0.254297	0.999347	-4.58193	1.36925
MTA2	0.35	3.75887	1.20115	0.254546	0.999347	-4.57863	1.36827
MBNL3	0.336628	4.06497	1.20075	0.254697	0.999347	-4.5766	1.36768
RABIF	0.387207	2.7367	1.20014	0.254923	0.999347	-4.58423	1.36679
CENPC	0.294178	4.52884	1.19989	0.255016	0.999347	-4.57634	1.36643
KLHL9	0.269153	4.57871	1.19975	0.25507	0.999347	-4.57568	1.36622
M6PR	0.269978	5.04675	1.19956	0.255138	0.999347	-4.57559	1.36595
GVINP1	0.277082	6.02129	1.19952	0.255155	0.999347	-4.57699	1.36588
HLA-F	1.46993	1.02731	1.19942	0.255192	0.999347	-4.59034	1.36574
PRMT2	0.374884	5.16542	1.19938	0.255208	0.999347	-4.57571	1.36568
GGNBP2	0.278062	3.57913	1.19925	0.255256	0.999347	-4.5808	1.36549
SYPL1	0.237934	4.53893	1.19897	0.255359	0.999347	-4.5758	1.36509
RAN	0.294725	5.38095	1.19834	0.255594	0.999347	-4.57606	1.36416
MS4A7	0.674078	3.0571	1.19799	0.255727	0.999347	-4.58124	1.36365
LOC105375357	0.751823	2.41687	1.19721	0.256017	0.999347	-4.58579	1.36251
CD74	0.618303	4.44672	1.19715	0.256041	0.999347	-4.57697	1.36242
CNPY3	0.25149	3.53394	1.19698	0.256104	0.999347	-4.58025	1.36217
AES	0.34389	5.28773	1.19579	0.256551	0.999347	-4.5762	1.36043
PDIA4	0.4171	3.43873	1.1952	0.25677	0.999347	-4.58089	1.35958
SUMF2	0.287541	4.20699	1.19441	0.257066	0.999347	-4.57713	1.35842
OSBPL3	0.293252	4.51903	1.19387	0.257271	0.999347	-4.57654	1.35763
TMEM106B	0.274953	4.94774	1.19317	0.257534	0.999347	-4.57639	1.3566
MED13L	0.294341	4.75463	1.19118	0.258281	0.999347	-4.57664	1.35371
ALCAM	0.582359	2.67727	1.19043	0.258566	0.999347	-4.5843	1.3526
LUZP2	0.818518	3.12515	1.19018	0.25866	0.999347	-4.58102	1.35224
PTPN23	0.405443	2.90083	1.19009	0.258693	0.999347	-4.58511	1.35211
TRAF7	0.619579	2.5585	1.18938	0.258962	0.999347	-4.58702	1.35107
LITAF	0.294156	5.13831	1.18892	0.259137	0.999347	-4.57692	1.3504
ELP5	0.612604	1.85067	1.18887	0.259155	0.999347	-4.59036	1.35033
MAT2B	0.323144	5.33936	1.18885	0.259163	0.999347	-4.57709	1.3503
GLRX	0.355016	3.78724	1.18876	0.259197	0.999347	-4.58016	1.35017
ARHGEF39	0.533376	3.21468	1.18855	0.259275	0.999347	-4.58071	1.34987
STK38	0.239437	5.87616	1.18831	0.259365	0.999347	-4.57802	1.34952
BPTF	0.211307	5.38823	1.18804	0.259467	0.999347	-4.57724	1.34912
SMARCA5	0.222972	5.39533	1.18751	0.259668	0.999347	-4.57734	1.34835
CAST	0.233775	5.15887	1.18703	0.259851	0.999347	-4.57718	1.34765
RPS27	0.500356	7.53799	1.18678	0.259947	0.999347	-4.58094	1.34728
HLA-A	2.44058	4.54982	1.18649	0.260055	0.999347	-4.58578	1.34686
ZNHIT1	0.446443	2.28848	1.1863	0.260128	0.999347	-4.58904	1.34658
SVIP	0.307318	2.74258	1.18623	0.260155	0.999347	-4.5842	1.34648
ATG9A	0.289697	3.1706	1.18491	0.260654	0.999347	-4.58353	1.34456
DPF2	0.322604	3.13418	1.18427	0.260895	0.999347	-4.58287	1.34364
DDX27	0.330483	3.42088	1.18412	0.260955	0.999347	-4.58256	1.34341
CRYZL1	0.390097	2.73368	1.18401	0.260998	0.999347	-4.58597	1.34324
RGP1	0.658306	1.61229	1.18368	0.261123	0.999347	-4.59151	1.34276
ZNF493	0.39019	4.36121	1.18275	0.261477	0.999347	-4.57807	1.34141
BTBD10	0.310938	3.12867	1.18243	0.261598	0.999347	-4.58263	1.34094
ZBED5	0.279355	3.86031	1.18211	0.261717	0.999347	-4.57987	1.34049
NT5C2	0.300176	4.17522	1.18162	0.261906	0.999347	-4.57832	1.33977
TMEM189	0.493249	2.11764	1.18111	0.262099	0.999347	-4.589	1.33903
ITCH	0.312329	4.49144	1.18011	0.26248	0.999347	-4.57807	1.33758
CTC1	0.254264	5.46352	1.17998	0.262529	0.999347	-4.5783	1.33739
MTIF2	0.338333	3.16107	1.17934	0.262776	0.999347	-4.58302	1.33645
DYNC1I2	0.435282	3.60964	1.17838	0.263144	0.999347	-4.58072	1.33505
UNK	0.45382	3.11805	1.17752	0.263473	0.999347	-4.58288	1.3338
KRIT1	0.44623	4.24394	1.17698	0.263678	0.999347	-4.57922	1.33303
DDX56	0.381864	3.46498	1.17694	0.263695	0.999347	-4.58376	1.33296
UBA7	0.394921	4.08447	1.17649	0.263865	0.999347	-4.58011	1.33232
DZIP1	0.931494	2.63378	1.17628	0.263947	0.999347	-4.58527	1.33201
RCL1	0.425672	2.30359	1.1762	0.263978	0.999347	-4.5883	1.33189
RFX3	0.328209	4.30398	1.17581	0.264125	0.999347	-4.57895	1.33133
AGK	0.939972	1.53316	1.17536	0.264301	0.999347	-4.59243	1.33067
IKZF1	0.230656	6.58091	1.17501	0.264434	0.999347	-4.58082	1.33016
TPP2	0.283299	5.31005	1.17489	0.264479	0.999347	-4.57866	1.32999
UPRT	0.640908	1.8632	1.17442	0.264661	0.999347	-4.59109	1.32931
ZPR1	0.452657	2.601	1.17405	0.264803	0.999347	-4.58778	1.32877
PUF60	2.07743	1.29555	1.17392	0.264851	0.999347	-4.59322	1.32859
PPIE	0.38676	3.37052	1.17342	0.265045	0.999347	-4.58211	1.32785
ATP11B	0.218683	4.69233	1.17208	0.26556	0.999347	-4.57885	1.32591
PNPLA8	0.266935	4.23642	1.17174	0.265692	0.999347	-4.5795	1.32542
LOC102724159	2.39587	0.403514	1.17045	0.266189	0.999347	-4.59418	1.32355
MRPL44	0.258772	4.08161	1.17022	0.26628	0.999347	-4.57993	1.32321
SOD1	0.277037	4.97131	1.16931	0.266631	0.999347	-4.57925	1.32189
DEDD	0.350643	2.78867	1.16916	0.266689	0.999347	-4.58654	1.32167
SRSF4	0.349138	4.34559	1.16813	0.267087	0.999347	-4.57998	1.32018
COPB2	0.25706	3.89796	1.16722	0.267438	0.999347	-4.58092	1.31887
CCNI	0.270436	6.54418	1.16722	0.26744	0.999347	-4.58157	1.31886
BAHD1	0.529875	1.93981	1.16647	0.267729	0.999347	-4.59097	1.31778
DTHD1	0.780835	2.42434	1.16634	0.267779	0.999347	-4.58769	1.31759
LOC105369356	0.52104	2.89079	1.16586	0.267965	0.999347	-4.58584	1.3169
TRAM2	0.441762	3.69666	1.16566	0.268042	0.999347	-4.58172	1.31661
LOC101928021	0.3649	2.54789	1.16542	0.268135	0.999347	-4.5878	1.31626
FUT10	0.52002	2.70245	1.16516	0.268236	0.999347	-4.58693	1.31589
GRAMD1A	0.27483	3.62424	1.16451	0.268489	0.999347	-4.5828	1.31495
NDUFB4	0.405416	3.09937	1.16449	0.268497	0.999347	-4.58655	1.31491
SGOL2	0.519626	2.24539	1.16385	0.268744	0.999347	-4.58896	1.314
SPOCK2	0.245641	6.67517	1.16359	0.268848	0.999347	-4.58199	1.31361
SDR39U1	0.339618	3.42594	1.16317	0.269011	0.999347	-4.58372	1.313
MRPL45	0.82346	1.71024	1.16277	0.269165	0.999347	-4.59208	1.31243
ARPC3	0.329189	5.14836	1.16242	0.269301	0.999347	-4.58007	1.31193
SOCS5	0.970381	3.0242	1.16199	0.269471	0.999347	-4.5849	1.3113
FSHR	0.747531	1.94727	1.16197	0.269478	0.999347	-4.58874	1.31127
EZH1	0.255124	4.20699	1.16179	0.269546	0.999347	-4.58101	1.31102
TRIM27	0.696897	0.923869	1.1613	0.269739	0.999347	-4.59215	1.3103
SARAF	0.264608	7.64495	1.16107	0.269826	0.999347	-4.58361	1.30998
XYLT2	0.61956	2.56502	1.16056	0.270027	0.999347	-4.58709	1.30923
RIN3	0.624834	2.14642	1.1599	0.270287	0.999347	-4.58894	1.30827
CDKN2AIP	0.389902	3.75802	1.15886	0.270692	0.999347	-4.5824	1.30677
SLC7A6OS	0.450216	2.55195	1.15877	0.270728	0.999347	-4.58904	1.30664
OSGIN2	0.43764	2.73505	1.15799	0.27103	0.999347	-4.58632	1.30553
SLC43A3	0.737186	1.30892	1.15766	0.271163	0.999347	-4.593	1.30504
APC	0.284662	4.41804	1.1573	0.271303	0.999347	-4.58086	1.30452
TOMM7	0.477568	4.77226	1.15697	0.27143	0.999347	-4.58129	1.30405
AP1G1	0.204955	4.37429	1.15696	0.271435	0.999347	-4.58089	1.30403
DCAKD	0.503202	2.09161	1.15691	0.271455	0.999347	-4.59091	1.30396
PSMB8	0.561481	2.16231	1.15669	0.271541	0.999347	-4.59054	1.30364
BICD2	0.330022	3.8111	1.15573	0.271917	0.999347	-4.58293	1.30226
ZBTB44	0.44275	4.60304	1.15572	0.27192	0.999347	-4.58101	1.30225
TSPAN3	0.396584	2.42239	1.15564	0.271954	0.999347	-4.58827	1.30212
CRIPAK	0.423545	2.31927	1.15539	0.272049	0.999347	-4.5889	1.30177
ATXN7L3B	0.235617	4.81053	1.15519	0.272129	0.999347	-4.58081	1.30148
RPS11	0.358412	7.82396	1.15361	0.272749	0.999347	-4.58436	1.2992
RNF139	0.279046	3.28762	1.15329	0.272875	0.999347	-4.58409	1.29874
TSSC4	0.466686	2.46129	1.15326	0.27289	0.999347	-4.58871	1.29869
UBE2L6	0.274672	3.40055	1.15265	0.273127	0.999347	-4.58462	1.29782
NHLRC3	0.445996	2.55304	1.15249	0.273191	0.999347	-4.58881	1.29759
RPS29	0.43497	5.58425	1.15175	0.273482	0.999347	-4.58169	1.29652
SLX1A-SULT1A3	1.71698	1.43385	1.15164	0.273527	0.999347	-4.59328	1.29635
LOC100996246	0.493524	1.75754	1.15106	0.273756	0.999347	-4.5916	1.29552
LOC101927902	0.576203	2.5275	1.15065	0.273917	0.999347	-4.58867	1.29493
HPCAL1	0.298211	4.02723	1.149	0.274568	0.999347	-4.58282	1.29256
DDX18	0.214097	4.05227	1.14896	0.274586	0.999347	-4.58242	1.29249
STAG2	0.261082	5.12213	1.14879	0.274652	0.999347	-4.58164	1.29225
CD3D	0.37314	5.49633	1.14872	0.274678	0.999347	-4.58187	1.29216
GCNT1	0.783742	2.06818	1.14843	0.274794	0.999347	-4.58964	1.29174
GTF3C3	0.252523	3.32755	1.14785	0.275023	0.999347	-4.58486	1.2909
LOC100129361	0.528513	2.70638	1.14763	0.27511	0.999347	-4.5872	1.29058
PPP1R2	0.21488	5.85827	1.14719	0.275285	0.999347	-4.58248	1.28995
SCN7A	0.759107	1.68205	1.14699	0.275362	0.999347	-4.59006	1.28967
SRSF7	0.282351	5.83149	1.14672	0.275471	0.999347	-4.58251	1.28927
GSR	0.255787	3.39437	1.14553	0.275942	0.999347	-4.58474	1.28756
PGBD2	0.357529	2.75954	1.14511	0.276108	0.999347	-4.58782	1.28696
LOC100132352	0.368665	3.1573	1.1449	0.276191	0.999347	-4.58657	1.28666
PTPN13	0.352891	3.18658	1.14454	0.276338	0.999347	-4.58565	1.28613
SNRNP40	0.330861	2.81885	1.14403	0.276538	0.999347	-4.58753	1.28541
CDK10	0.276585	3.34674	1.14392	0.276583	0.999347	-4.58482	1.28524
TSPAN14	0.198052	5.94515	1.14368	0.276679	0.999347	-4.58297	1.2849
ZNF658B	0.868539	2.0962	1.14323	0.276858	0.999347	-4.58995	1.28425
ALDH16A1	0.524634	2.36426	1.14314	0.276894	0.999347	-4.59014	1.28412
PLCH2	0.992239	0.650167	1.14303	0.276938	0.999347	-4.59354	1.28396
LINC00472	1.04684	2.55458	1.14301	0.276945	0.999347	-4.58794	1.28394
RAB27B	0.814967	1.77558	1.14177	0.277439	0.999347	-4.59081	1.28216
BRD8	0.27743	3.60808	1.14115	0.277688	0.999347	-4.58501	1.28126
TIGIT	0.321183	4.52515	1.14029	0.278028	0.999347	-4.58285	1.28003
IL11RA	0.432187	2.17429	1.13963	0.278292	0.999347	-4.59129	1.27908
LOC105377871	0.850245	1.59741	1.13937	0.278397	0.999347	-4.59168	1.27871
XPA	0.278017	3.31034	1.13909	0.278508	0.999347	-4.58626	1.27831
LOC101927378	0.80444	1.38263	1.13861	0.278701	0.999347	-4.59157	1.27761
LCORL	0.530866	4.21398	1.13846	0.278762	0.999347	-4.58348	1.2774
LACTB	0.654905	3.88569	1.1382	0.278865	0.999347	-4.58404	1.27703
SND1	0.294984	4.36089	1.13754	0.279128	0.999347	-4.58327	1.27608
NBN	0.23565	3.98456	1.13642	0.279577	0.999347	-4.5838	1.27448
ABCD2	0.302551	4.34825	1.1354	0.279987	0.999347	-4.58359	1.27301
LMNB2	0.841303	1.51836	1.13388	0.280598	0.999347	-4.59251	1.27083
TRIM35	0.357023	3.65114	1.13341	0.280785	0.999347	-4.58594	1.27017
ATP5L	0.393565	4.25324	1.13268	0.281081	0.999347	-4.58434	1.26911
PCNXL4	0.267014	3.57737	1.13169	0.28148	0.999347	-4.58536	1.26769
SLC35E2B	0.229797	5.11138	1.13167	0.281486	0.999347	-4.58366	1.26767
TOM1	0.342433	3.13303	1.1314	0.281595	0.999347	-4.58752	1.26729
NME3	0.550537	1.8449	1.13134	0.281621	0.999347	-4.59156	1.26719
POLR3E	0.320043	3.63386	1.13102	0.281749	0.999347	-4.58595	1.26674
RREB1	0.314792	3.64625	1.13044	0.281983	0.999347	-4.58578	1.26591
VCP	0.28354	5.07353	1.13022	0.282072	0.999347	-4.58387	1.26559
KIAA1551	0.260672	7.84769	1.12961	0.282319	0.999347	-4.58645	1.26472
PGK1	0.291189	5.78533	1.12955	0.282342	0.999347	-4.58447	1.26464
NPIPA3	0.499518	2.62841	1.12935	0.282424	0.999347	-4.58959	1.26435
TLK1	0.243291	5.51125	1.12814	0.282912	0.999347	-4.58431	1.26262
UBE2D1	0.24244	3.21956	1.12802	0.282959	0.999347	-4.58689	1.26245
BMP5	0.781621	1.2001	1.12794	0.282992	0.999347	-4.5925	1.26234
CRBN	0.310901	4.84426	1.12677	0.283465	0.999347	-4.58428	1.26067
FUT8	0.345915	3.5996	1.12633	0.283646	0.999347	-4.58654	1.26003
ARHGAP18	0.608791	2.44688	1.12624	0.28368	0.999347	-4.59021	1.25991
CAPRIN2	0.28894	3.1829	1.12604	0.283764	0.999347	-4.58713	1.25961
VIPAS39	0.393303	2.16865	1.12592	0.283811	0.999347	-4.5914	1.25945
HCLS1	0.273979	5.23925	1.12566	0.283916	0.999347	-4.58447	1.25908
SRSF3	0.250577	5.97313	1.12475	0.284286	0.999347	-4.58512	1.25778
HECTD3	0.331024	3.21239	1.12457	0.284361	0.999347	-4.58742	1.25751
DDX60	0.293782	4.10225	1.12452	0.284378	0.999347	-4.58493	1.25745
KTN1	0.218677	4.88847	1.12433	0.284458	0.999347	-4.58451	1.25717
ADCK3	0.565868	2.51957	1.12425	0.28449	0.999347	-4.59047	1.25706
PEX19	0.497554	2.95148	1.12321	0.284913	0.999347	-4.58883	1.25557
SRRM1	0.254557	5.15461	1.12222	0.285317	0.999347	-4.58477	1.25415
DNASE2	0.518308	3.15815	1.12173	0.285515	0.999347	-4.58774	1.25346
UQCC1	0.550955	1.75047	1.12145	0.285631	0.999347	-4.59228	1.25305
FMNL1	0.300202	3.33495	1.12038	0.286065	0.999347	-4.58762	1.25154
ZNF506	0.209696	5.02494	1.12012	0.286172	0.999347	-4.5851	1.25116
TNFSF8	0.35449	5.15688	1.11994	0.286245	0.999347	-4.58508	1.25091
LASP1	0.32779	4.53448	1.11901	0.286626	0.999347	-4.58535	1.24958
TNFRSF25	0.415012	4.96812	1.11878	0.286718	0.999347	-4.58524	1.24926
CD37	0.247275	6.02015	1.1177	0.287161	0.999347	-4.58589	1.24771
KLHL2	0.484282	1.88855	1.11744	0.287268	0.999347	-4.59229	1.24734
FLOT2	0.363588	4.72075	1.11725	0.287346	0.999347	-4.58545	1.24707
TAF6	0.474557	2.6745	1.11682	0.287521	0.999347	-4.59044	1.24646
FMO2	0.873836	1.34911	1.11646	0.28767	0.999347	-4.59146	1.24594
TMEM259	0.236408	3.9037	1.11629	0.287737	0.999347	-4.58617	1.24571
SCAMP3	0.54125	1.91993	1.11626	0.28775	0.999347	-4.59194	1.24566
ETV6	0.310103	3.34659	1.11618	0.287782	0.999347	-4.58851	1.24555
ZBTB39	0.503042	2.57464	1.11609	0.287819	0.999347	-4.59021	1.24542
FNBP4	0.246222	5.71727	1.11607	0.287829	0.999347	-4.58583	1.24539
DNAJC8	0.289359	3.40098	1.11601	0.287853	0.999347	-4.58775	1.24531
LOC105376065	0.971595	1.54252	1.11552	0.288053	0.999347	-4.59241	1.24461
HDAC4	0.318813	3.56675	1.11525	0.288165	0.999347	-4.58738	1.24422
LOC105376484	0.764706	3.26038	1.11487	0.288323	0.999347	-4.5876	1.24367
SIGIRR	0.261077	4.40401	1.11454	0.288457	0.999347	-4.58587	1.24321
2018-03-07	0.260119	5.43561	1.1143	0.288557	0.999347	-4.58582	1.24286
DACH1	0.70067	2.4857	1.11317	0.289019	0.999347	-4.58957	1.24126
EIF2B4	0.472642	2.26699	1.11297	0.289103	0.999347	-4.59173	1.24097
NCF1	0.663725	1.64274	1.11238	0.289344	0.999347	-4.59311	1.24014
ASNSD1	0.525754	3.31276	1.11121	0.289828	0.999347	-4.58901	1.23847
TDG	0.32157	3.18407	1.1112	0.289833	0.999347	-4.58902	1.23845
DDX23	0.344454	3.70809	1.11101	0.289909	0.999347	-4.58763	1.23819
SLC7A6	0.180403	5.38914	1.11015	0.290263	0.999347	-4.58626	1.23697
PBXIP1	0.274559	5.35379	1.10984	0.290393	0.999347	-4.58628	1.23652
CEP295	0.39313	3.58274	1.10937	0.290588	0.999347	-4.58733	1.23585
EIF3D	0.270454	5.23356	1.10935	0.290595	0.999347	-4.5863	1.23582
TBC1D23	0.354728	3.42987	1.10915	0.290678	0.999347	-4.58759	1.23554
PASK	0.235556	4.9851	1.10811	0.291109	0.999347	-4.58641	1.23406
LOC105375172	0.721532	2.18704	1.1079	0.291193	0.999347	-4.59061	1.23377
SETD1B	0.302197	3.76174	1.10763	0.291304	0.999347	-4.58776	1.23339
ACTR2	0.256995	6.17585	1.10706	0.29154	0.999347	-4.58718	1.23258
CCDC126	0.921697	2.04481	1.10685	0.291628	0.999347	-4.59189	1.23228
APBA3	0.553616	2.29692	1.10679	0.291654	0.999347	-4.59149	1.23219
GIMAP4	0.264306	6.84549	1.10645	0.291794	0.999347	-4.58772	1.23171
SLC46A1	0.581541	2.03595	1.10601	0.291978	0.999347	-4.59221	1.23108
HIBCH	0.454269	2.43853	1.10579	0.292067	0.999347	-4.59086	1.23077
CLPTM1L	0.494161	2.07302	1.10561	0.292142	0.999347	-4.59192	1.23052
LHFPL5	0.604096	2.59822	1.10542	0.292222	0.999347	-4.58987	1.23024
ZNF12	0.337311	3.34991	1.10534	0.292256	0.999347	-4.58808	1.23012
HIBADH	0.358262	3.09663	1.10508	0.292362	0.999347	-4.58877	1.22976
DDHD2	0.394322	3.59174	1.10467	0.292533	0.999347	-4.5878	1.22918
CRKL	0.240728	5.18258	1.10457	0.292574	0.999347	-4.58687	1.22904
LTBP3	0.338752	3.0701	1.10368	0.292943	0.999347	-4.58976	1.22778
KCNA3	0.24267	6.59129	1.10322	0.293137	0.999347	-4.58785	1.22712
RPL23	0.415843	7.55717	1.10321	0.293141	0.999347	-4.58841	1.2271
API5	0.42034	4.66773	1.10303	0.293213	0.999347	-4.58708	1.22686
NPIPA2	0.496384	2.62884	1.10281	0.293306	0.999347	-4.5909	1.22654
PSMB7	0.369586	3.2279	1.10281	0.293306	0.999347	-4.58956	1.22654
FGD3	0.235222	5.27064	1.10165	0.293787	0.999347	-4.58718	1.2249
SERINC5	0.271527	6.48815	1.10145	0.293872	0.999347	-4.58791	1.22461
ATF4	0.364431	4.10976	1.10122	0.293967	0.999347	-4.58777	1.22429
EIF4B	0.277217	6.98661	1.10097	0.294074	0.999347	-4.58832	1.22392
LOC105378524	0.780824	2.05795	1.10095	0.294081	0.999347	-4.592	1.2239
SETDB2	0.309516	3.81947	1.1001	0.294436	0.999347	-4.58808	1.22269
HAGH	0.449068	2.39357	1.09995	0.294496	0.999347	-4.59141	1.22249
SLC25A25	0.25786	3.20985	1.09941	0.294723	0.999347	-4.58942	1.22172
OAZ1	0.303252	6.20276	1.09881	0.294973	0.999347	-4.588	1.22087
LARP4	0.212956	3.85672	1.09817	0.295242	0.999347	-4.58799	1.21996
ARPC2	0.316174	6.31249	1.09792	0.295344	0.999347	-4.58814	1.21962
CEP57	0.252906	4.29442	1.09772	0.295431	0.999347	-4.58781	1.21932
LOC105376404	0.902211	1.10402	1.09746	0.295536	0.999347	-4.59312	1.21896
XRCC6	0.30957	5.34006	1.09679	0.295817	0.999347	-4.58779	1.21802
UBE2A	0.390469	2.98314	1.09575	0.296254	0.999347	-4.5905	1.21654
LOC105369663	0.743465	1.76799	1.09524	0.296466	0.999347	-4.59342	1.21582
TNFSF10	0.286729	3.48427	1.09449	0.296784	0.999347	-4.58913	1.21475
SF3B1	0.246327	7.12263	1.09444	0.296805	0.999347	-4.58893	1.21468
HADHA	0.233507	4.69216	1.09432	0.296855	0.999347	-4.58802	1.21451
ANKRD46	0.633371	2.88717	1.09409	0.296951	0.999347	-4.59024	1.21419
PRTG	0.951457	2.6157	1.0933	0.297282	0.999347	-4.59062	1.21307
SUSD3	0.320179	3.905	1.0931	0.297367	0.999347	-4.58879	1.21279
BOD1L1	0.208629	4.62837	1.09272	0.297527	0.999347	-4.58819	1.21225
RPL7A	0.251771	7.04343	1.09243	0.297649	0.999347	-4.58911	1.21184
MRPS21	0.230028	3.86676	1.09212	0.297779	0.999347	-4.58879	1.2114
ALDOA	0.256044	5.92342	1.09204	0.29781	0.999347	-4.58855	1.2113
ARID4A	0.252881	4.77251	1.09071	0.298374	0.999347	-4.58843	1.20941
LRRC8D	0.391558	4.05338	1.09001	0.298667	0.999347	-4.58911	1.20843
TMEM169	0.674233	2.16291	1.08986	0.298733	0.999347	-4.59188	1.20821
ASPM	0.827175	2.74574	1.08943	0.298912	0.999347	-4.59087	1.20761
SNHG1	0.27484	3.94471	1.08929	0.29897	0.999347	-4.5892	1.20741
RAB11FIP2	0.377265	3.70943	1.08841	0.299345	0.999347	-4.58916	1.20616
ZNF121	0.219974	3.8494	1.08762	0.299679	0.999347	-4.58916	1.20504
TRHDE-AS1	0.987791	1.28417	1.08713	0.299885	0.999347	-4.59358	1.20436
C1orf131	0.40156	1.88175	1.08677	0.300038	0.999347	-4.59293	1.20385
SLC4A7	0.205289	5.18248	1.08662	0.300102	0.999347	-4.5889	1.20363
ZNF808	0.388276	3.66586	1.08646	0.300169	0.999347	-4.58964	1.20341
TMSB4X	0.377258	9.18834	1.08621	0.300273	0.999347	-4.59061	1.20306
NNT	0.278187	3.90191	1.08572	0.300483	0.999347	-4.58944	1.20236
LOC105375011	0.806957	3.21722	1.08507	0.300759	0.999347	-4.59023	1.20145
ZMYM6	0.23948	3.53	1.08501	0.30078	0.999347	-4.59006	1.20137
DHX38	0.308413	3.23519	1.08484	0.300857	0.999347	-4.59055	1.20112
RPL19	0.298334	9.01222	1.08443	0.301027	0.999347	-4.59064	1.20055
B4GALT3	0.334036	2.87767	1.08427	0.301095	0.999347	-4.59074	1.20033
CSNK1G2	0.415077	2.68253	1.08419	0.301129	0.999347	-4.59153	1.20022
SRP19	0.419307	2.94897	1.08392	0.301245	0.999347	-4.59096	1.19983
NFKBIA	0.409542	4.21271	1.08386	0.301269	0.999347	-4.58946	1.19975
PCNP	0.205516	5.04949	1.08317	0.301565	0.999347	-4.5893	1.19877
ASCC2	0.317983	3.39412	1.08315	0.30157	0.999347	-4.59028	1.19875
COPS2	0.210675	4.13267	1.08308	0.301603	0.999347	-4.58945	1.19864
KIAA2022	0.911634	2.36538	1.08247	0.301863	0.999347	-4.59175	1.19778
TBL1XR1	0.198253	5.70021	1.08244	0.301875	0.999347	-4.58948	1.19774
SORL1	0.209853	6.71937	1.08241	0.301887	0.999347	-4.58988	1.1977
LOC730257	0.656337	1.42004	1.0824	0.301891	0.999347	-4.59403	1.19769
TRIM32	0.459432	3.23775	1.08209	0.302024	0.999347	-4.59045	1.19725
DCAF8	0.23105	4.38938	1.08163	0.30222	0.999347	-4.58954	1.1966
STARD3	0.358619	3.12623	1.08157	0.302244	0.999347	-4.59096	1.19652
FILIP1L	1.04662	1.62473	1.08098	0.302493	0.999347	-4.59347	1.1957
DOK6	0.362087	3.34964	1.08073	0.302601	0.999347	-4.59045	1.19534
CTR9	0.318385	4.21331	1.07996	0.30293	0.999347	-4.58978	1.19426
LOC101927345	0.83595	3.94976	1.07901	0.303336	0.999347	-4.59022	1.19291
FOXP2	0.904071	2.60288	1.07897	0.303352	0.999347	-4.59141	1.19286
SLC25A6	0.26797	5.31043	1.07848	0.303561	0.999347	-4.58985	1.19217
CXCL16	0.609432	3.1356	1.07818	0.303688	0.999347	-4.59062	1.19175
OTULIN	0.303489	4.32454	1.07724	0.304092	0.999347	-4.59003	1.19043
APEH	0.305853	3.80398	1.07707	0.304163	0.999347	-4.59048	1.19019
PRR12	0.344986	2.73909	1.07705	0.304173	0.999347	-4.59187	1.19016
RPL11	0.284746	8.26233	1.07692	0.304227	0.999347	-4.5909	1.18998
MYL12A	0.328581	6.86047	1.07672	0.304313	0.999347	-4.59045	1.1897
SLC12A7	0.886827	2.38563	1.0758	0.304706	0.999347	-4.59325	1.18841
TXNRD2	0.340918	2.56042	1.07579	0.304713	0.999347	-4.5921	1.18838
BCL11B	0.271871	5.87684	1.0757	0.304749	0.999347	-4.59024	1.18827
ZNF335	0.2605	3.8307	1.07536	0.304894	0.999347	-4.5905	1.18779
RECQL5	0.42243	2.24524	1.07515	0.304986	0.999347	-4.5926	1.18749
NPIPB4	0.287191	4.35298	1.07492	0.305086	0.999347	-4.59028	1.18716
RALGAPA2	0.236865	4.25549	1.07471	0.305173	0.999347	-4.5903	1.18687
METTL17	0.299584	3.28038	1.0747	0.305179	0.999347	-4.59129	1.18686
CCDC117	0.39201	3.95463	1.0747	0.30518	0.999347	-4.59039	1.18685
SLC37A3	0.329556	2.73961	1.07432	0.305341	0.999347	-4.59201	1.18632
EPHA4	0.471936	3.68835	1.07391	0.305519	0.999347	-4.5908	1.18574
NLRC5	0.279536	5.83859	1.07376	0.30558	0.999347	-4.59043	1.18554
HLA-E	2.25262	4.24182	1.07376	0.305582	0.999347	-4.59082	1.18554
DCAF12	0.27554	3.14088	1.07341	0.305733	0.999347	-4.59115	1.18504
PQLC3	0.365521	3.00874	1.07267	0.306051	0.999347	-4.59151	1.184
LOC102724068	0.969421	2.71872	1.0723	0.306211	0.999347	-4.59195	1.18348
ZNF540	0.419924	2.44826	1.0715	0.306554	0.999347	-4.59232	1.18236
CDC42	0.268874	6.4097	1.07066	0.306916	0.999347	-4.59088	1.18118
SNX15	0.363986	2.27118	1.07003	0.307185	0.999347	-4.59256	1.18031
PTPRCAP	0.289283	6.27177	1.06996	0.307216	0.999347	-4.59093	1.1802
LOC105375981	1.07462	1.61769	1.06968	0.307339	0.999347	-4.59387	1.1798
SNCA	0.621142	2.99054	1.06906	0.307605	0.999347	-4.59156	1.17894
RPL7	0.272259	8.72141	1.06814	0.307999	0.999347	-4.59169	1.17766
UBE2Q2	0.241665	3.88419	1.06783	0.308134	0.999347	-4.59117	1.17722
C6orf62	0.273659	6.67785	1.06711	0.308444	0.999347	-4.59129	1.17621
UBE2N	0.268492	4.15632	1.067	0.308495	0.999347	-4.59118	1.17605
RIOK1	0.304844	3.01821	1.06636	0.30877	0.999347	-4.59202	1.17516
EIF3K	0.24973	5.25629	1.06614	0.308866	0.999347	-4.59123	1.17485
PNMA1	0.333393	3.17458	1.06549	0.309145	0.999347	-4.59188	1.17394
STK11	0.511353	1.94007	1.06547	0.309155	0.999347	-4.59355	1.17391
KRAS	0.192552	4.84398	1.06509	0.309318	0.999347	-4.59134	1.17338
ARHGAP30	0.28632	5.51389	1.06491	0.309399	0.999347	-4.59137	1.17312
PLXND1	0.330352	2.78656	1.06459	0.309537	0.999347	-4.59272	1.17268
HNRNPD	0.306618	4.09533	1.06413	0.309737	0.999347	-4.5915	1.17203
GTF2F1	0.277955	3.38397	1.06405	0.30977	0.999347	-4.5919	1.17192
AKAP7	0.426625	3.24614	1.06396	0.309811	0.999347	-4.59179	1.17179
CERS2	0.337767	3.59861	1.06357	0.30998	0.999347	-4.59173	1.17125
SIPA1L1	0.268477	3.67321	1.06343	0.31004	0.999347	-4.59163	1.17106
MORF4L2	0.28934	3.25944	1.0631	0.310183	0.999347	-4.59185	1.17059
CDC42SE1	0.259368	6.86603	1.06258	0.310407	0.999347	-4.59173	1.16987
LOC105377994	0.469266	2.9351	1.06242	0.310478	0.999347	-4.59201	1.16964
PGAM1	0.272308	4.75245	1.06224	0.310554	0.999347	-4.59166	1.1694
ITPA	0.415124	2.19209	1.06211	0.310611	0.999347	-4.5934	1.16922
CCDC59	0.393673	2.73524	1.06138	0.310931	0.999347	-4.59277	1.16818
DKFZP586I1420	0.345563	2.45519	1.06125	0.310989	0.999347	-4.59311	1.168
CCT5	0.260357	4.47174	1.06117	0.311023	0.999347	-4.59178	1.16789
MSTO1	0.243546	2.98793	1.06041	0.311353	0.999347	-4.59221	1.16683
DECR1	0.35527	3.25625	1.06026	0.311415	0.999347	-4.59229	1.16663
CHMP4A	0.399748	2.69967	1.06023	0.311429	0.999347	-4.59274	1.16658
IRF4	0.620031	2.29134	1.05886	0.312025	0.999347	-4.59287	1.16467
PRDX1	0.411946	4.07904	1.05876	0.312071	0.999347	-4.59204	1.16452
LMF2	0.259097	4.34547	1.05788	0.312454	0.999347	-4.59213	1.1633
MEA1	0.463068	1.73398	1.0576	0.312576	0.999347	-4.59397	1.16291
SEPSECS-AS1	0.587469	2.26507	1.05699	0.312842	0.999347	-4.59304	1.16206
DRG2	0.352611	2.54665	1.05678	0.312933	0.999347	-4.5931	1.16177
PPIGP1	0.839025	1.66269	1.05663	0.313002	0.999347	-4.59361	1.16154
SLC39A13	0.476321	2.34228	1.05628	0.313153	0.999347	-4.59351	1.16106
LOC102724364	0.416237	3.83654	1.05499	0.313716	0.999347	-4.59243	1.15927
ARRDC1-AS1	0.496596	1.63247	1.05473	0.313832	0.999347	-4.59421	1.1589
S100A11	0.435506	4.5418	1.05468	0.313855	0.999347	-4.59247	1.15882
HERPUD2	0.254605	4.11431	1.05418	0.314075	0.999347	-4.59249	1.15813
TAF5	0.501384	2.22054	1.05407	0.31412	0.999347	-4.59332	1.15798
MRPS23	0.369063	2.15516	1.0537	0.314284	0.999347	-4.59352	1.15746
COX19	0.430032	4.03616	1.05297	0.314602	0.999347	-4.59262	1.15645
RPN1	0.285015	3.97048	1.05283	0.314666	0.999347	-4.59262	1.15624
LOC105375384	0.70419	2.34996	1.05266	0.314738	0.999347	-4.5935	1.15601
FAM76B	0.327508	3.66993	1.05247	0.314823	0.999347	-4.59265	1.15574
EPC2	0.272263	3.22396	1.05214	0.314968	0.999347	-4.59273	1.15529
LOC105375399	0.809517	2.52311	1.05203	0.315016	0.999347	-4.59304	1.15513
TTN-AS1	0.301157	3.3472	1.05174	0.315143	0.999347	-4.59275	1.15473
RPL37A	0.460566	6.23994	1.05144	0.315277	0.999347	-4.59278	1.1543
HNRNPA3	0.190865	5.86779	1.05075	0.315577	0.999347	-4.59286	1.15335
RSBN1	0.242535	4.75247	1.05052	0.315679	0.999347	-4.59297	1.15303
LOC105369161	0.847378	2.13735	1.05044	0.315713	0.999347	-4.59358	1.15292
NFS1	0.353048	2.20464	1.05012	0.315853	0.999347	-4.59378	1.15248
ERP29	0.26296	4.57746	1.0499	0.31595	0.999347	-4.59302	1.15217
BIN3	0.38813	2.81211	1.04945	0.316149	0.999347	-4.59331	1.15154
BICD1	0.292871	3.52331	1.04931	0.316211	0.999347	-4.59294	1.15135
TLDC2	0.229867	4.26547	1.04931	0.316212	0.999347	-4.59307	1.15134
ZNF337	0.274662	3.41158	1.04926	0.316234	0.999347	-4.59298	1.15127
PSMA7	0.324891	4.92274	1.04861	0.316518	0.999347	-4.59318	1.15038
MRPS34	0.413207	3.36101	1.04805	0.316765	0.999347	-4.5932	1.14959
TAP1	0.377089	2.10141	1.04793	0.316821	0.999347	-4.59385	1.14942
PGD	0.345621	2.77061	1.04787	0.316845	0.999347	-4.59333	1.14934
ZDBF2	0.335147	3.96338	1.04768	0.316929	0.999347	-4.59315	1.14908
TMC6	0.240291	5.45144	1.04759	0.31697	0.999347	-4.59327	1.14895
MED14	0.240359	3.29072	1.0474	0.317054	0.999347	-4.59311	1.14868
GUCD1	0.351573	3.2441	1.04721	0.317138	0.999347	-4.59312	1.14842
ZDHHC5	0.274479	3.71221	1.04718	0.317152	0.999347	-4.59316	1.14837
OXSR1	0.290776	3.68716	1.04703	0.317217	0.999347	-4.59316	1.14817
IDH3G	0.488449	2.39176	1.04696	0.31725	0.999347	-4.59379	1.14807
LAPTM4A	0.316346	3.49806	1.04635	0.317517	0.999347	-4.59319	1.14722
ZNF664	0.259792	3.60658	1.04624	0.317564	0.999347	-4.5932	1.14708
CEPT1	0.280218	3.38177	1.0455	0.317891	0.999347	-4.59326	1.14605
ARMC8	0.350667	4.32093	1.04541	0.317933	0.999347	-4.59347	1.14591
CERCAM	0.644351	2.7038	1.04508	0.31808	0.999347	-4.5934	1.14545
HECTD2-AS1	0.756161	3.35438	1.04502	0.318107	0.999347	-4.5933	1.14537
COMT	0.461183	2.09569	1.04497	0.318128	0.999347	-4.59415	1.1453
SSR2	0.254118	5.23209	1.04437	0.318393	0.999347	-4.59366	1.14447
VAMP2	0.227125	4.36877	1.04398	0.318565	0.999347	-4.5936	1.14393
INPP5E	0.539642	2.22905	1.04336	0.318842	0.999347	-4.59412	1.14306
PSAT1	0.480369	2.6126	1.04315	0.318933	0.999347	-4.5935	1.14277
LOC105376049	1.00319	3.58207	1.043	0.318998	0.999347	-4.59346	1.14257
ZNF638	0.192317	5.45124	1.04293	0.31903	0.999347	-4.59376	1.14247
STAG1	0.263069	3.87038	1.04273	0.319118	0.999347	-4.59357	1.14219
SMUG1	0.495938	2.45646	1.04266	0.319149	0.999347	-4.59376	1.1421
SUCLG2	0.232851	4.03665	1.04244	0.319248	0.999347	-4.5937	1.14179
CPSF3L	0.367402	3.02043	1.04229	0.319315	0.999347	-4.59357	1.14158
NCOR2	0.458248	2.95152	1.04165	0.319597	0.999347	-4.59375	1.14069
ENOPH1	0.342776	3.5536	1.04108	0.319852	0.999347	-4.59362	1.1399
ZFP37	0.981698	1.38595	1.04062	0.320056	0.999347	-4.5946	1.13926
LOC105378816	1.07906	1.15992	1.0406	0.320066	0.999347	-4.59457	1.13923
PROSC	0.263522	3.59497	1.03929	0.320648	0.999347	-4.59386	1.13741
GTDC1	0.358835	3.21631	1.03897	0.320791	0.999347	-4.59376	1.13697
VPS39	0.216843	3.70422	1.03892	0.320811	0.999347	-4.59386	1.1369
MDH1	0.244887	4.20039	1.03851	0.320995	0.999347	-4.59415	1.13633
F2RL2	0.592771	2.7306	1.03845	0.32102	0.999347	-4.5938	1.13625
PIKFYVE	0.256684	4.8031	1.03705	0.321644	0.999347	-4.59448	1.13431
GLS	0.197256	5.06955	1.03702	0.321657	0.999347	-4.5945	1.13427
PIGH	0.274883	2.65648	1.0365	0.321888	0.999347	-4.59398	1.13355
ZRANB1	0.287022	3.27961	1.0361	0.322068	0.999347	-4.594	1.13299
NDUFB5	0.30765	3.32256	1.03602	0.322104	0.999347	-4.594	1.13288
LOC105371588	0.651833	1.97962	1.03576	0.32222	0.999347	-4.59421	1.13252
CTAGE5	0.235507	3.76804	1.03425	0.322897	0.999347	-4.59438	1.13042
RERE	0.225883	4.18559	1.03377	0.323109	0.999347	-4.59461	1.12977
CAP1	0.252567	5.63368	1.03302	0.323443	0.999347	-4.59478	1.12873
RPS5	0.283686	7.60834	1.03246	0.323697	0.999347	-4.59431	1.12795
LOC100505549	0.446604	2.41269	1.03243	0.323711	0.999347	-4.59418	1.1279
ITGB1P1	0.658892	3.78069	1.03148	0.324134	0.999347	-4.59431	1.1266
TBC1D19	0.36552	2.33314	1.03138	0.324179	0.999347	-4.59433	1.12646
LOC102724229	0.402059	2.32358	1.03086	0.324412	0.999347	-4.59429	1.12574
HRH2	0.639303	1.75486	1.03083	0.324426	0.999347	-4.59458	1.1257
LOC442443	1.04747	3.13002	1.03078	0.324448	0.999347	-4.59426	1.12563
RPL18A	0.291072	8.42895	1.03025	0.324686	0.999347	-4.59439	1.1249
RPA1	0.240895	4.07092	1.03004	0.324782	0.999347	-4.59501	1.1246
NLRP6	0.389769	2.08664	1.02988	0.324852	0.999347	-4.59435	1.12439
SNX14	0.202587	4.18147	1.02968	0.324942	0.999347	-4.59502	1.12411
GABRG1	0.709887	2.01421	1.02942	0.325059	0.999347	-4.59437	1.12375
GSS	0.453167	2.15994	1.02853	0.325459	0.999347	-4.59447	1.12252
MBNL1-AS1	0.457292	3.16322	1.02608	0.326565	0.999347	-4.59452	1.11913
TRIM16L	0.789659	3.21907	1.02591	0.326639	0.999347	-4.59486	1.1189
NIF3L1	0.293487	2.9083	1.02583	0.326676	0.999347	-4.59457	1.11879
MCM9	0.400101	3.53589	1.02575	0.326713	0.999347	-4.59507	1.11867
CIC	0.32868	3.22389	1.02521	0.326956	0.999347	-4.59464	1.11793
PSMD4	0.42128	3.34454	1.02488	0.327104	0.999347	-4.5947	1.11748
EIF4G2	0.24346	6.43925	1.02442	0.327312	0.999347	-4.59531	1.11684
LARP1	0.224744	4.27504	1.02441	0.32732	0.999347	-4.5956	1.11682
HNRNPC	0.220407	6.51696	1.02412	0.32745	0.999347	-4.59531	1.11642
RDH11	0.267359	3.73045	1.02379	0.3276	0.999347	-4.59547	1.11596
FKBP8	0.255661	3.73606	1.02328	0.327827	0.999347	-4.59514	1.11527
CUTA	0.342648	3.05529	1.02278	0.328057	0.999347	-4.59471	1.11457
GNAQ	0.326108	3.86063	1.02243	0.328214	0.999347	-4.59558	1.11409
NPAT	0.212094	5.04487	1.02242	0.32822	0.999347	-4.59612	1.11407
ZNF660	0.869989	3.58828	1.02217	0.328332	0.999347	-4.59488	1.11373
BTAF1	0.298983	5.05307	1.02189	0.328459	0.999347	-4.59615	1.11334
ZNF384	0.296619	2.97116	1.02181	0.328493	0.999347	-4.59478	1.11324
STAM2	0.275287	3.57967	1.02155	0.328613	0.999347	-4.59541	1.11287
NOL4L	0.21554	4.53636	1.02152	0.328626	0.999347	-4.5961	1.11284
ITSN2	0.207206	5.25662	1.02102	0.328851	0.999347	-4.59625	1.11215
ATAD3B	0.394549	2.54526	1.02095	0.328885	0.999347	-4.59474	1.11205
IKBKAP	0.323014	4.02711	1.02051	0.329086	0.999347	-4.59585	1.11144
RPAP1	0.383535	2.76074	1.02048	0.329096	0.999347	-4.59485	1.11141
SS18L2	0.415425	3.06769	1.0193	0.329631	0.999347	-4.59493	1.10978
DOK2	0.350407	4.06013	1.01895	0.329794	0.999347	-4.59596	1.10929
ZNF33A	0.179391	5.29093	1.01839	0.330049	0.999347	-4.5965	1.10852
SYTL3	0.60356	2.61394	1.01795	0.330247	0.999347	-4.59494	1.10792
LRRC8B	0.218687	4.66323	1.01759	0.33041	0.999347	-4.5966	1.10742
COPE	0.299296	3.95672	1.01686	0.330744	0.999347	-4.59618	1.10641
KIAA1033	0.197591	4.81071	1.01642	0.330944	0.999347	-4.59679	1.10581
DCAF13	0.365925	2.9329	1.01639	0.330957	0.999347	-4.59506	1.10577
LIMD2	0.262396	5.50655	1.01514	0.331525	0.999347	-4.5967	1.10405
IGHV1OR15-1	0.466761	2.45397	1.01487	0.331648	0.999347	-4.59495	1.10368
CDH12	0.617724	2.07619	1.01419	0.33196	0.999347	-4.59496	1.10274
CHIC2	0.213487	4.0829	1.01412	0.33199	0.999347	-4.59664	1.10265
CST7	0.640009	2.93453	1.01399	0.332052	0.999347	-4.59509	1.10247
LOC105371424	0.827054	1.58647	1.01339	0.332325	0.999347	-4.59499	1.10164
ZNF717	0.770629	3.72967	1.01327	0.332379	0.999347	-4.59589	1.10148
RAP2B	0.248866	5.72886	1.01321	0.332407	0.999347	-4.59673	1.10139
PTDSS1	0.251267	3.84826	1.01308	0.332465	0.999347	-4.59624	1.10122
ARHGEF18	0.195204	5.98898	1.01234	0.332807	0.999347	-4.59673	1.10019
SH3KBP1	0.241299	5.31115	1.01226	0.33284	0.999347	-4.59715	1.10009
NHLRC2	0.476947	4.01061	1.01197	0.332973	0.999347	-4.59682	1.09969
IDH3B	0.379765	3.08023	1.01155	0.333166	0.999347	-4.59537	1.09911
EVI2B	0.247014	5.91231	1.0111	0.333373	0.999347	-4.59692	1.09849
GABARAP	0.273497	4.63812	1.01047	0.33366	0.999347	-4.59732	1.09763
IL21R-AS1	0.476872	2.82947	1.00896	0.334354	0.999347	-4.59579	1.09556
SH2D1A	0.294601	4.55201	1.0085	0.334563	0.999347	-4.59742	1.09493
ARFGEF1	0.164379	4.60221	1.008	0.334794	0.999347	-4.59768	1.09424
TTC28-AS1	0.449307	2.92404	1.00717	0.335175	0.999347	-4.59593	1.0931
THOC1	0.272332	3.20399	1.00655	0.33546	0.999347	-4.59616	1.09225
TMEM214	0.319484	2.41779	1.00636	0.335548	0.999347	-4.59528	1.09199
ARL6	0.493406	2.02742	1.00591	0.335756	0.999347	-4.59531	1.09137
NQO2	0.416908	1.93317	1.00518	0.336091	0.999347	-4.59521	1.09037
UBE2Z	0.328547	2.81775	1.00404	0.336619	0.999347	-4.59547	1.0888
RAD50	0.247443	4.23828	1.00359	0.336826	0.999347	-4.59781	1.08819
LYSMD3	0.228485	3.62114	1.00241	0.337368	0.999347	-4.59729	1.08658
SLC20A1	0.304627	4.17339	1.00227	0.337435	0.999347	-4.59776	1.08638
RRN3P2	0.38684	3.12246	1.00147	0.337805	0.999347	-4.59578	1.08529
SLC25A24	0.349801	3.32352	1.00116	0.337946	0.999347	-4.59646	1.08487
PELP1	0.317842	2.47369	1.001	0.338022	0.999347	-4.59551	1.08465
MCM3	0.344147	3.71038	1.00087	0.338082	0.999347	-4.59712	1.08447
ABCA2	0.397321	3.05487	1.00069	0.338167	0.999347	-4.59603	1.08422
AKT3	0.492024	4.51083	1.00064	0.338186	0.999347	-4.59823	1.08416
H2AFY	0.282274	4.19922	1.00059	0.33821	0.999347	-4.59801	1.08409
PDLIM2	0.393805	3.35592	1.00054	0.338232	0.999347	-4.5964	1.08402
SRSF2	0.247954	6.10453	0.999589	0.338674	0.999347	-4.59792	1.08272
TMEM50A	0.304413	4.32836	0.999426	0.33875	0.999347	-4.5983	1.08249
MTFR1L	0.371458	2.19713	0.999258	0.338828	0.999347	-4.59538	1.08226
ERLIN1	0.381816	2.46337	0.999208	0.338851	0.999347	-4.59588	1.0822
INO80E	0.44415	2.09361	0.999095	0.338903	0.999347	-4.59535	1.08204
NUP93	0.312024	2.86476	0.999075	0.338912	0.999347	-4.59593	1.08201
FTH1	0.289491	6.4863	0.998856	0.339014	0.999347	-4.59766	1.08171
MARK2	0.368308	2.79844	0.998703	0.339085	0.999347	-4.59596	1.0815
COX7C	0.415504	4.59721	0.998067	0.33938	0.999347	-4.59832	1.08063
EDEM1	0.205227	4.84656	0.997996	0.339413	0.999347	-4.59878	1.08054
CLIC5	0.790337	2.80428	0.997768	0.339518	0.999347	-4.59624	1.08023
LOC105376051	0.520301	2.3044	0.997416	0.339682	0.999347	-4.59585	1.07975
LEF1	0.210211	6.19988	0.99738	0.339699	0.999347	-4.59813	1.0797
VPS4B	0.193851	4.71318	0.997035	0.339859	0.999347	-4.5989	1.07922
CD48	0.283858	6.32554	0.9968	0.339968	0.999347	-4.59792	1.0789
CTBS	0.310633	3.33353	0.996698	0.340015	0.999347	-4.59688	1.07876
PPP3R1	0.239956	3.36057	0.996387	0.34016	0.999347	-4.59728	1.07834
JMJD7	0.395174	2.07304	0.996185	0.340254	0.999347	-4.59539	1.07806
NAA30	0.315515	3.18828	0.995947	0.340365	0.999347	-4.59698	1.07774
RRM2	0.575817	3.31945	0.995885	0.340394	0.999347	-4.5975	1.07765
ZNF146	0.289596	4.49664	0.995399	0.340619	0.999347	-4.59879	1.07699
SUMF1	0.410977	2.39544	0.994929	0.340838	0.999347	-4.59576	1.07635
LOC105374421	0.829317	2.15972	0.994754	0.34092	0.999347	-4.59567	1.07611
NOL8	0.259225	4.28578	0.994676	0.340956	0.999347	-4.59876	1.076
MBD6	0.303401	2.91219	0.994668	0.340959	0.999347	-4.59628	1.07599
LOC105376094	0.632576	1.60216	0.993984	0.341278	0.999347	-4.59558	1.07506
C17orf70	0.504051	2.87551	0.993866	0.341333	0.999347	-4.59607	1.0749
CPS1	0.79453	1.95571	0.993854	0.341339	0.999347	-4.59583	1.07488
TROVE2	0.222564	4.65195	0.993364	0.341567	0.999347	-4.59921	1.07421
JARID2	0.224814	3.45171	0.993354	0.341572	0.999347	-4.5975	1.0742
TUBA4A	0.21616	4.60083	0.993082	0.341699	0.999347	-4.5992	1.07383
ZNF510	0.37724	3.67477	0.992469	0.341984	0.999347	-4.59824	1.07299
TSC2	0.374145	3.31008	0.991943	0.34223	0.999347	-4.59724	1.07227
PNN	0.200867	4.87707	0.991069	0.342638	0.999347	-4.59956	1.07108
BTBD1	0.219055	3.63133	0.990742	0.342791	0.999347	-4.59838	1.07063
KMT2B	0.400279	2.75113	0.990014	0.343131	0.999347	-4.59617	1.06964
CPSF6	0.240128	4.8452	0.989835	0.343215	0.999347	-4.59966	1.0694
HELQ	0.263375	4.11523	0.989818	0.343223	0.999347	-4.5988	1.06938
GSPT1	0.23515	4.58248	0.989571	0.343339	0.999347	-4.59957	1.06904
PHC1	0.389324	3.60356	0.989216	0.343504	0.999347	-4.59786	1.06856
ALG5	0.359742	2.57255	0.989012	0.3436	0.999347	-4.59643	1.06828
LOC729998	0.563689	2.37502	0.988972	0.343619	0.999347	-4.5958	1.06822
RNF103-CHMP3	1.25774	0.484005	0.988823	0.343689	0.999347	-4.59529	1.06802
TYW1	0.228938	3.69385	0.9888	0.343699	0.999347	-4.59857	1.06799
MRPS7	0.469932	2.5492	0.988594	0.343796	0.999347	-4.59609	1.06771
UCKL1	0.305369	3.17463	0.988064	0.344044	0.999347	-4.5973	1.06699
MRPS5	0.406798	2.68023	0.988063	0.344044	0.999347	-4.59604	1.06698
FAM13A-AS1	0.293977	3.07038	0.987578	0.344272	0.999347	-4.59717	1.06632
HNRNPA1L2	0.382449	2.15449	0.986774	0.344649	0.999347	-4.59594	1.06523
GNG2	0.248757	4.7186	0.986734	0.344668	0.999347	-4.59996	1.06517
UNC5D	0.900384	2.47348	0.985979	0.345022	0.999347	-4.59657	1.06415
LOC105375882	0.397297	3.32972	0.984634	0.345654	0.999347	-4.59792	1.06232
GOLGA2P5	0.584597	2.03618	0.984534	0.345701	0.999347	-4.59591	1.06218
CSRP1	0.324767	2.60759	0.984446	0.345742	0.999347	-4.59631	1.06206
ARL13B	0.573593	2.15272	0.98389	0.346004	0.999347	-4.59593	1.06131
VEPH1	0.729111	1.49406	0.983855	0.346021	0.999347	-4.5958	1.06126
EIF2D	0.309581	3.26231	0.983637	0.346123	0.999347	-4.59734	1.06096
NXF1	0.221185	4.28429	0.983071	0.34639	0.999347	-4.59996	1.06019
RPL23AP42	0.299988	7.12112	0.982957	0.346443	0.999347	-4.59857	1.06004
INTS5	0.463034	2.11175	0.982787	0.346523	0.999347	-4.59585	1.05981
CNIH4	0.292836	3.0288	0.982616	0.346604	0.999347	-4.59719	1.05957
MBTPS2	0.362484	2.3472	0.982032	0.346879	0.999347	-4.59661	1.05878
TFRC	0.428067	3.35134	0.981841	0.346969	0.999347	-4.59801	1.05852
SMG1P1	0.306035	5.62837	0.981762	0.347006	0.999347	-4.60006	1.05841
C1orf123	0.371473	2.49667	0.981439	0.347159	0.999347	-4.59627	1.05797
PTPRG	0.960658	1.75158	0.981189	0.347277	0.999347	-4.59616	1.05763
PRPS2	0.342355	3.40196	0.981047	0.347344	0.999347	-4.59806	1.05744
DUSP18	0.417176	3.36151	0.980956	0.347387	0.999347	-4.59799	1.05732
SMC2	0.356093	3.49854	0.980618	0.347546	0.999347	-4.59903	1.05686
RBM26	0.178358	5.18509	0.980084	0.347798	0.999347	-4.60067	1.05613
MOCS2	0.392878	2.74625	0.979942	0.347866	0.999347	-4.59737	1.05594
ARFIP1	0.348938	2.65305	0.979932	0.34787	0.999347	-4.59706	1.05593
TRIB2	0.207863	5.45377	0.979086	0.34827	0.999347	-4.60057	1.05478
SPATA31D4	1.08365	1.14357	0.978892	0.348362	0.999347	-4.59574	1.05451
TMEM123	0.244907	6.82485	0.978488	0.348552	0.999347	-4.59916	1.05397
ATP6V1C1	0.231396	3.67942	0.977533	0.349005	0.999347	-4.5991	1.05267
PVT1	0.236614	3.29177	0.977093	0.349213	0.999347	-4.59852	1.05207
MAX	0.268523	4.79844	0.976893	0.349308	0.999347	-4.601	1.0518
OFD1	0.210685	4.92099	0.976644	0.349426	0.999347	-4.6011	1.05146
ZNF142	0.237785	3.21198	0.97643	0.349527	0.999347	-4.59822	1.05117
ZNF800	0.187216	6.0234	0.976209	0.349632	0.999347	-4.6002	1.05087
LOC105375608	0.411344	2.6436	0.975468	0.349983	0.999347	-4.5968	1.04987
TMSB10	0.357899	6.84039	0.975079	0.350168	0.999347	-4.59956	1.04934
HSH2D	0.331824	2.83392	0.974963	0.350223	0.999347	-4.59772	1.04919
ITGB3BP	0.395908	2.06544	0.974317	0.35053	0.999347	-4.59655	1.04831
CDK5RAP1	0.308578	2.69557	0.974182	0.350594	0.999347	-4.59682	1.04813
RPL36	0.38714	5.79264	0.973379	0.350976	0.999347	-4.60096	1.04704
KMT2E	0.225126	6.09878	0.973364	0.350982	0.999347	-4.60049	1.04702
YTHDF2	0.262708	4.50814	0.973208	0.351057	0.999347	-4.60114	1.04681
ABCE1	0.208219	4.52292	0.972899	0.351204	0.999347	-4.60135	1.04639
MTO1	0.197515	3.71374	0.972307	0.351485	0.999347	-4.59996	1.04559
SRRT	0.290815	3.5434	0.971794	0.35173	0.999347	-4.59914	1.04489
RNASET2	0.237466	5.57952	0.971774	0.351739	0.999347	-4.60124	1.04487
ABHD5	0.493588	2.50845	0.971729	0.35176	0.999347	-4.5975	1.04481
KANSL1	0.766981	2.7649	0.971124	0.352049	0.999347	-4.59623	1.04399
2018-09-09	0.228091	5.36187	0.970742	0.352231	0.999347	-4.60158	1.04347
TOPORS	0.298409	3.97115	0.969906	0.35263	0.999347	-4.60055	1.04234
ZNF711	0.738051	2.15589	0.969798	0.352681	0.999347	-4.59702	1.04219
PIGW	1.03538	1.54369	0.969654	0.35275	0.999347	-4.5959	1.042
FAM133A	0.898415	2.68619	0.969414	0.352864	0.999347	-4.5977	1.04167
TOB2	0.234915	3.76247	0.96698	0.354027	0.999347	-4.60067	1.03838
C14orf166	0.253071	4.24099	0.96688	0.354075	0.999347	-4.60141	1.03825
GPATCH2L	0.244617	5.26891	0.965339	0.354813	0.999347	-4.602	1.03617
TBPL1	0.277185	2.75643	0.964708	0.355115	0.999347	-4.59799	1.03531
PFDN4	0.410766	2.21203	0.964631	0.355152	0.999347	-4.59688	1.03521
CAMK4	0.205875	6.65412	0.96389	0.355508	0.999347	-4.60057	1.03421
PRKD2	0.403819	3.10615	0.963887	0.355509	0.999347	-4.5986	1.03421
NAGPA	0.430953	1.91348	0.963862	0.355521	0.999347	-4.59632	1.03417
SPCS1	0.302857	4.02228	0.96377	0.355565	0.999347	-4.6011	1.03405
KIAA1109	0.199568	5.83721	0.963667	0.355615	0.999347	-4.6017	1.03391
PHIP	0.195004	5.73767	0.963652	0.355622	0.999347	-4.6018	1.03389
ZNF827	0.411925	3.1725	0.963392	0.355747	0.999347	-4.59926	1.03354
LOC101928078	0.514814	3.29959	0.963262	0.355809	0.999347	-4.60029	1.03336
SLC30A9	0.25643	3.35131	0.963175	0.355851	0.999347	-4.59929	1.03324
ZFYVE9	0.35576	2.9189	0.963046	0.355913	0.999347	-4.59898	1.03307
CMC1	0.479071	2.05306	0.962803	0.35603	0.999347	-4.59653	1.03274
ZNF725P	0.944719	1.26264	0.962694	0.356082	0.999347	-4.59571	1.0326
LOC105375415	0.71455	1.16896	0.961854	0.356486	0.999347	-4.59632	1.03146
LOC100507557	0.335818	3.40967	0.961763	0.356529	0.999347	-4.60056	1.03134
RPS6KB2	0.322067	2.65567	0.960261	0.357252	0.999347	-4.5977	1.02931
RPS19	0.300281	7.93545	0.96024	0.357262	0.999347	-4.59976	1.02929
INVS	0.318205	3.18431	0.959363	0.357685	0.999347	-4.59987	1.0281
AHI1	0.758681	3.10326	0.959338	0.357697	0.999347	-4.59961	1.02807
TBC1D10C	0.216557	5.39672	0.959323	0.357704	0.999347	-4.60271	1.02805
AHCTF1	0.285037	4.83556	0.958043	0.358321	0.999347	-4.60296	1.02633
YY1	0.260942	4.05284	0.957693	0.35849	0.999347	-4.60189	1.02585
CBX3	0.226895	4.90527	0.957121	0.358766	0.999347	-4.60316	1.02508
ANAPC15	0.489748	1.66425	0.957008	0.358821	0.999347	-4.59604	1.02493
ACAA1	0.293675	3.05261	0.956785	0.358929	0.999347	-4.59897	1.02463
SHCBP1	0.57049	3.01826	0.956437	0.359097	0.999347	-4.59981	1.02416
POT1	0.334009	2.83228	0.955742	0.359433	0.999347	-4.59864	1.02323
ARL5B	0.307505	3.50351	0.955672	0.359466	0.999347	-4.60052	1.02313
ILF3	0.211146	5.89328	0.955385	0.359605	0.999347	-4.60252	1.02275
VPS36	0.232464	3.86836	0.955376	0.35961	0.999347	-4.60134	1.02274
HDAC1	0.361707	4.51143	0.95531	0.359642	0.999347	-4.60299	1.02265
PLCXD3	0.841264	2.17796	0.955284	0.359654	0.999347	-4.59766	1.02261
NDUFB11	0.41962	2.90242	0.954433	0.360066	0.999347	-4.59852	1.02147
RNF181	0.475115	1.86762	0.954401	0.360082	0.999347	-4.59637	1.02142
THOC5	0.490948	2.16074	0.954087	0.360234	0.999347	-4.59686	1.021
MYO5B	0.836968	2.97769	0.953742	0.360401	0.999347	-4.59931	1.02054
STRN	0.222426	4.33532	0.953446	0.360544	0.999347	-4.60325	1.02014
ATP6V1B2	0.302993	3.21091	0.953379	0.360577	0.999347	-4.5997	1.02005
PDK1	0.288422	4.11959	0.953332	0.3606	0.999347	-4.60268	1.01999
UBXN4	0.208368	5.16887	0.952836	0.36084	0.999347	-4.60355	1.01932
ANKRD55	0.686059	1.81856	0.951711	0.361386	0.999347	-4.59639	1.01781
TPI1	0.262049	4.49024	0.951501	0.361488	0.999347	-4.60338	1.01753
TLL2	0.505513	2.27537	0.951145	0.361661	0.999347	-4.59824	1.01705
GRIP1	0.488052	2.57228	0.950849	0.361805	0.999347	-4.59863	1.01665
PLIN3	0.423862	3.32585	0.950287	0.362078	0.999347	-4.60118	1.0159
SART3	0.232178	3.63753	0.949859	0.362286	0.999347	-4.60179	1.01532
EEF1B2	0.245936	7.52486	0.94937	0.362524	0.999347	-4.60088	1.01466
TOR1A	0.275303	2.86874	0.949303	0.362557	0.999347	-4.59919	1.01457
RNF146	0.245436	3.01996	0.949112	0.362649	0.999347	-4.59944	1.01432
RMDN3	0.27955	2.36971	0.949088	0.362661	0.999347	-4.59751	1.01429
CCDC43	0.365062	2.15964	0.949069	0.36267	0.999347	-4.59695	1.01426
LOC105375235	0.727505	2.25106	0.948778	0.362812	0.999347	-4.59758	1.01387
HSDL2	0.258958	2.43183	0.947831	0.363273	0.999347	-4.59824	1.0126
APLP2	0.341196	3.36207	0.947764	0.363306	0.999347	-4.59973	1.01251
HIAT1	0.269221	4.1572	0.947727	0.363324	0.999347	-4.60334	1.01246
CD40LG	0.2563	4.35741	0.946912	0.363721	0.999347	-4.60382	1.01137
ACD	0.363302	2.09903	0.946704	0.363823	0.999347	-4.59717	1.01109
TMA7	0.328542	4.39843	0.946305	0.364017	0.999347	-4.60347	1.01055
SCYL3	0.280751	2.76376	0.945985	0.364174	0.999347	-4.59838	1.01012
NFXL1	0.312867	2.53554	0.945891	0.364219	0.999347	-4.59804	1.01
SLC35A5	0.488509	2.42679	0.94564	0.364342	0.999347	-4.59725	1.00966
FUNDC2	0.247246	3.27635	0.945216	0.364549	0.999347	-4.60103	1.00909
LIG3	0.280411	3.23605	0.943771	0.365256	0.999347	-4.59995	1.00716
CFDP1	0.364771	2.22033	0.942956	0.365654	0.999347	-4.59724	1.00607
UBXN2A	0.349695	2.57291	0.942753	0.365754	0.999347	-4.59885	1.00579
ENSA	0.235874	3.66814	0.942448	0.365903	0.999347	-4.60291	1.00539
ZNF589	0.343213	2.26936	0.942236	0.366007	0.999347	-4.59757	1.0051
RPL13A	0.254414	9.56796	0.942167	0.366041	0.999347	-4.59967	1.00501
PNPLA6	0.317135	3.19012	0.940769	0.366726	0.999347	-4.60088	1.00314
LOC101927556	0.341138	3.15889	0.939979	0.367114	0.999347	-4.60068	1.00208
USP36	0.311176	4.05411	0.939972	0.367117	0.999347	-4.60365	1.00207
ADPRM	0.337619	3.34773	0.939778	0.367212	0.999347	-4.60107	1.00181
LOC105378423	0.685302	2.49998	0.939563	0.367318	0.999347	-4.5993	1.00153
UGT2B11	0.781318	3.20978	0.938872	0.367657	0.999347	-4.60133	1.0006
ZNF680	0.439715	3.63502	0.938343	0.367917	0.999347	-4.60301	0.999897
VAMP3	0.392552	2.63533	0.938334	0.367922	0.999347	-4.59856	0.999883
BBX	0.167733	5.17544	0.937494	0.368335	0.999347	-4.60511	0.998761
DYNC1LI2	0.318844	3.64157	0.937395	0.368384	0.999347	-4.60345	0.998629
NTRK2	0.745682	3.33493	0.937375	0.368394	0.999347	-4.60095	0.998603
MRPS26	0.279332	2.38524	0.937181	0.368489	0.999347	-4.59808	0.998344
VRK3	0.285166	2.92896	0.936803	0.368675	0.999347	-4.59971	0.997839
HSD17B12	0.371465	2.61104	0.936771	0.368691	0.999347	-4.59885	0.997795
MTBP	0.393228	1.954	0.936688	0.368732	0.999347	-4.59723	0.997684
PRKCSH	0.24946	3.25861	0.93595	0.369096	0.999347	-4.60126	0.996699
PP2D1	0.646892	1.92134	0.935895	0.369123	0.999347	-4.59728	0.996626
LRRC75A-AS1	0.292242	5.43736	0.935085	0.369522	0.999347	-4.6052	0.995544
ARHGAP9	0.330886	4.31215	0.934868	0.369629	0.999347	-4.60441	0.995255
WDR70	0.295673	2.49896	0.934374	0.369873	0.999347	-4.59859	0.994596
COG1	0.216422	3.41397	0.934356	0.369882	0.999347	-4.60226	0.994572
RNF19A	0.197295	5.2742	0.934346	0.369887	0.999347	-4.60545	0.994559
BTF3	0.203004	6.60183	0.934091	0.370013	0.999347	-4.60322	0.994218
SMN2	0.669132	1.44482	0.933999	0.370058	0.999347	-4.59613	0.994095
MPHOSPH10	0.30188	3.44866	0.933917	0.370099	0.999347	-4.60083	0.993985
RB1CC1	0.179095	5.38721	0.933714	0.370199	0.999347	-4.60534	0.993715
C2orf69	0.301891	3.6067	0.932986	0.370559	0.999347	-4.60308	0.992743
MAN2C1	0.371647	3.46217	0.932362	0.370867	0.999347	-4.6022	0.991912
EMC7	0.453639	2.31514	0.931967	0.371062	0.999347	-4.59756	0.991385
RAE1	0.314026	2.54939	0.931742	0.371174	0.999347	-4.59895	0.991085
CD4	0.234833	6.13735	0.931293	0.371396	0.999347	-4.60433	0.990487
KANSL2	0.337616	3.11353	0.931126	0.371479	0.999347	-4.60142	0.990264
MRPS15	0.403653	1.87971	0.931021	0.371531	0.999347	-4.59727	0.990124
TCEB1	0.344731	3.71506	0.930973	0.371554	0.999347	-4.604	0.99006
RN7SK	0.497606	1.98734	0.930104	0.371985	0.999347	-4.59708	0.988902
SUGT1P3	0.485778	2.70345	0.930056	0.372008	0.999347	-4.60079	0.988839
E4F1	0.259702	2.61174	0.93001	0.372032	0.999347	-4.59882	0.988777
TFEC	0.699408	1.75374	0.928326	0.372867	0.999347	-4.59796	0.986534
EIF3H	0.233137	6.1404	0.928089	0.372984	0.999347	-4.60457	0.986219
CSRNP3	0.739619	2.39239	0.92781	0.373123	0.999347	-4.59896	0.985847
LAMTOR4	0.351352	3.28603	0.927161	0.373445	0.999347	-4.60119	0.984983
FADS6	0.726077	1.99651	0.926802	0.373624	0.999347	-4.59794	0.984506
MED1	0.17427	4.30274	0.92622	0.373913	0.999347	-4.60558	0.983732
BDH1	0.255853	2.54279	0.926215	0.373915	0.999347	-4.59976	0.983726
RBM19	0.210725	4.14508	0.926202	0.373922	0.999347	-4.60504	0.983708
NOL11	0.218881	3.86675	0.925976	0.374035	0.999347	-4.6043	0.983407
RGPD2	0.908483	4.00183	0.92545	0.374296	0.999347	-4.60219	0.982708
PTP4A2	0.237095	5.15672	0.925407	0.374317	0.999347	-4.60634	0.982651
UBQLN2	0.214475	4.70118	0.925344	0.374349	0.999347	-4.60647	0.982567
APTX	0.325784	2.35672	0.924089	0.374974	0.999347	-4.59886	0.980898
PRDM10	0.291712	2.77439	0.924045	0.374996	0.999347	-4.60031	0.98084
GP2	0.657983	3.13512	0.923889	0.375074	0.999347	-4.6026	0.980632
ANKRD18A	0.651403	2.16487	0.92273	0.375652	0.999347	-4.59849	0.979092
LOC105372416	0.548996	2.7116	0.921746	0.376143	0.999347	-4.60097	0.977785
CC2D2B	0.56911	2.13803	0.921614	0.376209	0.999347	-4.59879	0.97761
ABCF3	0.558662	2.02263	0.921208	0.376412	0.999347	-4.5972	0.977071
GOLGA8A	0.267368	5.29391	0.921112	0.37646	0.999347	-4.60679	0.976944
LOC105377872	0.655272	2.49092	0.920982	0.376525	0.999347	-4.59969	0.976771
SF3A1	0.204687	4.61565	0.920912	0.37656	0.999347	-4.60678	0.976678
NPM1	0.219903	7.13984	0.920524	0.376754	0.999347	-4.60354	0.976163
AP1M1	0.268299	3.76753	0.920409	0.376811	0.999347	-4.60374	0.976011
LOC105373117	0.320605	3.20065	0.920257	0.376887	0.999347	-4.60237	0.97581
ERI1	0.278523	3.36892	0.919908	0.377062	0.999347	-4.60318	0.975346
WBP4	0.461067	1.65135	0.919813	0.377109	0.999347	-4.59693	0.97522
SGMS2	0.664442	1.74978	0.919169	0.377431	0.999347	-4.59839	0.974366
RGS10	0.304634	3.92619	0.918216	0.377909	0.999347	-4.60464	0.973102
FGFR1OP2	0.273244	4.91426	0.918045	0.377995	0.999347	-4.60702	0.972876
CAPZB	0.246138	5.42746	0.916913	0.378562	0.999347	-4.6069	0.971374
ATP6V0B	0.458283	2.47029	0.916626	0.378706	0.999347	-4.59855	0.970995
EIF4E	0.346739	3.96998	0.916601	0.378719	0.999347	-4.60589	0.970961
PTCD3	0.226818	4.71309	0.915832	0.379105	0.999347	-4.6074	0.969942
NPIPB3	0.968674	0.764237	0.914887	0.37958	0.999347	-4.59586	0.968691
SLC5A3	0.284737	4.85966	0.914792	0.379627	0.999347	-4.60744	0.968565
NSUN2	0.236668	3.71162	0.91462	0.379714	0.999347	-4.60412	0.968337
BCAS2	0.204552	3.68018	0.914599	0.379725	0.999347	-4.60426	0.968309
ZNF831	0.223225	5.48527	0.914347	0.379851	0.999347	-4.60713	0.967975
CCDC6	0.209569	3.87675	0.914302	0.379874	0.999347	-4.60604	0.967916
MRE11A	0.270463	4.5949	0.913816	0.380118	0.999347	-4.60728	0.967273
XRN1	0.179887	5.86588	0.913536	0.380259	0.999347	-4.60651	0.966902
XPO6	0.187614	4.43168	0.913407	0.380324	0.999347	-4.60679	0.966731
PCNT	0.273075	3.94965	0.913144	0.380456	0.999347	-4.60631	0.966384
FAM91A1	0.23761	4.22628	0.912774	0.380643	0.999347	-4.60696	0.965893
TMEM56	0.72796	3.16152	0.91259	0.380736	0.999347	-4.60351	0.96565
H3F3B	0.242169	6.89973	0.912198	0.380933	0.999347	-4.60462	0.965131
CCNJ	0.446436	2.39939	0.912055	0.381005	0.999347	-4.60023	0.964942
ACBD6	0.241808	3.15497	0.911258	0.381407	0.999347	-4.60214	0.963889
SLCO3A1	0.288787	2.70608	0.911139	0.381467	0.999347	-4.60136	0.963731
SCN2A	0.709329	2.48086	0.909699	0.382194	0.999347	-4.60081	0.961827
NPIPB15	0.41526	2.5509	0.909084	0.382505	0.999347	-4.60052	0.961015
DDX5	0.229268	8.27443	0.908994	0.38255	0.999347	-4.60298	0.960896
RAB35	0.236652	3.02652	0.907306	0.383404	0.999347	-4.60187	0.958667
SLC30A4	0.493391	1.82436	0.907264	0.383425	0.999347	-4.59858	0.958611
CENPF	0.855959	2.93489	0.906916	0.383601	0.999347	-4.60271	0.958151
LOC100996740	0.319475	2.72027	0.906818	0.383651	0.999347	-4.59952	0.958023
DGKA	0.194832	6.41316	0.906036	0.384047	0.999347	-4.60606	0.95699
EPSTI1	0.312865	3.2873	0.905885	0.384124	0.999347	-4.60288	0.956791
AFAP1	0.278137	2.81507	0.905862	0.384135	0.999347	-4.6004	0.956761
ISOC1	0.339793	2.66671	0.904839	0.384654	0.999347	-4.6001	0.955411
RPS3A	0.233812	9.81099	0.903875	0.385143	0.999347	-4.60167	0.95414
HMGCS1	0.195358	4.2167	0.903578	0.385294	0.999347	-4.60801	0.953748
EIF5	0.161859	5.35707	0.903343	0.385413	0.999347	-4.60824	0.953439
SSH2	0.23151	5.03128	0.903264	0.385454	0.999347	-4.60873	0.953335
DCUN1D5	0.268305	4.25733	0.902685	0.385748	0.999347	-4.60788	0.952572
TMEM64	0.315129	3.00847	0.902632	0.385775	0.999347	-4.60263	0.952502
ATP11C	0.451587	3.3019	0.902207	0.385991	0.999347	-4.60415	0.951941
DNMT1	0.257219	4.67861	0.902179	0.386005	0.999347	-4.60852	0.951905
PSPC1	0.196772	4.58844	0.901945	0.386124	0.999347	-4.60869	0.951597
SLC2A13	0.425552	3.22498	0.901558	0.386321	0.999347	-4.60447	0.951087
RAB39B	0.315069	2.7263	0.901553	0.386323	0.999347	-4.60176	0.95108
C9orf84	0.485685	2.17946	0.901033	0.386588	0.999347	-4.59978	0.950395
TNFRSF4	0.394349	2.334	0.901	0.386605	0.999347	-4.59885	0.950351
TRPV2	0.248523	4.26138	0.900922	0.386645	0.999347	-4.60799	0.950249
TMEM243	0.412147	3.9609	0.900686	0.386765	0.999347	-4.60609	0.949938
NABP1	0.236475	5.106	0.900488	0.386866	0.999347	-4.60897	0.949677
PIEZO1	0.198916	4.92919	0.900421	0.3869	0.999347	-4.60905	0.94959
LSM12	0.282874	3.06443	0.900303	0.38696	0.999347	-4.60221	0.949434
SUPT20H	0.201823	4.61349	0.899489	0.387375	0.999347	-4.60908	0.948362
CARF	0.325363	4.31907	0.899334	0.387454	0.999347	-4.60832	0.948159
NRCAM	0.579468	1.88193	0.899189	0.387528	0.999347	-4.59879	0.947967
WDR44	0.289427	3.1692	0.899181	0.387532	0.999347	-4.60356	0.947957
TMEM65	0.182425	3.87781	0.89797	0.38815	0.999347	-4.60763	0.946364
LOC105369671	0.851436	1.44424	0.897648	0.388315	0.999347	-4.59767	0.94594
SBDSP1	0.300423	3.27237	0.897612	0.388332	0.999347	-4.60311	0.945893
SUN2	0.287896	5.96609	0.897393	0.388445	0.999347	-4.60752	0.945605
SFMBT1	0.299319	3.64829	0.897387	0.388448	0.999347	-4.60585	0.945597
CNST	0.175437	5.09658	0.897348	0.388467	0.999347	-4.60932	0.945546
GALNT1	0.257517	2.88492	0.896563	0.388869	0.999347	-4.60142	0.944513
DESI2	0.252293	3.45879	0.896545	0.388878	0.999347	-4.60561	0.944489
RNF44	0.201147	4.28362	0.896423	0.38894	0.999347	-4.60791	0.94433
MYO9B	0.218855	4.16006	0.896389	0.388957	0.999347	-4.60843	0.944285
UBE2J1	0.31031	3.73748	0.896115	0.389098	0.999347	-4.60578	0.943924
SNRPA	0.242423	2.74808	0.89602	0.389147	0.999347	-4.60049	0.943799
DKK4	0.50051	2.81583	0.8957	0.38931	0.999347	-4.60299	0.943379
TOLLIP	0.326888	2.47165	0.895543	0.38939	0.999347	-4.59945	0.943174
MAN2A2	0.217727	3.68036	0.894873	0.389733	0.999347	-4.60622	0.942293
CNIH1	0.304942	3.59554	0.894053	0.390153	0.999347	-4.60626	0.941216
YWHAB	0.226691	6.45525	0.893869	0.390247	0.999347	-4.60702	0.940975
ZNHIT6	0.234918	4.12148	0.89345	0.390462	0.999347	-4.60843	0.940424
KCNJ3	0.490261	3.21868	0.893109	0.390637	0.999347	-4.60522	0.939977
ZNF395	0.398032	2.12221	0.89309	0.390647	0.999347	-4.59856	0.939952
LOC105379143	0.507131	3.19865	0.892961	0.390713	0.999347	-4.60568	0.939782
HTT	0.292451	3.5998	0.892457	0.390972	0.999347	-4.60589	0.93912
USO1	0.192411	4.23703	0.892338	0.391033	0.999347	-4.60918	0.938964
NGDN	0.315552	2.94219	0.89223	0.391088	0.999347	-4.60066	0.938823
TMEM14C	0.402569	2.49152	0.891639	0.391392	0.999347	-4.59967	0.938047
USP17L17	1.91463	-1.25106	0.891274	0.391579	0.999347	-4.59543	0.937568
ZNF721	0.204672	5.15016	0.891019	0.39171	0.999347	-4.60942	0.937234
LOC101927199	0.786373	1.25646	0.89078	0.391833	0.999347	-4.5969	0.936921
PTPRC	0.259569	8.12261	0.890555	0.391948	0.999347	-4.6044	0.936625
RMND5B	0.284556	2.41673	0.890269	0.392095	0.999347	-4.59933	0.936251
FAM49A	0.64935	1.78357	0.890156	0.392153	0.999347	-4.59937	0.936102
FAM35CP	0.735348	1.08936	0.890104	0.39218	0.999347	-4.59705	0.936034
LOC729047	0.501699	2.49199	0.890102	0.392181	0.999347	-4.60186	0.936032
B2M	0.298323	10.2587	0.889959	0.392255	0.999347	-4.60204	0.935844
BTLA	0.314412	3.39287	0.888992	0.392752	0.999347	-4.60537	0.934577
TMEM9B	0.266767	3.91017	0.88899	0.392753	0.999347	-4.60758	0.934574
VNN2	0.363027	2.15842	0.888136	0.393193	0.999347	-4.59897	0.933455
BUD13	0.391991	2.14764	0.887856	0.393338	0.999347	-4.59923	0.933087
ICAM3	0.190731	4.80153	0.887765	0.393384	0.999347	-4.61024	0.932969
DNTTIP2	0.241797	4.02151	0.887221	0.393665	0.999347	-4.60869	0.932256
FAM173B	0.44024	2.90687	0.887168	0.393692	0.999347	-4.60407	0.932187
ATP5F1	0.241858	4.64745	0.88715	0.393701	0.999347	-4.6102	0.932163
CIITA	0.478573	3.29207	0.88667	0.393949	0.999347	-4.60622	0.931534
LOC105370783	0.70552	2.25102	0.886639	0.393965	0.999347	-4.60043	0.931494
MAML1	0.278404	3.32315	0.88599	0.3943	0.999347	-4.6034	0.930644
KDM2B	0.234101	3.6381	0.885847	0.394373	0.999347	-4.60701	0.930458
ZNF706	0.234615	4.25122	0.885289	0.394661	0.999347	-4.60895	0.929727
LRRC37B	0.261368	4.27202	0.884982	0.39482	0.999347	-4.60973	0.929325
RPS20	0.275501	8.50088	0.884483	0.395078	0.999347	-4.60431	0.928672
EXOC1	0.236038	3.886	0.884476	0.395081	0.999347	-4.6083	0.928663
CHMP7	0.205741	5.28602	0.883878	0.39539	0.999347	-4.61042	0.927881
LOC102724394	0.689198	0.781125	0.88349	0.395591	0.999347	-4.59686	0.927374
CCR5	0.579158	2.29159	0.882585	0.39606	0.999347	-4.60032	0.92619
PRDX6	0.243245	3.83236	0.881798	0.396467	0.999347	-4.60837	0.925162
EDA2R	0.777615	2.16035	0.881484	0.39663	0.999347	-4.6004	0.924751
TMC8	0.241067	6.57889	0.881288	0.396731	0.999347	-4.60785	0.924496
SLC35F5	0.203788	3.2889	0.881163	0.396796	0.999347	-4.60448	0.924332
ZNF571	0.668763	1.90105	0.880784	0.396993	0.999347	-4.59998	0.923837
JAK1	0.214923	6.60928	0.88061	0.397083	0.999347	-4.60784	0.92361
C4orf27	0.299462	2.23635	0.880461	0.39716	0.999347	-4.59922	0.923416
CORO7	0.375486	3.87435	0.880299	0.397245	0.999347	-4.60684	0.923203
ADGRF1	0.599343	2.81293	0.880201	0.397295	0.999347	-4.60373	0.923076
ETAA1	0.286754	3.10365	0.880063	0.397367	0.999347	-4.60323	0.922896
LRRC41	0.272683	2.8643	0.879898	0.397452	0.999347	-4.60147	0.922681
LOC101927588	0.630814	3.10134	0.879695	0.397558	0.999347	-4.6053	0.922415
BCLAF1	0.171499	6.15645	0.879646	0.397583	0.999347	-4.60888	0.922351
PITPNB	0.273725	3.97723	0.879038	0.397899	0.999347	-4.60878	0.921557
POLE4	0.338983	2.03531	0.878776	0.398035	0.999347	-4.59894	0.921215
SNRNP35	0.228683	2.66499	0.878096	0.398388	0.999347	-4.6025	0.920328
CDC5L	0.153363	4.47579	0.877888	0.398496	0.999347	-4.61109	0.920057
UVSSA	0.379693	2.87756	0.87752	0.398688	0.999347	-4.60387	0.919577
YTHDC2	0.166506	4.50935	0.877333	0.398785	0.999347	-4.61105	0.919333
FAM126A	0.391637	3.47421	0.877065	0.398924	0.999347	-4.60733	0.918984
EDIL3	0.854154	1.80016	0.87702	0.398948	0.999347	-4.59914	0.918925
PRELID1	0.224189	3.91042	0.876799	0.399063	0.999347	-4.60881	0.918637
GCC1	0.35285	2.69313	0.87664	0.399146	0.999347	-4.6026	0.918428
RPS21	0.402559	5.51277	0.876471	0.399234	0.999347	-4.61094	0.918209
INTS2	0.580341	3.65011	0.875712	0.399629	0.999347	-4.60866	0.917219
SNW1	0.343106	3.66577	0.875449	0.399766	0.999347	-4.60639	0.916877
ATG9B	0.329467	2.55061	0.875074	0.399961	0.999347	-4.6003	0.916388
RBBP4	0.221833	5.75508	0.874997	0.400001	0.999347	-4.60999	0.916288
CALM3	0.207902	4.90796	0.874705	0.400154	0.999347	-4.61164	0.915907
TGFBR2	0.243277	5.10213	0.874613	0.400202	0.999347	-4.61151	0.915787
RASA1	0.259324	4.38559	0.874422	0.400301	0.999347	-4.61114	0.915539
USP53	0.200248	3.84548	0.873429	0.400819	0.999347	-4.60864	0.914245
SEC31A	0.207989	4.59838	0.872402	0.401356	0.999347	-4.61159	0.912907
PKP4	0.264358	2.66209	0.872295	0.401411	0.999347	-4.60294	0.912768
DOPEY1	0.321964	3.42093	0.872125	0.4015	0.999347	-4.60741	0.912547
GPALPP1	0.251406	2.92333	0.872118	0.401504	0.999347	-4.60349	0.912538
LINC00458	0.602806	3.0329	0.87199	0.401571	0.999347	-4.6057	0.912372
ELP2	0.248545	4.12778	0.871448	0.401854	0.999347	-4.61076	0.911666
ATP7A	0.414466	3.90364	0.870881	0.402151	0.999347	-4.61018	0.910928
RPL29	0.216088	7.66425	0.870489	0.402356	0.999347	-4.60655	0.910418
COMMD3	0.473065	2.11925	0.870176	0.40252	0.999347	-4.59807	0.910011
NBPF12	0.411644	3.95622	0.870026	0.402598	0.999347	-4.60917	0.909816
RBP1	0.551354	2.84934	0.869811	0.402711	0.999347	-4.60511	0.909536
[truncated: 9,384 more rows]

## Sheet: GSEA
		GSEA for Positive Significance Score
Signature	Signature Subset	EScore	sim_p_bonferroni	Core Genes	Number of Core Genes
G1.S	UP	0.607566	0.00355973	HSF2,ARGLU1,LUC7L3,CREBZF,NEAT1,ANKRD10,TOPBP1,RNPC3,KIAA1147,CAPN7,CDCA7,CTSD,SLC25A36,UNG,LNPEP,POLD3,IVNS1ABP,ESD,INTS8,TRA2A,ATAD2,NKTR,SRSF7,CEP57,NPAT,PNN,ACD	27
G2.M	UP	0.212947	1	CASP3,HMGB2,KPNA2,LMNB1,PSMD11,TUBA1A,MALAT1,PPP1R2,BRD8,SUCLG2,RDH11	11
M	UP	0.22841	1	FYN,ODF2,CDC25B,THRAP3,TACC3,PSMG3,CTNND1,SGOL2,SRSF3,RERE,AHI1,CENPF	12
M.G1	UP	0.459451	0.796353	FOPNL,KDM5B,ODF2,RAD21,MSL1,AGPAT3,AGFG1,AKAP13,KPNB1,PSEN1,RAN,SRSF3,CTR9,CDC42,KRAS,MORF4L2,STAG1,LARP1,GSPT1,CNIH4,TOB2,YY1,CBX3,PLIN3,RPL13A,EIF4E,MRPL19,LYAR,ZBTB7A	29
S	UP	0.506259	1	MYCBP2,CREBZF,NEAT1,SRSF5,RSRC2,NUP160,OGT,LMO4,CALM2,CERS6,ATAD2,SAP30BP,MAP3K2,SVIP,ZBED5,CDKN2AIP,RRM2,PHIP,DYNC1LI2,GOLGA8A	20
WAGNER_TFH_MARKERS_EXPANDED	UP	0.67421	1	MAF,BATF,TIGIT,SH2D1A,CD40LG,BTLA,PDCD1	7
WAGNER_WT_TFH_vs_WT_TFR	UP	0.598585	1	PIP4K2A,GZMK,BZW2,STK39,LMO4,SLAMF6,DENND2D,TGFBR3,EOMES,TNFSF8,SYTL3,NQO2,CD40LG,SLCO3A1,EVI2A,PDE3B	16
HALE_TH1_TEICHMANN_COMPILED	UP	0.448089	1	CHMP3,GUCD1,MBD6,DNMT1,FAM192A,CDK17,CALM1,HILPDA	8
MARSHALL_TH1_TEICHMANN_COMPILED	UP	0.342888	1	SAT1,ARPC5,CXXC1,DOK2,MBD6,SEPT9,CALM3,RNF40,CDK17,DNMT3A,UFC1	11
STUBBINGTON_TH1_TEICHMANN_COMPILED	UP	0.385313	1	NDFIP1,UBR1,SAR1A,CHMP3,TRAPPC13,PRPF3,MCM7,HEXIM1,ISCU,PSMD11,RABIF,PRMT2,TRAF7,CEP57,FAM76B,GSS,SH3KBP1,UBE2Z,MRPS26,TGDS,TNFAIP3,PFKL,HELB,SYNGR2,RNF40,DEF6,ARF1,GFPT1,CDK17,SMAP1,LDHB,RPL9,RAD51D,UBE2D3,PGLS,TSC22D4,ADNP,ACTN4,EFR3A,CHD4,CD3G	41
MARSHALL_TFH_TEICHMANN_COMPILED	UP	0.334002	1	ARPC5,DOK2,BTF3,HIGD2A,NIPA2,UFC1	6
LIU_TFH_TEICHMANN_COMPILED	UP	0.335962	1	FOPNL,GNPTG,ATP6V1G1,CUL4A,CD53,UFSP2,SLC46A3,PRPF38B,AKAP13,COPB1,RAN,BPTF,HNRNPC,SH2D1A,ALG5,TBC1D10C,RNF181,BTF3,LAMTOR4,PTP4A2,YWHAB,PTPN2,TMEM263,HELB,RAD23A,CFL1,LARP4B,ST13,NT5C,ITK,URM1,RCN2,BUD31,UQCRB,TESPA1,N4BP1,ATP8B4,NMD3,UFC1,YTHDC1,MED15,RSRP1,EDRF1,PRKAB1,EIF1,TPT1,USP9X,PAG1,PFDN1	49
STUBBINGTON_TH2_TEICHMANN_COMPILED	UP	0.3684	1	ECI2,SAT1,CECR5,TAX1BP1,RPL6,S100A11,BTAF1,PRKCSH,CHMP5,RPL8,EIF1B,FBXO18,ITM2B,PSIP1,CCS,ATP8B4,TBCD,PSMC1,ZBTB11	19
STUBBINGTON_TH17_TEICHMANN_COMPILED	UP	0.257277	1	FYN,CCNL2,EIF2AK1,IMPDH1,PTPN6,DCK,BCL2L13,SFI1,HSF1,TUBA1A,HAGH,COX19,STAG1,MARK2,CBX3,DYNC1LI2	16
CRAWFORD_EXHAUSTED_TEICHMANN_COMPILED	UP	0.334367	1	NDFIP1,CHPF2,EML3,CAST,APBA3,CEP57,RAB11FIP2,LMF2,RPS21,HMBOX1,ZFAND3,VPS16,SLC25A3,FAM13B,ANXA7,TSNAX	16
NY_T16_PCA	UP	0.486166	1	ARHGAP27,ARID4B,ETS1	3
NY_COVAR_MAT_ROWS	UP	0.231483	1	PLEK,CTLA4,TYW3,SLA,MAPRE2,TRMU,NIF3L1,SYTL3,SH2D1A,CD40LG,PRKCSH	11
NY_CD8-P14-MEMORY-CELLS-1_VS_CD8-P14-DAY-4.5-POST-INFECTION-KLRG-1-HI-SORTED-CELLS-1_STRCT	UP	0.439428	0.00355973	ARHGAP27,RPS9,U2AF1,ADCY7,ZBTB4,GIMAP6,SRGN,FYN,HMGB1,DYNLT1,ARHGEF1,RGS14,MRPL20,ARAP1,HDAC7,EDF1,RBM39,HS3ST3B1,H2AFJ,PPM1A,PARP8,CDK5RAP3,ATP6V1G1,TXNIP,CD247,ARRB2,CD99,IKBKE,ZFP36L2,RPL12,SELL,LEMD2,HBP1,CHCHD3,MYL12B,BZW2,BTG1,DGUOK,RELA,DBNL,PIK3IP1,SPAG7,DNAJC15,OGFR,GABARAPL2,RNASEH2C,ID2,YPEL3,TECR,VPS28,RABAC1,MORF4L1,CCR7,RBM6,RNF123,RPS7,PRF1,PGS1,IRF2BP2,GPR183,CBX7,SFI1,HEXIM1,CD2,…	252
NY_CD8-P14-NAIVE-CELLS-1_VS_CD8-P14-MEMORY-CELLS-1_STRCT	UP	0.332193	0.0351572	PIP4K2A,FAR1,UBE2E3,KDM5B,RICTOR,POLG2,SSBP1,MYCBP2,NDFIP1,UBR1,PIGQ,CCNL2,CPNE1,ATP6V1G1,GCC2,UNC50,ANKRD10,EPS15,SEC22B,EDEM3,ELOVL1,KCNN4,CD53,HIPK3,RNPC3,UBE2D2,CDC73,ZEB1,MTF2,DDX17,PIK3IP1,CHUK,TMEM57,ATXN2,ASF1A,SUCLA2,CAPN7,DCK,KRR1,YTHDF1,SLC25A36,PPP4R2,UNG,PQBP1,MSL1,KLHL24,TM9SF3,IK,TMX4,NEK9,AGFG1,POLD3,DHX15,L3MBTL3,RPL17,IVNS1ABP,RDX,GNL3,HNRNPA2B1,ZDHHC6,ATP5A1,TTC13,CREBBP,SMCHD1…	231
NY_AHR_KO_VS_WT_IN_DENDRITIC_CELLS	UP	0.339436	1	RBM39,TES,MVD,PTGER4,CD74,LASP1,EPSTI1,HMGCS1,B2M,TKT	10
NY_AHR_KO_VS_WT_IN_DENDRITIC_CELLS_	UP	0.339436	1	RBM39,TES,MVD,PTGER4,CD74,LASP1,EPSTI1,HMGCS1,B2M,TKT	10
NY_ITREG_VS_OTHER_THELPER	UP	0.241015	1	RPS9,HTRA2,PLEK,IDH1,YARS2,GCH1,STAT5A,DCTD,ALDH18A1,RQCD1,NUDT21,FIGNL1,ATXN2,UTP6,CDCA7,TBL3,RNASEH2B,POLE,MCM7,NUP160,UNG,BCL2L13,TTC39B,PSMG3,LMNB1,PSMD11,UXS1,AGPAT3,MVD,SLC7A1,FAM136A,TMEM38B,MAP3K7,LRRC40,PA2G4,MYCBP,IQCB1,MAGED2,PIM3,NINJ1,SNRPA1,ALCAM,LITAF,SLC43A3,NCF1,TDG,PASK,PRDX1,TAF5,PSAT1,SUCLG2,GSS,RDH11,MCM3,CNIH4,MAX,ILF3,HSD17B12,MRE11A,SLCO3A1,ISOC1,DNMT1	62
NY_NTREG_VS_OTHER_THELPER	UP	0.445619	0.0455111	ZBTB4,TBC1D4,FYN,CREG1,GLCCI1,POU2F2,IPCEF1,LYSMD2,CALCOCO1,SLAMF1,TOX,P2RX7,ARID4B,PITPNM1,KLRG1,SLAMF6,CDC42SE2,ZFP36L1,MAPRE2,TOR3A,SNX13,LAX1,LBH,CAST,TRAM2,SPOCK2,RIN3,DDX60,KCNA3,TNFSF10,NFKBIA,TMC6,GTDC1	33
NY_NAIVE_VS_OTHER_THELPER	UP	0.40348	0.0381702	ADCY7,PIP4K2A,RICTOR,MRPS9,MYCBP2,HS3ST3B1,IKBKE,ATP5C1,BZW2,MGEA5,ZEB1,ARIH1,RASGRP2,PIAS1,CCR7,ARHGEF6,PRF1,SFI1,CCND3,AHSA2,IRF7,LCK,L3MBTL3,ZFYVE27,TSC22D3,DOCK8,VAMP1,ANKHD1,TRA2A,TGFBR3,TTLL3,RCSD1,LONP2,MED13L,STK38,BPTF,GRAMD1A,CD37,ACTR2,FILIP1L,BCL11B,SIPA1L1,FAM76B,STAG1,RERE,SLC20A1,CPSF6,NXF1,TRIB2,PRKD2,PDK1,MAN2C1,FGFR1OP2,DGKA,SSH2,ATP11C,BTLA,PRDX6,USP53,DOPEY1,AKAP9,HMBOX1,USP7,…	84
NY_TH17_VS_OTHER_THELPER	UP	0.50002	1	TXNIP,MAF,CLDND1,RORA,CTLA4,RBM5,IRF2BP2,OGT,KLHL24,TRPS1,GMFG,ETS1,RC3H2,IL7R,FYB,UBE2B,CTSA,NT5C2,CCNI,EZH1,TSPAN3,ETV6,SUSD3,COX7C,MRPS5,CD4	26
NY_TH1_VS_OTHER_THELPER	UP	0.267838	1	GIMAP7,SLAMF7,DNAJC15,SNAP23,EOMES,EIF4E3,LRRC8C,OSBPL3,GLRX,PSMB8,FUT8,RIOK1,S100A11,GNAQ,SLC25A24,GNG2,CMC1,EPSTI1,CCR5,EVI2A,PHF20L1,NKG7,TMEM71,ANXA1,GALNT7,FKBP5,ALDOC,TMEM159,GAB3,PLXDC2,NEDD9,ATP8B4	32
NY_TH2_VS_OTHER_THELPER	UP	0.258527	1	RGS1,RAP2C,PLIN2,CNOT6L,ID2,EGR1,ELMO2,ZDHHC21,CTSD,CARHSP1,SLA,PERP,ATXN1,LMAN1,SKAP1,LCMT1,SOD1,PTPN13,TLK1,ARHGAP18,ALDOA,SORL1,SLC37A3	23
NY_HALOFUGINONE__(TGFB1_+_IL6)	UP	0.387641	0.121381	PLEK,KDM6B,HAX1,MYCBP2,RBM39,GCH1,IRF9,CARS,PARP4,ALDH18A1,CD53,BIRC3,SLAMF7,SLAMF1,BTG1,ZEB1,PFKP,TOX,DDX50,LEPROTL1,EGR1,JMY,GPR183,CBX7,BATF,LONP1,OGT,KLHL24,GHITM,RBMX,TRPS1,RBM25,AGFG1,SLC7A1,RAP1GDS1,TSC22D3,POGK,DENND2D,PTGER4,PIM3,CBLB,GRAMD1A,RNF139,FNBP4,HDAC4,ATF4,FILIP1L,TAP1,PSAT1,MBD6,RBM26,TBPL1,AHI1,USP36,SSH2,CCR5,TNFAIP3,ANKRD11,MYC,BRWD1,IL6ST,SOCS3,WNK1,LCP2,ITK,COX7A2L,ARFRP1…	74
NY_IL6+IL1B_VS_IL6+TGFB_(TH17)	UP	0.449629	0.00355973	GIMAP6,LPCAT1,FYN,DYNLT1,POU2F2,PLIN2,STAT5A,IPCEF1,TXNIP,CD247,SH3BP1,IKBKE,CASP3,SELL,WIPF1,GIMAP7,POLK,CD53,CNOT6L,SLAMF7,ERCC5,SLAMF1,TAP2,PIK3IP1,DNAJC15,TMEM43,P2RX7,ARHGEF6,TAX1BP1,SLC25A36,IRF2BP2,GPR183,BATF,SFI1,GHITM,GMFG,PERP,CASP4,SLAMF6,LANCL1,REPIN1,KLF7,MAP3K7,MAPRE2,SH2D3C,MALAT1,PPT1,FIP1L1,FYB,PBX4,ISG20,TOR3A,MKRN1,GLIPR1,PLXNA3,PTGER4,GPX4,RCSD1,LRMP,LBH,MANBA,HCFC2,CD74,AES,…	92
NY_IL6+IL1B+IL23_VS_IL6+TGFB_(TH17)	UP	0.445203	0.00355973	GIMAP6,CXCR4,LPCAT1,DYNLT1,H2AFJ,POU2F2,PLIN2,STAT5A,IPCEF1,TXNIP,CD247,IKBKE,CASP3,SELL,STX7,GIMAP7,CHST12,POLK,CD53,SLAMF7,ERCC5,SLAMF1,TAP2,PIK3IP1,GABARAPL2,YPEL3,TMEM43,ARHGEF6,TAX1BP1,CARHSP1,FBXO4,GPR183,BATF,SFI1,KLHL24,GHITM,GMFG,ISCU,PERP,CASP4,SLAMF6,LANCL1,REPIN1,KLF7,MAPRE2,MALAT1,MRPL14,FYB,PBX4,ISG20,TOR3A,GLIPR1,PTGER4,GPX4,LRMP,LBH,MANBA,HCFC2,PRMT2,CD74,AES,MED13L,ALCAM,PSMB8,TS…	90
NY_IL6+IL1B+TGFB_VS_IL6+TGFB_(TH17)	UP	0.409555	0.423263	GIMAP6,DYNLT1,POU2F2,NAGA,STAT5A,TXNIP,CD247,SEC22B,SELL,GIMAP7,LEMD2,CHST12,POLK,CD53,ATP5C1,ERCC5,SLAMF1,CLDND1,POLR3GL,PIK3IP1,YPEL3,TMEM43,CTSD,STXBP2,SLC25A36,IRF2BP2,SFI1,KLHL24,OPTN,GMFG,PERP,CASP4,LANCL1,TSC22D3,REPIN1,MAP3K7,MALAT1,PPT1,FYB,PBX4,TMEM30A,GLIPR1,HCFC2,PRMT2,TMEM106B,ALCAM,EZH1,HPCAL1,ARHGAP18,NCF1,PBXIP1,SUSD3,NFKBIA	53
NY_IL6+TGFB+TGFBR-INHIBITOR_VS_IL6+TGFB_(TH17)	UP	0.440265	0.00355973	GIMAP6,PLEK,FYN,HMGB1,DYNLT1,GIMAP8,POU2F2,IPCEF1,TXNIP,CD247,SH3BP1,IKBKE,CASP3,SELL,WIPF1,KCNN4,GIMAP7,CD53,SLAMF7,SLAMF1,PTPN6,GIMAP5,PFKP,TAP2,CDC25B,DNAJC15,STK39,MED30,P2RX7,ARHGEF6,PRF1,TAX1BP1,UNG,GPR183,SLA,PERP,LNPEP,CASP4,SLAMF6,ATXN1,REPIN1,KLF7,MAPRE2,MALAT1,PHACTR2,OSBPL8,DENND2D,FYB,ISG20,MKRN1,GLIPR1,PTGER4,KPNB1,LRMP,CBLB,ALCAM,LITAF,GLRX,SVIP,PSMB8,HPCAL1,TNFSF8,NCF1,TDG,GIMAP4,…	121
NY_TH17_15D_STIM_VS_TH17_5D_STIM_STRCT	UP	0.329697	1	HS3ST3B1,SLFN5,KLRG1,VAMP1,DDX60	5
NY_TH17_5D_STIM_VS_TH17_0D_STIM_STRCT	UP	0.4591	0.00355973	ADCY7,GIMAP6,POLG2,GZMK,GLCCI1,IPCEF1,IKBKE,SELL,GIMAP7,BCL9L,TOX,CDC25B,DNAJC15,RASGRP2,P2RX7,CECR5,KLHL24,LMNB1,KLRG1,IRF7,SLAMF6,FRYL,PRRC2B,ATXN1,TSC22D3,SH2D3C,MALAT1,SMCHD1,AKAP13,TRA2A,FYB,LAX1,RCSD1,LRMP,LBH,IQGAP2,EML3,STK38,SPOCK2,TIGIT,GIMAP4,FGD3,SORL1,NLRC5,HRH2,EVI2B,SH2D1A,CD48,KANSL1,PRKD2	50
NY_TH17_5D_VS_TH17_0D_STRCT	UP	0.501956	0.00355973	GIMAP6,GZMK,HS3ST3B1,IPCEF1,SELL,GIMAP7,BCL9L,SLAMF7,TOX,CDC25B,DNAJC15,STK39,RASGRP2,P2RX7,CARHSP1,SLFN5,SUN1,KLRG1,IRF7,SLAMF6,FRYL,ATXN1,TSC22D3,SH2D3C,MALAT1,TRA2A,EOMES,ISG20,GLIPR1,LAX1,RCSD1,LRMP,IQGAP2,OSBPL3,STK38,SPOCK2,TIGIT,GIMAP4,KCNA3,TNFSF10,SORL1,NLRC5,TMC6,DOK2,SYTL3,EVI2B,SH2D1A,CD48,HSH2D,KANSL1,CD40LG,EPSTI1,BTLA,EVI2A	54
NY_STAT3_KO_VS_WT_(TH17)	UP	0.361661	0.0106792	ADCY7,PIP4K2A,HTRA2,TBC1D4,LPCAT1,DYNLT1,YARS2,GZMK,HDAC7,PACSIN2,GCH1,PARP8,POU2F2,ORMDL1,CHCHD7,CARS,IPCEF1,CD247,IKBKE,CASP3,WIPF1,REEP5,CNOT6L,TOPBP1,BZW2,PTPN6,MTF2,TAP2,TOX,FIGNL1,DNAJC15,HMGB2,OGFR,STK39,ASF1A,RASGRP2,EGR1,CCR7,MED30,CDCA7,PEX3,P2RX7,HMGN2,POLE,MCM7,NUP160,UNG,FBXO4,GPN1,TACC3,SLA,RBMX,H2AFZ,PERP,IRF7,SLC7A1,L3MBTL3,ZFP36L1,TMEM38B,MAP3K7,MAPRE2,SH2D3C,PA2G4,FIP1L1,TTLL3,I…	139
NY_STAT5_KO_VS_WT_(TH17)	UP	0.359922	1	PLEK,TBC1D4,IPCEF1,TOX,ID2,RORA,GPR183,MYD88,BATF,HEXIM1,SLA,RBMX,TRPS1,LMNB1,PERP,CASP4,IL7R,GLIPR1,CBLB,OSBPL3,GCNT1,TDG,KCNA3,FGD3,TNFSF10,LRRC8D,NFKBIA	27
NY_RORC_KO_VS_WT_(TH17)	UP	0.447911	1	GPR171,TXNIP,MAF,ZFP36L2,SELL,CELF2,UBE4A,SLAMF6,GALNT2,MAPRE2,PRPF8,AKAP13,TGFBR3,GLIPR1,PTGER4,GLRX,IKZF1,UBE2L6,TRIM35,NCF1,LRRC8D,NNT	22
NY_HIF1A	UP	0.37214	1	CIRBP,IDH1,EIF1AD,PACSIN2,RBM39,GCH1,CARS,ALDH18A1,FIGNL1,CHUK,CDK5RAP2,TACC3,SLC7A1,LRRC40,ATAD2,GLIPR1,IFRD1,TMED5,BTBD10,SGOL2,SLC43A3,LACTB,NNT,NLRC5,KRAS,PSAT1,RRM2,GSPT1,SMC2,ITGB3BP,NOL11,PSPC1,YTHDC2,ANKRD11,PPIH,RAP1B	36
NY_CD4-D30-ACUTE_VS_CD4-D30-CHRONIC_STRCT	UP	0.389548	1	DNAJC15,RNASEH2C,GPR183,IQGAP2,PDE3B,RPSA	6
NY_CD4-D30-ACUTE_VS_CD4-NAIVE_STRCT	UP	0.417863	0.393689	ZDHHC2,RGS1,CXCR4,PLEK,SRGN,GIMAP7,SLAMF7,TOX,STK39,RORA,CTLA4,BATF,TTC39B,GHITM,SLA,TRPS1,PRR13,H2AFZ,CASP4,ATXN1,COX4I1,MAPRE2,IMPACT,IFRD1,GPX4,OSBPL3,ALCAM,ARPC3,TSPAN3,TIGIT,TNFSF8,OAZ1,SLC4A7,NFKBIA,S100A11,SYTL3,CST7,CD40LG,CD4,TNFRSF4,CCR5,CALM3,RPL29,LAPTM5,TNFAIP3,RPSA	46
NY_CD4-D30-CHRONIC_VS_CD4-NAIVE_STRCT	UP	0.495395	0.00355973	ZDHHC2,RGS1,CXCR4,PLEK,SRGN,POLG2,GZMK,GCH1,MAF,CASP3,GIMAP7,SLAMF7,TOX,STK39,ID2,RORA,CTLA4,BATF,TTC39B,GZMA,SLA,TRPS1,PRR13,H2AFZ,CASP4,SLAMF6,ATXN1,PHACTR2,EOMES,IMPACT,ISG20,IFRD1,OSBPL3,ALCAM,PTPN13,TIGIT,ARHGAP18,TNFSF8,ETV6,SLC4A7,NFKBIA,DECR1,S100A11,GNAQ,SYTL3,CST7,SH2D1A,RNF19A,SLC5A3,RAB39B,TNFRSF4,CCR5,TNFAIP3,IFI44	54
NY_CD4-D8-ACUTE_VS_CD4-D30-ACUTE_STRCT	UP	0.339897	1	DNAJC13,GZMA,ALCAM	3
NY_CD4-D8-CHRONIC_VS_CD4-D30-CHRONIC_STRCT	UP	0.300337	1	FIGNL1,DNAJC15,PPWD1,TACC3,RRM2,SMC2,CENPF,PDE3B	8
NY_CD4-NAIVE_VS_CD4-D8-ACUTE_STRCT	UP	0.295005	1	SELL,IL7R,ZDHHC17,PDK1,MYC,IL6ST,TBRG4,STRBP	8
NY_CD8-D30-ACUTE_VS_CD8-D30-CHRONIC_STRCT	UP	0.397623	1	PTPN6,DNAJC15,GPR183,KLRG1,COX4I1,IL7R,CDC37,OAZ1,RPS19,SLCO3A1,SSH2,RPL29,RPSA,RPL18,PARK7,ARF1,ANXA1,RPL10,TESPA1,RPLP0,RPS10,PPP1CA,S1PR1,SEPW1,LSM7,RPLP1,CPNE3,CCR2,EMB,RPS14	30
NY_CD8-D30-ACUTE_VS_CD8-NAIVE_STRCT	UP	0.47407	0.00711947	ZDHHC2,RGS1,PLEK,GZMK,GIMAP7,SLAMF7,SLAMF1,STK39,GABARAPL2,ID2,RORA,CTLA4,PRF1,CARHSP1,GPR183,BATF,TTC39B,PRDM1,GZMA,TRPS1,KLRG1,CASP4,ATXN1,SAMD3,MAPRE2,IFRD1,OSBPL3,ALCAM,TIGIT,ARHGAP18,SLC4A7,NFKBIA,SYTL3,CST7	34
NY_CD8-D30-CHRONIC_VS_CD8-NAIVE_STRCT	UP	0.489393	0.00355973	ZDHHC2,RGS1,PLEK,GZMK,GCH1,CASP3,GIMAP7,REEP5,SLAMF7,TOX,HMGB2,STK39,PPWD1,GABARAPL2,RORA,CTLA4,PRF1,CARHSP1,BATF,TTC39B,PRDM1,GZMA,TRPS1,LMNB1,KLRG1,CASP4,ATXN1,SAMD3,EOMES,IMPACT,PTGER4,IFRD1,OSBPL3,ALCAM,LITAF,SGOL2,PPP1R2,PTPN13,TIGIT,SLC4A7,NFKBIA	41
NY_CD8-D8-ACUTE_VS_CD8-D30-ACUTE_STRCT	UP	0.544085	1	GZMK,FIGNL1,PPWD1,KPNA2,TACC3,LMNB1,SGOL2,SLC43A3,ASPM,NLRC5,RRM2,SMC2,CENPF	13
NY_CD8-D8-CHRONIC_VS_CD8-D30-CHRONIC_STRCT	UP	0.335574	1	DNAJC13,COPS5,PTPN6,FIGNL1,PPWD1,KPNA2,KLRG1,COX4I1,PA2G4,CDC123,SAP30BP,SGOL2,OAZ1,RPN1,SSR2,CAP1,RRM2,SMC2,CBX3,CENPF,PRELID1,RPL29,SNRPD2,RPSA,ESYT1,PARK7,MTCH1,ARF1,ANXA1,PDIA6	30
NY_CD8-NAIVE_VS_CD8-D8-ACUTE_STRCT	UP	0.334077	1	CXCR4,MYCBP2,PARP8,SELL,ZEB1,TOX,PIK3IP1,CCR7,SLFN5,SLAMF6,GNL3,IL7R,ZDHHC17,DDX60,TNFSF8,AKT3,LEF1,TRIB2,PDK1,RGS10,DGKA,SSH2,USP53,AKAP9,MYC,RASSF2,IL6ST,EVL,MPP5,TBRG4,STRBP,ST6GAL1,RASA2,TESPA1,IFNGR2	35
NY_EGR2	UP	0.394744	0.135728	ARHGAP27,TRPC4AP,ARHGEF1,RGS14,IPCEF1,SH3BP1,SELL,KCNN4,ZAP70,MYL12B,PTPN6,DBNL,PIK3IP1,CDC25B,RASGRP2,YPEL3,CCR7,RNF123,ARHGEF6,NCAPH2,ADRBK1,H2AFZ,TWF2,PPP6R2,LCK,TSC22D3,SH2D3C,SEC24C,COPS3,MGST3,SKAP1,FYB,MKRN1,LAX1,RCSD1,LRMP,TRAF7,UBA7,SOD1,PSMB8,CD3D,SUSD3,SORL1,TAP1,TMC6,IDH3G,CPSF3L,NDUFB5,RPA1,LIMD2,CD48,CSRP1,TBC1D10C,VRK3,ARHGAP9,EIF3H,RGS10,DGKA,SUN2,RBMS1,EDEM2,GOSR2,RASSF2,DDB2,COX…	110
NY_ETV6	UP	0.406118	0.35622	ARHGAP27,SH3BP1,UNC50,SELL,KCNN4,CD53,MGEA5,BTG1,PIK3IP1,CDC25B,LEPROTL1,RASGRP2,YPEL3,VPS28,CCR7,HMGN2,ARHGEF6,COX6A1,GMFG,H2AFZ,SLAMF6,RPL17,TSC22D3,IL7R,SKAP1,AKAP13,FYB,PDCD6,GPX4,LONP2,RPL38,GLRX,RPS27,UBA7,TOMM7,PSMB8,RPS29,CD3D,ATP5L,RPL23,SUSD3,TMSB4X,DCAF8,UBE2Q2,RPL37A,MDH1,CUTA,MRPS5,RPL36,PHIP,TBC1D10C,RNF181,DGKA,SSH2,SUN2,SNRPD2,PHF20L1,GTF2A2,TBCA,SLC44A2,CCNL1,MRPL33,COX7A2L,MRPL4…	78
NY_FAS	UP	0.413698	1	ARHGAP27,ARHGEF1,RGS14,SH3BP1,SELL,ATP5C1,CDC25B,FIGNL1,ARHGEF6,NCAPH2,ADRBK1,H2AFZ,SH2D3C,SEC24C,COPS3,FYB,LAX1,EIF4E3,PFDN5,UBA7,CD3D,SUSD3,TMSB4X,SORL1,IDH3G,NDUFB5,RPA1,CSRP1,TBC1D10C,ARHGAP9,DGKA,SUN2,TMEM14C,RASSF2,EVL,CCNG2,CORO1A,ZBP1,CCDC69,ATP2A3,CD52,MAF1,FLNA,CCS,KLF2,HMHA1,CNDP2,PSME1	48
NY_IKZF4	UP	0.382176	1	SAT1,PLIN2,COPS5,GABARAPL2,GHITM,ISCU,SUPT4H1,VPS29,COPS3,TXNL4B,MKRN1,IFRD1,PFDN5,CRYZL1,SOD1,ARPC3,PSMB7,HAGH,MEA1,HERPUD2,IDH3G,NDUFB5,DCAF13,ALG5,ATP6V0B,TMEM14C,TMEM9B,TGDS,GTF2A2,GOSR2,MRPL22,NT5C,ERGIC3,SNRPE,POP5,PDCD1	36
NY_IRF8	UP	0.392261	0.150373	ARHGAP27,UBE2E3,MRPS9,H2AFJ,NAGA,MRPS36,RPS27L,SH3BP1,UNC50,SELL,KCNN4,CD53,BTG1,CDC25B,LEPROTL1,RASGRP2,YPEL3,VPS28,ARPC5,PAIP2,HMGN2,ARHGEF6,GMFG,H2AFZ,SLAMF6,SUPT4H1,ARF5,TSC22D3,ANKHD1,CCNH,SKAP1,FYB,PDCD6,TNFRSF14,GPX4,RCSD1,RPL38,GLRX,RPS27,UBA7,TOMM7,PSMB8,NHLRC3,RPS29,CD3D,ATP5L,TLK1,SIGIRR,RPL23,TMSB4X,APEH,MEA1,MRPS23,RPL37A,PIGH,CUTA,CD48,MRPS5,RPL36,PHIP,CBX3,FUNDC2,DGKA,SUN2,TMEM9B,P…	95
NY_MINA	UP	0.365435	1	SEC24A,TRPC4AP,ARHGEF1,GLCCI1,SH3BP1,SELL,CHCHD3,MYL12B,TAP2,MBTPS1,RASGRP2,YPEL3,CCR7,HMGN2,POLE,MCM7,RBM5,PPP2R5C,ADRBK1,H2AFZ,RPS6,SLAMF6,POLD3,POC1B,DOCK8,ATP5A1,ETS1,SEC24C,SKAP1,AKAP13,FYB,PDCD6,ZFAND2B,TMEM30A,TNFRSF14,PDCD4,TMED5,LRMP,EIF4E3,OSGEP,BPTF,PSMB8,ATP5L,TNFRSF25,EIF4B,SUSD3,ASPM,B4GALT3,CSNK1G2,TBL1XR1,BCL11B,UBE2Q2,TAP1,RERE,LIMD2,ABCA2,PRKD2,RGS10,CENPF,DGKA,SSH2,DNMT1,SUN2,T…	102
NY_POU2AF1	UP	0.453504	0.610723	RGS14,IPCEF1,TXNIP,SH3BP1,ARRB2,BCL9L,PIK3IP1,RASGRP2,YPEL3,PRF1,TWF2,IL7R,FYB,TNFRSF14,GLIPR1,RCSD1,PSMB8,GIMAP4,TMSB4X,SIPA1L1,TAP1,PDLIM2,TRIB2,HSH2D,PRKD2,SUN2,TGFBR2,LAPTM5,RBMS1,EVL,TRIM14,RNASEL,LDLRAP1,ZBP1,ST6GAL1,TNFAIP8L2,CD27,FAM65B,ITGA6,BIN1,ATP2A3,TXK,KLF2,PRKCH	44
NY_PROCR	UP	0.375637	1	SEC24A,SH3BP1,DTNB,ZDHHC21,SFI1,TWF2	6
NY_SMARCA4	UP	0.397929	0.00711947	ARHGAP27,RGS1,VPS26B,RBM39,EPS15L1,NAGA,CARS,CDK5RAP3,IPCEF1,SEC16A,UNC50,SELL,RASSF1,CD53,HBP1,MGEA5,BTG1,CDC25B,RNASEH2C,VPS28,ZDHHC21,LETMD1,UBE4A,CCR7,PAIP2,FZR1,SLC25A36,TBCC,CXXC1,GMCL1,OPTN,GHITM,GZMA,USP5,FBXO11,BNIP3,CLCN6,CCNH,AKAP13,METTL9,UXT,SNX13,MKRN1,HNRNPH3,IFRD1,GPX4,FAM134C,ACAD8,LRRC8C,CBLB,GGNBP2,AES,GLRX,ATG9A,DPF2,NHLRC3,NME3,PBXIP1,CRKL,RPL23,UBE2A,ALDOA,B4GALT3,DCAF8,UBE2…	107
NY_SP4	UP	0.303771	1	RELL2,HTRA2,SRGN,NPEPPS,HDAC7,EDF1,TELO2,CARS,LUC7L,UCHL3,TBL3,RORA,GPN1,GALT,PSMD11,CALM2,FAM136A,TMEM38B,DDRGK1,HK1,GUK1,MAGED2,TAF12,NINJ1,ZNHIT1,DDX56,SDR39U1,POLR3E,SERINC5,ALDOA,PGAM1,RPN1,PGD,SMUG1,DCAF13,IDH3B,INO80E,NDUFB11,CFDP1,ZNHIT6,SLC35B2,SNRPD2,OCIAD1,MRPL22,NAT9,WDR77,RPUSD4,MRPL42,TMEM39B,ELL2,GPATCH4,CCT8,GALNT7,PRMT1,LPXN,NFAT5,KLHDC4	57
NY_TSC22D3	UP	0.307373	1	PLEK,NECAP1,SHOC2,NOP56,PIGQ,POLK,STK39,JMY,UNG,FBXL15,AGFG1,KLHL7,BNIP3,FAM136A,TSC22D3,POGK,SLC17A5,TAF11,AIMP1,PLXNA3,OSBPL3,CAST,PUF60,GTF3C3,POLR3E,VCP,PEX19,TAF6,TBC1D23,KCNA3,MRPS21,MEA1,PGD,SUCLG2,ZRANB1,SNX14,GSS,CHIC2,CST7,MBD6,CPSF6,MRPS5,SMC2	43
NY_ZEB1	UP	0.383903	0.412924	ARHGAP27,CXCR4,SEC24A,FBXO22,UNC50,USP39,ELOVL1,TMEM183A,MPG,RNASEH2C,YPEL3,VPS28,MRPL46,CCR7,PAIP2,ARHGEF6,RBM5,PQBP1,FBXL15,SFI1,PRR13,ARHGAP17,ZDHHC6,LMAN1,ANKHD1,CCNH,GPX4,COPS4,GRAMD1A,NDUFB4,TOMM7,RPS29,CD3D,UBE2D1,FLOT2,RPL23,TBL1XR1,UBE2Q2,FAM76B,RPL37A,CPSF3L,MDH1,CUTA,DOK2,MRPS5,RPL36,CMC1,RPS6KB2,RNF19A,RAE1,CNST,TMEM9B,SCAND1,PCMT1,SNRPD2,HIGD2A,CHFR,RAD23A,DERL2,CCNL1,MRPL33,COX7A2L,…	70
NY_BATF_KO_VS_WT_IN_T_CELLS	UP	0.390754	0.00711947	TBC1D4,FYN,TOMM20,SSBP1,FBXO22,RBM39,PUS7L,TRNT1,HNRNPH1,IPCEF1,ANKRD10,CAT,CD53,RNPC3,UBE2D2,CDC73,BTG1,STT3A,MTF2,CHUK,HMGB2,MORF4L1,ZDHHC21,CCR7,DCK,KRR1,RAD21,KPNA2,HMGN2,ZFP62,NUP160,UNG,PRDM1,SUMO2,H2AFZ,PERP,IRF7,RPS6,POLD3,FBXO11,H3F3A,DHX15,ZFP36L1,HNRNPA2B1,TMEM38B,MAP2K4,PA2G4,SMCHD1,TFAM,PRPF4B,TRA2A,EOMES,GLIPR1,LAX1,UBA2,TAF1D,TMED5,ABI1,TARDBP,CD74,SMARCA5,GCNT1,SNRNP40,TLK1,FUT8,L…	121
NY_MEMORY	UP	0.409539	1	GPR171,RAP2C,QPRT,YBX1,ZC3H7A,REEP5,SLAMF7,SLAMF1,DNAJC15,METTL3,MED30,RORA,PRF1,HEXIM1,ARF6,SUMO2,KLRG1,OSBPL3,ALCAM,TMSB4X,S100A11,ZRANB1,GSS,SYTL3,FTH1,CD48,TMSB10,FAM49A,CCR5,JAK1	30
NY_PATHO-LARGE	UP	0.46653	1	SELL,GPR183,CASP4,SUPT3H,IL7R,GLIPR1,LRMP,GLRX,TNFSF8,CST7,TRIB2,HSH2D,EPSTI1	13
NY_TH0_NACL_VS_TH0	UP	0.375222	1	GIMAP6,PIP4K2A,IDH1,DYNLT1,SAT1,ORMDL1,CHCHD7,GIMAP7,REEP5,HBP1,TIAL1,BTG1,DNAJC15,GABARAPL2,RTN4,YPEL3,CCR7,PRF1,NCAPH2,KLHL24,GHITM,SLA,CUEDC2,MVD,SUPT4H1,LANCL1,TMEM38B,MAP3K7,MALAT1,PPT1,MGST3,TAF1D,EIF4E3,UBE2B,PFDN5,NINJ1,ALCAM,LITAF,CAST	39
NY_SGK1_KO_VS_WT_(TH17_+_IL23)	UP	0.310309	1	NOP56,RRAGA,CASP3,DCTD,SLAMF7,DNAJC15,ANKRD49,CDCA7,PSMD7,NCBP2,PRF1,MCM7,UNG,GZMA,RDX,GNL3,REPIN1,MAPRE2,PA2G4,TRA2A,TAF1D,TARDBP,RAN,DDX56,DDX18,TNFSF8,TNFSF10,SLC4A7,NNT,PGD,SH2D1A,RAD50,MCM3,CD48,RRM2,TUBA4A,GSPT1,SMC2,CDK5RAP1,PTCD3,NSUN2,BTLA,MYC,GART,LYAR,WDR77,NKG7,MTCH2,BAG2,HEATR1,GPATCH4,NDUFA4,AHSA1,MLLT3,PRMT1,RPIA	56
NY_SGK1_KO_VS_WT_(TH0)	UP	0.35866	1	BATF,GNL3,MAPRE2,NNT,RAD50,BTLA,MYC	7
NY_TGFB+IL6+NACL_VS_TGFB+IL6_(TH17)	UP	0.395741	0.0595482	ADCY7,GPR171,GIMAP6,PLEK,IDH1,NPEPPS,ARGLU1,ORMDL1,ANKRD10,CASP3,RPL12,REEP5,BZW1,TIAL1,BTG1,MTF2,DNAJC15,GABARAPL2,ID2,MRPL46,PEX3,AMMECR1,THRAP3,PRF1,NCAPH2,FBXL15,NEDD1,HEXIM1,OGT,TTC39B,SLA,RBM25,TES,SLAMF6,RFFL,TUBA1A,ATXN1,TMEM38B,ZNHIT3,MAP3K7,MALAT1,PPT1,CCNH,TAF1D,NINJ1,TMEM106B,ALCAM,PPP1R2,PEX19,TDG,SLC7A6,HAGH,COX19,ARMC8,NQO2,NUP93,RRM2,ATP6V1C1,SRRT,FUNDC2,TCEB1,PTP4A2,ATP6V0B,SLCO3…	99
NY_CD4_EXAUSTED_VS_NAIVE	UP	0.435194	0.0106792	ZDHHC2,RGS1,CXCR4,PLEK,SRGN,POLG2,GZMK,GCH1,MAF,CASP3,SLAMF7,TOX,STK39,ID2,RORA,CTLA4,BATF,PRDM1,GZMA,SLA,TRPS1,LMNB1,H2AFZ,CASP4,SLAMF6,MAPRE2,EOMES,IMPACT,ISG20,IFRD1,ALCAM,LITAF,PNPLA8,TSPAN3,PTPN13,TIGIT,ARHGAP18,TNFSF8,ETV6,SLC4A7,NFKBIA,DECR1,S100A11,OXSR1,GNAQ,SYTL3,CST7,SH2D1A,SLC25A24,RNF19A,SLC5A3,RAB39B,TNFRSF4,CCR5,TNFAIP3,IFI44	56
NY_CD4_MEMORY_VS_NAIVE	UP	0.472851	0.00355973	ZDHHC2,RGS1,CXCR4,PLEK,SRGN,GZMK,GCH1,CASP3,SLAMF7,TOX,STK39,ID2,RORA,CTLA4,CARHSP1,BATF,GZMA,SLA,TRPS1,LMNB1,H2AFZ,KLRG1,CASP4,MAPRE2,IMPACT,IFRD1,ALCAM,LITAF,GLRX,ARPC3,TSPAN3,PTPN13,TIGIT,TNFSF8,ETV6,SLC4A7,NFKBIA,S100A11,SYTL3,CST7,SLC25A24	41
NY_CD8_EXAUSTED	UP	0.473485	0.00355973	ZDHHC2,RGS1,PLEK,GZMK,GCH1,CASP3,CHST12,SLAMF7,TOX,FIGNL1,HMGB2,STK39,ID2,RORA,CTLA4,PRF1,CARHSP1,BATF,TACC3,PRDM1,GZMA,TRPS1,LMNB1,PERP,KLRG1,IRF7,CASP4,VPS29,MAPRE2,MYCBP,EOMES,IMPACT,ISG20,LAX1,PTGER4,IFRD1,ALCAM,LITAF,SGOL2,PTPN13,TIGIT,ARHGAP18,ASPM,SLC4A7,NFKBIA,SYTL3,SH2D1A,SLC25A24	48
NY_CD8_MEMORY	UP	0.497196	0.00711947	ZDHHC2,RGS1,PLEK,GZMK,GCH1,CASP3,SLAMF7,SLAMF1,STK39,ID2,RORA,CTLA4,PRF1,CARHSP1,BATF,PRDM1,GZMA,TRPS1,KLRG1,CASP4,VPS29,MAPRE2,MYCBP,PTGER4,IFRD1,ALCAM,LITAF,PTPN13,TIGIT,ARHGAP18,SLC4A7,NFKBIA,SYTL3,CST7,SLC25A24	35
NY_TBX21-1B623	UP	0.241671	1	TNFSF8,NNT,ELL2,ALDOC,FNDC3A,NCOA3,PIK3CG,KIF5B,PLCXD1,GATA3	10
WAGNER_WT_TFH_vs_WT_TFR	DN	0.331166	1	GLCCI1,GIMAP7,CTLA4,REC8,PRDM1,ZFP36L1,SNX13,UBE2L6,ADCK3,CST7	10
NY_T16_PCA	DN	0.481044	1	PLEK,SRGN,CTLA4,ATXN1	4
NY_COVAR_MAT_ROWS	DN	0.211415	1	TACC3,CEP57,SUSD3,PQLC3,STAG1,RNF181,NGDN,SPSB3,MED21	9
NY_CD8-P14-MEMORY-CELLS-1_VS_CD8-P14-DAY-4.5-POST-INFECTION-KLRG-1-HI-SORTED-CELLS-1_STRCT	DN	0.324489	0.00355973	SLAIN2,ZDHHC2,HTRA2,FAR1,UBE2E3,PLEK,MEX3C,LPCAT1,CBLL1,POLG2,UPF3B,PACSIN2,PUS7L,NDFIP1,PIGQ,CPNE1,PLIN2,ATP6V1G1,MAF,RRAGA,GCC2,SMC6,UNC50,ANKRD10,CASP3,USP39,EPS15,SEC22B,EDEM3,ELOVL1,CAT,ODF2,RARS,TMEM183A,CUL4A,DNAJB11,HIPK3,BZW1,TOPBP1,RNPC3,MTX2,COPS5,FBXO3,UBE2D2,SLC6A6,CDC73,CLDND1,STT3A,MTF2,UFSP2,UGP2,DDX17,RFC1,CDC25B,FIGNL1,CHUK,HMGB2,STK39,ASF1A,RASGRP2,GLRX3,UTP6,ZDHHC21,SUCLA2,CAP…	313
NY_CD8-P14-NAIVE-CELLS-1_VS_CD8-P14-MEMORY-CELLS-1_STRCT	DN	0.424353	0.00355973	U2AF1,RGS1,GIMAP6,PLEK,KDM6B,HMGB1,DYNLT1,ARHGEF1,MRPL20,GZMK,EDF1,ATP6V1G1,TXNIP,CD247,ARRB2,CD99,ZFP36L2,HDDC2,GIMAP7,SLAMF7,BZW2,PFKP,SPAG7,DNAJC15,HMGB2,OGFR,GABARAPL2,RASGRP2,ID2,VPS28,RABAC1,RPS7,PRF1,CCND3,TTC39B,SLA,GMFG,CALM2,KLRG1,WDR1,LCK,RPL17,ATXN1,TSC22D3,POGK,MAPRE2,SH2D3C,MALAT1,RPL37,PFDN5,TAF12,AES,OSBPL3,GLRX,RPS27,IKZF1,ARPC3,ATP5L,HADHA,RPL11,CDC42,RPL7,UBE2N,EIF3K,S100A11,RP…	85
NY_AHR_KO_VS_WT_IN_DENDRITIC_CELLS	DN	0.172004	1	SLAMF7,ARL6IP5,NCF1,FAM107B,ANP32A,STK24,MPP6,RUNX2	8
NY_HALOFUGINONE__(TGFB1_+_IL6)	DN	0.339538	1	ADCY7,ZBTB4,PIP4K2A,HTRA2,LPCAT1,DYNLT1,CIB1,HDAC7,FBXO22,CSNK2B,STAT5A,MRPS36,MAF,RPS27L,GCC2,ARRB2,IKBKE,KCNN4,CAT,TUFM,POLK,DNAJB11,BZW1,TOPBP1,CHCHD3,MTX2,BZW2,ERCC5,NIT2,TIAL1,RFC1,BMP2K,PPWD1,RNASEH2C,ID2,GLRX3,TECR,RABAC1,CCR7,POP4,DCK,AGA,DPP7,MSL1,CCND3,CSK,AHSA2,PITPNM1,TWF2,SLAMF6,TUBA1A,GPX1,L3MBTL3,ESD,MAPRE2,GPD1L,CLN3,GLIPR1,TAF1D,LRMP,CTSA,LCMT1,KLHL9,PRMT2,AES,PDIA4,MAT2B,ZNHIT1,…	140
NY_IL6+IL1B_VS_IL6+TGFB_(TH17)	DN	0.369318	1	U2AF1,RGS1,PICALM,KDM6B,TBC1D4,HMGB1,TOMM20,FBXO22,HS3ST3B1,PAQR8,MAF,CDC73,CLDND1,BTG1,BMP2K,ID2,EGR1,JMY,POLG,HMGN2,RORA,RNASEH2B,TTC39B,TRPS1,LMNB1,HNRNPA2B1,CREBBP,AKAP13,TMEM30A,LONP2,SPIN1,LRRC8C,GCNT1,LARP4,UBE2Q2,KRAS,PRDX1,STAG1,GLS,CPSF6,TOB2,CAMK4,ILF3,APLP2,HSD17B12,H3F3B,SSH2,PRDX6,RASA1,RAP1B,MYC,IL6ST,NCOR1,SOCS3,MYH9	55
NY_IL6+IL1B+IL23_VS_IL6+TGFB_(TH17)	DN	0.409956	0.00355973	RGS1,PICALM,KDM6B,TBC1D4,SEC24A,HMGB1,FBXO22,TRNT1,PAQR8,HNRNPH1,MAF,RNPC3,TIAL1,CLDND1,BTG1,UCHL3,CHUK,BMP2K,HMGB2,EGR1,JMY,POLG,HMGN2,RNASEH2B,PRPF40A,TTC39B,TRPS1,LMNB1,H2AFZ,ZFP36L1,RDX,HNRNPA2B1,ETS1,PA2G4,AKAP13,PRPF4B,TRA2A,TMEM30A,UBA2,KPNB1,TMED5,LONP2,SPIN1,RAN,GCNT1,SNRNP40,ATF4,LARP4,UBE2Q2,KRAS,PRDX1,HNRNPA3,PGD,STAG1,THOC1,CPSF6,RBM26,TOB2,PDK1,APLP2,HSD17B12,BTF3,BCAS2,H3F3B,DDX5,E…	70
NY_IL6+IL1B+TGFB_VS_IL6+TGFB_(TH17)	DN	0.435278	0.0106792	U2AF1,SF3A2,PLEK,TBC1D4,HMGB1,TOMM20,MRPL20,FBXO22,NOP56,TRNT1,SET,HNRNPH1,EIF3J,CDC73,UCHL3,FIGNL1,ANKRD49,HMGB2,GLRX3,EGR1,DCK,RAD21,PSMD7,HMGN2,TTC39B,TRPS1,LMNB1,PSMD11,H2AFZ,DEK,HNRNPA2B1,PA2G4,PRPF4B,TRA2A,UBA2,KPNB1,TMED5,TARDBP,RAN,SNRNP40,ATF4,LARP4,KRAS,PRDX1,HNRNPA3,PGD,PSAT1,CAP1,THOC1,NQO2,NUP93,RRM2,CPSF6,SMC2,APLP2,HSD17B12,BTF3,BCAS2,DDX5,YWHAB,JAK1	61
NY_IL6+TGFB+TGFBR-INHIBITOR_VS_IL6+TGFB_(TH17)	DN	0.244099	1	RGS1,KDM6B,TBC1D4,PPM1A,PAQR8,MAF,CLDND1,ZEB1,JMY,POLG,RORA,WDR47,TTC39B,TRPS1,TES,RDX,TMEM38B,IL7R,MGST3,AKAP13,TMEM30A,MAGED2,LONP2,SPIN1,HCFC2,NINJ1,GRAMD1A,SLC43A3,GCNT1,TNFRSF25,UBE2A,UBE2Q2,NIF3L1,AKT3,FTH1,GNG2,CAMK4,ILF3,NDUFB11,APLP2,SSH2,TMEM14C,PRDX6,EDEM2,RAP1B,SPSB3,SCOC,SKI,BRWD1,IL6ST,MXD1	51
NY_TH17_15D_STIM_VS_TH17_5D_STIM_STRCT	DN	0.578307	1	GZMK,OPTN,TIGIT,NCF1	4
NY_TH17_15D_VS_TH17_5D_STRCT	DN	0.773836	0.876254	RGS1,GZMK,PRR5,CTLA4,TIGIT,SYTL3	6
NY_TH17_5D_STIM_VS_TH17_0D_STIM_STRCT	DN	0.227975	1	IDH1,CREG1,HSF2,HAX1,PACSIN2,PUS7L,PAQR8,PLIN2,STX7,DCTD,GALC,ANKRD49,NAA25,GPR183,LONP1,PERP,MVD,BNIP3,CTNND1,FAM136A,SNAP23,TMEM38B,CLCN6,LMAN1,AGL,COPS7A,CD74,ALCAM,ZNHIT1,UPRT,GCNT1,TDG,CXCL16,UBE2Q2,DECR1,PSAT1	36
NY_TH17_5D_VS_TH17_0D_STRCT	DN	0.200106	1	IDH1,CREG1,HSF2,PAQR8,PLIN2,STX7,GALC,GPR183,BNIP3,CTNND1,AGL,MAGED2,NINJ1,CD74,GCNT1,ETV6,NCF1,CXCL16,UBE2Q2,PGAM1,DECR1	21
NY_STAT3_KO_VS_WT_(TH17)	DN	0.326443	0.290144	ARHGAP27,GPR171,ZBTB4,PICALM,GIMAP6,CXCR4,PLEK,IDH1,SHOC2,SEC24A,ARAP1,ABTB1,FBXO22,GLCCI1,CREBZF,PPM1A,PAQR8,PLIN2,TEX261,NEAT1,MAF,TAOK3,EDEM3,SELL,STX7,RASSF1,CD53,IP6K2,BIRC3,MGEA5,NIT2,STIM1,CLDND1,GALC,ZEB1,PIK3IP1,BMP2K,ATXN2,SLK,RTN4,ID2,YPEL3,RABAC1,JMY,RAD21,POLG,RORA,CTLA4,RSRC2,PGS1,RBM5,DPP7,DAAM1,GPR183,ARHGEF7,MYD88,BATF,MSL1,OGT,TTC39B,NAPA,ZFP90,TRPS1,GMFG,CALM2,TMX4,SLAMF6,ZDHHC…	153
NY_STAT5_KO_VS_WT_(TH17)	DN	0.423688	0.399086	RGS1,GIMAP6,KDM6B,SEC24A,TRPC4AP,STAT5A,SELL,GIMAP7,SLAMF1,POLR3GL,SUPT16H,PIK3IP1,BMP2K,STK39,EGR1,CCR7,CBX7,SFI1,CD2,GMFG,AGPAT3,RFFL,BNIP3,STK25,ETS1,PPT1,TGFBR3,TMEM30A,IQCB1,MAGED2,LONP2,EIF4E3,LAMP1,ALCAM,ATP11B,ARHGAP18,NCF1,UBE2Q2,KRAS,AKAP7	40
NY_RORC_KO_VS_WT_(TH17)	DN	0.244151	1	LYSMD2,POLR3GL,CDC25B,GPR183,TACC3,SGOL2,TNFRSF25,TDG,ASPM,MRPS5,SMC2,CENPF,RPL27A,CYB5R1,RPL10,RPS27A,EXOSC9,TXK,RPL21,RPRD2,TMEM69,RPL39,TGIF1,RPL5	24
NY_HIF1A	DN	0.334688	1	KDM5B,KDM6B,NPEPPS,NARF,HS3ST3B1,STAT5A,KDM2A,HDDC2,CLK1,OSGEPL1,RASSF1,SLAMF7,PFKP,UFSP2,STK39,JMY,RORA,SLC25A36,RBM5,GPR183,LONP1,OGT,BNIP3,ZFP36L1,HK1,TGFBR3,PIM3,PGK1,ALDOA,SIPA1L1,PGAM1,PGD,SLC30A9,PDK1,TPI1,RNF19A,HTT,PRELID1,ACAP1,PFKL,HELB,CSNK1D,SOCS3,TCF25,EVL	45
NY_CD4-D30-ACUTE_VS_CD4-D30-CHRONIC_STRCT	DN	0.460748	1	TRPS1,SLFN5,CASP4,DDX60,TNFRSF4,IFI44,EIF2AK2,PLXDC2,ARAP2,SAMD9L,IKZF2,HERC6	12
NY_CD4-D30-ACUTE_VS_CD4-NAIVE_STRCT	DN	0.375972	1	SMC6,SELL,PIK3IP1,PPP2R5C,PDK1,RNF146,AKAP9,PHF20L1,MYC,STRBP,IFNGR2,SAMD9L,FAM78A,UGCG,IFIT2,ITM2A	16
NY_CD4-D30-CHRONIC_VS_CD4-NAIVE_STRCT	DN	0.36499	1	TXNIP,SELL,PIK3IP1,CCR7,IQGAP2,LEF1,PDK1,PDE3B,MYC,TMEM71,PRKD3,IFNGR2,TXK,TGFBR1,FAM78A,UGCG	16
NY_CD4-NAIVE_VS_CD4-D8-ACUTE_STRCT	DN	0.47589	0.00355973	ZDHHC2,RGS1,PLEK,GZMK,GCH1,CASP3,SLAMF7,PFKP,FIGNL1,DNAJC15,STK39,PPWD1,ID2,P2RX7,KPNA2,RORA,CTLA4,BATF,TTC39B,TACC3,GZMA,SLA,TRPS1,LMNB1,PRR13,H2AFZ,KLRG1,CASP4,SLAMF6,ATXN1,LMAN1,MAPRE2,LRMP,M6PR,OSBPL3,ALCAM,GLRX,SGOL2,ARPC3,PTPN13,TIGIT,PGK1,TNFSF8,ETV6,ASPM,SLC4A7,UBE2N,DECR1,S100A11,SYTL3,CST7,RRM2,GNG2,SMC2,TPI1,CENPF,EPSTI1,TNFRSF4,CCR5,CALM3	60
NY_CD8-D30-ACUTE_VS_CD8-D30-CHRONIC_STRCT	DN	0.510133	1	TOX,PPWD1,CTLA4,TRPS1,CASP4,EOMES	6
NY_CD8-D30-ACUTE_VS_CD8-NAIVE_STRCT	DN	0.28459	1	IPCEF1,SELL,TOX,CCR7,LEF1,PDK1,RGS10,MYC,IL6ST	9
NY_CD8-D30-CHRONIC_VS_CD8-NAIVE_STRCT	DN	0.298301	1	TXNIP,SELL,PTPN6,PIK3IP1,CCR7,PA2G4,IL7R,LEF1,ABCE1,RPS19,PDK1,RGS10,DGKA,SSH2,RPL29,RPSA,RPL8,MYC,RANGRF,RASSF2,IL6ST,EVL,RPL18,ST6GAL1,TESPA1,IFNGR2,RPLP0	27
NY_CD8-D8-ACUTE_VS_CD8-D30-ACUTE_STRCT	DN	0.411675	1	CXCR4,GCH1,PARP8,DGUOK,JMY,GPR183,SAMD3,IL7R	8
NY_CD8-D8-ACUTE_VS_CD8-D8-CHRONIC_STRCT	DN	0.641437	1	CXCR4,GCH1,TOX,CTLA4,TRPS1	5
NY_CD8-NAIVE_VS_CD8-D8-ACUTE_STRCT	DN	0.512586	0.00355973	ZDHHC2,RGS1,PLEK,GZMK,CASP3,GIMAP7,REEP5,SLAMF7,FIGNL1,HMGB2,STK39,PPWD1,ID2,CTSD,KPNA2,RORA,CTLA4,PRF1,BATF,TTC39B,TACC3,PRDM1,GZMA,LMNB1,PRR13,KLRG1,CASP4,ATXN1,MAPRE2,OSBPL3,ALCAM,GLRX,SGOL2,TIGIT,ARHGAP18,ASPM	36
NY_EGR2	DN	0.355744	1	U2AF1,SRGN,HAX1,ARGLU1,RBM39,SET,TEX261,MAF,RPS27L,POLK,SRSF5,ID2,ZDHHC21,RORA,CTLA4,PPP4R2,UXS1,RBM25,SLC7A1,ZFP36L1,POGK,MIER1,RPL38,RPL37,NINJ1,RPS29,SRRM1,ATF4,LARP4,MRPS21,ALDOA,NFKBIA,RPL37A,SRSF2,COX7C,TFRC,TMSB10,PFDN4,TPI1,PRKCSH,BTF3,MPHOSPH10,PTP4A2,SLC5A3,SLCO3A1,TNFRSF4,DNTTIP2,CHMP5,BRD4	49
NY_ETV6	DN	0.31734	1	SF3A2,HTRA2,SRGN,CBLL1,SET,MAF,YBX1,SLC6A6,ABCF2,UTP6,PPP4R2,ZNHIT1,EIF3D,LARP4,SLC4A7,PGD,ENOPH1,GLS,INO80E,TUBA4A,TFRC,UBXN2A,PRKCSH,SLCO3A1,DNTTIP2,SF3B4,RAP1B,CUL5,RANGRF,LCP2,ZBTB7A,G3BP2,TBRG4,HEATR1,TSR1,DDX21,BCL2L1,NFAT5	38
NY_FAS	DN	0.471537	1	ARGLU1,RBM39,SET,RPS27L,POLK,ZDHHC21,RORA,CTLA4,RBM25,POGK,MIER1,CD74,ALCAM,KRIT1,SRRM1,MRPS21,ALDOA,COX7C,TFRC,PTP4A2,SLC5A3,ACBD6,TNFRSF4,BRD4	24
NY_IKZF4	DN	0.326477	1	ARGLU1,RASGRP2,GLRX,VAMP2,COX7C,MRPS5,SLMAP,CAMK2D,IL27RA,ISCA2,MRPS22,JUND	12
NY_IL23+TGFB+IL6_VS_TGFB+IL6_(TH17)	DN	0.300519	1	CALM2,TRIB2,CCR5,SOCS3,PDCD1,DDX6,FRMD4B,CASP6,GBP2,IL21R,HIF1A,GNPDA2	12
NY_IRF8	DN	0.332599	1	EXOC7,SF3A2,HTRA2,NECAP1,SUPT6H,SRGN,CBLL1,TEX261,POLK,SLC6A6,ABCF2,ID2,UTP6,CHPF2,HK1,PTGER4,ZNHIT1,VCP,HCLS1,EIF3D,LMF2,PGD,ENOPH1,TUBA4A,AHCTF1,TNFRSF4,DNTTIP2,GLB1,CUL5,STIP1,WDR77,LCP2,EHD1,SUPT5H,PDCD1,TBRG4,MTCH1,HEATR1,TSR1,DDX21,BCL2L1,NFAT5	42
NY_MINA	DN	0.36985	0.78797	CXCR4,KDM6B,SRGN,HAX1,HDAC7,DUSP12,NOP56,SAT1,CSNK2B,RPS27L,EIF3J,EIF5B,MTX2,GALC,RNASEH2C,ID2,EGR1,RORA,CTLA4,PQBP1,EIF1AX,PSMG3,HSF1,TES,AP1G2,ZNHIT3,ESD,IFRD1,TAF1D,CRYZL1,PPIE,TOMM7,RPS29,DNAJC8,KCNA3,ATF4,UBE2A,PGAM1,ITPA,S100A11,SSR2,NDUFB5,INO80E,COX7C,MRPS7,TFRC,PFDN4,CD40LG,CFDP1,HSD17B12,SLCO3A1,EIF5,TNFRSF4,B2M,BUD13,POLE4,PPIH,APIP,RAP1B,TBCA,CCDC137,LYAR,CCNL1,LCP2,EHD1,RBM12,SNRPE,T…	76
NY_POU2AF1	DN	0.335178	1	SRGN,SET,RPS27L,YBX1,CLDND1,RORA,CALM2,IQCB1,MAGED2,ALDOA,UBE2Q2,ITPA	12
NY_PROCR	DN	0.412919	1	CXCR4,SRGN,ID2,RORA,CCNH,TAF1D,MRPS30,NPM1,TNFAIP3,RAP1B,GTF2B,DDX3X,BCL2L1	13
NY_SMARCA4	DN	0.336029	1	HTRA2,NECAP1,LPCAT1,CREG1,CBLL1,HDDC2,LUC7L,FBXO3,CDC73,ABCF2,STT3A,SUPT16H,TAP2,FIGNL1,ID2,UTP6,MRPL46,MED30,RBM6,DCK,NCBP2,DNAJC30,NEDD1,SUMO2,POLD3,GPX1,SUPT4H1,PA2G4,CDC123,MRPL14,ERGIC2,AIMP1,STRN3,TMEM30A,PTGER4,COX16,SNRPA1,CD74,ZNHIT1,HCLS1,KCNA3,LARP4,ANKRD46,DRG2,PGD,SH2D1A,RRM2,TUBA4A,GSPT1,SMC2,ATP6V1C1,SRRT,RPS6KB2,WDR70,BDH1,TNFRSF4,SNRPA,DNTTIP2,SNRNP35,YTHDC2,ELP2,SUCLG1,GART,MSH2…	88
NY_SP4	DN	0.389214	0.0177987	RGS1,ARHGEF1,RGS14,GLCCI1,ORMDL1,IPCEF1,TXNIP,CD247,SH3BP1,ARRB2,IKBKE,SELL,KCNN4,HDDC2,MYL12B,PTPN6,PIK3IP1,CDC25B,ASF1A,RASGRP2,CCR7,AGAP2,HMGN2,CCND3,CD2,TWF2,SLAMF6,KLHL7,PPP6R2,LCK,TSC22D3,SH2D3C,ETS1,IL7R,SKAP1,AKAP13,FYB,TNFRSF14,LAX1,PDCD4,RCSD1,PDIA4,GLRX,CAST,NDUFB4,SGOL2,TRIM27,PSMB8,RPS29,GCNT1,TNFSF8,HIBCH,SUSD3,LRRC8D,TMSB4X,PQLC3,CDC42SE1,TAP1,RERE,CD48,CSRP1,TMSB10,PRKD2,TBC1D10C,…	122
NY_TSC22D3	DN	0.384115	0.00711947	GPR171,FYN,DUS3L,MRPL20,SSBP1,EPS15L1,CSNK2B,RPS27L,HDDC2,CLK1,OSGEPL1,RBM22,IKBKG,ATP5C1,HBP1,BIRC3,MYL12B,DYNC1LI1,UCHL3,TAP2,COPS8,UGP2,ZBTB17,DNAJC15,RNASEH2C,RASGRP2,ID2,GLRX3,UBE4A,MED30,CDCA7,GIMAP1,MCCC1,PQBP1,CARHSP1,COX6A1,SYMPK,TRMT11,LMO4,SLA,CD2,UXS1,UQCRC2,SLAMF6,RFFL,MVD,CDC26,ZNHIT3,VAMP1,DDRGK1,MRPL14,SKAP1,GPD1L,IMPACT,CLN3,EXOSC3,FBXO9,NKTR,LBH,RPL38,TAF12,LMBR1L,AES,LITAF,CCNI…	135
NY_ZEB1	DN	0.36338	1	GIMAP6,MFN2,NECAP1,LPCAT1,CBLL1,ASH2L,HAX1,PACSIN2,ALDH18A1,BZW2,CDC73,SLAMF1,TAP2,CHUK,ID2,UTP6,RABAC1,DCK,DNAJC30,PPP4R2,CSDE1,CDC26,CDC123,METTL14,STAT6,DDX27,AGK,TSPAN3,DDX18,ATP5L,TDG,PSMB7,LARP4,XRCC6,CCT5,LMF2,NCOR2,PDLIM2,TUBA4A,MAX,CFDP1,USP36,HSD17B12,TNFRSF4,TOLLIP,DNTTIP2,LRRC41,RAP1B,MRPL22,CUL5,MED21,LCP2,THOC7,MVP	54
NY_BATF_KO_VS_WT_IN_T_CELLS	DN	0.405111	0.145961	ZBTB4,GIMAP6,CXCR4,GATAD2B,PAQR8,QPRT,MAF,ARRB2,CD99,CLDND1,PFKP,RFC1,RABAC1,RORA,CTLA4,BATF,OGT,ZFP90,OPTN,GALT,TRPS1,GMFG,LNPEP,SUPT3H,MAPRE2,MALAT1,IL7R,AGL,AKAP13,TGFBR3,NKTR,APBB1,MAGED2,EIF4E3,AES,SPOCK2,ARHGAP18,TNFRSF25,PBXIP1,LTBP3,SLC4A7,UBE2Q2,S100A11,ARMC8,SH2D1A,AKT3,LEF1,JARID2,SART3,SLCO3A1,RAB39B,JAK1,CORO7,SNW1,ATG9B,LAPTM5,RBMS1,ANKRD11,ST6GALNAC6,GLB1,AKAP9,VAPB,USP11,NCOR1,PRK…	67
NY_MEMORY	DN	0.392796	0.0812214	RPS9,SF3A2,PIP4K2A,TOMM20,SET,RRAGA,IKBKE,RPL12,SELL,TUFM,LEPROTL1,EGR1,RPL10A,CCR7,RPS7,GPR183,TTC39B,SLFN5,RPS6,SLAMF6,LANCL1,GNL3,SH2D3C,PA2G4,IL7R,DENND2D,EOMES,TAF1D,RIN3,CD3D,NME3,TNFSF8,SLC7A6,RPL7A,RPL19,FILIP1L,RPL7,EIF3K,CCT5,RPL37A,PGD,LARP1,LIMD2,MCM3,MARK2,RPL36,RPS19,CBX3,THOC5,PDK1,EEF1B2,SLC35A5,RPL13A,USP36,PRKCSH,ARHGAP9,MRPS15,EIF3H,NPM1,RGS10,DGKA,RPS20,PRDX6,RPL29,RPSA,RPL8,M…	89
NY_PATHO-LARGE	DN	0.35794	1	RGS1,CXCR4,MAF,CLDND1	4
NY_TH0_NACL_VS_TH0	DN	0.294068	1	ZDHHC2,PICALM,PUS7L,IPCEF1,DCTD,LYSMD2,CDC73,MGEA5,ERCC5,EGR1,HMGN2,AP1G2,LMAN1,MAPRE2,PA2G4,PTGER4,KPNB1,VCP,ANKRD46,HNRNPA3,RAD50,SLC25A24,PNN,TFRC,HSH2D,AHCTF1,SLCO3A1,RAB39B,ZNHIT6,BTLA,GART,LYAR,SNRNP200,EIF2AK2,NARS,HEATR1,CYB5R1,GFPT1,TNPO1,TSR1,DYNC1H1,DDX21,FUBP1,MPP6,DNMT3A	45
NY_SGK1_KO_VS_WT_(TH17_+_IL23)	DN	0.266827	1	SAR1A,TXNIP,SEC22B,CLK1,CLDND1,GALC,ZEB1,PIK3IP1,DDX50,YPEL3,RORA,GPR183,KLHL24,PERP,TMEM38B,LMAN1,IL7R,FAM160B1,CBLB,GRAMD1A,FUT8,ATF4,LRRC8D,SIPA1L1,FTH1,VRK3,SSH2,TGFBR2,RHOG,PDE3B,YIPF6,MXD1,SOCS3,WNK1,PRRC1	35
NY_SGK1_KO_VS_WT_(TH0)	DN	0.468469	1	CXCR4,TXNIP,ID2,RORA,GPR183	5
NY_TGFB+IL6+NACL_VS_TGFB+IL6_(TH17)	DN	0.346569	0.392216	ZDHHC2,KDM6B,VPS26B,UPF3B,HDAC7,CREBZF,SAR1A,PAQR8,DNAJC7,CDK5RAP3,TXNIP,MAF,SEC16A,CD247,SELL,DCTD,ODF2,RASSF1,SLAMF7,MGEA5,ERCC5,SLAMF1,CLDND1,MMS19,ZEB1,PIK3IP1,RFC1,DDX50,SLK,JMY,GIMAP1,RORA,IRF2BP2,GPR183,CCND3,KLHL24,GALT,ADRBK1,TSC22D3,POGK,LMAN1,ETS1,IL7R,DDRGK1,AKAP13,METTL9,TGFBR3,FYB,KPNB1,LBH,IQGAP2,MED13L,RGP1,GCNT1,XPA,SRRM1,ANKRD46,BCL11B,SIPA1L1,HNRNPA3,CST7,EVI2B,SLC25A24,H2AFY,F…	119
NY_CD4_EXAUSTED_VS_NAIVE	DN	0.231034	1	TXNIP,SELL,PIK3IP1,CCR7,TGFBR3,IQGAP2,LEF1,PDK1,PDE3B,MYC,RASSF2,PRKD3,ITGA6,IFNGR2,TXK	15
NY_CD4_MEMORY_VS_NAIVE	DN	0.241064	1	SELL,PIK3IP1,CCR7,TGFBR3,PDK1,MYC,RASSF2,IL6ST,ST6GAL1,PRKD3,ITGA6,IFNGR2	12
NY_CD8_EXAUSTED	DN	0.354704	1	TRPC4AP,ARHGEF1,TXNIP,IKBKE,NAP1L4,SELL,PTPN6,ZEB1,PIK3IP1,CCR7,CREBBP,PA2G4,IL7R,TXNL4B,TGFBR3,SAP30BP,DCAF6,STK38,ZBTB44,TSPAN3,TNFSF8,LEF1,PRPS2,TRIB2,ABCE1,PRKD2,PDK1,SLC35A5,RGS10,DGKA,BTLA,RPL29,RPL8,HMBOX1,MYC,RASSF2,IL6ST,SLC44A2,EVL,RPL18,HEATR1,ST6GAL1,PRKD3,ITGA6,IFNGR2,CCM2,RPLP0	47
NY_CD8_MEMORY	DN	0.362885	1	IKBKE,SELL,TOX,PIK3IP1,CCR7,TGFBR3,LEF1,TRIB2,PDK1,RGS10,MYC,RASSF2,IL6ST	13
NY_TBX21-1B623	DN	0.300776	1	CCR7,RORA,SLAMF6,KLF7,PHACTR2,TAP1,NQO2,CCR5,NKG7	9
NY_TBX21-T36	DN	0.416392	1	TAP1,CCR5,GBP3,STAT1,GBP2	5
NY_IL23R_KO_VS_WT_IN_TH1_(IL12)	DN	0.440932	1	SMC6,RFC1,PRPF40A,RBM5,TGS1,RDX,CREBBP,ARFGEF1,SMC2,RB1CC1,SF3A1,ISOC1	12
NY_IL23R_KO_VS_WT_IN_TH1_(IL12_+_IL23)	DN	0.351381	1	RFC1,SLK,PRPF40A,RBM5,MALAT1,CREBBP,AKAP13,NKTR,BPTF,SRRM1,ASPM,ITSN2,SMC2,UBXN4,RB1CC1,SF3A1,JAK1,ANKRD11,AKAP9,CLIP1,WNK1	21
