# Supplementary material for: Integrated single cell analysis of blood and cerebrospinal fluid leukocytes in multiple sclerosis
Source: Nat Commun. 2020 Jan 14;11:247. doi: 10.1038/s41467-019-14118-w (PMC6959356; doi:10.1038/s41467-019-14118-w)
Supplement: Supplementary file 14 — source data [file 41467_2019_14118_MOESM14_ESM.xlsx]

## Sheet: Fig.3F
% TEMRA of lymphocytes
co	MS
0.08123477	0.233718
0.0886132	0.345996
0.2336449	0.454704
0	0.57864
0	3.12298
	0.334029
	1.14679
	0.384205
	0.279018
	0.570342
	0.295741
	0.45158
	0.0639355

## Sheet: Fig.3G
%Tregs of Lymphocytes
co	MS
0.812348	14.2412
6.09216	6.87756
3.50467	7.83491
9.77778	12.0837
3.09598	11.7011
	14.1962
	5.04587
	6.89434
	9.28571
	9.7275
	6.1317
	11.2895
	8.14931

## Sheet: Fig.4B
CXCR5+ of CD4 [%]			PD-1+CXCR5+ of CD4 [%]			ICOS+PD-1+CXCR5+ of CD4 [%]
co	MS		co	MS		co	MS
9.59	14.9		2.46	6.64		2.46	6.11
8.79	15.8		2.41	4.82		2.15	5.01
7.83	16.5		4.76	7.83		4.31	7.7
17.6	22		7.09	6.89		7.22	6.24
12.8	30		5.71	15.8		4.94	15.9
10.4	11.7		4.69	4.93		4.24	4.93
10.4	25.8		3.99	10.4		3.67	10.3
15.6	15.1		4.33	7.81		4.02	7.85
22.3	17.7		6.42	9.71		6.37	9.14

## Sheet: Fig.4C
Days after immunization	Bcl6fl/fl						CD4Cre Bcl6fl/fl
1	0	0	0	0	0	0	0	0	0	0	0	0	0
2	0	0	0	0	0	0	0	0	0	0	0	0	0
3	0	0	0	0	0	0	0	0	0	0	0	0	0
4	0	0	0	0	0	0	0	0	0	0	0	0	0
5	0	0	0	0	0	0	0	0	0	0	0	0	0
6	0	0	0	0	0	0	0	0	0	0	0	0	0
7	0	0	0	0	0	0	0	0	0	0	0	0	0
8	0	0	0	0	0	0	0	0	0	0	0	0	0
9	0	0	0	0	0	0	0	0	0	0	0	0	0
10	0	0	0	0	0	0	0	0	0	0	0	0	0
11	0	0	0	0	0	0	0	0	0	0	0	0	0
12	0.5	0	1	0	0	0	0	0	0	0	0	0	0
13	3	0	2.5	0	0	2	0	0	0	0	0	0	0
14	4.5	0	4.5	2	0.5	3	2.5	1	0	0	0	1	2
15	5	0	4.5	4	2.5	4	3	2	0	0	0	1	2.5
16	5	1	5.5	6	4	6.5	2.5	2	0	0	1	1	2.5
17	5.5	2.5	5.5	7	6	7	3.5	2.5	0	0	1	1	3.5
18	5	3.5	5.5	7	6	7	2.5	3	0	0	1	1	3.5
19	4	5	4	7	7	6.5	3	3	0.5	0	1	0.5	4.5
20	4	5.5	4	7	6	7	3	3	0	0	1	1	4.5
21	4.5	5	4	6.5	5.5	6.5	2.5	3	0	0	1	0.5	4.5
22	4	5	3.5	6	5	6.5	2.5	3.5	0	0.5	1.5	0.5	5
23	4	4.5	3.5	6	4.5	6.5	2.5	3.5	0	0	1.5	0.5	4.5
24	3	3	3.5	6	4.5	6	2	3	1	0.5	1	0.5	4
25	3	3.5	4	5.5	4.5	6	2	2.5	0.5	0.5	1	0.5	4
26	3	3	3.5	5	3.5	6	1.5	2.5	0.5	0.5	1	0.5	4
27	3	2.5	3.5	5	4	5.5	1.5	2.5	0.5	0.5	1	0.5	4
28	3	2.5	3.5	6	3.5	6	1.5	2.5	0	0.5	0.5	0.5	4.5

## Sheet: Fig.4D
B220+ cells (*10^2 / nm^2)			Ki67+ of B220+ cells (%) / spinal cord			B220+ of CD3- viable cells (%)
Bcl6fl/fl	CD4Cre Bcl6fl/fl		Bcl6fl/fl	CD4Cre Bcl6fl/fl		Bcl6fl/fl	CD4Cre Bcl6fl/fl
1.95	0.35		6.99	1.13		1.93	0.75
6.04	0.36		5.48	1.91		0.42	0.46
2.9	0.12		3.33	1.11		1.41	0.19
3.32	0.69		5.67	2.38		2.05	0.41
2	0.42		4.79	0.54		0.48	0.92
						2.29	0.45
						0.84	1.21
						0.78
						0.97
						1.02

## Sheet: Fig.4E
Days after transfer	2D2 Bcl6fl/fl						2D2 CD4Cre Bcl6fl/fl
1	0	0	0	0	0	0	0	0	0	0	0	0	0	0
2	0	0	0	0	0	0	0	0	0	0	0	0	0	0
3	0.5	0.5	1.5	0	0	0	0.5	0	0.75	0	0	0.5	0.5	0.5
4	1	1	2	1	0.5	0.25	0.5	0.5	1	1	1	0.5	0.5	0.5
5	1.25	1.5	2	1.5	0.5	0.5	0.5	0.75	1.5	1.5	1.5	1	1	1
6	1.75	2.25	3	2	1	1	1	1.25	2	2	2	1.5	2	1
7	1.25	2.25	3	1.75	1.25	1.5	1.5	1.25	2	2	2	1.25	2	1
8	1.75	2.25	3.5	2	1.75	1.25	1.25	2.5	2	1	2	2	1.75	1
9	2	2.5	3.5	1.75	1.25	2	1.25	1.5	1.5	2	2	1.75	1.75	1
10	2	3	3.5	2	1.5	2	1.75	2.5	2	1.5	2	2	2.5	1
11	2	3	3.5	1.75	1.5	2.25	1.5	2.5	2	1	1	2	4.5	1.5
12	2.5	5.5	4	2	1.5	2	1	2	2	1	2	2	6	1.5
13	4	6	4	2.25	1.5	2	1	2.5	2.5	1.5	1.5	1.5	7.5	1
14	4.5	7.25	4.5	2	1.5	2	1	2.25	2	1	1.75	1	8	1.5
15	6.5	8.5	5.5	3.5	3	2.5	1.25	1.75	2	0.5	2	1	11	1
16	8.5	9.25	8	5.75	5.5	2	0.5	2	3	0.5	1.75	1.75	12	0
17	11	9.25	10.5	7	5.75	2.75	0.5	2	4	0.5	1.75	1.75	12	0
18	11.5	9.25	10	10.5	9.5	2	1	2	6.5	1.25	1.5	1.5	12	0.5
19	11.5	9.25	8.75	11.5	11	3.25	0.75	1.5	8.5	1.5	3.25	2.25	12	0.5
20	11.5	9.25	8.75	12	11	5	1.25	1.25	8.5	1	3.25	2.25	12	0.25
21	11.5	9.25	8.75	10.5	11	6.75	1	2.5	8.5	1.5	3.25	2.25	12	0.25
22	11.5	9.25	8.75	9.5	11	7	1	2.5	8.5	1.5	3.25	2.25	12	0.75

## Sheet: Fig.4F
CD19+ of CD3- viable cells (%)
2D2 Bcl6fl/fl	2D2 CD4Cre Bcl6fl/fl
8.8	2.1
4.65	0.65
7.13	0.99
6.5	3.5

## Sheet: Suppl.Fig.1A
age in years			male / female				cohort
co	MS		co	MS			co	MS
50	56		7 / 20	9 / 30		flow only	7	12
39	24					scRNA-seq	6	6
23	21					TFH RNA-seq	9	9
26	23					validation	5	12
43	19
32	20
33	28
43	22
43	42
32	35
25	47
33	47
25	47
40	25
23	33
31	32
37	28
53	33
34	31
27	40
37	28
28	49
34	23
39	34
38	40
53	30
33	32
	20
	38
	28
	36
	36
	43
	28
	42
	24
	44
	42
	44

## Sheet: Suppl.Fig.1B
	no Gd	Gd+		group	cohort	OCB type	counts				CSF index pathology
MS	14	25		co	flow only	I	2				co	MS
				co	scRNA-seq	I	4			barrier and Ig	0	3
				co	TFH RNA-seq	I	8			barrier only	7	3
				co	validation	I	4			Ig only	1	17
				co	validation	II	1			NA	5	3
				co	NA		8			none	14	13
				MS	flow only	I	2
				MS	flow only	II	6
				MS	flow only	III	4
				MS	scRNA-seq	II	3
				MS	scRNA-seq	III	1
				MS	TFH RNA-seq	I	4
				MS	TFH RNA-seq	II	5
				MS	validation	I	1
				MS	validation	II	7
				MS	validation	III	4
				MS	NA		2

## Sheet: Suppl.Fig.1C
cell concentration		granulocyte concentration		RBS concentration		protein (mg/l)		lactate (mmol/l)		glucose (mg/dl)
co	MS	co	MS	co	MS	co	MS	co	MS	co	MS
1	12	0	0	79	0	564	793		4.6		165
4	2	0	0	0	0	485	255	1.31	2.39	62.5	91
1	0	0	0	0	0	351	722		1.62		44
6	8	0	0	0	0	873	367	1.9	1.57	102	60.4
1	2	0	0	0	0	766	285	1.92	1.65	82.8	57
1	2	0	0	4	0	480	377	1.79	2.36	79.2	143
1	22		0		0	199	678		1.7		67
4	5	0	0	0	0	796	429	1.3	1.9	81.7	54
2	3	0	0	18	0	329	410	1.38	2.1	67	75
1	0	0	0	5	0	317	368	1.46		55.4
1	0	0	0	0	2	447	521	1.66	1.96	81.7	69
1	0		0		0	244	616	1.64	1.79	62.4	77.5
0	1	0	0	0	0	140	259	1.72	2.51	54.6	106
1	17	0	0	0	0	753	474	1.55	2.23	61.6	90.6
1	4	0	0	0	0	311	594		1.48		64.6
2	18	0	0	0	108	397	627	1.88	1.8	80.3	69
0	5	0	0	0	2	495	442	2.35	2.46	115	111
1	9	0	0	0	0	376	255	1.65	1.6	58	60
0	2	0	0	0	0	364	285	1.79	2.05	72.6	74.7
0	0	0	0	0	0	578	398	1.54	1.45	79.3	56.8
2	5	0	0	0	0	436	1050	1.17	1.95	55.9	66.3
0	52	0	0	0	0	380	687	1.47	2.11	71	70.5
8	9	0	0	8	0	323	214	1.83	1.73	79.1	64
0	19	0	0	0	0	565	651	1.43	1.94	54.6	65.1
0	10	0	0	0	0	352	576	0.72	1.91	103	92.2
0	2	0	0	0	0	190	374	1.66	1.09	68.1	52.7
	5		0		0		304		2.01		73.2
	8		0		0		403		2.61		80.5
	2		0		0		412		1.63		61.8
	2		0		168		435		2.03		67.5
	3		0		0		294		2.48		66.8
	21		0		0		557		1.53		60.5
	4		0		0		672		2.06		75.5
	58		0		0		618		1.9		87.1
	10		0		0		365		1.66		58.6
	1		0		0		318		1.83		53.4
	11		0		0		431		1.99		59.8
	13		0		192		644		1.83		69.2

[truncated: 6 more sheets: Suppl.Fig.1E, Suppl.Fig.4BCD, Suppl.Fig.10B, Suppl.Fig.10D, Suppl.Fig.10F, Suppl.Fig.16F]
